# Supplementary material for: Systematically Improvable and Locality Accelerated Enzymatic Reactivity Modeling: Toward Chemical Accuracy at Affordable Cost
Source: J Chem Theory Comput. 2026 Mar 24;22(7):3415–30. doi: 10.1021/acs.jctc.5c02128 (PMC13085240; doi:10.1021/acs.jctc.5c02128)
Supplement: Supplementary file 2 [file ct5c02128_si_002.xls]

## Sheet: QM selections
Original 90-atom QM selection (completed with 11 link atoms)	DFT_S 217-atom QM selection (completed with 21 link atoms)	DFT_E 355-atom QM selection (completed with 17 link atoms)	28-atom QM selection (completed with 2 link atoms)	66-atom QM selection (completed with 6 link atoms)	147-atom QM selection (completed with 16 link atoms)	154-atom QM selection (completed with 13 link atoms)	160-atom QM selection (completed with 14 link atoms)	169-atom QM selection (completed with 15 link atoms)	181-atom QM selection (completed with 16 link atoms)	209-atom QM selection (completed with 15 link atoms)	215-atom QM selection (completed with 16 link atoms)	216-atom QM selection (completed with 16 link atoms)	221-atom QM selection (completed with 16 link atoms)	226-atom QM selection (completed with 22 link atoms)	272-atom QM selection (completed with 18 link atoms)	287-atom QM selection (completed with 18 link atoms)	295-atom QM selection (completed with 17 link atoms)	330-atom QM selection (completed with 16 link atoms)	343-atom QM selection (completed with 17 link atoms)	346-atom QM selection (completed with 21 link atoms)	349-atom QM selection (completed with 21 link atoms)	352-atom QM selection (completed with 20 link atoms)	352-atom QM selection (completed with 21 link atoms)	352-atom QM selection (completed with 21 link atoms)	352-atom QM selection (completed with 21 link atoms)	355-atom QM selection (completed with 20 link atoms)	355-atom QM selection (completed with 22 link atoms)	355-atom QM selection (completed with 22 link atoms)	357-atom QM selection (completed with 21 link atoms)	358-atom QM selection (completed with 22 link atoms)	361-atom QM selection (completed with 22 link atoms)	366-atom QM selection (completed with 23 link atoms)	378-atom QM selection (completed with 22 link atoms)	405-atom QM selection (completed with 26 link atoms)	417-atom QM selection (completed with 22 link atoms)	446-atom QM selection (completed with 26 link atoms)	446-atom QM selection (completed with 26 link atoms)	450-atom QM selection (completed with 26 link atoms)	450-atom QM selection (completed with 26 link atoms)	450-atom QM selection (completed with 26 link atoms)	455-atom QM selection (completed with 27 link atoms)	455-atom QM selection (completed with 27 link atoms)	458-atom QM selection (completed with 27 link atoms)	517-atom QM selection (completed with 32 link atoms)	751-atom QM selection (completed with 18 link atoms)	760-atom QM selection (completed with 46 link atoms)
5048	5048	5048	5048	5048	5048	5048	5048	5048	5048	5048	5048	5048	5048	5048	5048	5048	5048	5048	5048	5048	5048	5048	5048	5048	5048	5048	5048	5048	5048	5048	5048	5048	5048	5048	5048	5048	5048	5048	5048	5048	5048	5048	5048	5048	5048	5048
5077	5077	5052	5077	5077	5077	5077	5077	5077	5077	5052	5052	5052	5052	5077	5052	5052	5052	5052	5052	5052	5052	5052	5052	5052	5052	5052	5052	5052	5052	5052	5052	5052	5052	5052	5052	5052	5052	5052	5052	5052	5052	5052	5052	5052	5052	5052
5078	5078	5060	5078	5078	5078	5078	5078	5078	5078	5060	5069	5060	5060	5078	5060	5060	5060	5060	5060	5060	5060	5060	5060	5060	5060	5060	5060	5060	5060	5060	5060	5060	5069	5060	5060	5060	5060	5060	5060	5060	5060	5060	5060	5060	5060	5060
5079	5079	5069	5079	5079	5079	5079	5079	5079	5079	5069	5073	5069	5069	5079	5069	5069	5069	5069	5069	5069	5069	5069	5069	5069	5069	5069	5069	5069	5069	5069	5069	5069	5073	5069	5069	5069	5069	5069	5069	5069	5069	5069	5069	5069	5069	5069
5082	5082	5073	5082	5082	5082	5082	5082	5082	5082	5073	5049	5073	5073	5082	5073	5073	5073	5073	5073	5073	5073	5073	5073	5073	5073	5073	5073	5073	5073	5073	5073	5073	5049	5073	5073	5073	5073	5073	5073	5073	5073	5073	5073	5073	5073	5073
5086	5086	5055	5086	5086	5086	5086	5086	5086	5086	5055	5077	5055	5055	5086	5055	5055	5055	5055	5055	5055	5055	5055	5055	5055	5055	5055	5055	5055	5055	5055	5055	5055	5077	5055	5055	5055	5055	5055	5055	5055	5055	5055	5055	5055	5055	5055
5090	5090	5049	5090	5090	5090	5090	5090	5090	5090	5049	5053	5049	5049	5090	5049	5049	5049	5049	5049	5049	5049	5049	5049	5049	5049	5049	5049	5049	5049	5049	5049	5049	5053	5049	5049	5049	5049	5049	5049	5049	5049	5049	5049	5049	5049	5049
5083	5083	5065	5083	5083	5083	5083	5083	5083	5083	5065	5072	5065	5065	5083	5065	5065	5065	5065	5065	5065	5065	5065	5065	5065	5065	5065	5065	5065	5065	5065	5065	5065	5072	5065	5065	5065	5065	5065	5065	5065	5065	5065	5065	5065	5065	5065
5087	5087	5077	5087	5087	5087	5087	5087	5087	5087	5077	5070	5077	5077	5087	5077	5077	5077	5077	5077	5077	5077	5077	5077	5077	5077	5077	5077	5077	5077	5077	5077	5077	5070	5077	5077	5077	5077	5077	5077	5077	5077	5077	5077	5077	5077	5077
5091	5091	5063	5091	5091	5091	5091	5091	5091	5091	5063	5074	5063	5063	5091	5063	5063	5063	5063	5063	5063	5063	5063	5063	5063	5063	5063	5063	5063	5063	5063	5063	5063	5074	5063	5063	5063	5063	5063	5063	5063	5063	5063	5063	5063	5063	5063
5084	5084	5067	5084	5084	5084	5084	5084	5084	5084	5067	5076	5067	5067	5084	5067	5067	5067	5067	5067	5067	5067	5067	5067	5067	5067	5067	5067	5067	5067	5067	5067	5067	5076	5067	5067	5067	5067	5067	5067	5067	5067	5067	5067	5067	5067	5067
5088	5088	5062	5088	5088	5088	5088	5088	5088	5088	5062	5050	5062	5062	5088	5062	5062	5062	5062	5062	5062	5062	5062	5062	5062	5062	5062	5062	5062	5062	5062	5062	5062	5050	5062	5062	5062	5062	5062	5062	5062	5062	5062	5062	5062	5062	5062
5092	5092	5053	5092	5092	5092	5092	5092	5092	5092	5053	5078	5053	5053	5092	5053	5053	5053	5053	5053	5053	5053	5053	5053	5053	5053	5053	5053	5053	5053	5053	5053	5053	5078	5053	5053	5053	5053	5053	5053	5053	5053	5053	5053	5053	5053	5053
5080	5080	5072	5080	5080	5080	5080	5080	5080	5080	5072	5079	5072	5072	5080	5072	5072	5072	5072	5072	5072	5072	5072	5072	5072	5072	5072	5072	5072	5072	5072	5072	5072	5079	5072	5072	5072	5072	5072	5072	5072	5072	5072	5072	5072	5072	5072
5081	5081	5070	5081	5081	5081	5081	5081	5081	5081	5070	5082	5070	5070	5081	5070	5070	5070	5070	5070	5070	5070	5070	5070	5070	5070	5070	5070	5070	5070	5070	5070	5070	5082	5070	5070	5070	5070	5070	5070	5070	5070	5070	5070	5070	5070	5070
5085	5085	5057	5085	5085	5085	5085	5085	5085	5085	5057	5086	5057	5057	5085	5057	5057	5057	5057	5057	5057	5057	5057	5057	5057	5057	5057	5057	5057	5057	5057	5057	5057	5086	5057	5057	5057	5057	5057	5057	5057	5057	5057	5057	5057	5057	5057
5089	5089	5058	5089	5089	5089	5089	5089	5089	5089	5058	5090	5058	5058	5089	5058	5058	5058	5058	5058	5058	5058	5058	5058	5058	5058	5058	5058	5058	5058	5058	5058	5058	5090	5058	5058	5058	5058	5058	5058	5058	5058	5058	5058	5058	5058	5058
148	148	5074	811	193	141	148	148	141	141	5074	5071	5074	5074	141	5074	5074	5074	5074	5074	5074	5074	5074	5074	5074	5074	5074	5074	5074	5074	5074	5074	5074	5071	5074	5074	5074	5074	5074	5074	5074	5074	5074	5074	5074	5074	5074
145	145	5076	808	194	135	145	145	135	135	5076	5083	5076	5076	135	5076	5076	5076	5076	5076	5076	5076	5076	5076	5076	5076	5076	5076	5076	5076	5076	5076	5076	5083	5076	5076	5076	5076	5076	5076	5076	5076	5076	5076	5076	5076	5076
146	146	5050	814	195	136	146	146	136	136	5050	5087	5050	5050	136	5050	5050	5050	5050	5050	5050	5050	5050	5050	5050	5050	5050	5050	5050	5050	5050	5050	5050	5087	5050	5050	5050	5050	5050	5050	5050	5050	5050	5050	5050	5050	5050
147	147	5078	815	197	142	147	147	142	142	5078	5091	5078	5078	142	5078	5078	5078	5078	5078	5078	5078	5078	5078	5078	5078	5078	5078	5078	5078	5078	5078	5078	5091	5078	5078	5078	5078	5078	5078	5078	5078	5078	5078	5078	5078	5078
149	149	5079	809	198	148	149	149	148	148	5079	5075	5079	5079	148	5079	5079	5079	5079	5079	5079	5079	5079	5079	5079	5079	5079	5079	5079	5079	5079	5079	5079	5075	5079	5079	5079	5079	5079	5079	5079	5079	5079	5079	5079	5079	5079
152	155	5068	810	199	145	155	155	145	145	5068	5084	5068	5068	145	5068	5068	5068	5068	5068	5068	5068	5068	5068	5068	5068	5068	5068	5068	5068	5068	5068	5068	5084	5068	5068	5068	5068	5068	5068	5068	5068	5068	5068	5068	5068	5068
153	152	5061	813	196	146	152	152	146	146	5061	5088	5061	5061	146	5061	5061	5061	5061	5061	5061	5061	5061	5061	5061	5061	5061	5061	5061	5061	5061	5061	5061	5088	5061	5061	5061	5061	5061	5061	5061	5061	5061	5061	5061	5061	5061
154	153	5056	812	206	147	153	153	147	147	5056	5092	5056	5056	147	5056	5056	5056	5056	5056	5056	5056	5056	5056	5056	5056	5056	5056	5056	5056	5056	5056	5056	5092	5056	5056	5056	5056	5056	5056	5056	5056	5056	5056	5056	5056	5056
151	154	5059	5108	207	144	154	154	144	144	5059	5051	5059	5059	144	5059	5059	5059	5059	5059	5059	5059	5059	5059	5059	5059	5059	5059	5059	5059	5059	5059	5059	5051	5059	5059	5059	5059	5059	5059	5059	5059	5059	5059	5059	5059	5059
150	151	5066	5109	208	143	151	151	143	143	5066	5080	5066	5066	143	5066	5066	5066	5066	5066	5066	5066	5066	5066	5066	5066	5066	5066	5066	5066	5066	5066	5066	5080	5066	5066	5066	5066	5066	5066	5066	5066	5066	5066	5066	5066	5066
193	150	5054	5107	210	149	150	150	149	149	5054	5081	5054	5054	149	5054	5054	5054	5054	5054	5054	5054	5054	5054	5054	5054	5054	5054	5054	5054	5054	5054	5054	5081	5054	5054	5054	5054	5054	5054	5054	5054	5054	5054	5054	5054	5054
194	156	5082		209	155	156	156	155	155	5082	5085	5082	5082	155	5082	5082	5082	5082	5082	5082	5082	5082	5082	5082	5082	5082	5082	5082	5082	5082	5082	5082	5085	5082	5082	5082	5082	5082	5082	5082	5082	5082	5082	5082	5082	5082
195	171	5086		492	152	171	171	152	152	5086	5089	5086	5086	152	5086	5086	5086	5086	5086	5086	5086	5086	5086	5086	5086	5086	5086	5086	5086	5086	5086	5086	5089	5086	5086	5086	5086	5086	5086	5086	5086	5086	5086	5086	5086	5086
197	159	5090		496	153	159	159	153	153	5090	141	5090	5090	153	5090	5090	5090	5090	5090	5090	5090	5090	5090	5090	5090	5090	5090	5090	5090	5090	5090	5090	131	5090	5090	5090	5090	5090	5090	5090	5090	5090	5090	5090	5090	5090
198	160	5071		493	154	160	160	154	154	5071	135	5071	5071	154	5071	5071	5071	5071	5071	5071	5071	5071	5071	5071	5071	5071	5071	5071	5071	5071	5071	5071	128	5071	5071	5071	5071	5071	5071	5071	5071	5071	5071	5071	5071	5071
199	158	5083		495	151	158	158	151	151	5083	136	5083	5083	151	5083	5083	5083	5083	5083	5083	5083	5083	5083	5083	5083	5083	5083	5083	5083	5083	5083	5083	129	5083	5083	5083	5083	5083	5083	5083	5083	5083	5083	5083	5083	5083
196	157	5087		497	150	157	157	150	150	5087	142	5087	5087	150	5087	5087	5087	5087	5087	5087	5087	5087	5087	5087	5087	5087	5087	5087	5087	5087	5087	5087	130	5087	5087	5087	5087	5087	5087	5087	5087	5087	5087	5087	5087	5087
206	172	5091		498	156	172	172	156	156	5091	148	5091	5091	156	5091	5091	5091	5091	5091	5091	5091	5091	5091	5091	5091	5091	5091	5091	5091	5091	5091	5091	132	5091	5091	5091	5091	5091	5091	5091	5091	5091	5091	5091	5091	5091
207	178	5075		499	171	178	178	171	171	5075	145	5075	5075	171	5075	5075	5075	5075	5075	5075	5075	5075	5075	5075	5075	5075	5075	5075	5075	5075	5075	5075	141	5075	5075	5075	5075	5075	5075	5075	5075	5075	5075	5075	5075	5075
208	175	5084		494	159	175	175	159	159	5084	146	5084	5084	159	5084	5084	5084	5084	5084	5084	5084	5084	5084	5084	5084	5084	5084	5084	5084	5084	5084	5084	135	5084	5084	5084	5084	5084	5084	5084	5084	5084	5084	5084	5084	5084
210	176	5088		811	160	176	176	160	160	5088	147	5088	5088	160	5088	5088	5088	5088	5088	5088	5088	5088	5088	5088	5088	5088	5088	5088	5088	5088	5088	5088	136	5088	5088	5088	5088	5088	5088	5088	5088	5088	5088	5088	5088	5088
209	177	5092		808	158	177	177	158	158	5092	144	5092	5092	158	5092	5092	5092	5092	5092	5092	5092	5092	5092	5092	5092	5092	5092	5092	5092	5092	5092	5092	134	5092	5092	5092	5092	5092	5092	5092	5092	5092	5092	5092	5092	5092
486	174	5051		814	157	174	174	157	157	5051	143	5051	5051	157	5051	5051	5051	5051	5051	5051	5051	5051	5051	5051	5051	5051	5051	5051	5051	5051	5051	5051	133	5051	5051	5051	5051	5051	5051	5051	5051	5051	5051	5051	5051	5051
487	173	5080		815	172	173	173	172	172	5080	149	5080	5080	172	5080	5080	5080	5080	5080	5080	5080	5080	5080	5080	5080	5080	5080	5080	5080	5080	5080	5080	142	5080	5080	5080	5080	5080	5080	5080	5080	5080	5080	5080	5080	5080
500	179	5064		809	178	179	179	178	178	5064	155	5064	5064	178	5064	5064	5064	5064	5064	5064	5064	5064	5064	5064	5064	5064	5064	5064	5064	5064	5064	5064	148	5064	5064	5064	5064	5064	5064	5064	5064	5064	5064	5064	5064	5064
490	182	5081		810	175	200	200	175	175	5081	152	5081	5081	175	5081	5081	5081	5081	5081	5081	5081	5081	5081	5081	5081	5081	5081	5081	5081	5081	5081	5081	145	5081	5081	5081	5081	5081	5081	5081	5081	5081	5081	5081	5081	5081
492	193	5085		813	176	182	182	176	176	5085	153	5085	5085	176	5085	5085	5085	5085	5085	5085	5085	5085	5085	5085	5085	5085	5085	5085	5085	5085	5085	5085	146	5085	5085	5085	5085	5085	5085	5085	5085	5085	5085	5085	5085	5085
496	183	5089		812	177	184	184	177	177	5089	154	5089	5089	177	5089	5089	5089	5089	5089	5089	5089	5089	5089	5089	5089	5089	5089	5089	5089	5089	5089	5089	147	5089	5089	5089	5089	5089	5089	5089	5089	5089	5089	5089	5089	5089
491	194	131		2801	174	193	193	174	174	141	151	141	141	174	141	141	141	131	131	124	124	124	124	124	124	124	124	124	124	124	124	131	144	124	131	124	124	124	124	124	124	124	124	124	108	108
493	195	128		2806	173	183	183	173	173	135	150	135	135	173	135	135	135	128	128	112	112	112	112	112	112	112	112	112	112	112	112	128	143	112	128	112	112	112	112	112	112	112	112	112	96	96
495	181	129		2802	179	185	185	179	179	136	156	136	136	179	136	136	136	129	129	113	113	113	113	113	113	113	113	113	113	113	113	129	149	113	129	113	113	113	113	113	113	113	113	113	98	98
497	197	130		2803	182	186	186	200	200	142	171	142	142	182	142	142	142	130	130	125	125	125	125	125	125	125	125	125	125	125	125	130	155	125	130	125	125	125	125	125	125	125	125	125	100	100
498	198	132		2805	193	194	194	182	182	148	159	148	148	193	148	148	148	132	132	131	131	131	131	131	131	131	131	131	131	131	131	132	152	131	132	131	131	131	131	131	131	131	131	131	97	97
499	199	141		2808	183	195	195	184	184	145	160	145	145	183	145	145	145	141	141	128	128	128	128	128	128	128	128	128	128	128	128	141	153	128	141	128	128	128	128	128	128	128	128	128	99	99
489	180	135		2809	194	181	181	193	193	146	158	146	146	194	146	146	146	135	135	129	129	129	129	129	129	129	129	129	129	129	129	135	154	129	135	129	129	129	129	129	129	129	129	129	101	101
488	196	136		2811	195	197	197	183	183	147	157	147	147	195	147	147	147	136	136	130	130	130	130	130	130	130	130	130	130	130	130	136	151	130	136	130	130	130	130	130	130	130	130	130	102	102
501	206	134		2812	181	198	198	185	185	144	172	144	144	181	144	144	144	134	134	127	127	127	127	127	127	127	127	127	127	127	127	134	150	127	134	127	127	127	127	127	127	127	127	127	103	103
494	207	133		2804	197	199	199	186	186	143	178	143	143	197	143	143	143	133	133	126	126	126	126	126	126	126	126	126	126	126	126	133	156	126	133	126	126	126	126	126	126	126	126	126	109	109
503	208	142		2807	198	180	180	194	194	149	175	149	149	198	149	149	149	142	142	132	132	132	132	132	132	132	132	132	132	132	132	142	171	132	142	132	132	132	132	132	132	132	132	132	124	124
502	210	148		2810	199	196	196	195	195	155	176	155	155	199	155	155	155	148	148	141	141	141	141	141	141	141	141	141	141	141	141	148	159	141	148	141	141	141	141	141	141	141	141	141	112	112
792	209	145		5099	180	201	201	181	181	152	177	152	152	180	152	152	152	145	145	135	135	135	135	135	135	135	135	135	135	135	135	145	161	135	145	135	135	135	135	135	135	135	135	135	113	113
793	472	146		5100	196	204	204	197	197	153	174	153	153	196	153	153	153	146	146	136	136	136	136	136	136	136	136	136	136	136	136	146	163	136	146	136	136	136	136	136	136	136	136	136	111	111
795	464	147		5098	206	206	206	198	198	154	173	154	154	206	154	154	154	147	147	134	134	134	134	134	134	134	134	134	134	134	134	147	167	134	147	134	134	134	134	134	134	134	134	134	110	110
794	466	144		5105	207	205	205	199	199	151	179	151	151	207	151	151	151	144	144	133	133	133	133	133	133	133	133	133	133	133	133	144	160	133	144	133	133	133	133	133	133	133	133	133	125	125
811	469	143		5106	208	207	207	180	180	150	200	150	150	208	150	150	150	143	143	142	142	142	142	142	142	142	142	142	142	142	142	143	162	142	143	142	142	142	142	142	142	142	142	142	131	131
808	465	149		5104	210	208	208	196	196	156	182	156	156	210	156	156	156	149	149	148	148	148	148	148	148	148	148	148	148	148	148	149	164	148	149	148	148	148	148	148	148	148	148	148	128	128
814	467	155		5108	209	210	210	201	201	171	184	171	171	209	171	171	171	155	155	145	145	145	145	145	145	145	145	145	145	145	145	155	165	145	155	145	145	145	145	145	145	145	145	145	129	129
815	468	152		5109	472	203	203	204	204	159	190	159	159	472	159	159	159	152	152	146	146	146	146	146	146	146	146	146	146	146	146	152	166	146	152	146	146	146	146	146	146	146	146	146	130	130
809	473	153		5107	464	202	202	206	206	160	193	160	160	464	161	161	161	153	153	147	147	147	147	147	147	147	147	147	147	147	147	153	168	147	153	147	147	147	147	147	147	147	147	147	127	127
810	470	154			465	209	209	205	205	158	187	158	158	466	163	163	163	154	154	144	144	144	144	144	144	144	144	144	144	144	144	154	169	144	154	144	144	144	144	144	144	144	144	144	126	126
813	471	151			473	472	472	207	207	157	183	157	157	469	167	167	167	151	151	143	143	143	143	143	143	143	143	143	143	143	143	151	170	143	151	143	143	143	143	143	143	143	143	143	132	132
812	486	150			486	464	464	208	208	172	185	172	172	465	160	160	160	150	150	149	149	149	149	149	149	149	149	149	149	149	149	150	158	149	150	149	149	149	149	149	149	149	149	149	141	141
2801	478	156			478	465	465	210	210	178	186	178	178	467	162	162	162	156	156	155	155	155	155	155	155	155	155	155	155	155	155	156	157	155	156	155	155	155	155	155	155	155	155	155	135	135
2806	480	171			480	473	473	203	203	175	191	175	175	468	164	164	164	171	171	152	152	152	152	152	152	152	152	152	152	152	152	171	172	152	171	152	152	152	152	152	152	152	152	152	137	137
2802	475	159			475	486	486	202	202	176	192	176	176	473	165	165	165	159	159	153	153	153	153	153	153	153	153	153	153	153	153	159	178	153	159	153	153	153	153	153	153	153	153	153	136	136
2803	483	161			483	478	478	209	209	177	194	177	177	470	166	166	166	161	161	154	154	154	154	154	154	154	154	154	154	154	154	161	175	154	161	154	154	154	154	154	154	154	154	154	138	138
2805	479	163			479	480	480	472	472	174	195	174	174	471	168	168	168	163	163	151	151	151	151	151	151	151	151	151	151	151	151	163	176	151	163	151	151	151	151	151	151	151	151	151	139	139
2808	481	167			481	475	475	464	464	173	188	173	173	486	169	169	169	167	167	150	150	150	150	150	150	150	150	150	150	150	150	167	177	150	167	150	150	150	150	150	150	150	150	150	140	140
2809	482	160			482	483	483	465	465	179	189	179	179	478	170	170	170	160	160	156	156	156	156	156	156	156	156	156	156	156	156	160	174	156	160	156	156	156	156	156	156	156	156	156	134	134
2811	476	162			476	479	479	473	473	200	181	200	200	480	158	158	158	162	162	171	171	171	171	171	171	171	171	171	171	171	171	162	173	171	162	171	171	171	171	171	171	171	171	171	133	133
2812	477	164			477	481	481	486	486	182	197	182	182	475	157	157	157	164	164	159	159	159	159	159	159	159	159	159	159	159	159	164	179	159	164	159	159	159	159	159	159	159	159	159	142	142
2804	484	165			484	482	482	478	478	184	198	184	184	483	172	172	172	165	165	161	161	161	161	161	161	161	161	161	161	161	161	165	200	161	165	161	161	161	161	161	161	161	161	161	148	148
2807	485	166			485	476	476	480	480	193	199	193	193	479	178	178	178	166	166	163	163	163	163	163	163	163	163	163	163	163	163	166	182	163	166	163	163	163	163	163	163	163	163	163	145	145
2810	474	168			474	477	477	475	475	183	180	183	183	481	175	175	175	168	168	167	167	167	167	167	167	167	167	167	167	167	167	168	184	167	168	167	167	167	167	167	167	167	167	167	146	146
5099	487	169			487	484	484	483	483	185	196	185	185	482	176	176	176	169	169	160	160	160	160	160	160	160	160	160	160	160	160	169	190	160	169	160	160	160	160	160	160	160	160	160	147	147
5100	500	170			500	485	485	479	479	186	201	186	186	476	177	177	177	170	170	162	162	162	162	162	162	162	162	162	162	162	162	170	193	162	170	162	162	162	162	162	162	162	162	162	144	144
5098	490	158			490	474	474	481	481	194	211	194	194	477	174	174	174	158	158	164	164	164	164	164	164	164	164	164	164	164	164	158	187	164	158	164	164	164	164	164	164	164	164	164	143	143
5105	492	157			492	487	487	482	482	195	204	195	195	484	173	173	173	157	157	165	165	165	165	165	165	165	165	165	165	165	165	157	183	165	157	165	165	165	165	165	165	165	165	165	149	149
5106	496	172			491	500	500	476	476	181	206	181	181	485	179	179	179	172	172	166	166	166	166	166	166	166	166	166	166	166	166	172	185	166	172	166	166	166	166	166	166	166	166	166	155	155
5104	491	178			493	490	490	477	477	197	205	197	197	474	200	200	200	178	178	168	168	168	168	168	168	168	168	168	168	168	168	178	186	168	178	168	168	168	168	168	168	168	168	168	152	152
5108	493	175			495	492	492	484	484	198	207	198	198	487	182	182	182	175	175	169	169	169	169	169	169	169	169	169	169	169	169	175	191	169	175	169	169	169	169	169	169	169	169	169	153	153
5109	495	176			489	496	496	485	485	199	208	199	199	500	184	184	184	176	176	170	170	170	170	170	170	170	170	170	170	170	170	176	192	170	176	170	170	170	170	170	170	170	170	170	154	154
5107	497	177			488	491	491	474	474	180	210	180	180	490	190	190	190	177	177	158	158	158	158	158	158	158	158	158	158	158	158	177	194	158	177	158	158	158	158	158	158	158	158	158	151	151
	498	174			501	493	493	487	487	196	203	196	196	492	193	193	193	174	174	157	157	157	157	157	157	157	157	157	157	157	157	174	195	157	174	157	157	157	157	157	157	157	157	157	150	150
	499	173			494	495	495	500	500	201	202	201	201	491	187	187	187	173	173	172	172	172	172	172	172	172	172	172	172	172	172	173	188	172	173	172	172	172	172	172	172	172	172	172	156	156
	489	179			504	497	497	490	490	204	212	204	204	493	183	183	183	179	179	178	178	178	178	178	178	178	178	178	178	178	178	179	189	178	179	178	178	178	178	178	178	178	178	178	171	171
	488	200			505	498	498	492	492	206	209	206	206	495	185	185	185	200	200	175	175	175	175	175	175	175	175	175	175	175	175	200	181	175	200	175	175	175	175	175	175	175	175	175	159	159
	501	182			503	499	499	496	496	205	215	205	205	489	186	186	186	182	182	176	176	176	176	176	176	176	176	176	176	176	176	182	197	176	182	176	176	176	176	176	176	176	176	176	161	161
	494	184			502	489	489	491	491	207	216	207	207	488	191	191	191	184	184	177	177	177	177	177	177	177	177	177	177	177	177	184	198	177	184	177	177	177	177	177	177	177	177	177	163	163
	519	190			792	488	488	493	493	208	214	208	208	501	192	192	192	190	190	174	174	174	174	174	174	174	174	174	174	174	174	190	199	174	190	174	174	174	174	174	174	174	174	174	167	167
	504	193			786	501	501	495	495	210	213	210	210	494	194	194	194	193	193	173	173	173	173	173	173	173	173	173	173	173	173	193	180	173	193	173	173	173	173	173	173	173	173	173	160	160
	505	187			788	494	494	497	497	203	472	203	203	519	195	195	195	187	187	179	179	179	179	179	179	179	179	179	179	179	179	187	196	179	187	179	179	179	179	179	179	179	179	179	162	162
	503	183			787	504	504	498	498	202	464	202	202	504	188	188	188	183	183	200	200	200	200	200	200	200	200	200	200	200	200	183	201	200	183	200	200	200	200	200	200	200	200	200	164	164
	502	185			789	505	505	499	499	209	465	209	209	505	189	189	189	185	185	182	182	182	182	182	182	182	182	182	182	182	182	185	211	182	185	182	182	182	182	182	182	182	182	182	165	165
	520	186			790	503	503	489	489	472	473	472	472	503	181	181	181	186	186	184	184	184	184	184	184	184	184	184	184	184	184	186	204	184	186	184	184	184	184	184	184	184	184	184	166	166
	523	191			791	502	502	488	488	464	486	464	464	502	197	197	197	191	191	190	190	190	190	190	190	190	190	190	190	190	190	191	206	190	191	190	190	190	190	190	190	190	190	190	168	168
	524	192			793	792	762	501	501	465	478	465	465	520	198	198	198	192	192	193	193	193	193	193	193	193	193	193	193	193	193	192	205	193	192	193	193	193	193	193	193	193	193	193	169	169
	522	194			799	786	765	494	494	473	480	473	473	523	199	199	199	194	194	187	187	187	187	187	187	187	187	187	187	187	187	194	207	187	194	187	187	187	187	187	187	187	187	187	170	170
	521	195			796	788	763	504	504	486	475	486	486	524	180	180	180	195	195	183	183	183	183	183	183	183	183	183	183	183	183	195	208	183	195	183	183	183	183	183	183	183	183	183	158	158
	540	188			797	787	764	505	505	478	483	478	478	522	196	196	196	188	188	185	185	185	185	185	185	185	185	185	185	185	185	188	210	185	188	185	185	185	185	185	185	185	185	185	157	157
	543	189			798	789	766	503	503	480	479	480	480	521	201	201	201	189	189	186	186	186	186	186	186	186	186	186	186	186	186	189	203	186	189	186	186	186	186	186	186	186	186	186	172	172
	541	181			795	790	767	502	502	475	481	475	475	540	211	211	211	181	181	191	191	191	191	191	191	191	191	191	191	191	191	181	202	191	181	191	191	191	191	191	191	191	191	191	178	178
	542	197			794	791	792	762	762	483	482	483	483	543	204	204	204	197	197	192	192	192	192	192	192	192	192	192	192	192	192	197	212	192	197	192	192	192	192	192	192	192	192	192	175	175
	544	198			800	793	786	765	765	479	476	479	479	541	206	206	206	198	198	194	194	194	194	194	194	194	194	194	194	194	194	198	209	194	198	194	194	194	194	194	194	194	194	194	176	176
	545	199			803	799	788	763	763	481	477	481	481	542	205	205	205	199	199	195	195	195	195	195	195	195	195	195	195	195	195	199	215	195	199	195	195	195	195	195	195	195	195	195	177	177
	762	180			805	796	787	764	764	482	484	482	482	544	207	207	207	180	180	188	188	188	188	188	188	188	188	188	188	188	188	180	217	188	180	188	188	188	188	188	188	188	188	188	174	174
	765	196			811	797	789	766	766	476	485	476	476	545	208	208	208	196	196	189	189	189	189	189	189	189	189	189	189	189	189	196	216	189	196	189	189	189	189	189	189	189	189	189	173	173
	763	201			808	798	790	767	767	477	474	477	477	762	210	210	210	201	201	181	181	181	181	181	181	181	181	181	181	181	181	201	218	181	201	181	181	181	181	181	181	181	181	181	179	179
	764	211			804	795	791	792	792	484	487	484	484	765	203	203	203	211	211	197	197	197	197	197	197	197	197	197	197	197	197	211	219	197	211	197	197	197	197	197	197	197	197	197	200	200
	766	204			806	794	793	786	786	485	500	485	485	763	202	202	202	204	204	198	198	198	198	198	198	198	198	198	198	198	198	204	220	198	204	198	198	198	198	198	198	198	198	198	182	182
	767	206			807	800	799	788	788	474	490	474	474	764	212	212	212	206	206	199	199	199	199	199	199	199	199	199	199	199	199	206	214	199	206	199	199	199	199	199	199	199	199	199	184	184
	792	205			814	803	796	787	787	487	492	487	487	766	209	209	209	205	205	180	180	180	180	180	180	180	180	180	180	180	180	205	213	180	205	180	180	180	180	180	180	180	180	180	190	190
	786	207			815	805	797	789	789	500	496	500	500	767	215	215	215	207	207	196	196	196	196	196	196	196	196	196	196	196	196	207	460	196	207	196	196	196	196	196	196	196	196	196	193	193
	787	208			809	811	798	790	790	490	491	490	490	792	216	216	216	208	208	201	201	201	201	201	201	201	201	201	201	201	201	208	443	201	208	201	201	201	201	201	201	201	201	201	187	187
	793	210			810	808	795	791	791	492	493	492	492	786	214	214	214	210	210	211	211	211	211	211	211	211	211	211	211	211	211	210	444	211	210	211	211	211	211	211	211	211	211	211	183	183
	799	203			802	804	794	793	793	496	495	496	496	787	213	213	213	203	203	204	204	204	204	204	204	204	204	204	204	204	204	203	461	204	203	204	204	204	204	204	204	204	204	204	185	185
	796	202			801	806	800	799	799	491	497	491	491	793	472	472	472	202	202	206	206	206	206	206	206	206	206	206	206	206	206	202	472	206	202	206	206	206	206	206	206	206	206	206	186	186
	797	212			813	807	803	796	796	493	498	493	493	799	464	464	464	212	212	205	205	205	205	205	205	205	205	205	205	205	205	212	464	205	212	205	205	205	205	205	205	205	205	205	191	191
	798	209			812	814	805	797	797	495	499	495	495	796	465	465	465	209	209	207	207	207	207	207	207	207	207	207	207	207	207	209	466	207	209	207	207	207	207	207	207	207	207	207	192	192
	795	215			2801	815	811	798	798	497	489	497	497	797	473	473	473	215	215	208	208	208	208	208	208	208	208	208	208	208	208	215	469	208	215	208	208	208	208	208	208	208	208	208	194	194
	794	217			2806	809	808	795	795	498	488	498	498	798	486	486	486	217	217	210	210	210	210	210	210	210	210	210	210	210	210	217	465	210	217	210	210	210	210	210	210	210	210	210	195	195
	800	216			2802	810	804	794	794	499	501	499	499	795	478	478	478	216	216	203	203	203	203	203	203	203	203	203	203	203	203	216	467	203	216	203	203	203	203	203	203	203	203	203	188	188
	803	218			2803	802	806	800	800	489	494	489	489	794	480	480	480	218	218	202	202	202	202	202	202	202	202	202	202	202	202	218	468	202	218	202	202	202	202	202	202	202	202	202	189	189
	805	219			2805	801	807	803	803	488	504	488	488	800	475	475	475	219	219	212	212	212	212	212	212	212	212	212	212	212	212	219	463	212	219	212	212	212	212	212	212	212	212	212	181	181
	811	220			2808	813	814	805	805	501	505	501	501	803	483	483	483	220	220	209	209	209	209	209	209	209	209	209	209	209	209	220	462	209	220	209	209	209	209	209	209	209	209	209	197	197
	808	214			2809	812	815	811	811	494	503	494	494	805	479	479	479	214	214	215	215	215	215	215	215	221	215	215	215	215	215	214	473	221	214	221	221	221	221	221	221	221	221	221	198	198
	804	213			2811	2801	809	808	808	504	502	504	504	811	481	481	481	213	213	217	217	217	217	217	217	215	217	217	217	217	217	213	470	215	213	215	215	215	215	215	215	215	215	215	199	199
	806	472			2812	2806	810	804	804	505	762	505	505	808	482	482	482	472	472	216	216	216	216	216	216	217	216	216	216	216	216	460	471	217	460	217	217	217	217	217	217	217	217	217	180	180
	807	464			2804	2802	802	806	806	503	765	503	503	804	476	476	476	464	464	218	218	218	218	218	218	216	218	218	218	218	218	443	486	216	443	216	216	216	216	216	216	216	216	216	196	196
	814	466			2807	2803	801	807	807	502	763	502	502	806	477	477	477	466	466	219	219	219	219	219	219	218	219	219	219	219	219	444	478	218	444	218	218	218	218	218	218	218	218	218	201	201
	815	469			2810	2805	813	814	814	762	764	762	762	807	484	484	484	469	469	220	220	220	220	220	220	219	220	220	220	220	220	461	480	219	461	219	219	219	219	219	219	219	219	219	211	211
	809	465			5099	2808	812	815	815	765	766	765	765	814	485	485	485	465	465	214	214	214	214	214	214	220	214	214	214	214	214	472	475	220	472	220	220	220	220	220	220	220	220	220	204	204
	810	467			5100	2809	2801	809	809	763	767	763	763	815	474	474	474	467	467	213	213	213	213	213	213	214	213	213	213	213	213	464	483	214	464	214	214	214	214	214	214	214	214	214	206	206
	802	468			5098	2811	2806	810	810	764	782	764	764	809	487	487	487	468	468	472	472	472	472	472	472	213	472	460	472	472	472	466	479	213	466	213	213	213	213	213	213	213	213	213	205	205
	801	473			5105	2812	2802	802	802	766	772	766	766	810	500	500	500	473	473	464	464	464	464	464	464	222	464	443	464	464	464	469	481	222	469	222	222	222	222	222	222	222	222	222	207	207
	813	470			5106	2804	2803	801	801	767	773	767	767	802	490	490	490	470	470	466	466	466	466	466	466	225	466	444	466	466	466	465	482	225	465	225	225	225	225	225	225	225	225	240	208	208
	812	471			5104	2807	2805	813	813	792	783	792	792	801	492	492	492	471	471	465	465	469	465	465	465	226	465	461	465	465	465	467	476	226	467	226	226	226	226	226	226	226	226	225	210	210
	1705	486			5108	2810	2808	812	812	786	792	786	786	813	496	496	496	486	486	467	467	465	467	467	467	224	467	472	467	467	467	468	477	224	468	224	224	224	224	224	224	224	224	227	203	203
	1706	478			5109	5099	2809	2801	856	788	786	788	788	812	491	491	491	478	478	468	468	467	468	468	468	223	468	464	468	468	468	463	484	223	463	223	223	223	223	223	223	223	223	226	202	202
	1707	480			5107	5100	2811	2806	863	787	788	787	787	1705	493	493	493	480	480	473	473	468	473	473	473	472	473	466	473	473	473	462	485	460	462	460	460	460	460	460	460	460	460	228	212	212
	1709	475				5098	2812	2802	858	789	787	789	789	1706	495	495	495	475	475	486	486	473	486	486	486	464	486	465	486	486	486	473	474	443	473	443	443	443	443	443	443	443	443	229	209	209
	1710	483				5105	2804	2803	865	790	789	790	790	1707	497	497	497	483	483	478	478	470	478	478	478	466	478	467	478	478	478	470	487	444	470	444	444	444	444	444	444	444	444	224	221	221
	1711	479				5106	2807	2805	855	791	790	791	791	1709	498	498	498	479	479	480	480	471	480	480	480	465	480	468	480	480	480	471	500	461	471	461	461	461	461	461	461	461	461	223	215	215
	1708	481				5104	2810	2808	860	793	791	793	793	1710	499	499	499	481	481	475	475	486	475	475	475	467	475	463	475	475	475	486	490	472	486	472	472	472	472	472	472	472	472	241	217	217
	2813	482				5108	5099	2809	857	799	785	799	799	1711	489	489	489	482	482	483	483	478	483	483	483	468	483	462	483	483	483	478	492	464	478	464	464	464	464	464	464	464	464	244	216	216
	2793	476				5109	5100	2811	864	796	784	796	796	1708	488	488	488	476	476	479	479	480	479	479	479	473	479	473	479	479	479	480	496	466	480	466	466	466	466	466	466	466	466	246	218	218
	2795	477				5107	5098	2812	859	797	793	797	797	2801	501	501	501	477	477	481	481	475	481	481	481	486	481	486	481	481	481	475	491	469	475	469	469	469	469	469	469	469	469	245	219	219
	2801	484					5105	2804	866	798	799	798	798	2806	494	494	494	484	484	482	482	483	482	482	482	478	482	478	482	482	482	483	493	465	483	465	465	465	465	465	465	465	465	247	220	220
	2798	485					5106	2807	862	795	796	795	795	2802	519	519	519	485	485	476	476	479	476	476	476	480	476	480	476	476	476	479	495	467	479	467	467	467	467	467	467	467	467	249	214	214
	2806	474					5104	2810	861	794	797	794	794	2803	504	504	504	474	474	477	477	481	477	477	477	475	477	475	477	477	477	481	497	468	481	468	468	468	468	468	468	468	468	243	213	213
	2794	487					5108	5966	2801	800	798	800	800	2805	505	505	505	487	487	484	484	482	484	484	484	483	484	483	484	484	484	482	498	463	482	463	463	463	463	463	463	463	463	242	222	222
	2796	500					5109	5967	2806	803	795	803	803	2808	503	503	503	500	500	485	485	476	485	485	485	479	485	479	485	485	485	476	499	462	476	462	462	462	462	462	462	462	462	248	240	240
	2797	490					5107	5965	2802	805	794	805	805	2809	502	502	502	490	490	474	474	477	474	474	474	481	474	481	474	474	474	477	489	473	477	473	473	473	473	473	473	473	473	460	225	225
	2802	492						5099	2803	811	800	811	811	2811	520	520	520	492	492	487	487	484	487	487	487	482	487	482	487	487	487	484	488	470	484	470	470	470	470	470	470	470	470	443	227	227
	2803	496						5100	2805	808	803	808	808	2812	523	523	523	496	496	500	500	485	500	500	500	476	500	476	500	500	500	485	501	471	485	471	471	471	471	471	471	471	471	444	226	226
	2805	491						5098	2808	804	805	804	804	2804	524	524	524	491	491	490	490	474	490	490	490	477	490	477	490	490	490	474	494	486	474	486	486	486	486	486	486	486	486	461	228	228
	2799	493						5105	2809	806	811	806	806	2807	522	522	522	493	493	492	492	487	492	492	492	484	492	484	492	492	492	487	519	478	487	478	478	478	478	478	478	478	478	472	229	229
	2800	495						5106	2811	807	808	807	807	2810	521	521	521	495	495	496	496	500	496	496	496	485	496	485	496	496	496	500	504	480	500	480	480	480	480	480	480	480	480	464	224	224
	2808	497						5104	2812	814	804	814	814	3968	540	540	540	497	497	491	491	490	491	491	491	474	491	474	491	491	491	490	506	475	490	475	475	475	475	475	475	475	475	466	223	223
	2809	498						5108	2804	815	806	815	815	3973	543	543	543	498	498	493	493	492	493	493	493	487	493	487	493	493	493	492	515	483	492	483	483	483	483	483	483	483	483	469	241	241
	2811	499						5109	2807	809	807	809	809	3969	541	541	541	499	499	495	495	496	495	495	495	500	495	500	495	495	495	496	512	479	496	479	479	479	479	479	479	479	479	465	254	254
	2812	489						5107	2810	810	814	810	810	3970	542	542	542	489	489	497	497	491	497	497	497	490	497	490	497	497	497	491	505	481	491	481	481	481	481	481	481	481	481	467	244	244
	2804	488							5966	802	815	802	802	3972	544	544	544	488	488	498	498	493	498	498	498	492	498	492	498	498	498	493	507	482	493	482	482	482	482	482	482	482	482	468	246	246
	2807	501							5967	801	809	801	801	3975	545	545	545	501	501	499	499	495	499	499	499	496	499	496	499	499	499	495	516	476	495	476	476	476	476	476	476	476	476	463	250	250
	2810	494							5965	813	810	813	813	3976	762	762	768	494	494	489	489	497	489	489	489	491	489	491	489	489	489	497	517	477	497	477	477	477	477	477	477	477	477	462	245	245
	2814	519							5099	812	802	812	812	3978	765	765	760	519	519	488	488	498	488	488	488	493	488	493	488	488	488	498	518	484	498	484	484	484	484	484	484	484	484	473	247	247
	2817	504							5100	856	801	856	856	3979	763	763	762	504	504	501	501	499	501	501	501	495	501	495	501	501	501	499	513	485	499	485	485	485	485	485	485	485	485	470	249	249
	2818	505							5098	863	813	863	863	3971	764	764	765	505	505	494	494	489	494	494	494	497	494	497	494	494	494	489	514	474	489	474	474	474	474	474	474	474	474	471	251	251
	2816	503							5105	858	812	858	858	3974	766	766	761	503	503	519	519	488	519	519	519	498	519	498	519	519	519	488	503	487	488	487	487	487	487	487	487	487	487	486	252	252
	2815	502							5106	865	856	865	865	3977	767	767	763	502	502	504	504	501	504	504	504	499	504	499	504	504	504	501	502	500	501	500	500	500	500	500	500	500	500	478	253	253
	4634	520							5104	855	863	855	855	4634	782	782	764	520	520	505	505	494	505	505	505	489	505	489	505	506	505	494	520	490	494	490	490	490	490	490	490	490	490	480	243	243
	4635	534							5108	860	858	860	860	4635	772	772	769	534	534	503	503	519	503	503	503	488	503	488	503	515	503	519	534	492	519	492	492	492	492	492	492	492	492	475	242	242
	4636	523							5109	857	865	857	857	4636	773	773	766	523	523	502	502	504	502	502	502	501	502	501	502	512	502	504	523	496	504	496	496	496	496	496	496	496	496	483	255	255
	4638	524							5107	864	855	864	864	4638	783	783	767	524	524	520	520	505	520	520	520	494	520	494	520	505	520	506	524	491	506	491	491	491	491	491	491	491	491	479	248	248
	4639	522								859	860	859	859	4639	792	792	782	522	522	523	523	503	523	523	523	519	534	519	523	507	523	515	522	493	515	493	493	493	493	493	493	493	493	481	258	258
	4640	521								866	857	866	866	4640	786	786	772	521	521	524	524	502	524	524	524	504	523	504	524	516	524	512	521	495	512	495	495	495	495	495	495	495	495	482	260	260
	4637	535								862	864	862	862	4637	788	788	773	535	535	522	522	520	522	522	522	505	524	505	522	517	522	505	535	497	505	497	497	497	497	497	497	497	497	476	262	262
	5210	538								861	859	861	861	5210	787	787	771	538	538	521	521	523	521	521	521	503	522	503	521	518	521	507	538	498	507	498	498	498	498	498	498	498	498	477	259	259
	5211	540								2801	866	1705	2801	5211	789	789	770	540	540	540	540	524	540	540	540	502	521	502	540	513	540	516	540	499	516	499	499	499	499	499	499	499	499	484	261	261
	5209	543								2806	862	1706	2806	5209	790	790	783	543	543	543	543	522	543	543	543	520	535	520	543	514	543	517	543	489	517	489	489	489	489	489	489	489	489	485	263	263
	5966	539								2802	861	1707	2802	5966	791	791	792	539	539	541	541	521	541	541	541	523	538	523	541	503	541	518	539	488	518	488	488	488	488	488	488	488	488	474	264	264
	5967	541								2803	2801	1709	2803	5967	785	785	786	541	541	542	542	540	542	542	542	524	540	524	542	502	542	513	541	501	513	501	501	501	501	501	501	501	501	487	265	265
	5965	542								2805	2798	1710	2805	5965	784	784	788	542	542	544	544	543	544	544	544	522	543	522	544	520	544	514	542	494	514	494	494	494	494	494	494	494	494	500	257	257
	5969	537								2808	2806	1711	2808	5969	793	793	787	537	537	545	545	541	545	545	545	521	539	521	545	523	545	503	537	519	503	519	519	519	519	519	519	519	519	490	256	256
	5970	536								2809	2802	1708	2809	5970	799	799	789	536	536	768	768	542	768	768	768	540	541	540	768	524	567	502	536	504	502	504	504	504	504	504	504	504	504	492	386	386
	5968	544								2811	2803	2801	2811	5968	796	796	790	544	544	760	760	544	760	760	760	543	542	543	760	522	574	520	544	506	520	506	506	506	506	506	506	506	506	496	392	392
	5972	545								2812	2805	2806	2812	5972	797	797	791	545	545	762	762	545	762	762	762	541	537	541	762	521	569	534	545	515	534	515	515	515	515	515	515	515	515	491	388	388
	5973	768								2804	2799	2802	2804	5973	798	798	785	768	768	765	765	768	765	765	765	542	536	542	765	540	576	523	768	512	523	512	512	512	512	512	512	512	512	493	394	394
	5971	760								2807	2800	2803	2807	5971	795	795	784	760	760	761	761	760	761	761	761	544	544	544	761	543	566	524	760	505	524	505	505	505	505	505	505	505	505	495	385	385
	6872	762								2810	2808	2805	2810	5975	794	794	793	762	762	763	763	762	763	763	763	545	545	545	763	541	571	522	762	507	522	507	507	507	507	507	507	507	507	497	390	390
	6873	765								5966	2809	2808	3968	5976	800	800	799	765	765	764	764	765	764	764	764	768	768	768	764	542	568	521	765	516	521	516	516	516	516	516	516	516	516	498	387	387
	6871	761								5967	2811	2809	3973	5974	803	803	796	761	761	769	769	761	769	769	769	760	760	760	769	544	575	535	761	517	535	517	517	517	517	517	517	517	517	499	393	393
	5099	763								5965	2812	2811	3969	6314	805	805	797	763	763	766	766	763	766	766	766	762	762	762	766	545	570	538	763	518	538	518	518	518	518	518	518	518	518	489	389	389
	5100	764								5099	2804	2812	3970	6315	811	811	798	764	764	767	767	764	767	767	767	765	765	765	767	768	577	540	764	513	540	513	513	513	513	513	513	513	513	488	395	395
	5098	769								5100	2807	2804	3972	6313	808	808	795	769	769	782	782	769	782	782	782	761	761	761	782	760	573	543	769	514	543	514	514	514	514	514	514	514	514	501	391	391
	5105	766								5098	2810	2807	3975	6872	804	804	794	766	766	772	772	766	772	772	772	763	763	763	772	762	572	539	766	503	539	503	503	503	503	503	503	503	503	494	412	412
	5106	767								5105	5099	2810	3976	6873	806	806	800	767	767	773	773	767	773	773	773	764	764	764	773	765	768	541	767	502	541	502	502	502	502	502	502	502	502	519	400	400
	5104	782								5106	5100	5966	3978	6871	807	807	816	782	782	771	771	782	771	771	771	769	769	769	771	761	760	542	782	520	542	520	520	520	520	520	520	520	520	504	402	402
	5108	772								5104	5098	5967	3979	7103	814	814	803	772	772	770	770	772	770	770	770	766	766	766	770	763	762	537	772	534	537	534	534	534	534	534	534	534	534	506	404	404
	5109	773								5108	5105	5965	3971	7104	815	815	805	773	773	783	783	773	783	783	783	767	767	767	783	764	765	536	774	523	536	523	523	523	523	523	523	523	523	515	408	408
	5107	771								5109	5106	5099	3974	7102	809	809	811	771	771	792	792	771	792	792	792	782	782	782	792	769	761	544	773	524	544	524	524	524	524	524	524	524	524	512	401	401
	5111	770								5107	5104	5100	3977	5099	810	810	808	770	770	786	786	770	786	786	786	772	772	772	786	766	763	545	775	522	545	522	522	522	522	522	522	522	522	508	403	403
	5112	783									5108	5098	5966	5100	802	802	804	783	783	788	788	783	788	788	788	773	773	773	788	767	764	768	771	521	768	521	521	521	521	521	521	521	521	505	405	405
	5110	792									5109	5105	5967	5098	801	801	806	792	792	787	787	792	787	787	787	771	771	771	787	782	769	760	770	535	760	535	535	535	535	535	535	535	535	507	406	406
	5123	786									5107	5106	5965	5105	813	813	807	786	786	789	789	786	789	789	789	770	770	770	789	772	766	762	783	538	762	538	538	538	538	538	538	538	538	516	407	407
	5124	788									5132	5104	5099	5106	812	812	814	788	788	790	790	788	790	790	790	783	783	783	790	773	767	765	792	540	765	540	540	540	540	540	540	540	540	517	409	409
	5122	787									5133	5108	5100	5104	856	856	815	787	787	791	791	787	791	791	791	792	792	792	791	771	782	761	786	543	761	543	543	543	543	543	543	543	543	518	410	410
	5132	789									5131	5109	5098	5108	863	863	809	789	789	785	785	789	785	785	785	786	786	786	785	770	772	763	788	539	763	539	539	539	539	539	539	539	539	513	411	411
	5133	790										5107	5105	5109	858	858	810	790	790	784	784	790	784	784	784	788	788	788	784	783	773	764	787	541	764	541	541	541	541	541	541	541	541	514	413	413
	5131	791											5106	5107	865	865	802	791	791	793	793	791	793	793	793	787	787	787	793	792	771	769	789	542	769	542	542	542	542	542	542	542	542	509	416	416
		785											5104	5111	855	855	801	785	785	799	799	785	799	799	799	789	789	789	799	786	770	766	790	537	766	537	537	537	537	537	537	537	537	510	417	417
		784											5108	5112	860	860	813	784	784	796	796	784	796	796	796	790	790	790	796	788	783	767	791	536	767	536	536	536	536	536	536	536	536	511	415	415
		793											5109	5110	857	857	817	793	793	797	797	793	797	797	797	791	791	791	797	787	792	782	785	544	782	544	544	544	544	544	544	544	544	503	414	414
		799											5107	5123	864	864	812	799	799	798	798	799	798	798	798	785	785	785	798	789	786	772	784	545	772	545	545	545	545	545	545	545	545	502	439	439
		796												5124	859	859	820	796	796	795	795	796	795	795	795	784	784	784	795	790	788	774	793	567	774	768	567	567	567	567	567	567	567	520	428	428
		797												5122	866	866	821	797	797	794	794	797	794	794	794	793	793	793	794	791	787	773	799	574	773	760	574	574	574	574	574	574	574	534	429	429
		798												5132	862	862	819	798	798	800	800	798	800	800	800	799	799	799	800	785	789	775	796	569	775	762	569	569	569	569	569	569	569	523	440	440
		795												5133	861	861	818	795	795	816	816	795	816	816	816	796	796	796	816	784	790	771	797	576	771	765	576	576	576	576	576	576	576	524	460	460
		794												5131	2801	2801	856	794	794	803	803	794	803	803	803	797	797	797	803	793	791	770	798	566	770	761	566	566	566	566	566	566	566	522	443	443
		800													2798	2798	863	800	800	805	805	800	805	805	805	798	798	798	805	799	785	783	795	571	783	763	571	571	571	571	571	571	571	521	444	444
		803													2806	2806	858	803	803	811	811	816	811	811	811	795	795	795	811	796	784	792	794	568	792	764	568	568	568	568	568	568	568	535	442	442
		805													2802	2802	865	805	805	808	808	803	808	808	808	794	794	794	808	797	793	786	800	575	786	769	575	575	575	575	575	575	575	538	441	441
		811													2803	2803	855	811	811	804	804	805	804	804	804	800	800	800	804	798	799	788	803	570	788	766	570	570	570	570	570	570	570	540	461	461
		808													2805	2805	860	808	808	806	806	811	806	806	806	816	816	816	806	795	796	787	805	577	787	767	577	577	577	577	577	577	577	543	472	472
		804													2799	2799	857	804	804	807	807	808	807	807	807	803	803	803	807	794	797	789	811	573	789	782	573	573	573	573	573	573	573	539	464	464
		806													2800	2800	864	806	806	814	814	804	814	814	814	805	805	805	814	800	798	790	808	572	790	772	572	572	572	572	572	572	572	541	466	466
		807													2808	2808	859	807	807	815	815	806	815	815	815	811	811	811	815	816	795	791	804	768	791	774	768	768	768	768	768	768	768	542	469	469
		814													2809	2809	866	814	814	809	809	807	809	809	809	808	808	808	809	803	794	785	806	760	785	773	760	760	760	760	760	760	760	537	465	465
		815													2811	2811	862	815	815	810	810	814	810	810	810	804	804	804	810	805	800	784	807	762	784	775	762	762	762	762	762	762	762	536	467	467
		809													2812	2812	861	809	809	802	802	815	802	802	802	806	806	806	802	811	816	793	814	765	793	771	765	765	765	765	765	765	765	544	468	468
		810													2804	2804	2801	810	810	801	801	809	801	801	801	807	807	807	801	808	803	799	815	761	799	770	761	761	761	761	761	761	761	545	463	463
		802													2807	2807	2798	802	802	813	813	810	813	813	813	814	814	814	813	804	805	796	809	763	796	783	763	763	763	763	763	763	763	567	462	462
		801													2810	2810	2806	801	801	817	817	802	817	817	817	815	815	815	817	806	811	797	810	764	797	792	764	764	764	764	764	764	764	574	473	473
		813													3948	3948	2802	813	813	812	812	801	812	812	812	809	809	809	812	807	808	798	802	769	798	786	769	769	769	769	769	769	769	569	470	470
		812													3952	3952	2803	812	812	820	820	813	820	820	820	810	810	810	820	814	804	795	801	766	795	788	766	766	766	766	766	766	766	576	471	471
		1705													3946	3946	2805	1705	1705	821	821	817	821	821	821	802	802	802	821	815	806	794	813	767	794	787	767	767	767	767	767	767	767	566	486	486
		1706													3949	3949	2799	1706	1706	819	819	812	819	819	819	801	801	801	819	809	807	800	812	782	800	789	782	782	782	782	782	782	782	571	478	478
		1707													3950	3950	2800	1707	1707	818	818	820	818	818	818	813	813	813	818	810	814	803	1705	772	803	790	772	772	772	772	772	772	772	568	480	480
		1709													3951	3951	2808	1709	1709	856	856	821	856	856	856	817	817	817	856	802	815	805	1706	773	805	791	774	774	774	774	774	774	774	575	475	475
		1710													3953	3953	2809	1710	1710	863	863	819	863	863	863	812	812	812	863	801	809	811	1707	771	811	785	773	773	773	773	773	773	773	570	483	483
		1711													3954	3954	2811	1711	1711	858	858	818	858	858	858	820	820	820	858	813	810	808	1709	770	808	784	775	775	775	775	775	775	775	577	479	479
		1708													3955	3955	2812	1708	1708	865	865	856	865	865	865	821	821	821	865	817	802	804	1710	783	804	793	771	771	771	771	771	771	771	573	481	481
		2813													3947	3947	2804	2813	2813	855	855	863	855	855	855	819	819	819	855	812	801	806	1711	792	806	799	770	770	770	770	770	770	770	572	482	482
		2793													4634	4634	2807	2793	2793	860	860	858	860	860	860	818	818	818	860	820	813	807	1708	786	807	796	783	783	783	783	783	783	783	756	476	476
		2795													4635	4635	2810	2795	2795	857	857	865	857	857	857	856	856	856	857	821	817	814	2813	788	814	797	792	792	792	792	792	792	792	741	477	477
		2801													4636	4636	4634	2801	2801	864	864	855	864	864	864	863	863	863	864	819	812	815	2793	787	815	798	786	786	786	786	786	786	786	742	484	484
		2798													4638	4638	4635	2798	2798	859	859	860	859	859	859	858	858	858	859	818	820	809	2795	789	809	795	788	788	788	788	788	788	788	757	485	485
		2806													4639	4639	4636	2806	2806	866	866	857	866	866	866	865	865	865	866	856	821	810	2801	790	810	794	787	787	787	787	787	787	787	768	474	474
		2794													4640	4640	4638	2794	2794	862	862	864	862	862	862	855	855	855	862	863	819	802	2798	791	802	800	789	789	789	789	789	789	789	760	487	487
		2796													4637	4637	4639	2796	2796	861	861	859	861	861	861	860	860	860	861	858	818	801	2806	785	801	816	790	790	790	790	790	790	790	762	500	500
		2797													5099	5321	4640	2797	2797	1705	1705	866	1705	1705	1705	857	857	857	1682	865	856	813	2794	784	813	803	791	791	791	791	791	791	791	765	490	490
		2802													5100	5322	4637	2802	2802	1706	1706	862	1706	1706	1706	864	864	864	1685	855	863	812	2796	793	812	805	785	785	785	785	785	785	785	761	492	492
		2803													5098	5320	5321	2803	2803	1707	1707	861	1707	1707	1707	859	859	859	1683	860	858	856	2797	799	856	811	784	784	784	784	784	784	784	763	496	496
		2805													5105	5966	5322	2805	2805	1709	1709	1705	1709	1709	1709	866	866	866	1684	857	865	863	2802	796	863	808	793	793	793	793	793	793	793	764	491	491
		2799													5106	5967	5320	2799	2799	1710	1710	1706	1710	1710	1710	862	862	862	1688	864	855	858	2803	797	858	804	799	799	799	799	799	799	799	759	493	493
		2800													5104	5965	5966	2800	2800	1711	1711	1707	1711	1711	1711	861	861	861	1689	859	860	865	2805	798	865	806	796	796	796	796	796	796	796	758	495	495
		2808													5108	5972	5967	2808	2808	1708	1708	1709	1708	1708	1708	1705	1705	1705	1687	866	857	855	2799	795	855	807	797	797	797	797	797	797	797	769	497	497
		2809													5109	5973	5965	2809	2809	2813	2813	1710	2813	2813	2813	1706	1706	1706	1686	862	864	860	2800	794	860	814	798	798	798	798	798	798	798	766	498	498
		2811													5107	5971	5969	2811	2811	2793	2793	1711	2793	2793	2793	1707	1707	1707	1705	861	859	857	2808	800	857	815	795	795	795	795	795	795	795	767	499	499
		2812													5132	6872	5970	2812	2812	2795	2795	1708	2795	2795	2795	1709	1709	1709	1706	1705	866	864	2809	816	864	809	794	794	794	794	794	794	794	782	489	489
		2804													5133	6873	5968	2804	2804	2801	2801	2813	2801	2801	2801	1710	1710	1710	1707	1706	862	859	2811	803	859	810	800	800	800	800	800	800	800	772	488	488
		2807													5131	6871	5972	2807	2807	2798	2798	2793	2798	2798	2798	1711	1711	1711	1709	1707	861	866	2812	805	866	802	816	816	816	816	816	816	816	774	501	501
		2810													5135	5099	5973	2810	2810	2806	2806	2795	2806	2806	2806	1708	1708	1708	1710	1709	1705	862	2804	811	862	801	803	803	803	803	803	803	803	773	494	494
		2814													5136	5100	5971	2814	2814	2794	2794	2801	2794	2794	2794	2813	2813	2813	1711	1710	1706	861	2807	808	861	813	805	805	805	805	805	805	805	775	519	519
		2817													5134	5098	6443	2817	2817	2796	2796	2798	2796	2796	2796	2793	2793	2793	1708	1711	1707	1705	2810	804	1705	817	811	811	811	811	811	811	811	777	504	504
		2818														5105	6444	2818	2818	2797	2797	2806	2797	2797	2797	2795	2795	2795	2813	1708	1709	1706	2814	806	1706	812	808	808	808	808	808	808	808	771	506	506
		2816														5106	6442	2816	2816	2802	2802	2794	2802	2802	2802	2801	2801	2801	2793	2813	1710	1707	2817	807	1707	820	804	804	804	804	804	804	804	770	515	515
		2815														5104	6773	2815	2815	2803	2803	2796	2803	2803	2803	2798	2798	2798	2795	2793	1711	1709	2818	814	1709	821	806	806	806	806	806	806	806	783	512	512
		3943														5108	6774	3968	3943	2805	2805	2797	2805	2805	2805	2806	2806	2806	2801	2795	1708	1710	2816	815	1710	819	807	807	807	807	807	807	807	776	508	508
		3948														5109	6772	3973	3948	2799	2799	2802	2799	2799	2799	2794	2794	2794	2798	2801	2813	1711	2815	809	1711	818	814	814	814	814	814	814	814	792	505	505
		3952														5107	6872	3969	3952	2800	2800	2803	2800	2800	2800	2796	2796	2796	2806	2798	2793	1708	3956	810	1708	856	815	815	815	815	815	815	815	786	507	507
		3946														5123	6873	3970	3946	2808	2808	2805	2808	2808	2808	2797	2797	2797	2794	2806	2795	2813	3941	802	2813	863	809	809	809	809	809	809	809	788	516	516
		3944														5124	6871	3972	3944	2809	2809	2799	2809	2809	2809	2802	2802	2802	2796	2794	2801	2793	3943	801	2793	858	810	810	810	810	810	810	810	787	517	517
		3945														5122	5099	3975	3945	2811	2811	2800	2811	2811	2811	2803	2803	2803	2797	2796	2798	2795	3948	813	2795	865	802	802	802	802	802	802	802	789	518	518
		3949														5132	5100	3976	3949	2812	2812	2808	2812	2812	2812	2805	2805	2805	2802	2797	2806	2801	3952	817	2801	855	801	801	801	801	801	801	801	790	513	513
		3950														5133	5098	3978	3950	2804	2804	2809	2804	2804	2804	2799	2799	2799	2803	2802	2794	2798	3946	812	2798	860	813	813	813	813	813	813	813	791	514	514
		3951														5131	5105	3979	3951	2807	2807	2811	2807	2807	2807	2800	2800	2800	2805	2803	2796	2806	3942	820	2806	857	817	817	817	817	817	817	817	785	509	509
		3953														5135	5106	3971	3953	2810	2810	2812	2810	2810	2810	2808	2808	2808	2799	2805	2797	2794	3944	821	2794	864	812	812	812	812	812	812	812	784	510	510
		3954														5136	5104	3974	3954	2814	2814	2804	2814	2814	2814	2809	2809	2809	2800	2799	2802	2796	3945	819	2796	859	820	820	820	820	820	820	820	793	511	511
		3955														5134	5108	3977	3955	2817	2817	2807	2817	2817	2817	2811	2811	2811	2808	2800	2803	2797	3949	818	2797	866	821	821	821	821	821	821	821	799	503	503
		3947															5109	4634	3947	2818	2818	2810	2818	2818	2818	2812	2812	2812	2809	2808	2805	2802	3950	856	2802	862	819	819	819	819	819	819	819	796	502	502
		3968															5107	4635	3968	2816	2816	2814	2816	2816	2816	2804	2804	2804	2811	2809	2799	2803	3951	863	2803	861	818	818	818	818	818	818	818	797	520	520
		3973															5132	4636	3973	2815	2815	2817	2815	2815	2815	2807	2807	2807	2812	2811	2800	2805	3953	858	2805	1682	1682	856	856	856	856	856	856	798	534	534
		3969															5133	4638	3969	3948	3948	2818	3948	3948	3948	2810	2810	2810	2804	2812	2808	2799	3954	865	2799	1685	1685	863	863	863	863	863	863	795	523	523
		3970															5131	4639	3970	3952	3952	2816	3952	3952	3952	2814	2814	2814	2807	2804	2809	2800	3955	855	2800	1683	1683	858	858	858	858	858	858	794	525	525
		3972															5135	4640	3972	3946	3946	2815	3946	3946	3946	2817	2817	2817	2810	2807	2811	2808	3947	860	2808	1684	1684	865	865	865	865	865	865	800	524	524
		3975															5136	4637	3975	3949	3949	3948	3949	3949	3949	2818	2818	2818	2814	2810	2812	2809	3957	857	2809	1688	1688	855	855	855	855	855	855	816	526	526
		3976															5134	5321	3976	3950	3950	3952	3950	3950	3950	2816	2816	2816	2817	2814	2804	2811	3960	864	2811	1689	1689	860	860	860	860	860	860	803	527	527
		3978																5322	3978	3951	3951	3946	3951	3951	3951	2815	2815	2815	2818	2817	2807	2812	3962	859	2812	1687	1687	857	857	857	857	857	857	805	522	522
		3979																5320	3979	3953	3953	3949	3953	3953	3953	3948	3948	3948	2816	2818	2810	2804	3968	866	2804	1686	1686	864	864	864	864	864	864	811	521	521
		3971																5966	3971	3954	3954	3950	3954	3954	3954	3952	3952	3952	2815	2816	2814	2807	3965	862	2807	1705	1705	859	859	859	859	859	859	808	535	535
		3974																5967	3974	3955	3955	3951	3955	3955	3955	3946	3946	3946	3948	2815	2817	2810	3973	861	2810	1706	1706	866	866	866	866	866	866	804	546	546
		3977																5965	3977	3947	3947	3953	3947	3947	3947	3949	3949	3949	3952	3948	2818	2814	3961	1682	2814	1707	1707	862	862	862	862	862	862	806	538	538
		4634																5969	4634	4634	4634	3954	4634	4634	4634	3950	3950	3950	3946	3952	2816	2817	3963	1685	2817	1709	1709	861	861	861	861	861	861	807	540	540
		4635																5970	4635	4635	4635	3955	4635	4635	4635	3951	3951	3951	3949	3946	2815	2818	3964	1683	2818	1710	1710	1705	1682	1682	1682	1682	1682	814	543	543
		4636																5968	4636	4636	4636	3947	4636	4636	4636	3953	3953	3953	3950	3949	3948	2816	3969	1684	2816	1711	1711	1706	1685	1685	1685	1685	1685	815	539	539
		4638																5972	4638	4638	4638	4634	4638	4638	4638	3954	3954	3954	3951	3950	3952	2815	3970	1688	2815	1708	1708	1707	1683	1683	1683	1683	1683	809	541	541
		4639																5973	4639	4639	4639	4635	4639	4639	4639	3955	3955	3955	3953	3951	3946	4470	3972	1689	3956	2813	2813	1709	1684	1684	1684	1684	1684	810	542	542
		4640																5971	4640	4640	4640	4636	4640	4640	4640	3947	3947	3947	3954	3953	3949	4467	3966	1687	3941	2793	2793	1710	1688	1688	1688	1688	1688	802	537	537
		4637																6839	4637	4637	4637	4638	4637	4637	4637	4634	4634	4634	3955	3954	3950	4473	3967	1686	3943	2795	2795	1711	1689	1689	1689	1689	1689	801	536	536
		5177																6840	5321	5321	5321	4639	5321	5177	5321	4635	4635	4635	3947	3955	3951	4474	3975	1705	3948	2801	2801	1708	1687	1687	1687	1687	1687	813	547	547
		5178																6838	5322	5322	5322	4640	5322	5178	5322	4636	4636	4636	4634	3947	3953	4468	3976	1706	3952	2798	2798	2813	1686	1686	1686	1686	1686	817	544	544
		5176																6872	5320	5320	5320	4637	5320	5176	5320	4638	4638	4638	4635	4634	3954	4469	3978	1707	3946	2806	2806	2793	1705	1705	1705	1705	1705	812	545	545
		5321																6873	5966	5966	5966	5321	5966	5321	5966	4639	4639	4639	4636	4635	3955	4472	3979	1709	3942	2794	2794	2795	1706	1706	1706	1706	1706	820	550	550
		5322																6871	5967	5967	5967	5322	5967	5322	5967	4640	4640	4640	4638	4636	3947	4471	3959	1710	3944	2796	2796	2801	1707	1707	1707	1707	1707	821	551	551
		5320																5099	5965	5965	5965	5320	5965	5320	5965	4637	4637	4637	4639	4638	4634	4524	3958	1711	3945	2797	2797	2798	1709	1709	1709	1709	1709	819	549	549
		5966																5100	5969	5969	5969	5966	5969	5966	5969	5321	5321	5321	4640	4639	4635	4527	3971	1708	3949	2802	2802	2806	1710	1710	1710	1710	1710	818	548	548
		5967																5098	5970	5970	5970	5967	5970	5967	5970	5322	5322	5322	4637	4640	4636	4525	3974	2813	3950	2803	2803	2794	1711	1711	1711	1711	1711	856	567	567
		5965																5105	5968	5968	5968	5965	5968	5965	5968	5320	5320	5320	5321	4637	4638	4526	3977	2793	3951	2805	2805	2796	1708	1708	1708	1708	1708	863	574	574
		5969																5106	5972	5972	5972	5969	5972	5969	5972	5966	5966	5966	5322	5321	4639	4530	4470	2795	3953	2799	2799	2797	2813	2813	2813	2813	2813	858	569	569
		5970																5104	5973	5973	5973	5970	5973	5970	5973	5967	5967	5967	5320	5322	4640	4531	4467	2801	3954	2800	2800	2802	2793	2793	2793	2793	2793	865	576	576
		5968																5108	5971	5971	5971	5968	5971	5968	5971	5965	5965	5965	5966	5320	4637	4529	4473	2798	3955	2808	2808	2803	2795	2795	2795	2795	2795	855	566	566
		5972																5109	6839	6443	6443	5972	6443	5972	6443	5969	5969	5969	5967	5966	5321	4528	4474	2806	3947	2809	2809	2805	2801	2801	2801	2801	2801	860	571	571
		5973																5107	6840	6444	6444	5973	6444	5973	6444	5970	5970	5970	5965	5967	5322	4634	4468	2794	3957	2811	2811	2799	2798	2798	2798	2798	2798	857	568	568
		5971																5111	6838	6442	6442	5971	6442	5971	6442	5968	5968	5968	5969	5965	5320	4635	4469	2796	3960	2812	2812	2800	2806	2806	2806	2806	2806	864	575	575
		6443																5112	6872	6773	6773	6443	6641	6443	6773	5972	5972	5972	5970	5969	5966	4636	4472	2797	3962	2804	2804	2808	2794	2794	2794	2794	2794	859	570	570
		6444																5110	6873	6774	6774	6444	6642	6444	6774	5973	5973	5973	5968	5970	5967	4638	4471	2802	3968	2807	2807	2809	2796	2796	2796	2796	2796	866	577	577
		6442																5123	6871	6772	6772	6442	6640	6442	6772	5971	5971	5971	5972	5968	5965	4639	4524	2803	3965	2810	2810	2811	2797	2797	2797	2797	2797	862	573	573
		6773																5124	5099	6839	6839	6773	6773	6773	6839	6443	6443	6443	5973	5972	5969	4640	4527	2805	3973	2814	2814	2812	2802	2802	2802	2802	2802	861	572	572
		6774																5122	5100	6840	6840	6774	6774	6774	6840	6444	6444	6444	5971	5973	5970	4637	4525	2799	3961	2817	2817	2804	2803	2803	2803	2803	2803	1119	756	756
		6772																5132	5098	6838	6838	6772	6772	6772	6838	6442	6442	6442	6443	5971	5968	5321	4526	2800	3963	2818	2818	2807	2805	2805	2805	2805	2805	1121	741	741
		6839																5133	5105	6872	6872	6839	6839	6839	6872	6773	6773	6773	6444	6443	5972	5322	4530	2808	3964	2816	2816	2810	2799	2799	2799	2799	2799	1125	742	742
		6840																5131	5106	6873	6873	6840	6840	6840	6873	6774	6774	6774	6442	6444	5973	5320	4531	2809	3969	2815	2815	2814	2800	2800	2800	2800	2800	1120	757	757
		6838																	5104	6871	6871	6838	6838	6838	6871	6772	6772	6772	6773	6442	5971	5966	4529	2811	3970	3956	3956	2817	2808	2808	2808	2808	2808	1122	768	768
		6872																	5108	5099	5099	6872	6872	6872	5099	6839	6839	6839	6774	6773	6443	5967	4528	2812	3972	3941	3941	2818	2809	2809	2809	2809	2809	1123	760	760
		6873																	5109	5100	5100	6873	6873	6873	5100	6840	6840	6840	6772	6774	6444	5965	4634	2804	3966	3943	3943	2816	2811	2811	2811	2811	2811	1124	762	762
		6871																	5107	5098	5098	6871	6871	6871	5098	6838	6838	6838	6839	6772	6442	5969	4635	2807	3967	3948	3948	2815	2812	2812	2812	2812	2812	1126	765	765
		5099																	5111	5105	5105	5099	5099	5099	5105	6872	6872	6872	6840	6839	6773	5970	4636	2810	3975	3952	3952	3956	2804	2804	2804	2804	2804	1127	761	761
		5100																	5112	5106	5106	5100	5100	5100	5106	6873	6873	6873	6838	6840	6774	5968	4638	2814	3976	3946	3946	3941	2807	2807	2807	2807	2807	1128	763	763
		5098																	5110	5104	5104	5098	5098	5098	5104	6871	6871	6871	6872	6838	6772	5972	4639	2817	3978	3942	3942	3943	2810	2810	2810	2810	2810	1363	764	764
		5105																	5123	5108	5108	5105	5105	5105	5108	5099	5099	5099	6873	6872	6839	5973	4640	2818	3979	3944	3944	3948	2814	2814	2814	2814	2814	1370	759	759
		5106																	5124	5109	5109	5106	5106	5106	5109	5100	5100	5100	6871	6873	6840	5971	4637	2816	3959	3945	3945	3952	2817	2817	2817	2817	2817	1365	758	758
		5104																	5122	5107	5107	5104	5104	5104	5107	5098	5098	5098	5099	6871	6838	6641	5966	2815	3958	3949	3949	3946	2818	2818	2818	2818	2818	1372	769	769
		5108																	5132	5132	5123	5108	5108	5108	5111	5105	5105	5105	5100	5099	6872	6642	5967	3948	3971	3950	3950	3942	2816	2816	2816	2816	2816	1362	766	766
		5109																	5133	5133	5124	5109	5109	5109	5112	5106	5106	5106	5098	5100	6873	6640	5965	3952	3974	3951	3951	3944	2815	2815	2815	2815	2815	1367	767	767
		5107																	5131	5131	5122	5107	5107	5107	5110	5104	5104	5104	5105	5098	6871	6839	5969	3946	3977	3953	3953	3945	3956	3956	3956	3956	3956	1364	782	782
		5111																		5135	5132	5123	5123	5123	5123	5108	5108	5108	5106	5105	5099	6840	5970	3949	4470	3954	3954	3949	3941	3941	3941	3941	3941	1371	772	772
		5112																		5136	5133	5124	5124	5124	5124	5109	5109	5109	5104	5106	5100	6838	5968	3950	4467	3955	3955	3950	3943	3943	3943	3943	3943	1366	774	774
		5110																		5134	5131	5122	5122	5122	5122	5107	5107	5107	5108	5104	5098	6872	5972	3951	4473	3947	3947	3951	3948	3948	3948	3948	3948	1373	778	778
		5123																			5135	5132	5132	5132	5132	5123	5123	5123	5109	5108	5105	6873	5973	3953	4474	3957	3957	3953	3952	3952	3952	3952	3952	1369	773	773
		5124																			5136	5133	5133	5133	5133	5124	5124	5124	5107	5109	5106	6871	5971	3954	4468	3960	3960	3954	3946	3946	3946	3946	3946	1368	775	775
		5122																			5134	5131	5131	5131	5131	5122	5122	5122	5123	5107	5104	5099	6377	3955	4469	3962	3962	3955	3942	3942	3942	3942	3942	1682	777	777
		5132																				5135	5135	5135	5135	5132	5132	5132	5124	5123	5108	5100	6378	3947	4472	3968	3968	3947	3944	3944	3944	3944	3944	1685	779	779
		5133																				5136	5136	5136	5136	5133	5133	5133	5122	5124	5109	5098	6376	4634	4471	3965	3965	3957	3945	3945	3945	3945	3945	1683	780	780
		5131																				5134	5134	5134	5134	5131	5131	5131	5132	5122	5107	5105	6839	4635	4524	3973	3973	3960	3949	3949	3949	3949	3949	1684	781	781
		5135																								5135	5135	5135	5133	5132	5123	5106	6840	4636	4527	3961	3961	3962	3950	3950	3950	3950	3950	1688	771	771
		5136																								5136	5136	5136	5131	5133	5124	5104	6838	4638	4525	3963	3963	3968	3951	3951	3951	3951	3951	1689	770	770
		5134																								5134	5134	5134	5135	5131	5122	5108	6872	4639	4526	3964	3964	3965	3953	3953	3953	3953	3953	1687	783	783
																													5136	5135	5132	5109	6873	4640	4530	3969	3969	3973	3954	3954	3954	3954	3954	1686	776	776
																													5134	5136	5133	5107	6871	4637	4531	3970	3970	3961	3955	3955	3955	3955	3955	1705	792	792
																														5134	5131	5111	5099	5177	4529	3972	3972	3963	3947	3947	3947	3947	3947	1706	786	786
																															5135	5112	5100	5178	4528	3966	3966	3964	3957	3957	3957	3957	3957	1707	788	788
																															5136	5110	5098	5176	4634	3967	3967	3969	3960	3960	3960	3960	3960	1709	787	787
																															5134	5132	5105	5321	4635	3975	3975	3970	3962	3962	3962	3962	3962	1710	789	789
																																5133	5106	5322	4636	3976	3976	3972	3968	3968	3968	3968	3968	1711	790	790
																																5131	5104	5320	4638	3978	3978	3966	3965	3965	3965	3965	3965	1708	791	791
																																5135	5108	5966	4639	3979	3979	3967	3973	3973	3973	3973	3973	2740	785	785
																																5136	5109	5967	4640	3959	3959	3975	3961	3961	3961	3961	3961	2742	784	784
																																5134	5107	5965	4637	3958	3958	3976	3963	3963	3963	3963	3963	2746	793	793
																																	5111	5969	5321	3971	3971	3978	3964	3964	3964	3964	3964	2741	799	799
																																	5112	5970	5322	3974	3974	3979	3969	3969	3969	3969	3969	2743	796	796
																																	5110	5968	5320	3977	3977	3959	3970	3970	3970	3970	3970	2747	797	797
																																	5123	5972	5951	4470	4470	3958	3972	3972	3972	3972	3972	2748	798	798
																																	5124	5973	5952	4467	4467	3971	3966	3966	3966	3966	3966	2749	795	795
																																	5122	5971	5950	4473	4473	3974	3967	3967	3967	3967	3967	2813	794	794
																																	5132	6443	5966	4474	4474	3977	3975	3975	3975	3975	3975	2793	800	800
																																	5133	6444	5967	4468	4468	4470	3976	3976	3976	3976	3976	2795	816	816
																																	5131	6442	5965	4469	4469	4467	3978	3978	3978	3978	3978	2801	803	803
																																	5135	6641	5969	4472	4472	4473	3979	3979	3979	3979	3979	2798	805	805
																																	5136	6642	5970	4471	4471	4474	3959	3959	3959	3959	3959	2806	811	811
																																	5134	6640	5968	4524	4524	4468	3958	3958	3958	3958	3958	2794	808	808
																																		6773	5972	4527	4527	4469	3971	3971	3971	3971	3971	2796	804	804
																																		6774	5973	4525	4525	4472	3974	3974	3974	3974	3974	2797	806	806
																																		6772	5971	4526	4526	4471	3977	3977	3977	3977	3977	2802	807	807
																																		6839	6371	4530	4530	4524	4470	4524	4470	4470	4470	2803	814	814
																																		6840	6372	4531	4531	4527	4467	4527	4467	4467	4467	2805	815	815
																																		6838	6370	4529	4529	4525	4473	4525	4473	4473	4473	2799	809	809
																																		6872	6377	4528	4528	4526	4474	4526	4474	4474	4474	2800	810	810
																																		6873	6378	4634	4634	4530	4468	4530	4468	4468	4468	2808	802	802
																																		6871	6376	4635	4635	4531	4469	4531	4469	4469	4469	2809	801	801
																																		5099	6641	4636	4636	4529	4472	4529	4472	4472	4472	2811	813	813
																																		5100	6642	4638	4638	4528	4471	4528	4471	4471	4471	2812	817	817
																																		5098	6640	4639	4639	4634	4634	4634	4524	4524	4524	2804	812	812
																																		5105	6839	4640	4640	4635	4635	4635	4527	4527	4527	2807	831	831
																																		5106	6840	4637	4637	4636	4636	4636	4525	4525	4525	2810	820	820
																																		5104	6838	5177	5177	4638	4638	4638	4526	4526	4526	2814	821	821
																																		5108	6872	5178	5178	4639	4639	4639	4530	4530	4530	2817	819	819
																																		5109	6873	5176	5176	4640	4640	4640	4531	4531	4531	2819	818	818
																																		5107	6871	5321	5321	4637	4637	4637	4529	4529	4529	2818	832	832
																																		5111	5099	5322	5322	5177	5177	5177	4528	4528	4528	2820	835	835
																																		5112	5100	5320	5320	5178	5178	5178	4634	4634	4634	2821	836	836
																																		5110	5098	5966	5966	5176	5176	5176	4635	4635	4635	2822	834	834
																																		5132	5105	5967	5967	5321	5321	5321	4636	4636	4636	2816	833	833
																																		5133	5106	5965	5965	5322	5322	5322	4638	4638	4638	2815	856	856
																																		5131	5104	5969	5969	5320	5320	5320	4639	4639	4639	3956	863	863
																																		5135	5108	5970	5970	5966	5966	5966	4640	4640	4640	3941	858	858
																																		5136	5109	5968	5968	5967	5967	5967	4637	4637	4637	3943	865	865
																																		5134	5107	5972	5972	5965	5965	5965	5177	5177	5177	3948	855	855
																																			5111	5973	5973	5969	5969	5969	5178	5178	5178	3952	860	860
																																			5112	5971	5971	5970	5970	5970	5176	5176	5176	3946	857	857
																																			5110	6377	6377	5968	5968	5968	5321	5321	5321	3942	864	864
																																			5123	6378	6378	5972	5972	5972	5322	5322	5322	3944	859	859
																																			5124	6376	6376	5973	5973	5973	5320	5320	5320	3945	866	866
																																			5122	6443	6443	5971	5971	5971	5966	5966	5966	3949	862	862
																																			5132	6444	6444	6377	6377	6377	5967	5967	5967	3950	861	861
																																			5133	6442	6442	6378	6378	6378	5965	5965	5965	3951	968	917
																																			5131	6641	6641	6376	6376	6376	5969	5969	5969	3953	975	922
																																			5135	6642	6642	6443	6443	6443	5970	5970	5970	3954	970	918
																																			5136	6640	6640	6444	6444	6444	5968	5968	5968	3955	977	919
																																			5134	6773	6773	6442	6442	6442	5972	5972	5972	3947	967	921
																																				6774	6774	6641	6641	6641	5973	5973	5973	3957	972	924
																																				6772	6772	6642	6642	6642	5971	5971	5971	3960	969	925
																																				6839	6839	6640	6640	6640	6443	6377	6377	3961	976	927
																																				6840	6840	6773	6773	6773	6444	6378	6378	3959	971	928
																																				6838	6838	6774	6774	6774	6442	6376	6376	3958	978	920
																																				6872	6872	6772	6772	6772	6641	6443	6443	4470	974	923
																																				6873	6873	6839	6839	6839	6642	6444	6444	4467	973	926
																																				6871	6871	6840	6840	6840	6640	6442	6442	4473	1113	968
																																				5099	5099	6838	6838	6838	6773	6773	6641	4474	1106	975
																																				5100	5100	6872	6872	6872	6774	6774	6642	4468	1107	970
																																				5098	5098	6873	6873	6873	6772	6772	6640	4469	1114	977
																																				5105	5105	6871	6871	6871	6839	6839	6773	4472	1129	967
																																				5106	5106	5099	5099	5099	6840	6840	6774	4471	1117	972
																																				5104	5104	5100	5100	5100	6838	6838	6772	4524	1119	969
																																				5108	5108	5098	5098	5098	6872	6872	6839	4527	1121	976
																																				5109	5109	5105	5105	5105	6873	6873	6840	4525	1125	971
																																				5107	5107	5106	5106	5106	6871	6871	6838	4526	1118	978
																																				5111	5111	5104	5104	5104	5099	5099	6872	4530	1120	974
																																				5112	5112	5108	5108	5108	5100	5100	6873	4531	1122	973
																																				5110	5110	5109	5109	5109	5098	5098	6871	4529	1123	1113
																																				5123	5123	5107	5107	5107	5105	5105	5099	4528	1124	1106
																																				5124	5124	5111	5111	5111	5106	5106	5100	4631	1126	1107
																																				5122	5122	5112	5112	5112	5104	5104	5098	4634	1127	1114
																																				5132	5132	5110	5110	5110	5108	5108	5105	4632	1128	1129
																																				5133	5133	5123	5123	5123	5109	5109	5106	4633	1116	1117
																																				5131	5131	5124	5124	5124	5107	5107	5104	4635	1115	1119
																																				5135	5135	5122	5122	5122	5111	5111	5108	4636	1130	1121
																																				5136	5136	5132	5132	5132	5112	5112	5109	4638	1133	1125
																																				5134	5134	5133	5133	5133	5110	5110	5107	4639	1134	1118
																																						5131	5131	5131	5123	5123	5111	4640	1132	1120
																																						5135	5135	5135	5124	5124	5112	4637	1131	1122
																																						5136	5136	5136	5122	5122	5110	5177	1363	1123
																																						5134	5134	5134	5132	5132	5123	5178	1370	1124
																																									5133	5133	5124	5176	1365	1126
																																									5131	5131	5122	5210	1372	1127
																																									5135	5135	5132	5211	1362	1128
																																									5136	5136	5133	5209	1367	1116
																																									5134	5134	5131	5321	1364	1115
																																											5135	5322	1371	1130
																																											5136	5320	1366	1133
																																											5134	5552	1373	1134
																																												5553	1369	1132
																																												5551	1368	1131
																																												5621	1682	1363
																																												5622	1685	1370
																																												5620	1683	1365
																																												5966	1684	1372
																																												5967	1688	1362
																																												5965	1689	1367
																																												5969	1687	1364
																																												5970	1686	1371
																																												5968	1702	1366
																																												5972	1705	1373
																																												5973	1699	1369
																																												5971	1703	1368
																																												6377	1704	1682
																																												6378	1706	1685
																																												6376	1707	1683
																																												6443	1700	1684
																																												6444	1701	1688
																																												6442	1709	1689
																																												6641	1710	1687
																																												6642	1711	1686
																																												6640	1708	1702
																																												6773	2736	1705
																																												6774	2726	1699
																																												6772	2727	1703
																																												6806	2737	1704
																																												6807	2740	1706
																																												6805	2742	1707
																																												6839	2746	1700
																																												6840	2741	1701
																																												6838	2743	1709
																																												6872	2745	1710
																																												6873	2747	1711
																																												6871	2748	1708
																																												7475	2749	2736
																																												7476	2739	2726
																																												7474	2738	2727
																																												5099	2744	2737
																																												5100	2789	2740
																																												5098	2773	2742
																																												5105	2774	2746
																																												5106	2790	2741
																																												5104	2813	2743
																																												5108	2793	2745
																																												5109	2795	2747
																																												5107	2801	2748
																																												5111	2798	2749
																																												5112	2806	2739
																																												5110	2794	2738
																																												5123	2796	2744
																																												5124	2797	2789
																																												5122	2802	2773
																																												5132	2803	2774
																																												5133	2805	2790
																																												5131	2799	2813
																																												5135	2800	2793
																																												5136	2808	2795
																																												5134	2809	2801
																																													2811	2798
																																													2812	2806
																																													2792	2794
																																													2791	2796
																																													2804	2797
																																													2807	2802
																																													2810	2803
																																													2814	2805
																																													2817	2799
																																													2819	2800
																																													2818	2808
																																													2820	2809
																																													2821	2811
																																													2822	2812
																																													2816	2792
																																													2815	2791
																																													3956	2804
																																													3941	2807
																																													3943	2810
																																													3948	2814
																																													3952	2817
																																													3946	2819
																																													3942	2818
																																													3944	2820
																																													3945	2821
																																													3949	2822
																																													3950	2816
																																													3951	2815
																																													3953	3956
																																													3954	3941
																																													3955	3943
																																													3947	3948
																																													3957	3952
																																													3960	3946
																																													3962	3942
																																													3968	3944
																																													3965	3945
																																													3973	3949
																																													3961	3950
																																													3963	3951
																																													3964	3953
																																													3969	3954
																																													3970	3955
																																													3972	3947
																																													3966	3957
																																													3967	3960
																																													3975	3962
																																													3976	3968
																																													3978	3965
																																													3979	3973
																																													3959	3961
																																													3958	3963
																																													3971	3964
																																													3974	3969
																																													3977	3970
																																													4029	3972
																																													4022	3966
																																													4024	3967
																																													4023	3975
																																													4025	3976
																																													4026	3978
																																													4028	3979
																																													4030	3959
																																													4027	3958
																																													4043	3971
																																													4035	3974
																																													4037	3977
																																													4032	4029
																																													4040	4022
																																													4036	4024
																																													4038	4023
																																													4039	4025
																																													4033	4026
																																													4034	4028
																																													4041	4030
																																													4042	4027
																																													4031	4043
																																													4044	4035
																																													4047	4037
																																													4048	4032
																																													4046	4040
																																													4045	4036
																																													4464	4038
																																													4470	4039
																																													4467	4033
																																													4465	4034
																																													4466	4041
																																													4473	4042
																																													4474	4031
																																													4468	4044
																																													4469	4047
																																													4472	4048
																																													4471	4046
																																													4524	4045
																																													4527	4464
																																													4525	4470
																																													4526	4467
																																													4530	4465
																																													4531	4466
																																													4529	4473
																																													4528	4474
																																													4631	4468
																																													4634	4469
																																													4632	4472
																																													4633	4471
																																													4635	4524
																																													4636	4527
																																													4638	4525
																																													4639	4526
																																													4640	4530
																																													4637	4531
																																													5147	4529
																																													5148	4528
																																													5146	4631
																																													5177	4634
																																													5178	4632
																																													5176	4633
																																													5210	4635
																																													5211	4636
																																													5209	4638
																																													5216	4639
																																													5217	4640
																																													5215	4637
																																													5321	5147
																																													5322	5148
																																													5320	5146
																																													5552	5177
																																													5553	5178
																																													5551	5176
																																													5621	5210
																																													5622	5211
																																													5620	5209
																																													5840	5216
																																													5841	5217
																																													5839	5215
																																													5930	5321
																																													5931	5322
																																													5929	5320
																																													5936	5552
																																													5937	5553
																																													5935	5551
																																													5951	5621
																																													5952	5622
																																													5950	5620
																																													5966	5840
																																													5967	5841
																																													5965	5839
																																													5969	5930
																																													5970	5931
																																													5968	5929
																																													5972	5936
																																													5973	5937
																																													5971	5935
																																													5975	5951
																																													5976	5952
																																													5974	5950
																																													5984	5966
																																													5985	5967
																																													5983	5965
																																													6041	5969
																																													6042	5970
																																													6040	5968
																																													6098	5972
																																													6099	5973
																																													6097	5971
																																													6170	5975
																																													6171	5976
																																													6169	5974
																																													6308	5984
																																													6309	5985
																																													6307	5983
																																													6314	6041
																																													6315	6042
																																													6313	6040
																																													6371	6098
																																													6372	6099
																																													6370	6097
																																													6377	6170
																																													6378	6171
																																													6376	6169
																																													6425	6308
																																													6426	6309
																																													6424	6307
																																													6443	6314
																																													6444	6315
																																													6442	6313
																																													6596	6371
																																													6597	6372
																																													6595	6370
																																													6641	6377
																																													6642	6378
																																													6640	6376
																																													6773	6425
																																													6774	6426
																																													6772	6424
																																													6800	6443
																																													6801	6444
																																													6799	6442
																																													6806	6596
																																													6807	6597
																																													6805	6595
																																													6839	6641
																																													6840	6642
																																													6838	6640
																																													6872	6773
																																													6873	6774
																																													6871	6772
																																													7103	6800
																																													7104	6801
																																													7102	6799
																																													7475	6806
																																													7476	6807
																																													7474	6805
																																													5099	6839
																																													5100	6840
																																													5098	6838
																																													5105	6872
																																													5106	6873
																																													5104	6871
																																													5108	7103
																																													5109	7104
																																													5107	7102
																																													5111	7475
																																													5112	7476
																																													5110	7474
																																													5123	5099
																																													5124	5100
																																													5122	5098
																																													5132	5105
																																													5133	5106
																																													5131	5104
																																													5135	5108
																																													5136	5109
																																													5134	5107
																																														5111
																																														5112
																																														5110
																																														5132
																																														5133
																																														5131
																																														5135
																																														5136
																																														5134

## Sheet: Huzinaga embedding selections
17-atom Huzinaga selection	28-atom Huzinaga selection	35-atom Huzinaga selection	40-atom Huzinaga selection	41-atom Huzinaga selection	44-atom Huzinaga selection	81-atom Huzinaga selection
811	209	196	209	196	196	145
812	210	197	210	197	197	146
813	494	198	494	198	198	147
814	495	199	495	199	199	148
815	811	209	811	209	209	149
5084	812	210	812	210	210	150
5085	813	494	813	494	494	151
5086	814	495	814	495	495	152
5087	815	811	815	811	811	153
5088	5048	812	2804	812	812	154
5089	5084	813	2805	813	813	196
5090	5085	814	2806	814	814	197
5091	5086	815	2807	815	815	198
5092	5087	5048	2808	2804	2804	199
5107	5088	5081	2809	2805	2805	209
5108	5089	5082	2810	2806	2806	210
5109	5090	5083	2811	2807	2807	486
	5091	5084	2812	2808	2808	487
	5092	5085	5048	2809	2809	488
	5098	5086	5081	2810	2810	489
	5099	5087	5082	2811	2811	490
	5100	5088	5083	2812	2812	491
	5104	5089	5084	5048	5048	492
	5105	5090	5085	5084	5081	493
	5106	5091	5086	5085	5082	494
	5107	5092	5087	5086	5083	495
	5108	5098	5088	5087	5084	496
	5109	5099	5089	5088	5085	497
		5100	5090	5089	5086	498
		5104	5091	5090	5087	499
		5105	5092	5091	5088	500
		5106	5098	5092	5089	501
		5107	5099	5098	5090	502
		5108	5100	5099	5091	503
		5109	5104	5100	5092	792
			5105	5104	5098	793
			5106	5105	5099	794
			5107	5106	5100	795
			5108	5107	5104	808
			5109	5108	5105	809
				5109	5106	810
					5107	811
					5108	812
					5109	813
						814
						815
						2804
						2805
						2806
						2807
						2808
						2809
						2810
						2811
						2812
						5048
						5077
						5078
						5079
						5080
						5081
						5082
						5083
						5084
						5085
						5086
						5087
						5088
						5089
						5090
						5091
						5092
						5098
						5099
						5100
						5104
						5105
						5106
						5107
						5108
						5109

## Sheet: ONIOM selections
69-atom ONIOM selection plus 3 ONIOM link atom	98-atom ONIOM selection plus 6 ONIOM link atom	80-atom ONIOM selection plus 6 ONIOM link atom	120-atom ONIOM selection plus 5 ONIOM link atom	127-atom ONIOM selection plus 5 ONIOM link atom	133-atom ONIOM selection plus 3 ONIOM link atom	139-atom ONIOM selection plus 3 ONIOM link atom	140-atom ONIOM selection plus 3 ONIOM link atom	173-atom ONIOM selection plus 2 ONIOM link atom
193	145	171	145	145	145	145	145	145
194	146	172	146	146	146	146	146	146
195	147	173	147	147	147	147	147	147
196	QMMMlink	174	QMMMlink	QMMMlink	QMMMlink	QMMMlink	QMMMlink	QMMMlink
197	148	175	148	148	148	148	148	148
198	149	176	149	149	149	149	149	149
199	150	177	150	150	150	150	150	150
QMMMlink	151	178	151	151	151	151	151	151
206	152	179	152	152	152	152	152	152
207	153	180	153	153	153	153	153	153
208	154	181	154	154	154	154	154	154
209	193	182	155	155	155	155	155	155
210	194	183	156	156	156	156	156	156
QMMMlink	195	QMMMlink	157	157	157	157	157	157
492	196	QMMMlink	158	158	158	158	158	158
493	197	193	159	159	159	159	159	159
494	198	194	160	160	160	160	160	160
495	199	195	QMMMlink	QMMMlink	QMMMlink	QMMMlink	QMMMlink	QMMMlink
496	QMMMlink	196	171	171	171	171	171	171
497	206	197	172	172	172	172	172	172
498	207	198	173	173	173	173	173	173
499	208	199	174	174	174	174	174	174
808	209	QMMMlink	175	175	175	175	175	175
809	210	206	176	176	176	176	176	176
810	QMMMlink	207	177	177	177	177	177	177
811	486	208	178	178	178	178	178	178
812	487	209	179	179	179	179	179	179
813	488	210	180	180	180	180	180	180
814	489	QMMMlink	181	181	181	181	181	181
815	490	492	182	182	182	182	182	182
2801	491	493	183	183	183	183	183	183
2802	492	494	QMMMlink	QMMMlink	QMMMlink	QMMMlink	QMMMlink	QMMMlink
2803	493	495	QMMMlink	QMMMlink	QMMMlink	QMMMlink	QMMMlink	QMMMlink
2804	494	765	193	193	193	193	193	193
2805	495	766	194	194	194	194	194	194
2806	496	767	195	195	195	195	195	195
2807	497	811	196	196	196	196	196	196
2808	498	812	197	197	197	197	197	197
2809	499	813	198	198	198	198	198	198
2810	500	814	199	199	199	199	199	199
2811	501	815	QMMMlink	QMMMlink	QMMMlink	QMMMlink	QMMMlink	QMMMlink
2812	502	2801	206	206	206	206	206	206
5048	503	2802	207	207	207	207	207	207
5077	786	2803	208	208	208	208	208	208
5078	787	2804	209	209	209	209	209	209
5079	QMMMlink	2805	210	210	210	210	210	210
5080	QMMMlink	2806	QMMMlink	QMMMlink	QMMMlink	QMMMlink	QMMMlink	QMMMlink
5081	792	2807	486	486	486	486	486	464
5082	793	2808	487	487	487	487	487	465
5083	794	2809	488	488	488	488	488	QMMMlink
5084	795	2810	489	489	489	489	489	472
5085	808	2811	490	490	490	490	490	473
5086	809	2812	491	491	491	491	491	474
5087	810	5048	492	492	492	492	492	475
5088	811	5077	493	493	493	493	493	476
5089	812	5078	494	494	494	494	494	477
5090	813	5079	495	495	495	495	495	478
5091	814	5080	496	496	496	496	496	479
5092	815	5081	497	497	497	497	497	480
QMMMlink	2801	5082	498	498	498	498	498	481
5098	2802	5083	499	499	499	499	499	482
5099	2803	5084	500	500	500	500	500	483
5100	2804	5085	501	501	501	501	501	484
5104	2805	5086	502	502	502	502	502	485
5105	2806	5087	503	503	503	503	503	486
5106	2807	5088	786	762	786	786	762	487
5107	2808	5089	787	763	787	787	763	488
5108	2809	5090	QMMMlink	764	QMMMlink	QMMMlink	764	489
5109	2810	5091	QMMMlink	765	QMMMlink	QMMMlink	765	490
	2811	5092	792	766	792	792	766	491
	2812	QMMMlink	793	767	793	793	767	492
	5048	5098	794	QMMMlink	794	794	QMMMlink	493
	5077	5099	795	786	795	795	786	494
	5078	5100	808	787	796	796	787	495
	5079	5104	809	QMMMlink	797	797	QMMMlink	496
	5080	5105	810	QMMMlink	798	798	QMMMlink	497
	5081	5106	811	792	799	799	792	498
	5082	5107	812	793	800	800	793	499
	5083	5108	813	794	801	801	794	500
	5084	5109	814	795	802	802	795	501
	5085		815	808	803	803	796	502
	5086		2801	809	804	804	797	503
	5087		2802	810	QMMMlink	QMMMlink	798	786
	5088		2803	811	805	805	799	787
	5089		2804	812	806	806	800	QMMMlink
	5090		2805	813	807	807	801	QMMMlink
	5091		2806	814	808	808	802	792
	5092		2807	815	809	809	803	793
	QMMMlink		2808	2801	810	810	804	794
	5098		2809	2802	811	811	QMMMlink	795
	5099		2810	2803	812	812	805	796
	5100		2811	2804	813	813	806	797
	5104		2812	2805	814	814	807	798
	5105		5048	2806	815	815	808	799
	5106		5077	2807	2801	2801	809	800
	5107		5078	2808	2802	2802	810	801
	5108		5079	2809	2803	2803	811	802
	5109		5080	2810	2804	2804	812	803
			5081	2811	2805	2805	813	804
			5082	2812	2806	2806	814	QMMMlink
			5083	5048	2807	2807	815	805
			5084	5077	2808	2808	2801	806
			5085	5078	2809	2809	2802	807
			5086	5079	2810	2810	2803	808
			5087	5080	2811	2811	2804	809
			5088	5081	2812	2812	2805	810
			5089	5082	5048	5048	2806	811
			5090	5083	5077	5077	2807	812
			5091	5084	5078	5078	2808	813
			5092	5085	5079	5079	2809	814
			QMMMlink	5086	5080	5080	2810	815
			5098	5087	5081	5081	2811	2793
			5099	5088	5082	5082	2812	2794
			5100	5089	5083	5083	5048	QMMMlink
			5104	5090	5084	5084	5077	2795
			5105	5091	5085	5085	5078	2796
			5106	5092	5086	5086	5079	2797
			5107	QMMMlink	5087	5087	5080	2798
			5108	5098	5088	5088	5081	2799
			5109	5099	5089	5089	5082	2800
				5100	5090	5090	5083	2801
				5104	5091	5091	5084	2802
				5105	5092	5092	5085	2803
				5106	QMMMlink	QMMMlink	5086	2804
				5107	5098	5098	5087	2805
				5108	5099	5099	5088	2806
				5109	5100	5100	5089	2807
					5104	5104	5090	2808
					5105	5105	5091	2809
					5106	5106	5092	2810
					5107	5107	QMMMlink	2811
					5108	5108	5098	2812
					5109	5109	5099	2813
						5122	5100	2814
						5123	5104	2815
						5124	5105	2816
						5971	5106	2817
						5972	5107	2818
						5973	5108	QMMMlink
							5109	QMMMlink
								5048
								5077
								5078
								5079
								5080
								5081
								5082
								5083
								5084
								5085
								5086
								5087
								5088
								5089
								5090
								5091
								5092
								QMMMlink
								5098
								5099
								5100
								5104
								5105
								5106
								5107
								5108
								5109
								5122
								5123
								5124
								5971
								5972
								5973
