# Supplementary material for: Systematically Improvable and Locality Accelerated Enzymatic Reactivity Modeling: Toward Chemical Accuracy at Affordable Cost
Source: J Chem Theory Comput. 2026 Mar 24;22(7):3415–30. doi: 10.1021/acs.jctc.5c02128 (PMC13085240; doi:10.1021/acs.jctc.5c02128)
Supplement: Supplementary file 3 [file ct5c02128_si_003.zip]

Archive with 7 entries (7 files):
- geom-INT.crd
- geom-PS.crd
- geom-RS.crd
- geom-TS1.crd
- geom-TS2.crd
- Ras_sim_bubble.pdb
- Ras_sim_bubble.psf
