# Supplementary material for: Systematically Improvable and Locality Accelerated Enzymatic Reactivity Modeling: Toward Chemical Accuracy at Affordable Cost
Source: J Chem Theory Comput. 2026 Mar 24;22(7):3415–30. doi: 10.1021/acs.jctc.5c02128 (PMC13085240; doi:10.1021/acs.jctc.5c02128)
Supplement: Supplementary file 3 [file ct5c02128_si_003.zip › geom-INT.crd]

* 1.5 8  -2437092.35
*  DATE:    12/14/21     20: 6:54      CREATED BY USER: ucapgeh
*
      7826  EXT
         1         1  GLU       N              26.1284775395       12.6692927656        3.3264128801  PROA      3               0.0000000000
         2         1  GLU       HN             25.8329781770       13.1544929577        4.1518090756  PROA      3               0.0000000000
         3         1  GLU       CA             25.1708596809       11.7523822059        2.7669062288  PROA      3               0.0000000000
         4         1  GLU       HA             25.3701023315       11.7078489689        1.7088145083  PROA      3               0.0000000000
         5         1  GLU       CB             25.3130563407       10.3222869526        3.3581850844  PROA      3               0.0000000000
         6         1  GLU       HB1            25.2744399104       10.4044218141        4.4694149883  PROA      3               0.0000000000
         7         1  GLU       HB2            26.3227952662        9.9395764968        3.0908076030  PROA      3               0.0000000000
         8         1  GLU       CG             24.2287176968        9.3125645743        2.9006439940  PROA      3               0.0000000000
         9         1  GLU       HG1            24.2409512379        9.2270023820        1.7932594305  PROA      3               0.0000000000
        10         1  GLU       HG2            23.2182568495        9.6488124122        3.2170053915  PROA      3               0.0000000000
        11         1  GLU       CD             24.4373300655        7.9359714766        3.4960860714  PROA      3               0.0000000000
        12         1  GLU       OE1            24.6630650059        6.9622234979        2.7289208938  PROA      3               0.0000000000
        13         1  GLU       OE2            24.3168177324        7.7640591119        4.7342845021  PROA      3               0.0000000000
        14         1  GLU       C              23.7555882056       12.2681094776        2.9230597928  PROA      3               0.0000000000
        15         1  GLU       O              23.3520321318       12.7114974305        3.9995256076  PROA      3               0.0000000000
        16         2  TYR       N              22.9593049814       12.2016498210        1.8409638000  PROA      4               0.0000000000
        17         2  TYR       HN             23.3453541681       11.9221792817        0.9558700434  PROA      4               0.0000000000
        18         2  TYR       CA             21.5479453878       12.5184566994        1.8395438748  PROA      4               0.0000000000
        19         2  TYR       HA             21.2216367821       12.7468263396        2.8446154153  PROA      4               0.0000000000
        20         2  TYR       CB             21.2085848960       13.7034142688        0.8881715445  PROA      4               0.0000000000
        21         2  TYR       HB1            20.1288519314       13.9551561318        0.9457915755  PROA      4               0.0000000000
        22         2  TYR       HB2            21.4584987546       13.4272635389       -0.1597265643  PROA      4               0.0000000000
        23         2  TYR       CG             21.9848623513       14.9426161233        1.2558758149  PROA      4               0.0000000000
        24         2  TYR       CD1            21.9746088681       15.4236386602        2.5755584966  PROA      4               0.0000000000
        25         2  TYR       HD1            21.4012915166       14.9078169037        3.3315984809  PROA      4               0.0000000000
        26         2  TYR       CE1            22.7132451524       16.5609385179        2.9317116148  PROA      4               0.0000000000
        27         2  TYR       HE1            22.7087566764       16.8942256076        3.9592487049  PROA      4               0.0000000000
        28         2  TYR       CZ             23.4500046766       17.2443951982        1.9591965070  PROA      4               0.0000000000
        29         2  TYR       OH             24.2028988647       18.3816422974        2.3037388506  PROA      4               0.0000000000
        30         2  TYR       HH             23.9855759883       18.6003847178        3.2128124452  PROA      4               0.0000000000
        31         2  TYR       CD2            22.7108456881       15.6569131245        0.2855726624  PROA      4               0.0000000000
        32         2  TYR       HD2            22.7119387600       15.3194560542       -0.7365314021  PROA      4               0.0000000000
        33         2  TYR       CE2            23.4397392984       16.8017867028        0.6346013376  PROA      4               0.0000000000
        34         2  TYR       HE2            23.9934911695       17.3490010154       -0.1132531068  PROA      4               0.0000000000
        35         2  TYR       C              20.7696616142       11.2968338383        1.3833846715  PROA      4               0.0000000000
        36         2  TYR       O              20.9578493608       10.7826093678        0.2790567888  PROA      4               0.0000000000
        37         3  LYS       N              19.8584166282       10.7973175266        2.2348610503  PROA      5               0.0000000000
        38         3  LYS       HN             19.7814605131       11.1711137795        3.1728929645  PROA      5               0.0000000000
        39         3  LYS       CA             18.9679680876        9.7058455668        1.9113090227  PROA      5               0.0000000000
        40         3  LYS       HA             19.4705557187        9.0246201063        1.2385546199  PROA      5               0.0000000000
        41         3  LYS       CB             18.5419251622        8.9239170041        3.1781823635  PROA      5               0.0000000000
        42         3  LYS       HB1            17.8658671792        8.0918280051        2.8770236529  PROA      5               0.0000000000
        43         3  LYS       HB2            17.9660150134        9.6048650133        3.8458643506  PROA      5               0.0000000000
        44         3  LYS       CG             19.6980414388        8.3294909989        4.0040865013  PROA      5               0.0000000000
        45         3  LYS       HG1            19.2445819506        7.7569078948        4.8450089847  PROA      5               0.0000000000
        46         3  LYS       HG2            20.3010532168        9.1466161944        4.4608734263  PROA      5               0.0000000000
        47         3  LYS       CD             20.6358784868        7.4029360235        3.2130039984  PROA      5               0.0000000000
        48         3  LYS       HD1            21.3770737255        8.0352949296        2.6752163955  PROA      5               0.0000000000
        49         3  LYS       HD2            20.0362707558        6.8509901523        2.4542728248  PROA      5               0.0000000000
        50         3  LYS       CE             21.3522243078        6.3789414113        4.1069159701  PROA      5               0.0000000000
        51         3  LYS       HE1            20.6078474898        5.6578884873        4.5034593418  PROA      5               0.0000000000
        52         3  LYS       HE2            21.8544760401        6.8777483107        4.9606808885  PROA      5               0.0000000000
        53         3  LYS       NZ             22.3663183296        5.6291745645        3.3510778389  PROA      5               0.0000000000
        54         3  LYS       HZ1            22.0026667593        5.3734295427        2.3931752313  PROA      5               0.0000000000
        55         3  LYS       HZ2            22.6469781888        4.7476578292        3.8521826476  PROA      5               0.0000000000
        56         3  LYS       HZ3            23.2321684168        6.2123006826        3.2127338277  PROA      5               0.0000000000
        57         3  LYS       C              17.7202630336       10.2217617316        1.2044476051  PROA      5               0.0000000000
        58         3  LYS       O              16.7591218899       10.6907126180        1.8168223165  PROA      5               0.0000000000
        59         4  LEU       N              17.7089033324       10.1287890310       -0.1324945877  PROA      6               0.0000000000
        60         4  LEU       HN             18.4893332921        9.7171797035       -0.6106391399  PROA      6               0.0000000000
        61         4  LEU       CA             16.5933531332       10.5020426205       -0.9684434318  PROA      6               0.0000000000
        62         4  LEU       HA             16.0162450529       11.2661219941       -0.4667552921  PROA      6               0.0000000000
        63         4  LEU       CB             17.0518973570       11.0397339003       -2.3507204903  PROA      6               0.0000000000
        64         4  LEU       HB1            16.1612968126       11.4213212166       -2.8984301702  PROA      6               0.0000000000
        65         4  LEU       HB2            17.4880719206       10.2031836406       -2.9396537582  PROA      6               0.0000000000
        66         4  LEU       CG             18.1090840940       12.1663515109       -2.3064047222  PROA      6               0.0000000000
        67         4  LEU       HG             19.0647224168       11.7375493997       -1.9157930389  PROA      6               0.0000000000
        68         4  LEU       CD1            18.3748544868       12.7102582401       -3.7196256283  PROA      6               0.0000000000
        69         4  LEU       HD11           17.4473108764       13.1521611779       -4.1417343982  PROA      6               0.0000000000
        70         4  LEU       HD12           18.7233384972       11.9019330859       -4.3944108090  PROA      6               0.0000000000
        71         4  LEU       HD13           19.1511269716       13.5035057417       -3.6881871954  PROA      6               0.0000000000
        72         4  LEU       CD2            17.7008544104       13.3187879567       -1.3793709707  PROA      6               0.0000000000
        73         4  LEU       HD21           18.4674891296       14.1218811918       -1.4097215790  PROA      6               0.0000000000
        74         4  LEU       HD22           17.6057430220       12.9736449072       -0.3281349884  PROA      6               0.0000000000
        75         4  LEU       HD23           16.7296341078       13.7503350117       -1.6968628281  PROA      6               0.0000000000
        76         4  LEU       C              15.6959606863        9.2949732330       -1.1822994280  PROA      6               0.0000000000
        77         4  LEU       O              16.1561059217        8.1611650075       -1.3434321828  PROA      6               0.0000000000
        78         5  VAL       N              14.3714206349        9.4984131207       -1.1724410922  PROA      7               0.0000000000
        79         5  VAL       HN             13.9947777359       10.4029267140       -0.9499231299  PROA      7               0.0000000000
        80         5  VAL       CA             13.4261731043        8.4223650214       -1.4041872821  PROA      7               0.0000000000
        81         5  VAL       HA             13.9365855996        7.5411494836       -1.7670523069  PROA      7               0.0000000000
        82         5  VAL       CB             12.6679501564        8.0356641712       -0.1366730534  PROA      7               0.0000000000
        83         5  VAL       HB             12.0351469843        8.8899153406        0.1913889375  PROA      7               0.0000000000
        84         5  VAL       CG1            11.7893846115        6.8017329530       -0.4004626443  PROA      7               0.0000000000
        85         5  VAL       HG11           11.2195369327        6.5414119058        0.5147755875  PROA      7               0.0000000000
        86         5  VAL       HG12           12.4261605618        5.9334179723       -0.6725881731  PROA      7               0.0000000000
        87         5  VAL       HG13           11.0635753863        6.9701191579       -1.2203904189  PROA      7               0.0000000000
        88         5  VAL       CG2            13.6616813936        7.7072478161        0.9970682287  PROA      7               0.0000000000
        89         5  VAL       HG21           14.2603603944        8.5992760610        1.2743302581  PROA      7               0.0000000000
        90         5  VAL       HG22           14.3563514019        6.8993208463        0.6861481426  PROA      7               0.0000000000
        91         5  VAL       HG23           13.1128504003        7.3688916046        1.9013671550  PROA      7               0.0000000000
        92         5  VAL       C              12.4670903233        8.8487393994       -2.5019723826  PROA      7               0.0000000000
        93         5  VAL       O              11.8237613747        9.8944012198       -2.4289464088  PROA      7               0.0000000000
        94         6  VAL       N              12.3507860443        8.0429056725       -3.5723136394  PROA      8               0.0000000000
        95         6  VAL       HN             12.8827978997        7.1914803632       -3.6407871789  PROA      8               0.0000000000
        96         6  VAL       CA             11.4126777265        8.2735789166       -4.6541432648  PROA      8               0.0000000000
        97         6  VAL       HA             11.1737763689        9.3257147582       -4.7093753783  PROA      8               0.0000000000
        98         6  VAL       CB             11.9481339556        7.8270039157       -6.0121306523  PROA      8               0.0000000000
        99         6  VAL       HB             12.0847688109        6.7201742433       -6.0298808859  PROA      8               0.0000000000
       100         6  VAL       CG1            10.9677349111        8.2363612004       -7.1304574397  PROA      8               0.0000000000
       101         6  VAL       HG11           10.8079255513        9.3359122915       -7.1209104948  PROA      8               0.0000000000
       102         6  VAL       HG12            9.9837735339        7.7370626412       -7.0154593795  PROA      8               0.0000000000
       103         6  VAL       HG13           11.3843388892        7.9535638212       -8.1213226001  PROA      8               0.0000000000
       104         6  VAL       CG2            13.3228664864        8.4760510317       -6.2586848735  PROA      8               0.0000000000
       105         6  VAL       HG21           13.7001688810        8.1769450464       -7.2600323924  PROA      8               0.0000000000
       106         6  VAL       HG22           14.0659769116        8.1419707318       -5.5068029807  PROA      8               0.0000000000
       107         6  VAL       HG23           13.2476121407        9.5831042825       -6.2261211631  PROA      8               0.0000000000
       108         6  VAL       C              10.1426298996        7.5167066616       -4.3248091226  PROA      8               0.0000000000
       109         6  VAL       O              10.1574912222        6.2990594351       -4.1254546577  PROA      8               0.0000000000
       110         7  VAL       N               9.0110967078        8.2335127393       -4.2324001839  PROA      9               0.0000000000
       111         7  VAL       HN              9.0090669141        9.2134234463       -4.4650784055  PROA      9               0.0000000000
       112         7  VAL       CA              7.7412343488        7.7031769231       -3.7782890533  PROA      9               0.0000000000
       113         7  VAL       HA              7.7825987858        6.6261914130       -3.7763603959  PROA      9               0.0000000000
       114         7  VAL       CB              7.3274731126        8.1961995000       -2.3830385746  PROA      9               0.0000000000
       115         7  VAL       HB              6.3708404713        7.7021022918       -2.0960935057  PROA      9               0.0000000000
       116         7  VAL       CG1             8.3809621118        7.7903942694       -1.3353344842  PROA      9               0.0000000000
       117         7  VAL       HG11            9.3374445950        8.3212815827       -1.5279519163  PROA      9               0.0000000000
       118         7  VAL       HG12            8.5638785538        6.6959616525       -1.3606156137  PROA      9               0.0000000000
       119         7  VAL       HG13            8.0352260839        8.0667314308       -0.3167646467  PROA      9               0.0000000000
       120         7  VAL       CG2             7.1137554613        9.7228351343       -2.3546431909  PROA      9               0.0000000000
       121         7  VAL       HG21            8.0369806845       10.2589913856       -2.6602027618  PROA      9               0.0000000000
       122         7  VAL       HG22            6.8525950232       10.0546555952       -1.3294443482  PROA      9               0.0000000000
       123         7  VAL       HG23            6.2857405470       10.0336961324       -3.0242146498  PROA      9               0.0000000000
       124         7  VAL       C               6.6788784333        8.0900707244       -4.7818841838  PROA      9               0.0000000000
       125         7  VAL       O               6.8657139575        8.9855151283       -5.6022859814  PROA      9               0.0000000000
       126         8  GLY       N               5.5214847317        7.4064269646       -4.7662117535  PROA      10              0.0000000000
       127         8  GLY       HN              5.4138613353        6.6129366244       -4.1629222447  PROA      10              0.0000000000
       128         8  GLY       CA              4.4142809945        7.7503665465       -5.6488510974  PROA      10              0.0000000000
       129         8  GLY       HA1             4.7793797307        8.2808219351       -6.5150952022  PROA      10              0.0000000000
       130         8  GLY       HA2             3.7033638915        8.3219925719       -5.0715285930  PROA      10              0.0000000000
       131         8  GLY       C               3.7134630735        6.5432409416       -6.1857401442  PROA      10              0.0000000000
       132         8  GLY       O               4.2179612757        5.4254518440       -6.1256721235  PROA      10              0.0000000000
       133         9  ALA       N               2.5029265965        6.7653854117       -6.7224399523  PROA      11              0.0000000000
       134         9  ALA       HN              2.1864040839        7.7071846244       -6.7886220549  PROA      11              0.0000000000
       135         9  ALA       CA              1.5938514019        5.7959352863       -7.3027965559  PROA      11              0.0000000000
       136         9  ALA       HA              1.1583504391        5.2562286029       -6.4725795697  PROA      11              0.0000000000
       137         9  ALA       CB              0.4731620584        6.5811533012       -8.0003400176  PROA      11              0.0000000000
       138         9  ALA       HB1            -0.0830110682        7.1967662291       -7.2613196458  PROA      11              0.0000000000
       139         9  ALA       HB2            -0.2494246606        5.9115496527       -8.5070486727  PROA      11              0.0000000000
       140         9  ALA       HB3             0.9100046635        7.2666211566       -8.7521668009  PROA      11              0.0000000000
       141         9  ALA       C               2.1690470504        4.7175218515       -8.2349645876  PROA      11              0.0000000000
       142         9  ALA       O               3.2969637027        4.7903133036       -8.7244335863  PROA      11              0.0000000000
       143        10  GLY       N               1.3967166942        3.6328974562       -8.4701916748  PROA      12              0.0000000000
       144        10  GLY       HN              0.5147152616        3.5362022517       -8.0031209184  PROA      12              0.0000000000
       145        10  GLY       CA              1.8509918630        2.4980510197       -9.2858547909  PROA      12              0.0000000000
       146        10  GLY       HA1             1.1032049535        1.7082070466       -9.1670045468  PROA      12              0.0000000000
       147        10  GLY       HA2             2.8125820377        2.1432441870       -8.9040375956  PROA      12              0.0000000000
       148        10  GLY       QQH2            1.5211426629        3.3220630173       -8.6936018023  PROA      12              0.0000000000
       149        10  GLY       C               1.9049491756        2.8628770421      -10.7644309706  PROA      12              0.0000000000
       150        10  GLY       O               0.8645580901        3.2605476043      -11.3436637323  PROA      12              0.0000000000
       151        11  GLY       N               3.0624063494        2.6735119440      -11.4034247743  PROA      13              0.0000000000
       152        11  GLY       HN              3.9108120981        2.3217366362      -10.9324902769  PROA      13              0.0000000000
       153        11  GLY       CA              3.2105852566        2.7068344450      -12.8584670934  PROA      13              0.0000000000
       154        11  GLY       HA1             2.2593598235        2.4561899495      -13.3320891704  PROA      13              0.0000000000
       155        11  GLY       HA2             3.9676149612        1.9620832535      -13.1092075491  PROA      13              0.0000000000
       156        11  GLY       QQH3            3.5417430866        3.6841484588      -13.2034142921  PROA      13              0.0000000000
       157        11  GLY       C               3.6666626978        4.0528116022      -13.3335355395  PROA      13              0.0000000000
       158        11  GLY       O               3.8560126188        4.2697730771      -14.5265009081  PROA      13              0.0000000000
       159        12  VAL       N               3.8883778714        5.0081736097      -12.4268584429  PROA      14              0.0000000000
       160        12  VAL       HN              3.8344108995        4.8120532836      -11.4473577744  PROA      14              0.0000000000
       161        12  VAL       CA              4.1059341355        6.4031862475      -12.7922847912  PROA      14              0.0000000000
       162        12  VAL       HA              3.3875432238        6.6378249043      -13.5605035731  PROA      14              0.0000000000
       163        12  VAL       CB              3.8279405597        7.3571668172      -11.6413548885  PROA      14              0.0000000000
       164        12  VAL       HB              3.9513776396        8.4122818086      -11.9887995025  PROA      14              0.0000000000
       165        12  VAL       CG1             2.3648000792        7.1840180455      -11.2017215826  PROA      14              0.0000000000
       166        12  VAL       HG11            2.1739161887        6.1652198094      -10.8058382416  PROA      14              0.0000000000
       167        12  VAL       HG12            1.6696422736        7.3721001375      -12.0469635680  PROA      14              0.0000000000
       168        12  VAL       HG13            2.1415887105        7.9111508441      -10.3944814540  PROA      14              0.0000000000
       169        12  VAL       CG2             4.7980608260        7.1188251770      -10.4740416115  PROA      14              0.0000000000
       170        12  VAL       HG21            4.8149894278        6.0533486496      -10.1722011189  PROA      14              0.0000000000
       171        12  VAL       HG22            4.4956166790        7.7209849937       -9.5921986837  PROA      14              0.0000000000
       172        12  VAL       HG23            5.8290118854        7.4157550700      -10.7571615579  PROA      14              0.0000000000
       173        12  VAL       C               5.4730740649        6.7034452084      -13.3910569135  PROA      14              0.0000000000
       174        12  VAL       O               5.6474896270        7.6874712468      -14.1110172227  PROA      14              0.0000000000
       175        13  GLY       N               6.4636257798        5.8317173494      -13.1556169508  PROA      15              0.0000000000
       176        13  GLY       HN              6.3156419215        5.0819928055      -12.4939560313  PROA      15              0.0000000000
       177        13  GLY       CA              7.7621312213        5.8712346071      -13.8013900877  PROA      15              0.0000000000
       178        13  GLY       HA1             7.7962661067        6.6439575224      -14.5514596645  PROA      15              0.0000000000
       179        13  GLY       HA2             7.9451409731        4.8955199923      -14.2151553230  PROA      15              0.0000000000
       180        13  GLY       C               8.8736545609        6.1463186282      -12.8492254311  PROA      15              0.0000000000
       181        13  GLY       O               9.9017173898        6.6695488687      -13.2556218167  PROA      15              0.0000000000
       182        14  LYS       N               8.7203823332        5.8230863484      -11.5545311221  PROA      16              0.0000000000
       183        14  LYS       HN              7.8957720665        5.3109964714      -11.2725746160  PROA      16              0.0000000000
       184        14  LYS       CA              9.7148083914        6.0843198993      -10.5251612245  PROA      16              0.0000000000
       185        14  LYS       HA              9.9009679873        7.1485963645      -10.4869093763  PROA      16              0.0000000000
       186        14  LYS       CB              9.1758017526        5.5829479348       -9.1623178298  PROA      16              0.0000000000
       187        14  LYS       HB1             9.9436884733        5.7111679694       -8.3665573737  PROA      16              0.0000000000
       188        14  LYS       HB2             8.9570455979        4.4942075075       -9.2491985184  PROA      16              0.0000000000
       189        14  LYS       CG              7.8949622033        6.3144376639       -8.7446412687  PROA      16              0.0000000000
       190        14  LYS       HG1             7.1291998710        6.1832586140       -9.5358674571  PROA      16              0.0000000000
       191        14  LYS       HG2             8.1228433899        7.4012583866       -8.6748386030  PROA      16              0.0000000000
       192        14  LYS       CD              7.3019452106        5.8473792742       -7.4131181518  PROA      16              0.0000000000
       193        14  LYS       HD1             6.3841703418        6.4407530807       -7.2140215137  PROA      16              0.0000000000
       194        14  LYS       HD2             8.0323299125        6.0774554248       -6.6021997778  PROA      16              0.0000000000
       195        14  LYS       CE              6.9666628447        4.3638327720       -7.3190415534  PROA      16              0.0000000000
       196        14  LYS       HE1             6.5786004225        4.1346868063       -6.3249502266  PROA      16              0.0000000000
       197        14  LYS       HE2             7.8580351417        3.7697866818       -7.5057695907  PROA      16              0.0000000000
       198        14  LYS       NZ              5.9431481199        3.9633013050       -8.3282498418  PROA      16              0.0000000000
       199        14  LYS       HZ1             6.2357407257        4.1581761435       -9.3262322632  PROA      16              0.0000000000
       200        14  LYS       HZ2             5.0262491929        4.4142738206       -8.1729715914  PROA      16              0.0000000000
       201        14  LYS       HZ3             5.8245805768        2.9272067311       -8.2849621403  PROA      16              0.0000000000
       202        14  LYS       QQH4            7.2101113706        5.4410358873       -7.3873505715  PROA      16              0.0000000000
       203        14  LYS       C              11.0395271424        5.3951285523      -10.7850419293  PROA      16              0.0000000000
       204        14  LYS       O              12.1116030975        6.0063797627      -10.7946510849  PROA      16              0.0000000000
       205        15  SER       N              10.9692260553        4.0853740741      -11.0714572066  PROA      17              0.0000000000
       206        15  SER       HN             10.1587728347        3.5815035845      -10.7916994180  PROA      17              0.0000000000
       207        15  SER       CA             12.1025584533        3.2787696517      -11.4682219455  PROA      17              0.0000000000
       208        15  SER       HA             12.8512385809        3.3341948895      -10.6879662113  PROA      17              0.0000000000
       209        15  SER       CB             11.6569634345        1.8221147379      -11.6530064335  PROA      17              0.0000000000
       210        15  SER       HB1            12.5209853382        1.2121485666      -11.9458748470  PROA      17              0.0000000000
       211        15  SER       HB2            10.8691666255        1.7732831233      -12.4070085980  PROA      17              0.0000000000
       212        15  SER       OG             11.1054659916        1.3229595908      -10.4348296220  PROA      17              0.0000000000
       213        15  SER       HG1            11.7597339377        1.4986665098       -9.6973955925  PROA      17              0.0000000000
       214        15  SER       QQH5           11.9805099777        2.8797918708      -11.5188344167  PROA      17              0.0000000000
       215        15  SER       C              12.7512174230        3.7516292733      -12.7576422230  PROA      17              0.0000000000
       216        15  SER       O              13.9665166905        3.9285952040      -12.8210406188  PROA      17              0.0000000000
       217        16  ALA       N              11.9370403489        4.0313055365      -13.7978687331  PROA      18              0.0000000000
       218        16  ALA       HN             10.9578948653        3.8139943235      -13.7269120491  PROA      18              0.0000000000
       219        16  ALA       CA             12.3685766472        4.5783828518      -15.0693708269  PROA      18              0.0000000000
       220        16  ALA       HA             13.0882733460        3.8945445012      -15.4942549215  PROA      18              0.0000000000
       221        16  ALA       CB             11.1569989506        4.6575465086      -16.0151972011  PROA      18              0.0000000000
       222        16  ALA       HB1            10.6939937471        3.6514643943      -16.1177410952  PROA      18              0.0000000000
       223        16  ALA       HB2            11.4573513735        5.0093741781      -17.0235351598  PROA      18              0.0000000000
       224        16  ALA       HB3            10.3911387654        5.3500753042      -15.6051853980  PROA      18              0.0000000000
       225        16  ALA       C              13.0405934321        5.9491530466      -14.9750406995  PROA      18              0.0000000000
       226        16  ALA       O              14.0827983400        6.1952061130      -15.5804969570  PROA      18              0.0000000000
       227        17  LEU       N              12.4706380801        6.8720999788      -14.1774680902  PROA      19              0.0000000000
       228        17  LEU       HN             11.5815115851        6.6691491598      -13.7488815849  PROA      19              0.0000000000
       229        17  LEU       CA             13.0233139694        8.1754477207      -13.8594072243  PROA      19              0.0000000000
       230        17  LEU       HA             13.1872812718        8.7127526561      -14.7812756601  PROA      19              0.0000000000
       231        17  LEU       CB             11.9993728294        8.9323643929      -12.9669403454  PROA      19              0.0000000000
       232        17  LEU       HB1            11.9067042416        8.4005675763      -11.9943177142  PROA      19              0.0000000000
       233        17  LEU       HB2            11.0012458143        8.8759645988      -13.4563260945  PROA      19              0.0000000000
       234        17  LEU       CG             12.2791474785       10.4249172817      -12.6997517106  PROA      19              0.0000000000
       235        17  LEU       HG             13.3666344341       10.5659692724      -12.5015144290  PROA      19              0.0000000000
       236        17  LEU       CD1            11.8770734597       11.2758252997      -13.9129715500  PROA      19              0.0000000000
       237        17  LEU       HD11           12.1136717619       12.3462690728      -13.7337062390  PROA      19              0.0000000000
       238        17  LEU       HD12           10.7845183092       11.1922748780      -14.0990781566  PROA      19              0.0000000000
       239        17  LEU       HD13           12.4137153585       10.9363237811      -14.8217805813  PROA      19              0.0000000000
       240        17  LEU       CD2            11.5186656713       10.9064366407      -11.4533608392  PROA      19              0.0000000000
       241        17  LEU       HD21           10.4240446865       10.7804986326      -11.5959633493  PROA      19              0.0000000000
       242        17  LEU       HD22           11.7252570955       11.9818706895      -11.2661253556  PROA      19              0.0000000000
       243        17  LEU       HD23           11.8283574844       10.3280144619      -10.5571748314  PROA      19              0.0000000000
       244        17  LEU       C              14.3648938063        8.0702587673      -13.1478368258  PROA      19              0.0000000000
       245        17  LEU       O              15.3405831721        8.7333551563      -13.4968932539  PROA      19              0.0000000000
       246        18  THR       N              14.4586890297        7.1788605865      -12.1430197196  PROA      20              0.0000000000
       247        18  THR       HN             13.6448032982        6.6619103160      -11.8702267495  PROA      20              0.0000000000
       248        18  THR       CA             15.6923672102        6.9377998637      -11.4001130730  PROA      20              0.0000000000
       249        18  THR       HA             16.0431435751        7.9045424909      -11.0664693954  PROA      20              0.0000000000
       250        18  THR       CB             15.4958762356        6.0911361592      -10.1480868922  PROA      20              0.0000000000
       251        18  THR       HB             15.2968172970        5.0237188334      -10.4040646676  PROA      20              0.0000000000
       252        18  THR       OG1            14.4088961379        6.5813794914       -9.3729071283  PROA      20              0.0000000000
       253        18  THR       HG1            13.5882078839        6.3532678228       -9.8441774403  PROA      20              0.0000000000
       254        18  THR       CG2            16.7368319686        6.2073955807       -9.2526598969  PROA      20              0.0000000000
       255        18  THR       HG21           16.9524763375        7.2735919112       -9.0292788276  PROA      20              0.0000000000
       256        18  THR       HG22           17.6281313211        5.7576523272       -9.7351653404  PROA      20              0.0000000000
       257        18  THR       HG23           16.5589271523        5.6831518905       -8.2898622539  PROA      20              0.0000000000
       258        18  THR       C              16.8126886034        6.3476469418      -12.2474742860  PROA      20              0.0000000000
       259        18  THR       O              17.9494386032        6.8150816332      -12.2229191078  PROA      20              0.0000000000
       260        19  ILE       N              16.5382363833        5.3286634504      -13.0881504980  PROA      21              0.0000000000
       261        19  ILE       HN             15.6310634420        4.8964658439      -13.1016967835  PROA      21              0.0000000000
       262        19  ILE       CA             17.5520062381        4.7827738205      -13.9882760611  PROA      21              0.0000000000
       263        19  ILE       HA             18.4444300484        4.6460600124      -13.3932142945  PROA      21              0.0000000000
       264        19  ILE       CB             17.1983398825        3.3932157756      -14.5083327747  PROA      21              0.0000000000
       265        19  ILE       HB             16.9525602257        2.7775786721      -13.6115637369  PROA      21              0.0000000000
       266        19  ILE       CG2            15.9452505641        3.4289265769      -15.3992912407  PROA      21              0.0000000000
       267        19  ILE       HG21           16.1514706638        3.9218969071      -16.3691656545  PROA      21              0.0000000000
       268        19  ILE       HG22           15.1282114702        3.9798345643      -14.9036516845  PROA      21              0.0000000000
       269        19  ILE       HG23           15.5886325206        2.3988549617      -15.5938759484  PROA      21              0.0000000000
       270        19  ILE       CG1            18.3988076905        2.7158084810      -15.2121346569  PROA      21              0.0000000000
       271        19  ILE       HG11           19.3149219724        2.9321066010      -14.6198643367  PROA      21              0.0000000000
       272        19  ILE       HG12           18.5292422988        3.1584446953      -16.2249635173  PROA      21              0.0000000000
       273        19  ILE       CD             18.2528531564        1.1940955516      -15.3262838438  PROA      21              0.0000000000
       274        19  ILE       HD1            19.1568081118        0.7463213249      -15.7911844270  PROA      21              0.0000000000
       275        19  ILE       HD2            17.3757255656        0.9292534667      -15.9529528924  PROA      21              0.0000000000
       276        19  ILE       HD3            18.1142948995        0.7391208573      -14.3211786255  PROA      21              0.0000000000
       277        19  ILE       C              17.9540009422        5.7483209869      -15.1030536173  PROA      21              0.0000000000
       278        19  ILE       O              19.1168088077        5.8070316536      -15.5112477702  PROA      21              0.0000000000
       279        20  GLN       N              17.0168900740        6.5966979661      -15.5795621760  PROA      22              0.0000000000
       280        20  GLN       HN             16.0569081243        6.4799239865      -15.3120180459  PROA      22              0.0000000000
       281        20  GLN       CA             17.3046293220        7.7251440990      -16.4471944762  PROA      22              0.0000000000
       282        20  GLN       HA             17.8402003385        7.3328553885      -17.3000643267  PROA      22              0.0000000000
       283        20  GLN       CB             15.9906012497        8.3724333556      -16.9593167517  PROA      22              0.0000000000
       284        20  GLN       HB1            15.4179720219        8.7708804099      -16.0943012942  PROA      22              0.0000000000
       285        20  GLN       HB2            15.3697938773        7.5586476056      -17.4007016620  PROA      22              0.0000000000
       286        20  GLN       CG             16.1648439876        9.4876954996      -18.0210128599  PROA      22              0.0000000000
       287        20  GLN       HG1            16.7290395873       10.3422376260      -17.5944752771  PROA      22              0.0000000000
       288        20  GLN       HG2            15.1737297115        9.8690713680      -18.3375656994  PROA      22              0.0000000000
       289        20  GLN       CD             16.9257749325        8.9992697968      -19.2544030090  PROA      22              0.0000000000
       290        20  GLN       OE1            18.1057685002        9.2939348093      -19.4504424123  PROA      22              0.0000000000
       291        20  GLN       NE2            16.2317464356        8.2428372079      -20.1321978236  PROA      22              0.0000000000
       292        20  GLN       HE21           15.2349238244        8.1788031671      -20.0289432317  PROA      22              0.0000000000
       293        20  GLN       HE22           16.7088788271        7.8741503840      -20.9254367444  PROA      22              0.0000000000
       294        20  GLN       C              18.2292369566        8.7637469518      -15.7976685847  PROA      22              0.0000000000
       295        20  GLN       O              19.1490776991        9.2825831219      -16.4280624949  PROA      22              0.0000000000
       296        21  LEU       N              18.0666816938        9.0840786031      -14.4958439959  PROA      23              0.0000000000
       297        21  LEU       HN             17.2643605218        8.7607470305      -13.9859231818  PROA      23              0.0000000000
       298        21  LEU       CA             19.0473022347        9.8848246355      -13.7669100285  PROA      23              0.0000000000
       299        21  LEU       HA             19.1507628196       10.8384161774      -14.2643222749  PROA      23              0.0000000000
       300        21  LEU       CB             18.5912634358       10.1425214538      -12.3037472062  PROA      23              0.0000000000
       301        21  LEU       HB1            18.4460717276        9.1634265542      -11.8001106132  PROA      23              0.0000000000
       302        21  LEU       HB2            17.5984727671       10.6429832429      -12.3162102016  PROA      23              0.0000000000
       303        21  LEU       CG             19.5602952916       10.9798158675      -11.4281947682  PROA      23              0.0000000000
       304        21  LEU       HG             20.6176268642       10.6867704875      -11.6198496238  PROA      23              0.0000000000
       305        21  LEU       CD1            19.4386441200       12.4760192308      -11.7392277596  PROA      23              0.0000000000
       306        21  LEU       HD11           19.6896999140       12.6744818956      -12.8033979145  PROA      23              0.0000000000
       307        21  LEU       HD12           20.1274853458       13.0695403995      -11.1026439878  PROA      23              0.0000000000
       308        21  LEU       HD13           18.4008919181       12.8253014200      -11.5539858977  PROA      23              0.0000000000
       309        21  LEU       CD2            19.3219149403       10.7015271689       -9.9384005421  PROA      23              0.0000000000
       310        21  LEU       HD21           19.5131612271        9.6322476093       -9.7103992179  PROA      23              0.0000000000
       311        21  LEU       HD22           18.2721178769       10.9186639925       -9.6668283625  PROA      23              0.0000000000
       312        21  LEU       HD23           19.9882671519       11.3260932171       -9.3079714211  PROA      23              0.0000000000
       313        21  LEU       C              20.4344655834        9.2487043802      -13.7232319046  PROA      23              0.0000000000
       314        21  LEU       O              21.4462960297        9.8989411007      -13.9777310151  PROA      23              0.0000000000
       315        22  ILE       N              20.5191381222        7.9418758553      -13.4161784690  PROA      24              0.0000000000
       316        22  ILE       HN             19.6801665987        7.4378528825      -13.2017919207  PROA      24              0.0000000000
       317        22  ILE       CA             21.7898290231        7.3095323965      -13.0960766385  PROA      24              0.0000000000
       318        22  ILE       HA             22.4589259309        8.0486912180      -12.6790431212  PROA      24              0.0000000000
       319        22  ILE       CB             21.5995661582        6.2175091398      -12.0462146446  PROA      24              0.0000000000
       320        22  ILE       HB             20.8719684093        5.4604349556      -12.4267778447  PROA      24              0.0000000000
       321        22  ILE       CG2            22.9306390067        5.4903896464      -11.7520332980  PROA      24              0.0000000000
       322        22  ILE       HG21           23.7184268718        6.2093225776      -11.4428549180  PROA      24              0.0000000000
       323        22  ILE       HG22           23.2950174069        4.9235597065      -12.6295762543  PROA      24              0.0000000000
       324        22  ILE       HG23           22.7873007022        4.7617131234      -10.9243575752  PROA      24              0.0000000000
       325        22  ILE       CG1            21.0065617675        6.7921407006      -10.7352238535  PROA      24              0.0000000000
       326        22  ILE       HG11           20.9593758652        5.9540718761      -10.0100491444  PROA      24              0.0000000000
       327        22  ILE       HG12           19.9637428141        7.1351944627      -10.9005952962  PROA      24              0.0000000000
       328        22  ILE       CD             21.8064239468        7.9392343163      -10.1109852588  PROA      24              0.0000000000
       329        22  ILE       HD1            21.7814760533        8.8427623724      -10.7553740126  PROA      24              0.0000000000
       330        22  ILE       HD2            22.8667312553        7.6500498328       -9.9594247392  PROA      24              0.0000000000
       331        22  ILE       HD3            21.3806326619        8.2107788661       -9.1217385435  PROA      24              0.0000000000
       332        22  ILE       C              22.5103225611        6.7700077340      -14.3183914138  PROA      24              0.0000000000
       333        22  ILE       O              23.6246503444        7.1897514218      -14.6334821291  PROA      24              0.0000000000
       334        23  GLN       N              21.9103467228        5.8279646673      -15.0678291672  PROA      25              0.0000000000
       335        23  GLN       HN             20.9720997891        5.5406167236      -14.8671060572  PROA      25              0.0000000000
       336        23  GLN       CA             22.5405162115        5.2452089382      -16.2390137318  PROA      25              0.0000000000
       337        23  GLN       HA             23.6012565240        5.1300477016      -16.0605958013  PROA      25              0.0000000000
       338        23  GLN       CB             21.9246362199        3.8518264312      -16.5522562379  PROA      25              0.0000000000
       339        23  GLN       HB1            22.3785737773        3.4531457353      -17.4901589785  PROA      25              0.0000000000
       340        23  GLN       HB2            20.8324655035        3.9667628317      -16.7359501182  PROA      25              0.0000000000
       341        23  GLN       CG             22.1184011843        2.7793281290      -15.4479344256  PROA      25              0.0000000000
       342        23  GLN       HG1            21.6956041785        1.8093678169      -15.7854340778  PROA      25              0.0000000000
       343        23  GLN       HG2            21.5731555314        3.0851010389      -14.5293873694  PROA      25              0.0000000000
       344        23  GLN       CD             23.5779015554        2.5708844715      -15.0433844246  PROA      25              0.0000000000
       345        23  GLN       OE1            24.0116580329        2.9911214051      -13.9665984213  PROA      25              0.0000000000
       346        23  GLN       NE2            24.3675891247        1.8907151095      -15.8983976118  PROA      25              0.0000000000
       347        23  GLN       HE21           25.3221676265        1.7416989001      -15.6352654977  PROA      25              0.0000000000
       348        23  GLN       HE22           24.0075758565        1.5808852317      -16.7878419378  PROA      25              0.0000000000
       349        23  GLN       C              22.3891523289        6.1320392063      -17.4661860183  PROA      25              0.0000000000
       350        23  GLN       O              23.1979490302        6.0704189567      -18.3916775378  PROA      25              0.0000000000
       351        24  ASN       N              21.3320634090        6.9710147300      -17.4849294183  PROA      26              0.0000000000
       352        24  ASN       HN             20.7556541767        7.0229150089      -16.6692584613  PROA      26              0.0000000000
       353        24  ASN       CA             20.8989140108        7.7619975747      -18.6306158964  PROA      26              0.0000000000
       354        24  ASN       HA             20.1031470702        8.3902465925      -18.2787723273  PROA      26              0.0000000000
       355        24  ASN       CB             21.9461238070        8.7173454894      -19.2734092416  PROA      26              0.0000000000
       356        24  ASN       HB1            21.4513849684        9.3351030307      -20.0546869818  PROA      26              0.0000000000
       357        24  ASN       HB2            22.7458698592        8.1345137950      -19.7688490849  PROA      26              0.0000000000
       358        24  ASN       CG             22.6129405389        9.6878656466      -18.3002687891  PROA      26              0.0000000000
       359        24  ASN       OD1            23.7354693820       10.1313512342      -18.5706798939  PROA      26              0.0000000000
       360        24  ASN       ND2            21.9704969356       10.0286418599      -17.1656137586  PROA      26              0.0000000000
       361        24  ASN       HD21           22.4098518543       10.7109309081      -16.5739737690  PROA      26              0.0000000000
       362        24  ASN       HD22           21.0496859600        9.6917126019      -16.9708643963  PROA      26              0.0000000000
       363        24  ASN       C              20.2167947465        6.8876975841      -19.6639550441  PROA      26              0.0000000000
       364        24  ASN       O              20.2541200362        7.1531004245      -20.8613539933  PROA      26              0.0000000000
       365        25  HSD       N              19.5727574204        5.8015828218      -19.2094365826  PROA      27              0.0000000000
       366        25  HSD       HN             19.5167551945        5.6204595037      -18.2311034794  PROA      27              0.0000000000
       367        25  HSD       CA             18.9352753560        4.8287486449      -20.0680681593  PROA      27              0.0000000000
       368        25  HSD       HA             18.8827819367        5.1890226197      -21.0866659590  PROA      27              0.0000000000
       369        25  HSD       CB             19.6900570130        3.4791434630      -20.0359359375  PROA      27              0.0000000000
       370        25  HSD       HB1            19.1150149813        2.6954288474      -20.5753881853  PROA      27              0.0000000000
       371        25  HSD       HB2            19.8082962578        3.1500595328      -18.9800736161  PROA      27              0.0000000000
       372        25  HSD       ND1            22.1081771042        2.7613416432      -20.3704052922  PROA      27              0.0000000000
       373        25  HSD       HD1            22.1099840704        1.9770898042      -19.7382761026  PROA      27              0.0000000000
       374        25  HSD       CG             21.0453638560        3.5753045400      -20.6847639381  PROA      27              0.0000000000
       375        25  HSD       CE1            23.1401428555        3.1215069053      -21.1661468267  PROA      27              0.0000000000
       376        25  HSD       HE1            24.1094171859        2.6170147793      -21.1179841593  PROA      27              0.0000000000
       377        25  HSD       NE2            22.8226955834        4.1253297248      -21.9716301762  PROA      27              0.0000000000
       378        25  HSD       CD2            21.4940150048        4.4029889584      -21.6693039229  PROA      27              0.0000000000
       379        25  HSD       HD2            20.9545180764        5.1667777899      -22.2157833399  PROA      27              0.0000000000
       380        25  HSD       C              17.5185028204        4.6208166237      -19.6046304009  PROA      27              0.0000000000
       381        25  HSD       O              17.2780396804        4.2821400179      -18.4510254190  PROA      27              0.0000000000
       382        26  PHE       N              16.5363351579        4.8473266146      -20.4919010256  PROA      28              0.0000000000
       383        26  PHE       HN             16.7540541660        5.1536023061      -21.4235582928  PROA      28              0.0000000000
       384        26  PHE       CA             15.1356798270        4.5825029913      -20.2359001801  PROA      28              0.0000000000
       385        26  PHE       HA             14.9016691855        4.9960730226      -19.2634025459  PROA      28              0.0000000000
       386        26  PHE       CB             14.2727860145        5.2916592443      -21.3126309775  PROA      28              0.0000000000
       387        26  PHE       HB1            14.5214085398        4.8758812493      -22.3142743315  PROA      28              0.0000000000
       388        26  PHE       HB2            14.5088260104        6.3761893007      -21.3206557157  PROA      28              0.0000000000
       389        26  PHE       CG             12.7953846880        5.1638522044      -21.0866051336  PROA      28              0.0000000000
       390        26  PHE       CD1            12.2133142154        5.7557819443      -19.9559623784  PROA      28              0.0000000000
       391        26  PHE       HD1            12.8335162704        6.2846608135      -19.2469069377  PROA      28              0.0000000000
       392        26  PHE       CE1            10.8315965127        5.6928144015      -19.7562338815  PROA      28              0.0000000000
       393        26  PHE       HE1            10.3949234326        6.1672656021      -18.8922106735  PROA      28              0.0000000000
       394        26  PHE       CZ             10.0231659359        5.0298038159      -20.6855580664  PROA      28              0.0000000000
       395        26  PHE       HZ              8.9541553266        4.9908916999      -20.5519954240  PROA      28              0.0000000000
       396        26  PHE       CD2            11.9771113161        4.4897212984      -22.0071634239  PROA      28              0.0000000000
       397        26  PHE       HD2            12.4126055455        4.0324560743      -22.8839258120  PROA      28              0.0000000000
       398        26  PHE       CE2            10.5959470963        4.4128314273      -21.8010534361  PROA      28              0.0000000000
       399        26  PHE       HE2             9.9705575213        3.8898672643      -22.5098319208  PROA      28              0.0000000000
       400        26  PHE       C              14.8357397714        3.0852736189      -20.1681266346  PROA      28              0.0000000000
       401        26  PHE       O              15.5328085333        2.2692612821      -20.7673422791  PROA      28              0.0000000000
       402        27  VAL       N              13.7865254552        2.6814127761      -19.4270756201  PROA      29              0.0000000000
       403        27  VAL       HN             13.2159955902        3.3404040040      -18.9468585629  PROA      29              0.0000000000
       404        27  VAL       CA             13.3510594439        1.2981050774      -19.3692069684  PROA      29              0.0000000000
       405        27  VAL       HA             13.9609982183        0.6884653015      -20.0183434369  PROA      29              0.0000000000
       406        27  VAL       CB             13.4643128038        0.7004049666      -17.9688562649  PROA      29              0.0000000000
       407        27  VAL       HB             12.9308651104        1.3552285316      -17.2397670163  PROA      29              0.0000000000
       408        27  VAL       CG1            12.8611012849       -0.7179641541      -17.9073897851  PROA      29              0.0000000000
       409        27  VAL       HG11           13.0212189507       -1.1505441940      -16.8962970506  PROA      29              0.0000000000
       410        27  VAL       HG12           13.3484549758       -1.3827195990      -18.6511311822  PROA      29              0.0000000000
       411        27  VAL       HG13           11.7690093277       -0.7028612582      -18.0920321992  PROA      29              0.0000000000
       412        27  VAL       CG2            14.9549469373        0.6272731094      -17.5883019365  PROA      29              0.0000000000
       413        27  VAL       HG21           15.0665676532        0.2536322180      -16.5493151484  PROA      29              0.0000000000
       414        27  VAL       HG22           15.4413357968        1.6225785484      -17.6553443216  PROA      29              0.0000000000
       415        27  VAL       HG23           15.4943987029       -0.0662210896      -18.2656264551  PROA      29              0.0000000000
       416        27  VAL       C              11.9346178869        1.2010196206      -19.9045555279  PROA      29              0.0000000000
       417        27  VAL       O              10.9888751103        1.7810451613      -19.3697102887  PROA      29              0.0000000000
       418        28  ASP       N              11.7590318176        0.4462844539      -21.0070544616  PROA      30              0.0000000000
       419        28  ASP       HN             12.5442400785        0.0552771194      -21.4877644078  PROA      30              0.0000000000
       420        28  ASP       CA             10.4672972727        0.1503631530      -21.5904176285  PROA      30              0.0000000000
       421        28  ASP       HA              9.7172206272        0.8049506798      -21.1686018092  PROA      30              0.0000000000
       422        28  ASP       CB             10.5178354761        0.4090847140      -23.1302855758  PROA      30              0.0000000000
       423        28  ASP       HB1            10.8546464119        1.4531139914      -23.3046841730  PROA      30              0.0000000000
       424        28  ASP       HB2             9.4935188404        0.3121740374      -23.5483995141  PROA      30              0.0000000000
       425        28  ASP       CG             11.4256119131       -0.5089344983      -23.9254212950  PROA      30              0.0000000000
       426        28  ASP       OD1            12.2019411256       -1.3075451858      -23.3464321229  PROA      30              0.0000000000
       427        28  ASP       OD2            11.3902115218       -0.4290038260      -25.1826803054  PROA      30              0.0000000000
       428        28  ASP       C              10.0413957678       -1.2824492621      -21.2529641646  PROA      30              0.0000000000
       429        28  ASP       O               8.9200098777       -1.7051504296      -21.5505609344  PROA      30              0.0000000000
       430        29  GLU       N              10.9225537720       -2.0628344316      -20.6001839519  PROA      31              0.0000000000
       431        29  GLU       HN             11.8293201092       -1.7015314349      -20.4073337132  PROA      31              0.0000000000
       432        29  GLU       CA             10.6703884464       -3.4234392877      -20.1731096748  PROA      31              0.0000000000
       433        29  GLU       HA             10.0496007564       -3.9089593717      -20.9124878232  PROA      31              0.0000000000
       434        29  GLU       CB             11.9796540190       -4.2402749829      -20.0513153913  PROA      31              0.0000000000
       435        29  GLU       HB1            11.7251565367       -5.1979006543      -19.5483154670  PROA      31              0.0000000000
       436        29  GLU       HB2            12.7014114496       -3.6875039147      -19.4095649787  PROA      31              0.0000000000
       437        29  GLU       CG             12.6445125314       -4.6242378503      -21.3930346877  PROA      31              0.0000000000
       438        29  GLU       HG1            13.0865324118       -3.7353104575      -21.8858782018  PROA      31              0.0000000000
       439        29  GLU       HG2            11.8845319967       -5.0540701290      -22.0791099397  PROA      31              0.0000000000
       440        29  GLU       CD             13.7291144540       -5.6568192049      -21.1614322531  PROA      31              0.0000000000
       441        29  GLU       OE1            13.5545038904       -6.8434155200      -21.5484178179  PROA      31              0.0000000000
       442        29  GLU       OE2            14.7640399069       -5.3187308208      -20.5329629798  PROA      31              0.0000000000
       443        29  GLU       C               9.9358759396       -3.5151336918      -18.8418846679  PROA      31              0.0000000000
       444        29  GLU       O              10.1212470870       -2.6992380592      -17.9442210858  PROA      31              0.0000000000
       445        30  TYR       N               9.0885325174       -4.5466624676      -18.6782562479  PROA      32              0.0000000000
       446        30  TYR       HN              8.9272338436       -5.1849043664      -19.4361618686  PROA      32              0.0000000000
       447        30  TYR       CA              8.3758606620       -4.8499267777      -17.4508868638  PROA      32              0.0000000000
       448        30  TYR       HA              7.8077372708       -3.9752398107      -17.1710906431  PROA      32              0.0000000000
       449        30  TYR       CB              7.4143893514       -6.0289383448      -17.7574828393  PROA      32              0.0000000000
       450        30  TYR       HB1             8.0361232721       -6.8840625329      -18.1017318854  PROA      32              0.0000000000
       451        30  TYR       HB2             6.7462336868       -5.7352839694      -18.5967414216  PROA      32              0.0000000000
       452        30  TYR       CG              6.5572185788       -6.5160583037      -16.6142703195  PROA      32              0.0000000000
       453        30  TYR       CD1             5.2893856740       -5.9530150070      -16.4272948389  PROA      32              0.0000000000
       454        30  TYR       HD1             4.9818619606       -5.1378537952      -17.0576953117  PROA      32              0.0000000000
       455        30  TYR       CE1             4.4079438905       -6.4608336167      -15.4667741536  PROA      32              0.0000000000
       456        30  TYR       HE1             3.4316362617       -6.0142464229      -15.3380244094  PROA      32              0.0000000000
       457        30  TYR       CZ              4.7908497007       -7.5487580098      -14.6801423896  PROA      32              0.0000000000
       458        30  TYR       OH              3.8793392765       -8.0482992719      -13.7319086369  PROA      32              0.0000000000
       459        30  TYR       HH              4.3555378458       -8.6641472939      -13.1332440676  PROA      32              0.0000000000
       460        30  TYR       CD2             6.9347587894       -7.6132757319      -15.8170320134  PROA      32              0.0000000000
       461        30  TYR       HD2             7.8972894409       -8.0789112877      -15.9735662836  PROA      32              0.0000000000
       462        30  TYR       CE2             6.0565558591       -8.1253988021      -14.8483161700  PROA      32              0.0000000000
       463        30  TYR       HE2             6.3502165901       -8.9732499223      -14.2484424682  PROA      32              0.0000000000
       464        30  TYR       C               9.2689236153       -5.1886631708      -16.2637884927  PROA      32              0.0000000000
       465        30  TYR       O              10.1022606893       -6.0946758381      -16.3437164084  PROA      32              0.0000000000
       466        31  ASP       N               9.0699539170       -4.4877558775      -15.1289965162  PROA      33              0.0000000000
       467        31  ASP       HN              8.4693868542       -3.6843812007      -15.1290604238  PROA      33              0.0000000000
       468        31  ASP       CA              9.8057455812       -4.7541935759      -13.9115439286  PROA      33              0.0000000000
       469        31  ASP       HA              9.7862327893       -5.8209412910      -13.7254663032  PROA      33              0.0000000000
       470        31  ASP       CB             11.2859831664       -4.2977690567      -14.1255855967  PROA      33              0.0000000000
       471        31  ASP       HB1            11.3107878752       -3.2113557320      -14.3345637716  PROA      33              0.0000000000
       472        31  ASP       HB2            11.7100161681       -4.8078161793      -15.0143928631  PROA      33              0.0000000000
       473        31  ASP       CG             12.1985926964       -4.6155077806      -12.9705628164  PROA      33              0.0000000000
       474        31  ASP       OD1            11.8413648937       -5.4364668108      -12.0977701523  PROA      33              0.0000000000
       475        31  ASP       OD2            13.3566305705       -4.1226030444      -12.9654874243  PROA      33              0.0000000000
       476        31  ASP       C               9.1483790545       -4.0739893844      -12.6887598542  PROA      33              0.0000000000
       477        31  ASP       O               9.6340881091       -3.0288955909      -12.2456202213  PROA      33              0.0000000000
       478        32  PRO       N               8.0462898168       -4.5720703993      -12.1038327162  PROA      34              0.0000000000
       479        32  PRO       CD              7.1001515683       -5.4699029777      -12.7722984066  PROA      34              0.0000000000
       480        32  PRO       HD1             7.5293239287       -6.4922089332      -12.8207076305  PROA      34              0.0000000000
       481        32  PRO       HD2             6.8504083597       -5.1139521555      -13.7972929797  PROA      34              0.0000000000
       482        32  PRO       CA              7.5317889361       -4.1265710371      -10.8105343519  PROA      34              0.0000000000
       483        32  PRO       HA              7.2108149879       -3.0979794029      -10.9234137234  PROA      34              0.0000000000
       484        32  PRO       CB              6.3805915146       -5.0848272533      -10.5143066643  PROA      34              0.0000000000
       485        32  PRO       HB1             5.6085315749       -4.6167595446       -9.8683536869  PROA      34              0.0000000000
       486        32  PRO       HB2             6.7406222712       -6.0228651732      -10.0296411926  PROA      34              0.0000000000
       487        32  PRO       CG              5.8427849048       -5.4484086676      -11.8985936103  PROA      34              0.0000000000
       488        32  PRO       HG1             5.3055063790       -6.4188261746      -11.9058039230  PROA      34              0.0000000000
       489        32  PRO       HG2             5.1557301241       -4.6525691103      -12.2574687611  PROA      34              0.0000000000
       490        32  PRO       C               8.5508256722       -4.1887144383       -9.6959546567  PROA      34              0.0000000000
       491        32  PRO       O               9.2132266767       -5.2365176707       -9.5591859388  PROA      34              0.0000000000
       492        32  PRO       QQH6            7.8109030981       -4.1435921147      -10.5052509734  PROA      34              0.0000000000
       493        33  THR       N               8.6225171995       -3.1014704843       -8.9201181434  PROA      35              0.0000000000
       494        33  THR       HN              8.0796372986       -2.2626447981       -9.1850647592  PROA      35              0.0000000000
       495        33  THR       CA              9.6172953384       -2.9222580954       -7.8716572955  PROA      35              0.0000000000
       496        33  THR       HA             10.5031823270       -3.5092566118       -8.1288957621  PROA      35              0.0000000000
       497        33  THR       CB             10.0053486713       -1.4136152029       -7.7892867161  PROA      35              0.0000000000
       498        33  THR       HB              9.1267735665       -0.8553045068       -7.4637054382  PROA      35              0.0000000000
       499        33  THR       OG1            10.2493776591       -0.9414383664       -9.1112139770  PROA      35              0.0000000000
       500        33  THR       HG1            10.9934123736       -1.4447159282       -9.5276541364  PROA      35              0.0000000000
       501        33  THR       CG2            11.1776694867       -1.0876968936       -6.8714820656  PROA      35              0.0000000000
       502        33  THR       HG21           11.4965621191       -0.0617853456       -7.0716418713  PROA      35              0.0000000000
       503        33  THR       HG22           12.0296172356       -1.7577021468       -7.0332261158  PROA      35              0.0000000000
       504        33  THR       HG23           10.8807194783       -1.1375002437       -5.8204408973  PROA      35              0.0000000000
       505        33  THR       C               9.0970462947       -3.3688247207       -6.4996054693  PROA      35              0.0000000000
       506        33  THR       O               7.9424452392       -3.1201843691       -6.1295825320  PROA      35              0.0000000000
       507        34  ILE       N              10.0378505519       -3.9785062955       -5.7406558332  PROA      36              0.0000000000
       508        34  ILE       HN             10.9929624682       -4.1098845725       -6.1021686059  PROA      36              0.0000000000
       509        34  ILE       CA              9.8826291840       -4.2048503194       -4.3498399907  PROA      36              0.0000000000
       510        34  ILE       HA              8.8423412572       -4.1960160782       -4.0746129398  PROA      36              0.0000000000
       511        34  ILE       QQH7            9.9251443167       -4.1428546913       -4.7307844500  PROA      36              0.0000000000
       512        34  ILE       CB             10.5355138333       -5.5038077560       -3.9101303553  PROA      36              0.0000000000
       513        34  ILE       HB             11.6080389006       -5.5269744975       -4.2199343646  PROA      36              0.0000000000
       514        34  ILE       CG2            10.4902284709       -5.6310380610       -2.3772500894  PROA      36              0.0000000000
       515        34  ILE       HG21           11.1025536813       -4.8572012329       -1.8681512678  PROA      36              0.0000000000
       516        34  ILE       HG22           10.8917488021       -6.6192497605       -2.0730240283  PROA      36              0.0000000000
       517        34  ILE       HG23            9.4422122628       -5.5498955279       -2.0195915389  PROA      36              0.0000000000
       518        34  ILE       CG1             9.8520311878       -6.7076770250       -4.5930508941  PROA      36              0.0000000000
       519        34  ILE       HG11           10.2899241157       -7.6374392250       -4.1730849104  PROA      36              0.0000000000
       520        34  ILE       HG12           10.1079391258       -6.6931860521       -5.6765411337  PROA      36              0.0000000000
       521        34  ILE       CD              8.3279742638       -6.7670971911       -4.4359842430  PROA      36              0.0000000000
       522        34  ILE       HD1             7.9346903253       -7.7298150338       -4.8268853456  PROA      36              0.0000000000
       523        34  ILE       HD2             7.8359258557       -5.9557777001       -5.0118509564  PROA      36              0.0000000000
       524        34  ILE       HD3             8.0245131725       -6.6865030849       -3.3711298885  PROA      36              0.0000000000
       525        34  ILE       C              10.5318324889       -3.0228387045       -3.6653424312  PROA      36              0.0000000000
       526        34  ILE       O               9.8771738776       -2.3275303912       -2.8993596503  PROA      36              0.0000000000
       527        35  GLU       N              11.8106025060       -2.7504604026       -3.9676406300  PROA      37              0.0000000000
       528        35  GLU       HN             12.2934082000       -3.2987232589       -4.6573880906  PROA      37              0.0000000000
       529        35  GLU       CA             12.5676042576       -1.6627764110       -3.3839681631  PROA      37              0.0000000000
       530        35  GLU       HA             12.0778010088       -0.7261044130       -3.6112404644  PROA      37              0.0000000000
       531        35  GLU       CB             12.7717951830       -1.8244144899       -1.8502955721  PROA      37              0.0000000000
       532        35  GLU       HB1            13.3531523125       -2.7521551322       -1.6515527939  PROA      37              0.0000000000
       533        35  GLU       HB2            11.7793973357       -1.9689005148       -1.3728146056  PROA      37              0.0000000000
       534        35  GLU       CG             13.4440433823       -0.6096174613       -1.1640327038  PROA      37              0.0000000000
       535        35  GLU       HG1            12.7578896104        0.2638009650       -1.1787099361  PROA      37              0.0000000000
       536        35  GLU       HG2            14.3731808268       -0.3096718395       -1.6878109895  PROA      37              0.0000000000
       537        35  GLU       CD             13.7872342210       -0.9221741650        0.2820470120  PROA      37              0.0000000000
       538        35  GLU       OE1            12.8687639153       -0.8792802633        1.1409703623  PROA      37              0.0000000000
       539        35  GLU       OE2            14.9781175202       -1.2223416750        0.5725223400  PROA      37              0.0000000000
       540        35  GLU       C              13.9284973818       -1.6917054794       -4.0515570925  PROA      37              0.0000000000
       541        35  GLU       O              14.7275380641       -2.6003919832       -3.8176699620  PROA      37              0.0000000000
       542        36  ASP       N              14.2302627748       -0.7147008475       -4.9200654062  PROA      38              0.0000000000
       543        36  ASP       HN             13.6063264646        0.0636262512       -5.0477786034  PROA      38              0.0000000000
       544        36  ASP       CA             15.4563689592       -0.6968411366       -5.6948514707  PROA      38              0.0000000000
       545        36  ASP       HA             16.0123117014       -1.6033759662       -5.5174085867  PROA      38              0.0000000000
       546        36  ASP       CB             15.1916184603       -0.5784987307       -7.2201461226  PROA      38              0.0000000000
       547        36  ASP       HB1            16.1138516428       -0.2688668966       -7.7588404534  PROA      38              0.0000000000
       548        36  ASP       HB2            14.4051578412        0.1827380357       -7.3958446801  PROA      38              0.0000000000
       549        36  ASP       CG             14.7447838608       -1.8810479374       -7.8484666042  PROA      38              0.0000000000
       550        36  ASP       OD1            14.7750276011       -2.9657704902       -7.2148833877  PROA      38              0.0000000000
       551        36  ASP       OD2            14.4213102043       -1.8442243798       -9.0660905566  PROA      38              0.0000000000
       552        36  ASP       C              16.3697149614        0.4170748035       -5.2089374621  PROA      38              0.0000000000
       553        36  ASP       O              15.9349286795        1.4458147983       -4.6954904898  PROA      38              0.0000000000
       554        37  SER       N              17.6888728897        0.1953247763       -5.3195879762  PROA      39              0.0000000000
       555        37  SER       HN             18.0039961372       -0.6368624636       -5.7827933528  PROA      39              0.0000000000
       556        37  SER       CA             18.6991586838        1.0340254245       -4.6917294636  PROA      39              0.0000000000
       557        37  SER       HA             18.2263166424        1.8590806522       -4.1764090999  PROA      39              0.0000000000
       558        37  SER       CB             19.4840776356        0.2112292574       -3.6342456124  PROA      39              0.0000000000
       559        37  SER       HB1            19.8926425701       -0.6915498247       -4.1321385220  PROA      39              0.0000000000
       560        37  SER       HB2            18.7670277082       -0.1281636125       -2.8538847130  PROA      39              0.0000000000
       561        37  SER       OG             20.5566719192        0.9208588384       -3.0146674541  PROA      39              0.0000000000
       562        37  SER       HG1            20.1584493465        1.7208725296       -2.5985810612  PROA      39              0.0000000000
       563        37  SER       C              19.6365816500        1.6457580172       -5.7178221890  PROA      39              0.0000000000
       564        37  SER       O              20.1710614190        0.9701985636       -6.5953218155  PROA      39              0.0000000000
       565        38  TYR       N              19.8366498635        2.9724222025       -5.6451023397  PROA      40              0.0000000000
       566        38  TYR       HN             19.3784059961        3.5137599129       -4.9358242346  PROA      40              0.0000000000
       567        38  TYR       CA             20.6205280451        3.7450536526       -6.5866178182  PROA      40              0.0000000000
       568        38  TYR       HA             21.3212096543        3.1072567759       -7.1075230270  PROA      40              0.0000000000
       569        38  TYR       CB             19.7063298162        4.5059389751       -7.5787250914  PROA      40              0.0000000000
       570        38  TYR       HB1            20.2843610128        5.2264040072       -8.1895326234  PROA      40              0.0000000000
       571        38  TYR       HB2            18.9415304594        5.0818555745       -7.0142051330  PROA      40              0.0000000000
       572        38  TYR       CG             18.9742299919        3.5881683270       -8.5158326811  PROA      40              0.0000000000
       573        38  TYR       CD1            17.6792841474        3.1380822317       -8.2001899550  PROA      40              0.0000000000
       574        38  TYR       HD1            17.2543274263        3.3676634940       -7.2329873498  PROA      40              0.0000000000
       575        38  TYR       CE1            16.9093694731        2.4588539726       -9.1520776019  PROA      40              0.0000000000
       576        38  TYR       HE1            15.9034358685        2.1551069915       -8.9052270297  PROA      40              0.0000000000
       577        38  TYR       CZ             17.4314694230        2.2237104683      -10.4278029021  PROA      40              0.0000000000
       578        38  TYR       OH             16.6487356462        1.5967846838      -11.4111742391  PROA      40              0.0000000000
       579        38  TYR       HH             15.8191366007        1.2981645887      -10.9897641249  PROA      40              0.0000000000
       580        38  TYR       CD2            19.5007044609        3.3097615382       -9.7892732495  PROA      40              0.0000000000
       581        38  TYR       HD2            20.4895595478        3.6559587034      -10.0533518109  PROA      40              0.0000000000
       582        38  TYR       CE2            18.7293922559        2.6343019836      -10.7436725358  PROA      40              0.0000000000
       583        38  TYR       HE2            19.1280339731        2.4463369180      -11.7295878627  PROA      40              0.0000000000
       584        38  TYR       C              21.4332105502        4.7878743362       -5.8408062997  PROA      40              0.0000000000
       585        38  TYR       O              21.1391080473        5.1165371708       -4.6922478391  PROA      40              0.0000000000
       586        39  ARG       N              22.4825092796        5.3549238159       -6.4640035923  PROA      41              0.0000000000
       587        39  ARG       HN             22.8032641072        5.0333336601       -7.3554336066  PROA      41              0.0000000000
       588        39  ARG       CA             23.2118895938        6.4491874821       -5.8491756095  PROA      41              0.0000000000
       589        39  ARG       HA             22.4820959642        7.0941841350       -5.3780323436  PROA      41              0.0000000000
       590        39  ARG       CB             24.2051747956        5.9867141641       -4.7495115140  PROA      41              0.0000000000
       591        39  ARG       HB1            23.5917105273        5.6912244543       -3.8697117427  PROA      41              0.0000000000
       592        39  ARG       HB2            24.8353591178        6.8364086803       -4.4097714311  PROA      41              0.0000000000
       593        39  ARG       CG             25.1027182128        4.7962551162       -5.1528194994  PROA      41              0.0000000000
       594        39  ARG       HG1            25.6698144049        5.0748051295       -6.0689453820  PROA      41              0.0000000000
       595        39  ARG       HG2            24.4766482719        3.9139311496       -5.4128285684  PROA      41              0.0000000000
       596        39  ARG       CD             26.1150452682        4.3904719397       -4.0715892329  PROA      41              0.0000000000
       597        39  ARG       HD1            26.7491839514        5.2698205243       -3.8119677674  PROA      41              0.0000000000
       598        39  ARG       HD2            26.7636717683        3.5551193627       -4.4198991267  PROA      41              0.0000000000
       599        39  ARG       NE             25.3141924836        3.9305530027       -2.8939089887  PROA      41              0.0000000000
       600        39  ARG       HE             24.3474106911        3.6766638680       -3.0393185859  PROA      41              0.0000000000
       601        39  ARG       CZ             25.6596091907        4.0956568244       -1.6259140268  PROA      41              0.0000000000
       602        39  ARG       NH1            26.8411766062        4.5424264539       -1.2733802832  PROA      41              0.0000000000
       603        39  ARG       HH11           27.0868218012        4.6587216396       -0.2987153648  PROA      41              0.0000000000
       604        39  ARG       HH12           27.5616939608        4.6613115986       -1.9648785574  PROA      41              0.0000000000
       605        39  ARG       NH2            24.7923933115        3.8031288377       -0.6815867489  PROA      41              0.0000000000
       606        39  ARG       HH21           23.8788890997        3.4546100601       -0.8971357834  PROA      41              0.0000000000
       607        39  ARG       HH22           25.0003606573        4.0554979642        0.2794213926  PROA      41              0.0000000000
       608        39  ARG       C              23.9191392427        7.3518197003       -6.8430421255  PROA      41              0.0000000000
       609        39  ARG       O              24.2305371114        6.9658519169       -7.9689764176  PROA      41              0.0000000000
       610        40  LYS       N              24.1781448017        8.6065914356       -6.4314695644  PROA      42              0.0000000000
       611        40  LYS       HN             23.9024124235        8.8907566175       -5.5067581540  PROA      42              0.0000000000
       612        40  LYS       CA             24.8298709007        9.6164098073       -7.2405914245  PROA      42              0.0000000000
       613        40  LYS       HA             25.5158132608        9.1376434560       -7.9194575724  PROA      42              0.0000000000
       614        40  LYS       CB             23.7757655592       10.4539171994       -8.0196323647  PROA      42              0.0000000000
       615        40  LYS       HB1            23.0686128415       10.9113963811       -7.2937938353  PROA      42              0.0000000000
       616        40  LYS       HB2            23.1896308383        9.7370382502       -8.6331989970  PROA      42              0.0000000000
       617        40  LYS       CG             24.3156676669       11.5472805801       -8.9638645798  PROA      42              0.0000000000
       618        40  LYS       HG1            25.0538772384       11.0883473176       -9.6598605684  PROA      42              0.0000000000
       619        40  LYS       HG2            24.8406660034       12.3320326704       -8.3750674650  PROA      42              0.0000000000
       620        40  LYS       CD             23.1793125276       12.2006084937       -9.7750511935  PROA      42              0.0000000000
       621        40  LYS       HD1            22.4117618496       12.5686282251       -9.0557547437  PROA      42              0.0000000000
       622        40  LYS       HD2            22.6870389563       11.4233442257      -10.4023838581  PROA      42              0.0000000000
       623        40  LYS       CE             23.5819335319       13.3923826828      -10.6625611603  PROA      42              0.0000000000
       624        40  LYS       HE1            24.0754278417       14.1850144615      -10.0613366516  PROA      42              0.0000000000
       625        40  LYS       HE2            22.6646248760       13.8098617882      -11.1361817362  PROA      42              0.0000000000
       626        40  LYS       NZ             24.4968063376       12.9951216195      -11.7410009616  PROA      42              0.0000000000
       627        40  LYS       HZ1            24.0835382436       12.1863349108      -12.2698558598  PROA      42              0.0000000000
       628        40  LYS       HZ2            25.4306264292       12.6806624665      -11.3757912396  PROA      42              0.0000000000
       629        40  LYS       HZ3            24.6862777314       13.7830962358      -12.4111387072  PROA      42              0.0000000000
       630        40  LYS       C              25.6384340623       10.5113770277       -6.3199164820  PROA      42              0.0000000000
       631        40  LYS       O              25.2935886058       10.6809869933       -5.1569297115  PROA      42              0.0000000000
       632        41  GLN       N              26.7480721608       11.1059205790       -6.7876718530  PROA      43              0.0000000000
       633        41  GLN       HN             27.0810138498       10.8742956727       -7.7115041706  PROA      43              0.0000000000
       634        41  GLN       CA             27.4947733693       12.0863437453       -6.0186459908  PROA      43              0.0000000000
       635        41  GLN       HA             27.0388690172       12.2088187748       -5.0469163857  PROA      43              0.0000000000
       636        41  GLN       CB             28.9593059229       11.6519473059       -5.7512842444  PROA      43              0.0000000000
       637        41  GLN       HB1            29.5311894286       12.5343550621       -5.3829531757  PROA      43              0.0000000000
       638        41  GLN       HB2            29.4156886608       11.3148091656       -6.7089047681  PROA      43              0.0000000000
       639        41  GLN       CG             29.0478688294       10.5274333912       -4.6879557027  PROA      43              0.0000000000
       640        41  GLN       HG1            28.4748983199        9.6412171874       -5.0371189489  PROA      43              0.0000000000
       641        41  GLN       HG2            28.5949667250       10.8739717028       -3.7359966423  PROA      43              0.0000000000
       642        41  GLN       CD             30.4729986631       10.0590359551       -4.3867238442  PROA      43              0.0000000000
       643        41  GLN       OE1            30.7331715018        8.8631616168       -4.2271174533  PROA      43              0.0000000000
       644        41  GLN       NE2            31.4266673367       11.0063013694       -4.2577224028  PROA      43              0.0000000000
       645        41  GLN       HE21           32.3571813384       10.7011178195       -4.0778342268  PROA      43              0.0000000000
       646        41  GLN       HE22           31.1894496727       11.9666507500       -4.3701501216  PROA      43              0.0000000000
       647        41  GLN       C              27.4395893051       13.4618839763       -6.6565221276  PROA      43              0.0000000000
       648        41  GLN       O              27.7289792667       13.6323730818       -7.8402127840  PROA      43              0.0000000000
       649        42  VAL       N              27.0475683737       14.4814942033       -5.8710622525  PROA      44              0.0000000000
       650        42  VAL       HN             26.8418391583       14.3077907649       -4.9021925484  PROA      44              0.0000000000
       651        42  VAL       CA             26.9525589938       15.8636294156       -6.3145138153  PROA      44              0.0000000000
       652        42  VAL       HA             27.3894116769       15.9562769213       -7.2996846163  PROA      44              0.0000000000
       653        42  VAL       CB             25.5156655665       16.3847073842       -6.3801194522  PROA      44              0.0000000000
       654        42  VAL       HB             25.5126820195       17.4339012448       -6.7669605098  PROA      44              0.0000000000
       655        42  VAL       CG1            24.7147710079       15.5306916920       -7.3817954794  PROA      44              0.0000000000
       656        42  VAL       HG11           24.6278510029       14.4817987919       -7.0286966728  PROA      44              0.0000000000
       657        42  VAL       HG12           25.2046111598       15.5355369091       -8.3783426640  PROA      44              0.0000000000
       658        42  VAL       HG13           23.6898150975       15.9469735424       -7.4834531162  PROA      44              0.0000000000
       659        42  VAL       CG2            24.8367194747       16.3843839932       -4.9951979484  PROA      44              0.0000000000
       660        42  VAL       HG21           23.7706686188       16.6810076955       -5.1065400067  PROA      44              0.0000000000
       661        42  VAL       HG22           25.3101428791       17.1125980403       -4.3057266872  PROA      44              0.0000000000
       662        42  VAL       HG23           24.8638695766       15.3757661189       -4.5324831537  PROA      44              0.0000000000
       663        42  VAL       C              27.7718152925       16.7526400205       -5.4031729536  PROA      44              0.0000000000
       664        42  VAL       O              28.6948593462       16.3043252722       -4.7177981283  PROA      44              0.0000000000
       665        43  CYS       N              28.9615507647       15.3477991519       -1.9687950172  PROA      51              0.0000000000
       666        43  CYS       HN             28.9496798760       15.8031526793       -2.8687092166  PROA      51              0.0000000000
       667        43  CYS       CA             27.6891872547       15.0461462535       -1.3623831008  PROA      51              0.0000000000
       668        43  CYS       HA             27.8751302054       14.8599300679       -0.3149651259  PROA      51              0.0000000000
       669        43  CYS       CB             26.6529496273       16.1935615047       -1.5033177347  PROA      51              0.0000000000
       670        43  CYS       HB1            25.6649654205       15.8585256404       -1.1172779753  PROA      51              0.0000000000
       671        43  CYS       HB2            26.5311384784       16.4109342085       -2.5854170192  PROA      51              0.0000000000
       672        43  CYS       SG             27.1513833792       17.7200097726       -0.6406680086  PROA      51              0.0000000000
       673        43  CYS       HG1            26.7154402328       17.3682048474        0.5636576281  PROA      51              0.0000000000
       674        43  CYS       C              27.1214562218       13.7813090207       -1.9661038001  PROA      51              0.0000000000
       675        43  CYS       O              26.7768493211       13.7272904434       -3.1465476737  PROA      51              0.0000000000
       676        44  LEU       N              26.9986280715       12.7082859000       -1.1626986359  PROA      52              0.0000000000
       677        44  LEU       HN             27.2711233031       12.7535243367       -0.2065823222  PROA      52              0.0000000000
       678        44  LEU       CA             26.3996057570       11.4631040105       -1.5998515219  PROA      52              0.0000000000
       679        44  LEU       HA             26.6946145805       11.2744778507       -2.6226886895  PROA      52              0.0000000000
       680        44  LEU       CB             26.8939974944       10.2792089856       -0.7264119412  PROA      52              0.0000000000
       681        44  LEU       HB1            26.7262348265       10.5420081685        0.3423750826  PROA      52              0.0000000000
       682        44  LEU       HB2            27.9904364278       10.1692532720       -0.8690271232  PROA      52              0.0000000000
       683        44  LEU       CG             26.2243833067        8.9062371049       -0.9729051306  PROA      52              0.0000000000
       684        44  LEU       HG             25.1214478482        9.0026724728       -0.8219804824  PROA      52              0.0000000000
       685        44  LEU       CD1            26.4717916918        8.3728835746       -2.3924203617  PROA      52              0.0000000000
       686        44  LEU       HD11           26.0395356975        9.0502929284       -3.1574325530  PROA      52              0.0000000000
       687        44  LEU       HD12           25.9967927753        7.3746401537       -2.5031021978  PROA      52              0.0000000000
       688        44  LEU       HD13           27.5602600463        8.2628181027       -2.5817891042  PROA      52              0.0000000000
       689        44  LEU       CD2            26.7128591838        7.8858883797        0.0642559231  PROA      52              0.0000000000
       690        44  LEU       HD21           26.5500104503        8.2668362335        1.0950368077  PROA      52              0.0000000000
       691        44  LEU       HD22           27.7941865949        7.6723760452       -0.0660806803  PROA      52              0.0000000000
       692        44  LEU       HD23           26.1508747407        6.9334390856       -0.0358782441  PROA      52              0.0000000000
       693        44  LEU       C              24.8827276169       11.5325530214       -1.5864457658  PROA      52              0.0000000000
       694        44  LEU       O              24.2602446922       11.7733506286       -0.5569117384  PROA      52              0.0000000000
       695        45  LEU       N              24.2458946413       11.2939074461       -2.7405928704  PROA      53              0.0000000000
       696        45  LEU       HN             24.7520533772       11.1403147890       -3.5956491420  PROA      53              0.0000000000
       697        45  LEU       CA             22.8198096890       11.1167806136       -2.8518916237  PROA      53              0.0000000000
       698        45  LEU       HA             22.3167104047       11.5402784123       -1.9918260520  PROA      53              0.0000000000
       699        45  LEU       CB             22.2456300762       11.7344174959       -4.1559348697  PROA      53              0.0000000000
       700        45  LEU       HB1            21.1362169148       11.6695998641       -4.1213021678  PROA      53              0.0000000000
       701        45  LEU       HB2            22.5917145002       11.1500418979       -5.0374668220  PROA      53              0.0000000000
       702        45  LEU       CG             22.6478603141       13.1986381810       -4.4170476148  PROA      53              0.0000000000
       703        45  LEU       HG             23.7517956079       13.2341051974       -4.5886437851  PROA      53              0.0000000000
       704        45  LEU       CD1            21.9600575947       13.7158267115       -5.6898499331  PROA      53              0.0000000000
       705        45  LEU       HD11           22.2815058659       14.7561370282       -5.9048831810  PROA      53              0.0000000000
       706        45  LEU       HD12           20.8566836276       13.7094952910       -5.5623094678  PROA      53              0.0000000000
       707        45  LEU       HD13           22.2216084131       13.0789052369       -6.5601098716  PROA      53              0.0000000000
       708        45  LEU       CD2            22.3281910494       14.0978356805       -3.2162098355  PROA      53              0.0000000000
       709        45  LEU       HD21           22.9094003523       13.7767038564       -2.3263364188  PROA      53              0.0000000000
       710        45  LEU       HD22           21.2480805612       14.0473802516       -2.9661762356  PROA      53              0.0000000000
       711        45  LEU       HD23           22.5916938006       15.1533103691       -3.4373501280  PROA      53              0.0000000000
       712        45  LEU       C              22.5605360467        9.6280512011       -2.8782645587  PROA      53              0.0000000000
       713        45  LEU       O              22.8737941011        8.9401360649       -3.8502137444  PROA      53              0.0000000000
       714        46  ASP       N              21.9743165384        9.0892890457       -1.8031379058  PROA      54              0.0000000000
       715        46  ASP       HN             21.7271364624        9.6574832373       -1.0111033666  PROA      54              0.0000000000
       716        46  ASP       CA             21.5772041773        7.7066563884       -1.7427136053  PROA      54              0.0000000000
       717        46  ASP       HA             22.1045447331        7.1244320897       -2.4887552622  PROA      54              0.0000000000
       718        46  ASP       CB             21.8944466626        7.1411138300       -0.3346485778  PROA      54              0.0000000000
       719        46  ASP       HB1            21.3634052167        7.7429048534        0.4302715061  PROA      54              0.0000000000
       720        46  ASP       HB2            22.9850100967        7.2073521527       -0.1370954245  PROA      54              0.0000000000
       721        46  ASP       CG             21.4719945843        5.7022701809       -0.2060373510  PROA      54              0.0000000000
       722        46  ASP       OD1            21.1968297242        5.0440934563       -1.2386773587  PROA      54              0.0000000000
       723        46  ASP       OD2            21.4536742666        5.1686041071        0.9294553860  PROA      54              0.0000000000
       724        46  ASP       C              20.0927818999        7.6627611075       -2.0738756913  PROA      54              0.0000000000
       725        46  ASP       O              19.2811800321        8.2662272678       -1.3796915930  PROA      54              0.0000000000
       726        47  ILE       N              19.6944520404        6.9715583991       -3.1509342760  PROA      55              0.0000000000
       727        47  ILE       HN             20.3414114121        6.3856148243       -3.6480515531  PROA      55              0.0000000000
       728        47  ILE       CA             18.3623566576        7.0796978092       -3.7121144422  PROA      55              0.0000000000
       729        47  ILE       HA             17.7782471715        7.8007575868       -3.1604968861  PROA      55              0.0000000000
       730        47  ILE       CB             18.4071938317        7.5465755053       -5.1696190460  PROA      55              0.0000000000
       731        47  ILE       HB             19.0337176347        6.8286907826       -5.7455167823  PROA      55              0.0000000000
       732        47  ILE       CG2            16.9820220507        7.5664954978       -5.7696585170  PROA      55              0.0000000000
       733        47  ILE       HG21           16.3181097348        8.2139305083       -5.1592754273  PROA      55              0.0000000000
       734        47  ILE       HG22           16.5368317798        6.5510824260       -5.8237294470  PROA      55              0.0000000000
       735        47  ILE       HG23           16.9983319471        7.9677268259       -6.8036172602  PROA      55              0.0000000000
       736        47  ILE       CG1            19.0866389924        8.9361225976       -5.2960554005  PROA      55              0.0000000000
       737        47  ILE       HG11           20.0057464054        8.9780784097       -4.6713180810  PROA      55              0.0000000000
       738        47  ILE       HG12           18.3876542250        9.7090318543       -4.9120494522  PROA      55              0.0000000000
       739        47  ILE       CD             19.4997446729        9.2820843750       -6.7309788856  PROA      55              0.0000000000
       740        47  ILE       HD1            20.0158045335       10.2659146302       -6.7593839915  PROA      55              0.0000000000
       741        47  ILE       HD2            18.6129194793        9.3389923791       -7.3971965035  PROA      55              0.0000000000
       742        47  ILE       HD3            20.1923926513        8.5112681490       -7.1311544673  PROA      55              0.0000000000
       743        47  ILE       C              17.6561217280        5.7419543522       -3.5968782369  PROA      55              0.0000000000
       744        47  ILE       O              18.1072865542        4.7266165105       -4.1269744074  PROA      55              0.0000000000
       745        48  LEU       N              16.5161293160        5.6966234872       -2.8852321537  PROA      56              0.0000000000
       746        48  LEU       HN             16.2028443754        6.5092922182       -2.3895609817  PROA      56              0.0000000000
       747        48  LEU       CA             15.6600663031        4.5242135302       -2.8372427281  PROA      56              0.0000000000
       748        48  LEU       HA             16.2043186226        3.6551802629       -3.1786229075  PROA      56              0.0000000000
       749        48  LEU       CB             15.1237869308        4.2336778949       -1.4113118159  PROA      56              0.0000000000
       750        48  LEU       HB1            14.2811792153        3.5063689986       -1.4485474739  PROA      56              0.0000000000
       751        48  LEU       HB2            14.7337854072        5.1835805482       -0.9844663204  PROA      56              0.0000000000
       752        48  LEU       CG             16.1758922451        3.6446007079       -0.4500786441  PROA      56              0.0000000000
       753        48  LEU       HG             17.0921638926        4.2795375307       -0.4979068090  PROA      56              0.0000000000
       754        48  LEU       CD1            15.6568981521        3.6650595416        0.9965908978  PROA      56              0.0000000000
       755        48  LEU       HD11           16.4291755933        3.2606556630        1.6849066203  PROA      56              0.0000000000
       756        48  LEU       HD12           14.7456188195        3.0374389856        1.0877397191  PROA      56              0.0000000000
       757        48  LEU       HD13           15.4149058352        4.7019255244        1.3111258412  PROA      56              0.0000000000
       758        48  LEU       CD2            16.5723475807        2.2114837716       -0.8421894933  PROA      56              0.0000000000
       759        48  LEU       HD21           17.3576166046        1.8348198782       -0.1538899635  PROA      56              0.0000000000
       760        48  LEU       HD22           16.9807896141        2.1711014569       -1.8725016178  PROA      56              0.0000000000
       761        48  LEU       HD23           15.6966281959        1.5325372620       -0.7781498710  PROA      56              0.0000000000
       762        48  LEU       C              14.4847005440        4.6852913621       -3.7789331372  PROA      56              0.0000000000
       763        48  LEU       O              13.7365459152        5.6574551959       -3.7115488698  PROA      56              0.0000000000
       764        49  ASP       N              14.2906865014        3.7037669048       -4.6719470986  PROA      57              0.0000000000
       765        49  ASP       HN             14.9264254545        2.9252235349       -4.7080114070  PROA      57              0.0000000000
       766        49  ASP       CA             13.1599792553        3.6063376793       -5.5625746363  PROA      57              0.0000000000
       767        49  ASP       HA             12.6829952588        4.5714072082       -5.6715709186  PROA      57              0.0000000000
       768        49  ASP       CB             13.6711263588        3.1477136364       -6.9582046484  PROA      57              0.0000000000
       769        49  ASP       HB1            14.4079736144        2.3311317330       -6.8137213381  PROA      57              0.0000000000
       770        49  ASP       HB2            14.1910907547        3.9945605998       -7.4530788135  PROA      57              0.0000000000
       771        49  ASP       CG             12.5929707832        2.6425170353       -7.8845074483  PROA      57              0.0000000000
       772        49  ASP       OD1            11.4311103939        3.1102623521       -7.8259852573  PROA      57              0.0000000000
       773        49  ASP       OD2            12.9106415778        1.7929499138       -8.7559079745  PROA      57              0.0000000000
       774        49  ASP       C              12.1413167693        2.6670910816       -4.9144005762  PROA      57              0.0000000000
       775        49  ASP       O              12.3786800140        1.4692809528       -4.7439784963  PROA      57              0.0000000000
       776        50  THR       N              10.9913946444        3.2182622826       -4.4876967919  PROA      58              0.0000000000
       777        50  THR       HN             10.7945242285        4.1755892968       -4.6924242541  PROA      58              0.0000000000
       778        50  THR       CA             10.0232458031        2.5118002937       -3.6564031046  PROA      58              0.0000000000
       779        50  THR       HA             10.4867834809        1.6150000129       -3.2703099894  PROA      58              0.0000000000
       780        50  THR       CB              9.5656198061        3.2995372116       -2.4328408888  PROA      58              0.0000000000
       781        50  THR       HB              8.9392231999        2.6508226497       -1.7764805570  PROA      58              0.0000000000
       782        50  THR       OG1             8.8118845812        4.4619764091       -2.7501186573  PROA      58              0.0000000000
       783        50  THR       HG1             9.4269680679        5.0660745758       -3.2132322169  PROA      58              0.0000000000
       784        50  THR       CG2            10.8000673025        3.7437105687       -1.6388953575  PROA      58              0.0000000000
       785        50  THR       HG21           10.4836060488        4.2804464747       -0.7226537727  PROA      58              0.0000000000
       786        50  THR       HG22           11.4417544285        4.4295910272       -2.2309769438  PROA      58              0.0000000000
       787        50  THR       HG23           11.4048487641        2.8632368426       -1.3357953327  PROA      58              0.0000000000
       788        50  THR       C               8.8282358165        2.0517130518       -4.4608707085  PROA      58              0.0000000000
       789        50  THR       O               8.6283184729        2.4212766277       -5.6161962809  PROA      58              0.0000000000
       790        51  ALA       N               8.0003886061        1.1556516773       -3.8965497865  PROA      59              0.0000000000
       791        51  ALA       HN              8.2383797709        0.7445931887       -3.0105164626  PROA      59              0.0000000000
       792        51  ALA       CA              6.8621515653        0.6457780817       -4.6012321853  PROA      59              0.0000000000
       793        51  ALA       HA              7.1154686245        0.5346056573       -5.6500146980  PROA      59              0.0000000000
       794        51  ALA       CB              6.4453890172       -0.7007146749       -4.0378535955  PROA      59              0.0000000000
       795        51  ALA       HB1             7.2759853026       -1.4173530750       -4.2126990521  PROA      59              0.0000000000
       796        51  ALA       HB2             5.5378767631       -1.1047366592       -4.5358199519  PROA      59              0.0000000000
       797        51  ALA       HB3             6.2555009231       -0.6417465312       -2.9429491402  PROA      59              0.0000000000
       798        51  ALA       C               5.6891325275        1.5789912631       -4.4696262674  PROA      59              0.0000000000
       799        51  ALA       O               5.5008388059        2.2102270934       -3.4181925690  PROA      59              0.0000000000
       800        51  ALA       QQH10           6.5408616508        0.9013851721       -4.5651853244  PROA      59              0.0000000000
       801        52  GLY       N               4.8796904962        1.5934766709       -5.5450940601  PROA      60              0.0000000000
       802        52  GLY       HN              5.2813822240        1.2736156348       -6.4594518035  PROA      60              0.0000000000
       803        52  GLY       CA              3.7500443817        2.4542840278       -5.6400055894  PROA      60              0.0000000000
       804        52  GLY       HA1             3.6028634508        2.6739674152       -6.6849292848  PROA      60              0.0000000000
       805        52  GLY       HA2             3.8876626659        3.3322805398       -5.0382596472  PROA      60              0.0000000000
       806        52  GLY       QQH11           4.0594544524        2.2185088927       -5.6140093215  PROA      60              0.0000000000
       807        52  GLY       C               2.5368757229        1.7229421077       -5.1415548488  PROA      60              0.0000000000
       808        52  GLY       O               1.4621504532        2.2982192908       -5.0125095597  PROA      60              0.0000000000
       809        53  GLN       N               2.7142028271        0.4271335141       -4.8433129904  PROA      61              0.0000000000
       810        53  GLN       HN              3.6272673126        0.0577838921       -5.0009054535  PROA      61              0.0000000000
       811        53  GLN       CA              1.7863222586       -0.4066906999       -4.1109506378  PROA      61              0.0000000000
       812        53  GLN       HA              0.7779850023       -0.0430355634       -4.2695222335  PROA      61              0.0000000000
       813        53  GLN       CB              1.8755541859       -1.9085916597       -4.5153273406  PROA      61              0.0000000000
       814        53  GLN       HB1             1.0986490947       -2.4441814370       -3.9319743178  PROA      61              0.0000000000
       815        53  GLN       HB2             2.8506181562       -2.3311519852       -4.1899050924  PROA      61              0.0000000000
       816        53  GLN       CG              1.6095244456       -2.2595173657       -5.9835324735  PROA      61              0.0000000000
       817        53  GLN       HG1             0.6845572137       -1.7899704264       -6.3207145319  PROA      61              0.0000000000
       818        53  GLN       HG2             1.4938481808       -3.3497393532       -6.0485709363  PROA      61              0.0000000000
       819        53  GLN       QQH8            1.8026886400       -2.0047102106       -4.9174687265  PROA      61              0.0000000000
       820        53  GLN       CD              2.7782852435       -1.8717240059       -6.8365518649  PROA      61              0.0000000000
       821        53  GLN       OE1             3.9365592138       -2.2617451535       -6.4031891669  PROA      61              0.0000000000
       822        53  GLN       NE2             2.6374072651       -1.1863913721       -7.9439023287  PROA      61              0.0000000000
       823        53  GLN       HE21            3.4795804361       -0.9331545075       -8.5383559766  PROA      61              0.0000000000
       824        53  GLN       HE22            1.6964409763       -0.9218503278       -8.2588661374  PROA      61              0.0000000000
       825        53  GLN       C               2.1133827969       -0.2740760260       -2.6235315508  PROA      61              0.0000000000
       826        53  GLN       O               3.2780288682       -0.1636041880       -2.2376401262  PROA      61              0.0000000000
       827        54  GLU       N               1.1025967716       -0.2598920288       -1.7386541488  PROA      62              0.0000000000
       828        54  GLU       HN              0.1550444446       -0.4159479332       -2.0337908449  PROA      62              0.0000000000
       829        54  GLU       CA              1.2975351521        0.1859185691       -0.3673103938  PROA      62              0.0000000000
       830        54  GLU       HA              2.1728184770        0.8146027845       -0.3004585002  PROA      62              0.0000000000
       831        54  GLU       CB              0.0637416656        1.0112452047        0.0625103237  PROA      62              0.0000000000
       832        54  GLU       HB1            -0.1032982504        1.7870699649       -0.7184088894  PROA      62              0.0000000000
       833        54  GLU       HB2             0.2829235828        1.5438301823        1.0161554491  PROA      62              0.0000000000
       834        54  GLU       CG             -1.2265867941        0.1767551960        0.2327065178  PROA      62              0.0000000000
       835        54  GLU       HG1            -1.1578333919       -0.5030369476        1.1061112065  PROA      62              0.0000000000
       836        54  GLU       HG2            -1.4132902888       -0.4426019007       -0.6694575429  PROA      62              0.0000000000
       837        54  GLU       CD             -2.4188177542        1.0802913820        0.4276303980  PROA      62              0.0000000000
       838        54  GLU       OE1            -2.6396405566        1.5576653456        1.5733668211  PROA      62              0.0000000000
       839        54  GLU       OE2            -3.1476157031        1.3233819623       -0.5679860997  PROA      62              0.0000000000
       840        54  GLU       C               1.4704000687       -0.9335036590        0.6431403539  PROA      62              0.0000000000
       841        54  GLU       O               1.7362284773       -0.6830427368        1.8190119670  PROA      62              0.0000000000
       842        55  GLU       N               1.3610672076       -2.2079943541        0.2274868193  PROA      63              0.0000000000
       843        55  GLU       HN              1.1816484540       -2.4003419023       -0.7326717317  PROA      63              0.0000000000
       844        55  GLU       CA              1.1815938793       -3.3190217988        1.1493273287  PROA      63              0.0000000000
       845        55  GLU       HA              0.6114260837       -2.9611251594        1.9923301804  PROA      63              0.0000000000
       846        55  GLU       CB              0.3479300758       -4.4400946313        0.4839129309  PROA      63              0.0000000000
       847        55  GLU       HB1             0.3038203137       -5.3461357625        1.1302880766  PROA      63              0.0000000000
       848        55  GLU       HB2             0.8403385028       -4.7356755533       -0.4678564315  PROA      63              0.0000000000
       849        55  GLU       CG             -1.1140350439       -4.0198708831        0.2013709917  PROA      63              0.0000000000
       850        55  GLU       HG1            -1.6030656703       -4.8046208221       -0.4120458391  PROA      63              0.0000000000
       851        55  GLU       HG2            -1.1553160657       -3.0668616994       -0.3625575139  PROA      63              0.0000000000
       852        55  GLU       CD             -1.9216049817       -3.8679256429        1.4734686722  PROA      63              0.0000000000
       853        55  GLU       OE1            -2.5994617878       -4.8413019558        1.8828152223  PROA      63              0.0000000000
       854        55  GLU       OE2            -1.9343354254       -2.7536373473        2.0632420541  PROA      63              0.0000000000
       855        55  GLU       C               2.4614939313       -3.8885745068        1.7451398622  PROA      63              0.0000000000
       856        55  GLU       O               2.5161228528       -5.0403277065        2.1739349709  PROA      63              0.0000000000
       857        56  TYR       N               3.5298987484       -3.0792081543        1.8363267687  PROA      64              0.0000000000
       858        56  TYR       HN              3.4432798707       -2.1419702258        1.5065550218  PROA      64              0.0000000000
       859        56  TYR       CA              4.7847562228       -3.4644571581        2.4590208806  PROA      64              0.0000000000
       860        56  TYR       HA              4.8014877245       -4.5282888619        2.6579546337  PROA      64              0.0000000000
       861        56  TYR       CB              6.0094342389       -3.0836854621        1.5746750513  PROA      64              0.0000000000
       862        56  TYR       HB1             6.9468645376       -3.4539750350        2.0382039771  PROA      64              0.0000000000
       863        56  TYR       HB2             6.0672030644       -1.9749137068        1.4883320996  PROA      64              0.0000000000
       864        56  TYR       CG              5.9557670984       -3.6347748329        0.1688501968  PROA      64              0.0000000000
       865        56  TYR       CD1             6.7474655631       -3.0180747695       -0.8157821496  PROA      64              0.0000000000
       866        56  TYR       HD1             7.3768567284       -2.1801920072       -0.5489179727  PROA      64              0.0000000000
       867        56  TYR       CE1             6.7142044771       -3.4633223862       -2.1428830790  PROA      64              0.0000000000
       868        56  TYR       HE1             7.3289335001       -2.9776560526       -2.8777772424  PROA      64              0.0000000000
       869        56  TYR       CZ              5.8622586324       -4.5042329079       -2.5128776739  PROA      64              0.0000000000
       870        56  TYR       OH              5.7018873646       -4.8545932882       -3.8675892989  PROA      64              0.0000000000
       871        56  TYR       HH              6.2320469698       -4.2491339139       -4.3996376741  PROA      64              0.0000000000
       872        56  TYR       CD2             5.1866980112       -4.7578878757       -0.2001528844  PROA      64              0.0000000000
       873        56  TYR       HD2             4.6085920062       -5.2941600691        0.5350905847  PROA      64              0.0000000000
       874        56  TYR       CE2             5.1317255897       -5.1785104748       -1.5347488543  PROA      64              0.0000000000
       875        56  TYR       HE2             4.5021833930       -6.0066547206       -1.8141804889  PROA      64              0.0000000000
       876        56  TYR       C               4.8907962695       -2.7578421600        3.8024490537  PROA      64              0.0000000000
       877        56  TYR       O               5.8130110679       -1.9830052908        4.0578935684  PROA      64              0.0000000000
       878        57  SER       N               3.9195423501       -2.9911831913        4.7054732793  PROA      65              0.0000000000
       879        57  SER       HN              3.1769846042       -3.6377270727        4.5083478542  PROA      65              0.0000000000
       880        57  SER       CA              3.8233907346       -2.2873498292        5.9758638753  PROA      65              0.0000000000
       881        57  SER       HA              3.7959600533       -1.2330881798        5.7395508191  PROA      65              0.0000000000
       882        57  SER       CB              2.5048975617       -2.6244563874        6.7085669873  PROA      65              0.0000000000
       883        57  SER       HB1             2.4930394396       -3.7032327544        6.9728626774  PROA      65              0.0000000000
       884        57  SER       HB2             1.6534414766       -2.4343298587        6.0162949590  PROA      65              0.0000000000
       885        57  SER       OG              2.3162817913       -1.8427165932        7.8847022270  PROA      65              0.0000000000
       886        57  SER       HG1             1.5277257277       -2.2268991524        8.3337146071  PROA      65              0.0000000000
       887        57  SER       C               5.0152612516       -2.4963271525        6.9030779542  PROA      65              0.0000000000
       888        57  SER       O               5.5581202327       -3.5951408661        7.0210902051  PROA      65              0.0000000000
       889        58  ALA       N               5.4791596034       -1.3988562307        7.5309581116  PROA      66              0.0000000000
       890        58  ALA       HN              4.9906863516       -0.5328623259        7.3737493668  PROA      66              0.0000000000
       891        58  ALA       CA              6.6426083048       -1.2709094306        8.3853477867  PROA      66              0.0000000000
       892        58  ALA       HA              6.5232487724       -0.3127930988        8.8696217787  PROA      66              0.0000000000
       893        58  ALA       CB              6.7198551348       -2.3160024910        9.5121361207  PROA      66              0.0000000000
       894        58  ALA       HB1             7.4939458340       -2.0213269383       10.2519139092  PROA      66              0.0000000000
       895        58  ALA       HB2             6.9769443048       -3.3183545495        9.1215705137  PROA      66              0.0000000000
       896        58  ALA       HB3             5.7446154231       -2.3773802253       10.0407186117  PROA      66              0.0000000000
       897        58  ALA       C               7.9422606221       -1.1688693648        7.5979841044  PROA      66              0.0000000000
       898        58  ALA       O               8.8547181847       -0.4234882079        7.9555933715  PROA      66              0.0000000000
       899        59  MET       N               8.0515890267       -1.8874104696        6.4647218354  PROA      67              0.0000000000
       900        59  MET       HN              7.3216236325       -2.5317799614        6.2358863965  PROA      67              0.0000000000
       901        59  MET       CA              9.1056255376       -1.7147675811        5.4803613495  PROA      67              0.0000000000
       902        59  MET       HA             10.0505804852       -1.6883865574        6.0028580077  PROA      67              0.0000000000
       903        59  MET       CB              9.1466754534       -2.8967626128        4.4865443846  PROA      67              0.0000000000
       904        59  MET       HB1             9.9594052170       -2.7232739007        3.7458853173  PROA      67              0.0000000000
       905        59  MET       HB2             8.1848419275       -2.9400289578        3.9311754906  PROA      67              0.0000000000
       906        59  MET       CG              9.3868336304       -4.2690146001        5.1550991286  PROA      67              0.0000000000
       907        59  MET       HG1             9.3184841629       -5.0362372952        4.3573778872  PROA      67              0.0000000000
       908        59  MET       HG2             8.5595499061       -4.4919703949        5.8639677415  PROA      67              0.0000000000
       909        59  MET       SD             10.9967365518       -4.4747451090        5.9796113441  PROA      67              0.0000000000
       910        59  MET       CE             10.4715096558       -4.0235273001        7.6615335440  PROA      67              0.0000000000
       911        59  MET       HE1            11.2682684028       -4.2472029520        8.4003462628  PROA      67              0.0000000000
       912        59  MET       HE2             9.5608532041       -4.5853909579        7.9633326251  PROA      67              0.0000000000
       913        59  MET       HE3            10.2486347134       -2.9410107613        7.7467259469  PROA      67              0.0000000000
       914        59  MET       C               9.0044660344       -0.3796511568        4.7552845721  PROA      67              0.0000000000
       915        59  MET       O              10.0130010338        0.2615132036        4.4560258829  PROA      67              0.0000000000
       916        60  ARG       N               7.7657699158        0.0946661202        4.5061682491  PROA      68              0.0000000000
       917        60  ARG       HN              6.9702892799       -0.5070296037        4.6140198028  PROA      68              0.0000000000
       918        60  ARG       CA              7.4946895161        1.4732764358        4.1454822584  PROA      68              0.0000000000
       919        60  ARG       HA              8.1329876972        1.6995019487        3.3152677594  PROA      68              0.0000000000
       920        60  ARG       CB              6.0357828528        1.6649884367        3.6461507727  PROA      68              0.0000000000
       921        60  ARG       HB1             5.3694678989        0.9989198576        4.2353398519  PROA      68              0.0000000000
       922        60  ARG       HB2             5.9881075202        1.3070833319        2.5949369739  PROA      68              0.0000000000
       923        60  ARG       CG              5.4956370458        3.1092617314        3.7513026836  PROA      68              0.0000000000
       924        60  ARG       HG1             6.1944094268        3.8066821142        3.2395181663  PROA      68              0.0000000000
       925        60  ARG       HG2             5.4713236185        3.4040173029        4.8242602961  PROA      68              0.0000000000
       926        60  ARG       CD              4.0722667084        3.3184347705        3.2251187604  PROA      68              0.0000000000
       927        60  ARG       HD1             3.7203203576        4.3472436035        3.4759114181  PROA      68              0.0000000000
       928        60  ARG       HD2             3.3782132560        2.5644325173        3.6623281009  PROA      68              0.0000000000
       929        60  ARG       NE              4.1328619892        3.1484229837        1.7435513025  PROA      68              0.0000000000
       930        60  ARG       HE              5.0183214807        2.9708597765        1.3100755265  PROA      68              0.0000000000
       931        60  ARG       CZ              3.1424415823        3.4445103264        0.9147532973  PROA      68              0.0000000000
       932        60  ARG       NH1             1.9907508452        3.9285548263        1.3141177234  PROA      68              0.0000000000
       933        60  ARG       HH11            1.7644318633        3.9368403756        2.3004940414  PROA      68              0.0000000000
       934        60  ARG       HH12            1.2562566676        4.1580861192        0.6677921592  PROA      68              0.0000000000
       935        60  ARG       NH2             3.3294559939        3.2167348764       -0.3655907062  PROA      68              0.0000000000
       936        60  ARG       HH21            2.5404135252        3.3347785702       -0.9828027982  PROA      68              0.0000000000
       937        60  ARG       HH22            4.1134931952        2.6530563089       -0.6302323957  PROA      68              0.0000000000
       938        60  ARG       C               7.9103457148        2.5050300460        5.1827255155  PROA      68              0.0000000000
       939        60  ARG       O               8.5831776953        3.4825322224        4.8627890451  PROA      68              0.0000000000
       940        61  ASP       N               7.6011829550        2.2746563198        6.4769657106  PROA      69              0.0000000000
       941        61  ASP       HN              6.9569040392        1.5478316144        6.7048579452  PROA      69              0.0000000000
       942        61  ASP       CA              8.0725248856        3.1136957189        7.5699953732  PROA      69              0.0000000000
       943        61  ASP       HA              7.7434737338        4.1263203418        7.3716625676  PROA      69              0.0000000000
       944        61  ASP       CB              7.5383151417        2.6674799830        8.9601836075  PROA      69              0.0000000000
       945        61  ASP       HB1             8.0179009692        3.2813583626        9.7559208917  PROA      69              0.0000000000
       946        61  ASP       HB2             7.7927598475        1.6055014240        9.1456712505  PROA      69              0.0000000000
       947        61  ASP       CG              6.0485614270        2.8406574144        9.1289990820  PROA      69              0.0000000000
       948        61  ASP       OD1             5.3113017465        3.1968843211        8.1787930583  PROA      69              0.0000000000
       949        61  ASP       OD2             5.5567797978        2.5613062603       10.2574875472  PROA      69              0.0000000000
       950        61  ASP       C               9.5971099447        3.1616297175        7.6312005114  PROA      69              0.0000000000
       951        61  ASP       O              10.1861914939        4.2091032923        7.8718832846  PROA      69              0.0000000000
       952        62  GLN       N              10.2772169647        2.0248966384        7.3795929157  PROA      70              0.0000000000
       953        62  GLN       HN              9.7676956848        1.1761930468        7.2376555692  PROA      70              0.0000000000
       954        62  GLN       CA             11.7238523249        1.9504176224        7.3022907545  PROA      70              0.0000000000
       955        62  GLN       HA             12.1159594160        2.2972037047        8.2482565237  PROA      70              0.0000000000
       956        62  GLN       CB             12.1537523832        0.4701462071        7.0911687292  PROA      70              0.0000000000
       957        62  GLN       HB1            11.6233166871        0.0674501970        6.2054428261  PROA      70              0.0000000000
       958        62  GLN       HB2            11.7979030026       -0.1177206307        7.9660007372  PROA      70              0.0000000000
       959        62  GLN       CG             13.6620320322        0.1924132264        6.8766294104  PROA      70              0.0000000000
       960        62  GLN       HG1            14.0102063142        0.6635955574        5.9352748434  PROA      70              0.0000000000
       961        62  GLN       HG2            13.8237035074       -0.9026165190        6.7836265889  PROA      70              0.0000000000
       962        62  GLN       CD             14.4949388541        0.6744538892        8.0599797274  PROA      70              0.0000000000
       963        62  GLN       OE1            14.1758166916        0.3546826545        9.2106764822  PROA      70              0.0000000000
       964        62  GLN       NE2            15.5753851644        1.4372370269        7.8027901601  PROA      70              0.0000000000
       965        62  GLN       HE21           16.1380284964        1.7341778628        8.5750508323  PROA      70              0.0000000000
       966        62  GLN       HE22           15.8278952500        1.6278503207        6.8478556850  PROA      70              0.0000000000
       967        62  GLN       C              12.3462609103        2.8545593413        6.2394295212  PROA      70              0.0000000000
       968        62  GLN       O              13.2774167754        3.6063745744        6.5360297627  PROA      70              0.0000000000
       969        63  TYR       N              11.8261571251        2.8674547472        4.9852329088  PROA      71              0.0000000000
       970        63  TYR       HN             11.0736312852        2.2609959831        4.7275110899  PROA      71              0.0000000000
       971        63  TYR       CA             12.2677249775        3.8538661700        4.0057560775  PROA      71              0.0000000000
       972        63  TYR       HA             13.3477083379        3.8770547341        4.0769548743  PROA      71              0.0000000000
       973        63  TYR       CB             12.0207743801        3.4721186654        2.5068249029  PROA      71              0.0000000000
       974        63  TYR       HB1            12.5399210821        2.5038665415        2.3248228277  PROA      71              0.0000000000
       975        63  TYR       HB2            12.5078141978        4.2272325174        1.8509803598  PROA      71              0.0000000000
       976        63  TYR       CG             10.5890238399        3.3332401800        2.0376059745  PROA      71              0.0000000000
       977        63  TYR       CD1             9.7738303998        4.4678984307        1.8726511423  PROA      71              0.0000000000
       978        63  TYR       HD1            10.1398046467        5.4424713222        2.1540467513  PROA      71              0.0000000000
       979        63  TYR       CE1             8.4928613618        4.3622785960        1.3165947257  PROA      71              0.0000000000
       980        63  TYR       HE1             7.8756975426        5.2411601121        1.2067193127  PROA      71              0.0000000000
       981        63  TYR       CZ              8.0166969026        3.1231485552        0.8892301279  PROA      71              0.0000000000
       982        63  TYR       OH              6.7113316694        3.0414035378        0.3687430073  PROA      71              0.0000000000
       983        63  TYR       HH              6.6066882168        2.1864499030       -0.0860753647  PROA      71              0.0000000000
       984        63  TYR       CD2            10.1083659076        2.0969337752        1.5663602033  PROA      71              0.0000000000
       985        63  TYR       HD2            10.7370419929        1.2213170785        1.6341702282  PROA      71              0.0000000000
       986        63  TYR       CE2             8.8325363505        1.9913287622        0.9874216665  PROA      71              0.0000000000
       987        63  TYR       HE2             8.4709650812        1.0297774345        0.6570558932  PROA      71              0.0000000000
       988        63  TYR       C              11.8493118388        5.2851187442        4.3437240370  PROA      71              0.0000000000
       989        63  TYR       O              12.6472962860        6.2105293082        4.2188280071  PROA      71              0.0000000000
       990        64  MET       N              10.5998793102        5.5124814702        4.8079827165  PROA      72              0.0000000000
       991        64  MET       HN              9.9390236276        4.7576649606        4.8819707486  PROA      72              0.0000000000
       992        64  MET       CA             10.1164781171        6.8335545006        5.1816482285  PROA      72              0.0000000000
       993        64  MET       HA             10.3088758820        7.4777262509        4.3377713509  PROA      72              0.0000000000
       994        64  MET       CB              8.5819823802        6.8663505621        5.4028449280  PROA      72              0.0000000000
       995        64  MET       HB1             8.2940711605        7.8603183370        5.8190376998  PROA      72              0.0000000000
       996        64  MET       HB2             8.2956592142        6.0861231768        6.1409305022  PROA      72              0.0000000000
       997        64  MET       CG              7.7674328036        6.6809025795        4.1058183038  PROA      72              0.0000000000
       998        64  MET       HG1             7.9835812857        5.6739684316        3.6938241623  PROA      72              0.0000000000
       999        64  MET       HG2             8.1175778124        7.4290870508        3.3608311037  PROA      72              0.0000000000
      1000        64  MET       SD              5.9722373044        6.8532149271        4.3393082976  PROA      72              0.0000000000
      1001        64  MET       CE              5.5294510435        6.7331828366        2.5810258184  PROA      72              0.0000000000
      1002        64  MET       HE1             6.0466326454        7.5141720883        1.9839715423  PROA      72              0.0000000000
      1003        64  MET       HE2             4.4349484608        6.8672748244        2.4419232192  PROA      72              0.0000000000
      1004        64  MET       HE3             5.8046188820        5.7439642200        2.1596962391  PROA      72              0.0000000000
      1005        64  MET       C              10.8542573956        7.4994080751        6.3364608000  PROA      72              0.0000000000
      1006        64  MET       O              11.2041532529        8.6719157766        6.2681841512  PROA      72              0.0000000000
      1007        65  ARG       N              11.1547167788        6.7592311602        7.4191184119  PROA      73              0.0000000000
      1008        65  ARG       HN             10.8124002015        5.8166208234        7.4978145953  PROA      73              0.0000000000
      1009        65  ARG       CA             12.0150099650        7.2136297577        8.4979704120  PROA      73              0.0000000000
      1010        65  ARG       HA             11.6162963700        8.1483966873        8.8652244089  PROA      73              0.0000000000
      1011        65  ARG       CB             11.9837478117        6.2091584227        9.6772862393  PROA      73              0.0000000000
      1012        65  ARG       HB1            12.7628135424        6.4926371206       10.4201195554  PROA      73              0.0000000000
      1013        65  ARG       HB2            12.2236440293        5.1896759624        9.3033935412  PROA      73              0.0000000000
      1014        65  ARG       CG             10.6216858221        6.2025534918       10.4055687171  PROA      73              0.0000000000
      1015        65  ARG       HG1             9.8094023469        5.9855816377        9.6773736153  PROA      73              0.0000000000
      1016        65  ARG       HG2            10.4486596715        7.2304015210       10.7947142398  PROA      73              0.0000000000
      1017        65  ARG       CD             10.5308567461        5.1894220178       11.5558064050  PROA      73              0.0000000000
      1018        65  ARG       HD1            11.3395554544        5.3337572195       12.3014062631  PROA      73              0.0000000000
      1019        65  ARG       HD2            10.6149211123        4.1539792209       11.1529238525  PROA      73              0.0000000000
      1020        65  ARG       NE              9.1934936320        5.3368359730       12.2163561884  PROA      73              0.0000000000
      1021        65  ARG       HE              8.4523816718        4.6789906836       12.0319589356  PROA      73              0.0000000000
      1022        65  ARG       CZ              8.8330933090        6.3247977324       13.0262365900  PROA      73              0.0000000000
      1023        65  ARG       NH1             9.6280846960        7.2772693263       13.4480054267  PROA      73              0.0000000000
      1024        65  ARG       HH11           10.6107517825        7.2551072569       13.2022310943  PROA      73              0.0000000000
      1025        65  ARG       HH12            9.2729174821        8.0320046863       13.9744779343  PROA      73              0.0000000000
      1026        65  ARG       NH2             7.5740572285        6.3340241169       13.4168793639  PROA      73              0.0000000000
      1027        65  ARG       HH21            7.0108890751        5.5664942301       13.0794686280  PROA      73              0.0000000000
      1028        65  ARG       HH22            7.2333094858        7.0301746359       14.0282125295  PROA      73              0.0000000000
      1029        65  ARG       C              13.4471424599        7.5135997456        8.0649772024  PROA      73              0.0000000000
      1030        65  ARG       O              14.0335616354        8.5347565042        8.4304419890  PROA      73              0.0000000000
      1031        66  THR       N              14.0243746854        6.6257844366        7.2260643257  PROA      74              0.0000000000
      1032        66  THR       HN             13.5150380856        5.8057399147        6.9720941176  PROA      74              0.0000000000
      1033        66  THR       CA             15.3532278268        6.7829403485        6.6322789279  PROA      74              0.0000000000
      1034        66  THR       HA             16.0579419246        6.9113799581        7.4391843974  PROA      74              0.0000000000
      1035        66  THR       CB             15.7814815904        5.5572424871        5.8265864276  PROA      74              0.0000000000
      1036        66  THR       HB             15.0367921007        5.3393355213        5.0251560495  PROA      74              0.0000000000
      1037        66  THR       OG1            15.8734833116        4.4239928931        6.6804233296  PROA      74              0.0000000000
      1038        66  THR       HG1            14.9654703190        4.0670239661        6.7350951936  PROA      74              0.0000000000
      1039        66  THR       CG2            17.1654175805        5.7378872693        5.1826947073  PROA      74              0.0000000000
      1040        66  THR       HG21           17.9103286950        6.0734055310        5.9344378361  PROA      74              0.0000000000
      1041        66  THR       HG22           17.1354718206        6.4810578388        4.3600677896  PROA      74              0.0000000000
      1042        66  THR       HG23           17.5129805078        4.7793563466        4.7464804778  PROA      74              0.0000000000
      1043        66  THR       C              15.4860853757        8.0102675217        5.7516220242  PROA      74              0.0000000000
      1044        66  THR       O              16.4680853537        8.7490706427        5.8219510978  PROA      74              0.0000000000
      1045        67  GLY       N              14.4773123998        8.2621690798        4.8934931383  PROA      75              0.0000000000
      1046        67  GLY       HN             13.7024545966        7.6243187578        4.8466110222  PROA      75              0.0000000000
      1047        67  GLY       CA             14.4085500710        9.4198842325        4.0134251504  PROA      75              0.0000000000
      1048        67  GLY       HA1            13.4389105875        9.3982167378        3.5412553858  PROA      75              0.0000000000
      1049        67  GLY       HA2            15.2191553805        9.3306840400        3.3057636761  PROA      75              0.0000000000
      1050        67  GLY       C              14.5258127440       10.7646913342        4.6822062342  PROA      75              0.0000000000
      1051        67  GLY       O              13.8990243340       11.0433445413        5.7031760062  PROA      75              0.0000000000
      1052        68  GLU       N              15.3227738289       11.6588595753        4.0864335035  PROA      76              0.0000000000
      1053        68  GLU       HN             15.9058988899       11.3807066489        3.3167483831  PROA      76              0.0000000000
      1054        68  GLU       CA             15.4451619957       13.0324284631        4.5335988883  PROA      76              0.0000000000
      1055        68  GLU       HA             14.7064777940       13.2536363692        5.2919992410  PROA      76              0.0000000000
      1056        68  GLU       CB             16.8500059118       13.2386176139        5.1330328528  PROA      76              0.0000000000
      1057        68  GLU       HB1            16.9896228910       12.4120018250        5.8690711220  PROA      76              0.0000000000
      1058        68  GLU       HB2            16.8743415585       14.1839171512        5.7145986704  PROA      76              0.0000000000
      1059        68  GLU       CG             18.0121417767       13.2389207032        4.1164229242  PROA      76              0.0000000000
      1060        68  GLU       HG1            18.0893284978       14.2148310253        3.5942118463  PROA      76              0.0000000000
      1061        68  GLU       HG2            17.8588179814       12.4461292350        3.3575541559  PROA      76              0.0000000000
      1062        68  GLU       CD             19.3104812029       12.9539681645        4.8382373310  PROA      76              0.0000000000
      1063        68  GLU       OE1            19.8551303639       13.8735834738        5.4981716677  PROA      76              0.0000000000
      1064        68  GLU       OE2            19.7712935719       11.7848289253        4.7839818213  PROA      76              0.0000000000
      1065        68  GLU       C              15.1667660479       13.9763815702        3.3775029586  PROA      76              0.0000000000
      1066        68  GLU       O              15.2789492301       15.1948490715        3.4981291086  PROA      76              0.0000000000
      1067        69  GLY       N              14.7262735991       13.4146142918        2.2357077980  PROA      77              0.0000000000
      1068        69  GLY       HN             14.6968908863       12.4218555847        2.1531370680  PROA      77              0.0000000000
      1069        69  GLY       CA             14.1720453996       14.1611240044        1.1251685933  PROA      77              0.0000000000
      1070        69  GLY       HA1            14.9808879274       14.5157864335        0.5056969982  PROA      77              0.0000000000
      1071        69  GLY       HA2            13.5390192457       14.9420899377        1.5141027262  PROA      77              0.0000000000
      1072        69  GLY       C              13.3338857804       13.2266606716        0.3035301818  PROA      77              0.0000000000
      1073        69  GLY       O              13.7529065519       12.1055042569        0.0151262649  PROA      77              0.0000000000
      1074        70  PHE       N              12.1238421783       13.6511559617       -0.1043594185  PROA      78              0.0000000000
      1075        70  PHE       HN             11.8011906247       14.5673725738        0.1464761563  PROA      78              0.0000000000
      1076        70  PHE       CA             11.1985768162       12.7830707266       -0.8196833288  PROA      78              0.0000000000
      1077        70  PHE       HA             11.6738973553       11.8315830010       -1.0054388560  PROA      78              0.0000000000
      1078        70  PHE       CB              9.8844616401       12.4856724339       -0.0473932436  PROA      78              0.0000000000
      1079        70  PHE       HB1             9.2809798620       11.7217315234       -0.5855845047  PROA      78              0.0000000000
      1080        70  PHE       HB2             9.2602025594       13.3898085965        0.0580129395  PROA      78              0.0000000000
      1081        70  PHE       CG             10.2120550248       11.9634855935        1.3230488967  PROA      78              0.0000000000
      1082        70  PHE       CD1            10.4423102101       12.8385560596        2.4008950642  PROA      78              0.0000000000
      1083        70  PHE       HD1            10.3689401448       13.9061769504        2.2525554033  PROA      78              0.0000000000
      1084        70  PHE       CE1            10.8223628144       12.3413307241        3.6518636953  PROA      78              0.0000000000
      1085        70  PHE       HE1            11.0216437634       13.0219403720        4.4663268266  PROA      78              0.0000000000
      1086        70  PHE       CZ             10.9474852714       10.9612580021        3.8412145836  PROA      78              0.0000000000
      1087        70  PHE       HZ             11.2557241711       10.5816095238        4.8013694616  PROA      78              0.0000000000
      1088        70  PHE       CD2            10.3053550077       10.5805741259        1.5380865411  PROA      78              0.0000000000
      1089        70  PHE       HD2            10.1088120486        9.9042630737        0.7197922797  PROA      78              0.0000000000
      1090        70  PHE       CE2            10.6838156274       10.0782691811        2.7875116365  PROA      78              0.0000000000
      1091        70  PHE       HE2            10.7879557421        9.0145224477        2.9314452205  PROA      78              0.0000000000
      1092        70  PHE       C              10.8434731234       13.3528768787       -2.1775780656  PROA      78              0.0000000000
      1093        70  PHE       O              10.4884588815       14.5218086356       -2.3273657633  PROA      78              0.0000000000
      1094        71  LEU       N              10.9216754792       12.5051918645       -3.2169453843  PROA      79              0.0000000000
      1095        71  LEU       HN             11.2170685375       11.5569110408       -3.0681767499  PROA      79              0.0000000000
      1096        71  LEU       CA             10.5514135103       12.8685256153       -4.5664542558  PROA      79              0.0000000000
      1097        71  LEU       HA             10.4111165214       13.9380413588       -4.6406547607  PROA      79              0.0000000000
      1098        71  LEU       CB             11.6438795518       12.3988893966       -5.5634367697  PROA      79              0.0000000000
      1099        71  LEU       HB1            11.6240230007       11.2927024337       -5.6577214970  PROA      79              0.0000000000
      1100        71  LEU       HB2            12.6366080537       12.6629550088       -5.1379087207  PROA      79              0.0000000000
      1101        71  LEU       CG             11.5631409119       13.0358174779       -6.9646668318  PROA      79              0.0000000000
      1102        71  LEU       HG             10.5314704414       12.8883572051       -7.3657789203  PROA      79              0.0000000000
      1103        71  LEU       CD1            11.8605632016       14.5412122992       -6.9005855340  PROA      79              0.0000000000
      1104        71  LEU       HD11           11.9223627245       14.9738638141       -7.9193492523  PROA      79              0.0000000000
      1105        71  LEU       HD12           12.8293536351       14.7292601277       -6.3910630172  PROA      79              0.0000000000
      1106        71  LEU       HD13           11.0567312959       15.0728374299       -6.3518772969  PROA      79              0.0000000000
      1107        71  LEU       CD2            12.5410894162       12.3533367759       -7.9309091853  PROA      79              0.0000000000
      1108        71  LEU       HD21           13.5855552624       12.4879264342       -7.5787904625  PROA      79              0.0000000000
      1109        71  LEU       HD22           12.4587637573       12.7955750661       -8.9462742785  PROA      79              0.0000000000
      1110        71  LEU       HD23           12.3296960787       11.2656125358       -8.0029166279  PROA      79              0.0000000000
      1111        71  LEU       C               9.2270408914       12.1910398980       -4.8669440474  PROA      79              0.0000000000
      1112        71  LEU       O               9.1517892821       10.9673597290       -4.9675550778  PROA      79              0.0000000000
      1113        72  CYS       N               8.1357577945       12.9695526035       -4.9811929448  PROA      80              0.0000000000
      1114        72  CYS       HN              8.2162215974       13.9711750072       -4.9326901462  PROA      80              0.0000000000
      1115        72  CYS       CA              6.7914010552       12.4365894244       -5.1210957226  PROA      80              0.0000000000
      1116        72  CYS       HA              6.7606537891       11.4171856754       -4.7631435258  PROA      80              0.0000000000
      1117        72  CYS       CB              5.7572672507       13.2729291658       -4.3216735960  PROA      80              0.0000000000
      1118        72  CYS       HB1             4.7238143335       12.9651148593       -4.5917137498  PROA      80              0.0000000000
      1119        72  CYS       HB2             5.8722458460       14.3419835147       -4.6108078769  PROA      80              0.0000000000
      1120        72  CYS       SG              5.9771080391       13.0930551352       -2.5265932842  PROA      80              0.0000000000
      1121        72  CYS       HG1             5.1712934171       14.0919872668       -2.1899049263  PROA      80              0.0000000000
      1122        72  CYS       C               6.3652153624       12.4126027328       -6.5682055112  PROA      80              0.0000000000
      1123        72  CYS       O               6.0865845709       13.4484988792       -7.1616546270  PROA      80              0.0000000000
      1124        73  VAL       N               6.2928359513       11.2217551813       -7.1776194112  PROA      81              0.0000000000
      1125        73  VAL       HN              6.5146466674       10.3792557690       -6.6751549488  PROA      81              0.0000000000
      1126        73  VAL       CA              6.0338201388       11.0827893506       -8.5968425979  PROA      81              0.0000000000
      1127        73  VAL       HA              6.2122074878       12.0262170681       -9.0897289986  PROA      81              0.0000000000
      1128        73  VAL       CB              6.9569671700       10.0495372210       -9.2455923140  PROA      81              0.0000000000
      1129        73  VAL       HB              6.6798543060        9.0313785711       -8.8886202193  PROA      81              0.0000000000
      1130        73  VAL       CG1             6.8323887649       10.1097255349      -10.7823815479  PROA      81              0.0000000000
      1131        73  VAL       HG11            7.0699981407       11.1332236746      -11.1429245827  PROA      81              0.0000000000
      1132        73  VAL       HG12            5.8092380412        9.8494353795      -11.1234113439  PROA      81              0.0000000000
      1133        73  VAL       HG13            7.5423653950        9.3973409658      -11.2540879666  PROA      81              0.0000000000
      1134        73  VAL       CG2             8.4218606258       10.3238506481       -8.8396620231  PROA      81              0.0000000000
      1135        73  VAL       HG21            9.1011670866        9.6241922306       -9.3707993665  PROA      81              0.0000000000
      1136        73  VAL       HG22            8.5752889952       10.1829544900       -7.7486392997  PROA      81              0.0000000000
      1137        73  VAL       HG23            8.7152224039       11.3598173526       -9.1075303554  PROA      81              0.0000000000
      1138        73  VAL       C               4.5796329498       10.7089819774       -8.8431824471  PROA      81              0.0000000000
      1139        73  VAL       O               4.0346022860        9.7780744881       -8.2496136644  PROA      81              0.0000000000
      1140        74  PHE       N               3.9142228894       11.4253060846       -9.7615786338  PROA      82              0.0000000000
      1141        74  PHE       HN              4.3475651957       12.2301607236      -10.1829843296  PROA      82              0.0000000000
      1142        74  PHE       CA              2.6276055550       11.0436732658      -10.3027661699  PROA      82              0.0000000000
      1143        74  PHE       HA              2.4017856272       10.0277295362      -10.0140835464  PROA      82              0.0000000000
      1144        74  PHE       CB              1.4688372666       11.9650882803       -9.8124050462  PROA      82              0.0000000000
      1145        74  PHE       HB1             1.5187548921       12.0556460563       -8.7066483991  PROA      82              0.0000000000
      1146        74  PHE       HB2             0.4982774777       11.4889452368      -10.0634008361  PROA      82              0.0000000000
      1147        74  PHE       CG              1.4689380126       13.3484306089      -10.4125211710  PROA      82              0.0000000000
      1148        74  PHE       CD1             2.1449951303       14.4094441762       -9.7902887983  PROA      82              0.0000000000
      1149        74  PHE       HD1             2.7073962464       14.2253681744       -8.8873711994  PROA      82              0.0000000000
      1150        74  PHE       CE1             2.1076415561       15.6964084540      -10.3424089716  PROA      82              0.0000000000
      1151        74  PHE       HE1             2.6262854298       16.5092737450       -9.8601993543  PROA      82              0.0000000000
      1152        74  PHE       CZ              1.4069325660       15.9293458615      -11.5314078362  PROA      82              0.0000000000
      1153        74  PHE       HZ              1.3864496166       16.9174842441      -11.9675803107  PROA      82              0.0000000000
      1154        74  PHE       CD2             0.7425219280       13.6031395106      -11.5880167058  PROA      82              0.0000000000
      1155        74  PHE       HD2             0.1907890376       12.8041541175      -12.0613497830  PROA      82              0.0000000000
      1156        74  PHE       CE2             0.7312248135       14.8785435331      -12.1570788069  PROA      82              0.0000000000
      1157        74  PHE       HE2             0.1800074330       15.0555675835      -13.0667062805  PROA      82              0.0000000000
      1158        74  PHE       C               2.8073582682       11.0460752333      -11.8145445824  PROA      82              0.0000000000
      1159        74  PHE       O               3.8471553843       11.4597921153      -12.3261883417  PROA      82              0.0000000000
      1160        75  ALA       N               1.8203163884       10.5432735618      -12.5769169922  PROA      83              0.0000000000
      1161        75  ALA       HN              0.9524215128       10.2285513381      -12.1775756689  PROA      83              0.0000000000
      1162        75  ALA       CA              1.8967400338       10.5195698341      -14.0200152809  PROA      83              0.0000000000
      1163        75  ALA       HA              2.8385527333       10.9270230224      -14.3532267467  PROA      83              0.0000000000
      1164        75  ALA       CB              1.7818192809        9.0813001590      -14.5488700521  PROA      83              0.0000000000
      1165        75  ALA       HB1             2.6161469298        8.4785445994      -14.1399071796  PROA      83              0.0000000000
      1166        75  ALA       HB2             1.8543955174        9.0634682466      -15.6562173244  PROA      83              0.0000000000
      1167        75  ALA       HB3             0.8204487871        8.6207626446      -14.2342564645  PROA      83              0.0000000000
      1168        75  ALA       C               0.8003852212       11.3805347663      -14.6147724028  PROA      83              0.0000000000
      1169        75  ALA       O              -0.3638462701       11.3074010019      -14.2241404881  PROA      83              0.0000000000
      1170        76  ILE       N               1.1391890813       12.2359620164      -15.6002549066  PROA      84              0.0000000000
      1171        76  ILE       HN              2.0901166226       12.2856037907      -15.9225169331  PROA      84              0.0000000000
      1172        76  ILE       CA              0.2304500289       13.2640230154      -16.0922433308  PROA      84              0.0000000000
      1173        76  ILE       HA             -0.2133518998       13.7203183219      -15.2191060579  PROA      84              0.0000000000
      1174        76  ILE       CB              0.9344443198       14.4013998840      -16.8389672470  PROA      84              0.0000000000
      1175        76  ILE       HB              0.1673410584       15.1208053040      -17.2079956518  PROA      84              0.0000000000
      1176        76  ILE       CG2             1.7852139148       15.1870639041      -15.8149785435  PROA      84              0.0000000000
      1177        76  ILE       HG21            2.2652860984       16.0593430928      -16.3091606310  PROA      84              0.0000000000
      1178        76  ILE       HG22            2.5880671256       14.5474443808      -15.3929193550  PROA      84              0.0000000000
      1179        76  ILE       HG23            1.1550433118       15.5720208629      -14.9883783228  PROA      84              0.0000000000
      1180        76  ILE       CG1             1.8191489940       13.9972256381      -18.0474354436  PROA      84              0.0000000000
      1181        76  ILE       HG11            2.7015095192       13.4266027428      -17.6911128568  PROA      84              0.0000000000
      1182        76  ILE       HG12            2.2080727980       14.9534750173      -18.4700807383  PROA      84              0.0000000000
      1183        76  ILE       CD              1.1409906632       13.2292049668      -19.1873761275  PROA      84              0.0000000000
      1184        76  ILE       HD1             0.9896755178       12.1649183926      -18.9147938304  PROA      84              0.0000000000
      1185        76  ILE       HD2             1.7768524457       13.2510601601      -20.0981702931  PROA      84              0.0000000000
      1186        76  ILE       HD3             0.1619038598       13.6825536181      -19.4436160131  PROA      84              0.0000000000
      1187        76  ILE       C              -0.9602900801       12.7353321635      -16.8822949302  PROA      84              0.0000000000
      1188        76  ILE       O              -1.9168732811       13.4562667398      -17.1475950869  PROA      84              0.0000000000
      1189        77  ASN       N              -0.9523435339       11.4458874099      -17.2611116245  PROA      85              0.0000000000
      1190        77  ASN       HN             -0.1636915159       10.8723394283      -17.0432717290  PROA      85              0.0000000000
      1191        77  ASN       CA             -2.0301342403       10.7982379601      -17.9783684087  PROA      85              0.0000000000
      1192        77  ASN       HA             -2.6253203520       11.5382520461      -18.4974668148  PROA      85              0.0000000000
      1193        77  ASN       CB             -1.4465773586        9.8033190785      -19.0276787894  PROA      85              0.0000000000
      1194        77  ASN       HB1            -0.7367771281       10.3548452440      -19.6788847926  PROA      85              0.0000000000
      1195        77  ASN       HB2            -2.2681039507        9.4234125474      -19.6703899819  PROA      85              0.0000000000
      1196        77  ASN       CG             -0.6900019502        8.6418495709      -18.3808229332  PROA      85              0.0000000000
      1197        77  ASN       OD1             0.2150246814        8.8313858101      -17.5627370002  PROA      85              0.0000000000
      1198        77  ASN       ND2            -1.0729229614        7.3892261737      -18.7094032288  PROA      85              0.0000000000
      1199        77  ASN       HD21           -1.9014475287        7.2566134265      -19.2715842910  PROA      85              0.0000000000
      1200        77  ASN       HD22           -0.6014286462        6.6190707826      -18.2882389599  PROA      85              0.0000000000
      1201        77  ASN       C              -2.9693160768       10.0574276326      -17.0313515719  PROA      85              0.0000000000
      1202        77  ASN       O              -3.8550364723        9.3321389446      -17.4822461230  PROA      85              0.0000000000
      1203        78  ASN       N              -2.7967248416       10.1783704819      -15.6994050911  PROA      86              0.0000000000
      1204        78  ASN       HN             -2.0650848042       10.7446757194      -15.3129031159  PROA      86              0.0000000000
      1205        78  ASN       CA             -3.6862264348        9.5044971646      -14.7798865441  PROA      86              0.0000000000
      1206        78  ASN       HA             -4.6392006525        9.3414456997      -15.2640099831  PROA      86              0.0000000000
      1207        78  ASN       CB             -3.0739799675        8.1294102694      -14.3984718132  PROA      86              0.0000000000
      1208        78  ASN       HB1            -2.1443610761        8.2726528648      -13.8099339805  PROA      86              0.0000000000
      1209        78  ASN       HB2            -2.8079045734        7.5786426694      -15.3251598319  PROA      86              0.0000000000
      1210        78  ASN       CG             -4.0479128235        7.2917358366      -13.5865980811  PROA      86              0.0000000000
      1211        78  ASN       OD1            -3.8783949825        7.1042982491      -12.3807384849  PROA      86              0.0000000000
      1212        78  ASN       ND2            -5.1013115969        6.7701050924      -14.2505491535  PROA      86              0.0000000000
      1213        78  ASN       HD21           -5.8292298855        6.3432752381      -13.7205079208  PROA      86              0.0000000000
      1214        78  ASN       HD22           -5.2130947572        6.9441753466      -15.2241495113  PROA      86              0.0000000000
      1215        78  ASN       C              -3.9976079612       10.3568560765      -13.5524179522  PROA      86              0.0000000000
      1216        78  ASN       O              -3.1562859201       10.5417553956      -12.6720848583  PROA      86              0.0000000000
      1217        79  THR       N              -5.2502244173       10.8454637309      -13.4369487274  PROA      87              0.0000000000
      1218        79  THR       HN             -5.9196317772       10.6903962457      -14.1712719060  PROA      87              0.0000000000
      1219        79  THR       CA             -5.7382271642       11.6392621611      -12.3052243985  PROA      87              0.0000000000
      1220        79  THR       HA             -5.0837120233       12.4904738143      -12.2077926712  PROA      87              0.0000000000
      1221        79  THR       CB             -7.1526045899       12.1859064453      -12.4823022376  PROA      87              0.0000000000
      1222        79  THR       HB             -7.4781235431       12.7413793176      -11.5666596405  PROA      87              0.0000000000
      1223        79  THR       OG1            -8.0858483364       11.1511633305      -12.7781549116  PROA      87              0.0000000000
      1224        79  THR       HG1            -8.7834003136       11.2521149537      -12.0969042344  PROA      87              0.0000000000
      1225        79  THR       CG2            -7.1709495864       13.1737693523      -13.6563701185  PROA      87              0.0000000000
      1226        79  THR       HG21           -8.1870529210       13.6048372808      -13.7830686395  PROA      87              0.0000000000
      1227        79  THR       HG22           -6.8931076921       12.6733894492      -14.6049389669  PROA      87              0.0000000000
      1228        79  THR       HG23           -6.4651036586       14.0133146613      -13.4817986476  PROA      87              0.0000000000
      1229        79  THR       C              -5.6614181355       10.9252964716      -10.9699599407  PROA      87              0.0000000000
      1230        79  THR       O              -5.2652968573       11.5052128482       -9.9628457092  PROA      87              0.0000000000
      1231        80  LYS       N              -5.9864811001        9.6181061666      -10.9210499008  PROA      88              0.0000000000
      1232        80  LYS       HN             -6.3531118472        9.1606089920      -11.7377575039  PROA      88              0.0000000000
      1233        80  LYS       CA             -5.8645601350        8.8123423786       -9.7216388795  PROA      88              0.0000000000
      1234        80  LYS       HA             -6.4420276178        9.3148196931       -8.9612962039  PROA      88              0.0000000000
      1235        80  LYS       CB             -6.4299524865        7.3805669019       -9.9198999596  PROA      88              0.0000000000
      1236        80  LYS       HB1            -6.0835409068        6.7231042693       -9.0895537268  PROA      88              0.0000000000
      1237        80  LYS       HB2            -6.0176811584        6.9594848103      -10.8621696658  PROA      88              0.0000000000
      1238        80  LYS       CG             -7.9679640259        7.2863772750       -9.9619785570  PROA      88              0.0000000000
      1239        80  LYS       HG1            -8.2483530491        6.2081779868       -9.9685460870  PROA      88              0.0000000000
      1240        80  LYS       HG2            -8.3403774119        7.7326919002      -10.9109265168  PROA      88              0.0000000000
      1241        80  LYS       CD             -8.6828239771        7.9819012007       -8.7883963864  PROA      88              0.0000000000
      1242        80  LYS       HD1            -9.7635468893        7.7176039591       -8.8287540128  PROA      88              0.0000000000
      1243        80  LYS       HD2            -8.6018437654        9.0828503623       -8.9382713168  PROA      88              0.0000000000
      1244        80  LYS       CE             -8.1343365240        7.6140901762       -7.4052552774  PROA      88              0.0000000000
      1245        80  LYS       HE1            -7.0579569765        7.8793894214       -7.3194771689  PROA      88              0.0000000000
      1246        80  LYS       HE2            -8.2532139788        6.5258710435       -7.2191748974  PROA      88              0.0000000000
      1247        80  LYS       NZ             -8.8485739186        8.3542952488       -6.3589927015  PROA      88              0.0000000000
      1248        80  LYS       HZ1            -9.8176557207        8.0014066226       -6.2099195570  PROA      88              0.0000000000
      1249        80  LYS       HZ2            -8.9184095660        9.3755243792       -6.6218535676  PROA      88              0.0000000000
      1250        80  LYS       HZ3            -8.3263984177        8.3212704030       -5.4456981863  PROA      88              0.0000000000
      1251        80  LYS       C              -4.4644534214        8.7537951135       -9.1327621015  PROA      88              0.0000000000
      1252        80  LYS       O              -4.2917823163        8.7955208478       -7.9170200033  PROA      88              0.0000000000
      1253        81  SER       N              -3.4248139527        8.6964929371       -9.9892029084  PROA      89              0.0000000000
      1254        81  SER       HN             -3.6102915921        8.5991825243      -10.9677144638  PROA      89              0.0000000000
      1255        81  SER       CA             -2.0283079469        8.7394865298       -9.5750800945  PROA      89              0.0000000000
      1256        81  SER       HA             -1.8865669663        7.9217222315       -8.8842040535  PROA      89              0.0000000000
      1257        81  SER       CB             -1.0558052176        8.5346678315      -10.7824008946  PROA      89              0.0000000000
      1258        81  SER       HB1            -1.4471008429        7.7121198297      -11.4188907579  PROA      89              0.0000000000
      1259        81  SER       HB2            -0.0775652966        8.2070411183      -10.3805076846  PROA      89              0.0000000000
      1260        81  SER       OG             -0.8146933097        9.6881345761      -11.5949166322  PROA      89              0.0000000000
      1261        81  SER       HG1            -1.6528767861        9.9599399763      -12.0234103263  PROA      89              0.0000000000
      1262        81  SER       C              -1.6767486780       10.0142544634       -8.8166617562  PROA      89              0.0000000000
      1263        81  SER       O              -1.0074408625        9.9767061418       -7.7861546237  PROA      89              0.0000000000
      1264        82  PHE       N              -2.1710653048       11.1700769440       -9.3049583337  PROA      90              0.0000000000
      1265        82  PHE       HN             -2.6921333757       11.1469646118      -10.1546412085  PROA      90              0.0000000000
      1266        82  PHE       CA             -2.0979564651       12.4646120712       -8.6588401343  PROA      90              0.0000000000
      1267        82  PHE       HA             -1.0593946281       12.6539341114       -8.4243664462  PROA      90              0.0000000000
      1268        82  PHE       CB             -2.5625232122       13.5342292697       -9.6926997356  PROA      90              0.0000000000
      1269        82  PHE       HB1            -3.5246167471       13.2185529543      -10.1452863195  PROA      90              0.0000000000
      1270        82  PHE       HB2            -1.8185353101       13.6053008708      -10.5127526506  PROA      90              0.0000000000
      1271        82  PHE       CG             -2.7465066648       14.9101308169       -9.1211632445  PROA      90              0.0000000000
      1272        82  PHE       CD1            -1.6586154337       15.5763044969       -8.5383714391  PROA      90              0.0000000000
      1273        82  PHE       HD1            -0.6925084267       15.0950019320       -8.4989112629  PROA      90              0.0000000000
      1274        82  PHE       CE1            -1.8201015956       16.8579559880       -8.0039901572  PROA      90              0.0000000000
      1275        82  PHE       HE1            -0.9775403187       17.3598560555       -7.5519107712  PROA      90              0.0000000000
      1276        82  PHE       CZ             -3.0674946964       17.4922342112       -8.0666237115  PROA      90              0.0000000000
      1277        82  PHE       HZ             -3.1847784263       18.4890159450       -7.6706332116  PROA      90              0.0000000000
      1278        82  PHE       CD2            -3.9922159509       15.5566799705       -9.1878745765  PROA      90              0.0000000000
      1279        82  PHE       HD2            -4.8351293487       15.0615482306       -9.6488902515  PROA      90              0.0000000000
      1280        82  PHE       CE2            -4.1534003982       16.8441924133       -8.6652152703  PROA      90              0.0000000000
      1281        82  PHE       HE2            -5.1148463248       17.3331564423       -8.7397878034  PROA      90              0.0000000000
      1282        82  PHE       C              -2.8346864539       12.5276763442       -7.3157633082  PROA      90              0.0000000000
      1283        82  PHE       O              -2.3018809436       12.9848548645       -6.3057083441  PROA      90              0.0000000000
      1284        83  GLU       N              -4.0663335270       11.9832503020       -7.2540172015  PROA      91              0.0000000000
      1285        83  GLU       HN             -4.4962608584       11.6555603383       -8.0980681661  PROA      91              0.0000000000
      1286        83  GLU       CA             -4.8767960823       11.9072317550       -6.0469188969  PROA      91              0.0000000000
      1287        83  GLU       HA             -4.9841073588       12.9181692940       -5.6776280505  PROA      91              0.0000000000
      1288        83  GLU       CB             -6.2975614222       11.3708369123       -6.3612745079  PROA      91              0.0000000000
      1289        83  GLU       HB1            -6.8525710690       11.1921307452       -5.4113256990  PROA      91              0.0000000000
      1290        83  GLU       HB2            -6.2087159557       10.3995448300       -6.8935225948  PROA      91              0.0000000000
      1291        83  GLU       CG             -7.1151904848       12.3763746892       -7.2124810130  PROA      91              0.0000000000
      1292        83  GLU       HG1            -6.5656508059       12.6131219911       -8.1473374139  PROA      91              0.0000000000
      1293        83  GLU       HG2            -7.2378105407       13.3253779184       -6.6492866688  PROA      91              0.0000000000
      1294        83  GLU       CD             -8.4977034957       11.8976456954       -7.6122970995  PROA      91              0.0000000000
      1295        83  GLU       OE1            -9.1153207214       12.5373325429       -8.5029653389  PROA      91              0.0000000000
      1296        83  GLU       OE2            -9.0093532597       10.8983571345       -7.0420732956  PROA      91              0.0000000000
      1297        83  GLU       C              -4.2320530465       11.1144412844       -4.9122021963  PROA      91              0.0000000000
      1298        83  GLU       O              -4.3874574455       11.4333736964       -3.7301536457  PROA      91              0.0000000000
      1299        84  ASP       N              -3.4533985675       10.0726128659       -5.2594467254  PROA      92              0.0000000000
      1300        84  ASP       HN             -3.3831934106        9.8339781622       -6.2296298903  PROA      92              0.0000000000
      1301        84  ASP       CA             -2.7679762270        9.1856891943       -4.3409911922  PROA      92              0.0000000000
      1302        84  ASP       HA             -3.5038835963        8.8763019316       -3.6138330879  PROA      92              0.0000000000
      1303        84  ASP       CB             -2.2292419232        7.9832527650       -5.1785411943  PROA      92              0.0000000000
      1304        84  ASP       HB1            -1.1536210724        8.0921533212       -5.4192748963  PROA      92              0.0000000000
      1305        84  ASP       HB2            -2.7770178820        7.9490604833       -6.1447501092  PROA      92              0.0000000000
      1306        84  ASP       CG             -2.4670584532        6.6416814894       -4.5276540368  PROA      92              0.0000000000
      1307        84  ASP       OD1            -2.9973246757        6.5768003692       -3.3899483877  PROA      92              0.0000000000
      1308        84  ASP       OD2            -2.1382626116        5.6065386194       -5.1676694711  PROA      92              0.0000000000
      1309        84  ASP       C              -1.6311575741        9.8650543560       -3.5589393378  PROA      92              0.0000000000
      1310        84  ASP       O              -1.2242280663        9.4083103714       -2.4876259451  PROA      92              0.0000000000
      1311        85  ILE       N              -1.1080826032       11.0033326897       -4.0646601037  PROA      93              0.0000000000
      1312        85  ILE       HN             -1.4622836430       11.3552393487       -4.9332071351  PROA      93              0.0000000000
      1313        85  ILE       CA             -0.0338560162       11.7907211528       -3.4667710794  PROA      93              0.0000000000
      1314        85  ILE       HA              0.7993914819       11.1221442729       -3.3195429435  PROA      93              0.0000000000
      1315        85  ILE       CB              0.4356342526       12.9047196673       -4.4042436040  PROA      93              0.0000000000
      1316        85  ILE       HB             -0.4301128760       13.5766241517       -4.6197179253  PROA      93              0.0000000000
      1317        85  ILE       CG2             1.5379059768       13.7683340187       -3.7459078480  PROA      93              0.0000000000
      1318        85  ILE       HG21            2.3881607570       13.1387716334       -3.4111014771  PROA      93              0.0000000000
      1319        85  ILE       HG22            1.1509064148       14.3376962661       -2.8750912257  PROA      93              0.0000000000
      1320        85  ILE       HG23            1.9143541582       14.5088870730       -4.4790433329  PROA      93              0.0000000000
      1321        85  ILE       CG1             0.9210306331       12.3413483856       -5.7688816198  PROA      93              0.0000000000
      1322        85  ILE       HG11            1.2740466197       13.1985921518       -6.3858734361  PROA      93              0.0000000000
      1323        85  ILE       HG12            0.0584106129       11.8979961051       -6.3132157714  PROA      93              0.0000000000
      1324        85  ILE       CD              2.0375948943       11.2900009796       -5.6885823898  PROA      93              0.0000000000
      1325        85  ILE       HD1             2.3559782846       10.9979985588       -6.7127937735  PROA      93              0.0000000000
      1326        85  ILE       HD2             1.6849088952       10.3742310960       -5.1705129276  PROA      93              0.0000000000
      1327        85  ILE       HD3             2.9245338014       11.6865028324       -5.1541223810  PROA      93              0.0000000000
      1328        85  ILE       C              -0.3445493737       12.3213226440       -2.0689214467  PROA      93              0.0000000000
      1329        85  ILE       O               0.5240823032       12.3430976803       -1.1974504776  PROA      93              0.0000000000
      1330        86  HSD       N              -1.6033648350       12.7240431243       -1.7828167719  PROA      94              0.0000000000
      1331        86  HSD       HN             -2.2976331598       12.7061567634       -2.4986370425  PROA      94              0.0000000000
      1332        86  HSD       CA             -2.0019638695       13.1979479143       -0.4556683571  PROA      94              0.0000000000
      1333        86  HSD       HA             -1.4051957547       14.0686322712       -0.2168968790  PROA      94              0.0000000000
      1334        86  HSD       CB             -3.5026084724       13.5960246547       -0.4309491082  PROA      94              0.0000000000
      1335        86  HSD       HB1            -4.1298758503       12.7458530173       -0.7723887700  PROA      94              0.0000000000
      1336        86  HSD       HB2            -3.6465723172       14.4248856617       -1.1591779684  PROA      94              0.0000000000
      1337        86  HSD       ND1            -4.4956120682       13.2533948744        1.9161433940  PROA      94              0.0000000000
      1338        86  HSD       HD1            -4.4867585179       12.2480982015        1.9470106544  PROA      94              0.0000000000
      1339        86  HSD       CG             -4.0117514211       14.0699044388        0.9111259929  PROA      94              0.0000000000
      1340        86  HSD       CE1            -4.9619435293       14.0608906787        2.8983394293  PROA      94              0.0000000000
      1341        86  HSD       HE1            -5.3971762224       13.6755454318        3.8234401115  PROA      94              0.0000000000
      1342        86  HSD       NE2            -4.8257213827       15.3387495306        2.5912413604  PROA      94              0.0000000000
      1343        86  HSD       CD2            -4.2337031323       15.3425410015        1.3352475935  PROA      94              0.0000000000
      1344        86  HSD       HD2            -4.0274848920       16.2769668876        0.8252964178  PROA      94              0.0000000000
      1345        86  HSD       C              -1.7491930296       12.1805571439        0.6514316060  PROA      94              0.0000000000
      1346        86  HSD       O              -1.2114747598       12.4912955052        1.7130654585  PROA      94              0.0000000000
      1347        87  GLN       N              -2.0761236138       10.8985422715        0.3917444645  PROA      95              0.0000000000
      1348        87  GLN       HN             -2.4910665554       10.6568668475       -0.4801482304  PROA      95              0.0000000000
      1349        87  GLN       CA             -1.7669139109        9.8017760093        1.2864646328  PROA      95              0.0000000000
      1350        87  GLN       HA             -2.1448390704       10.0833208844        2.2593568071  PROA      95              0.0000000000
      1351        87  GLN       CB             -2.4605326320        8.4863582662        0.8441965003  PROA      95              0.0000000000
      1352        87  GLN       HB1            -2.0837593155        7.6459787579        1.4743068713  PROA      95              0.0000000000
      1353        87  GLN       HB2            -2.1902223037        8.2636572339       -0.2075154973  PROA      95              0.0000000000
      1354        87  GLN       CG             -4.0050576443        8.4967592401        0.9688452094  PROA      95              0.0000000000
      1355        87  GLN       HG1            -4.4102208621        7.4688267121        0.8883253424  PROA      95              0.0000000000
      1356        87  GLN       HG2            -4.4365453387        9.0980177508        0.1391679699  PROA      95              0.0000000000
      1357        87  GLN       CD             -4.4728728130        9.1436785528        2.2722911347  PROA      95              0.0000000000
      1358        87  GLN       OE1            -4.9656270896       10.2757097603        2.2643993810  PROA      95              0.0000000000
      1359        87  GLN       NE2            -4.2731492177        8.4452090266        3.4110790828  PROA      95              0.0000000000
      1360        87  GLN       HE21           -4.4138020369        8.9206770653        4.2848727651  PROA      95              0.0000000000
      1361        87  GLN       HE22           -3.8595921349        7.5362873523        3.3919580457  PROA      95              0.0000000000
      1362        87  GLN       C              -0.2825016802        9.5985533253        1.5328182589  PROA      95              0.0000000000
      1363        87  GLN       O               0.1255814982        9.3288041740        2.6596521536  PROA      95              0.0000000000
      1364        88  TYR       N               0.5756571537        9.7711444210        0.5065154282  PROA      96              0.0000000000
      1365        88  TYR       HN              0.2348683463        9.9756512926       -0.4078215612  PROA      96              0.0000000000
      1366        88  TYR       CA              2.0143468908        9.8399243483        0.7092379533  PROA      96              0.0000000000
      1367        88  TYR       HA              2.3135306917        8.9349495681        1.2232778512  PROA      96              0.0000000000
      1368        88  TYR       CB              2.7910985700        9.9573158306       -0.6280886257  PROA      96              0.0000000000
      1369        88  TYR       HB1             3.8406282052       10.2936523191       -0.4718634576  PROA      96              0.0000000000
      1370        88  TYR       HB2             2.3072411724       10.6764262223       -1.3186136758  PROA      96              0.0000000000
      1371        88  TYR       CG              2.8615771107        8.6148959894       -1.2765525097  PROA      96              0.0000000000
      1372        88  TYR       CD1             3.8309009387        7.7053968516       -0.8286389020  PROA      96              0.0000000000
      1373        88  TYR       HD1             4.4854440902        7.9803850438       -0.0143152917  PROA      96              0.0000000000
      1374        88  TYR       CE1             3.9738918448        6.4619736550       -1.4485768859  PROA      96              0.0000000000
      1375        88  TYR       HE1             4.7393587494        5.7780964623       -1.1103279612  PROA      96              0.0000000000
      1376        88  TYR       CZ              3.1435174527        6.1236136049       -2.5183684939  PROA      96              0.0000000000
      1377        88  TYR       OH              3.3648725403        4.9145005633       -3.1894094715  PROA      96              0.0000000000
      1378        88  TYR       HH              4.3295490496        4.7641017442       -3.1463004928  PROA      96              0.0000000000
      1379        88  TYR       CD2             2.0247860661        8.2599888284       -2.3469626761  PROA      96              0.0000000000
      1380        88  TYR       HD2             1.2820874538        8.9565158375       -2.7020422820  PROA      96              0.0000000000
      1381        88  TYR       CE2             2.1531460887        7.0050335396       -2.9576912804  PROA      96              0.0000000000
      1382        88  TYR       HE2             1.5137439469        6.7338533098       -3.7848364600  PROA      96              0.0000000000
      1383        88  TYR       C               2.4719754721       10.9677796942        1.6144044445  PROA      96              0.0000000000
      1384        88  TYR       O               3.2544678730       10.7387512355        2.5313494955  PROA      96              0.0000000000
      1385        89  ARG       N               1.9641136805       12.2023818492        1.4184464724  PROA      97              0.0000000000
      1386        89  ARG       HN              1.3190028855       12.3637916174        0.6674952328  PROA      97              0.0000000000
      1387        89  ARG       CA              2.3202067463       13.3466419703        2.2450392743  PROA      97              0.0000000000
      1388        89  ARG       HA              3.3953312821       13.4634327460        2.2105407715  PROA      97              0.0000000000
      1389        89  ARG       CB              1.6388044901       14.6206243884        1.6784858821  PROA      97              0.0000000000
      1390        89  ARG       HB1             0.5460563882       14.6249861412        1.8812511612  PROA      97              0.0000000000
      1391        89  ARG       HB2             1.7503394274       14.5702855108        0.5688912554  PROA      97              0.0000000000
      1392        89  ARG       CG              2.2784763437       15.9592278600        2.1166492664  PROA      97              0.0000000000
      1393        89  ARG       HG1             1.9427244734       16.7446249351        1.4043754214  PROA      97              0.0000000000
      1394        89  ARG       HG2             3.3753770953       15.8593808333        1.9820953474  PROA      97              0.0000000000
      1395        89  ARG       CD              1.9448217606       16.4494614858        3.5420157294  PROA      97              0.0000000000
      1396        89  ARG       HD1             2.3977300993       15.8229051161        4.3343038888  PROA      97              0.0000000000
      1397        89  ARG       HD2             0.8383722594       16.4280935906        3.6787755350  PROA      97              0.0000000000
      1398        89  ARG       NE              2.3932752314       17.8680872230        3.7329424047  PROA      97              0.0000000000
      1399        89  ARG       HE              1.7623656787       18.5504665368        4.1173051085  PROA      97              0.0000000000
      1400        89  ARG       CZ              3.5832110151       18.3809857201        3.4446192597  PROA      97              0.0000000000
      1401        89  ARG       NH1             4.6579620706       17.6745601831        3.2032073895  PROA      97              0.0000000000
      1402        89  ARG       HH11            4.6141783688       16.6955048355        3.4329362003  PROA      97              0.0000000000
      1403        89  ARG       HH12            5.5476324618       18.1319935461        3.2616562782  PROA      97              0.0000000000
      1404        89  ARG       NH2             3.7015228769       19.6879941588        3.4908962607  PROA      97              0.0000000000
      1405        89  ARG       HH21            3.0086470428       20.1715467640        4.0557912659  PROA      97              0.0000000000
      1406        89  ARG       HH22            4.6050879159       20.1041107044        3.3022472207  PROA      97              0.0000000000
      1407        89  ARG       C               1.9253879847       13.1271549716        3.7010650628  PROA      97              0.0000000000
      1408        89  ARG       O               2.7301560080       13.2925096221        4.6202360230  PROA      97              0.0000000000
      1409        90  GLU       N               0.6882683141       12.6584268288        3.9437794012  PROA      98              0.0000000000
      1410        90  GLU       HN              0.0249764546       12.5677961680        3.1939309654  PROA      98              0.0000000000
      1411        90  GLU       CA              0.2278819989       12.2875771247        5.2648166938  PROA      98              0.0000000000
      1412        90  GLU       HA              0.3643407707       13.1461744613        5.9045715455  PROA      98              0.0000000000
      1413        90  GLU       CB             -1.2745313800       11.9137665744        5.2203357445  PROA      98              0.0000000000
      1414        90  GLU       HB1            -1.5427673935       11.3152502176        6.1190356593  PROA      98              0.0000000000
      1415        90  GLU       HB2            -1.4705334760       11.2719962158        4.3334108758  PROA      98              0.0000000000
      1416        90  GLU       CG             -2.2276168730       13.1330012016        5.1851232221  PROA      98              0.0000000000
      1417        90  GLU       HG1            -3.2795126355       12.7902438658        5.2639103660  PROA      98              0.0000000000
      1418        90  GLU       HG2            -2.1102240167       13.6700412686        4.2210416746  PROA      98              0.0000000000
      1419        90  GLU       CD             -1.9547095204       14.0955920096        6.3270724914  PROA      98              0.0000000000
      1420        90  GLU       OE1            -1.8480345740       15.3236356010        6.0708013488  PROA      98              0.0000000000
      1421        90  GLU       OE2            -1.7881305341       13.6204593276        7.4856830978  PROA      98              0.0000000000
      1422        90  GLU       C               1.0029056601       11.1701131856        5.9421139380  PROA      98              0.0000000000
      1423        90  GLU       O               1.3681389685       11.2744370693        7.1128680911  PROA      98              0.0000000000
      1424        91  GLN       N               1.2920052054       10.0740425779        5.2204247166  PROA      99              0.0000000000
      1425        91  GLN       HN              0.9603740527        9.9930051449        4.2772815718  PROA      99              0.0000000000
      1426        91  GLN       CA              2.0754577117        8.9642380000        5.7266681852  PROA      99              0.0000000000
      1427        91  GLN       HA              1.6855185125        8.7304430001        6.7090820446  PROA      99              0.0000000000
      1428        91  GLN       CB              1.8782970211        7.6774964999        4.8844434536  PROA      99              0.0000000000
      1429        91  GLN       HB1             2.7255758570        6.9718399725        5.0471052086  PROA      99              0.0000000000
      1430        91  GLN       HB2             1.9079097888        7.9650924735        3.8107733261  PROA      99              0.0000000000
      1431        91  GLN       CG              0.5684169395        6.8732040806        5.1685230007  PROA      99              0.0000000000
      1432        91  GLN       HG1             0.8129115162        6.0948358292        5.9261233529  PROA      99              0.0000000000
      1433        91  GLN       HG2             0.2429670251        6.3415400904        4.2505444592  PROA      99              0.0000000000
      1434        91  GLN       CD             -0.6312831598        7.6383264617        5.7539708547  PROA      99              0.0000000000
      1435        91  GLN       OE1            -0.9605579607        7.5100236643        6.9371088035  PROA      99              0.0000000000
      1436        91  GLN       NE2            -1.3374118485        8.4225182418        4.9153112047  PROA      99              0.0000000000
      1437        91  GLN       HE21           -0.9792267913        8.5871904784        3.9959885729  PROA      99              0.0000000000
      1438        91  GLN       HE22           -2.1667233260        8.8705726804        5.2601977120  PROA      99              0.0000000000
      1439        91  GLN       C               3.5383346670        9.2951808502        5.9937772263  PROA      99              0.0000000000
      1440        91  GLN       O               4.0849837757        8.9067497402        7.0257447530  PROA      99              0.0000000000
      1441        92  ILE       N               4.1955990747       10.0764707642        5.1065453393  PROA      100             0.0000000000
      1442        92  ILE       HN              3.7608638113       10.3438576785        4.2395690322  PROA      100             0.0000000000
      1443        92  ILE       CA              5.5295054631       10.6260614549        5.3386591402  PROA      100             0.0000000000
      1444        92  ILE       HA              6.1968178599        9.8038806665        5.5564411721  PROA      100             0.0000000000
      1445        92  ILE       CB              6.0686385679       11.3679164917        4.1072366230  PROA      100             0.0000000000
      1446        92  ILE       HB              5.2746451953       12.0587291025        3.7363613735  PROA      100             0.0000000000
      1447        92  ILE       CG2             7.3208519898       12.2161643690        4.4427074916  PROA      100             0.0000000000
      1448        92  ILE       HG21            7.7300907141       12.6824153168        3.5224582048  PROA      100             0.0000000000
      1449        92  ILE       HG22            8.1138534542       11.5802362523        4.8891228487  PROA      100             0.0000000000
      1450        92  ILE       HG23            7.0910194246       13.0473121432        5.1413392421  PROA      100             0.0000000000
      1451        92  ILE       CG1             6.3844241669       10.3545428472        2.9797061341  PROA      100             0.0000000000
      1452        92  ILE       HG11            5.5561014915        9.6166514654        2.9102582646  PROA      100             0.0000000000
      1453        92  ILE       HG12            7.3083209889        9.7971549257        3.2506761413  PROA      100             0.0000000000
      1454        92  ILE       CD              6.5515626879       10.9999385471        1.5990693047  PROA      100             0.0000000000
      1455        92  ILE       HD1             7.3898658123       11.7272665462        1.5975216845  PROA      100             0.0000000000
      1456        92  ILE       HD2             5.6239210504       11.5382801395        1.3082299975  PROA      100             0.0000000000
      1457        92  ILE       HD3             6.7646696427       10.2230781920        0.8363143578  PROA      100             0.0000000000
      1458        92  ILE       C               5.5534138627       11.5185811894        6.5648545067  PROA      100             0.0000000000
      1459        92  ILE       O               6.4053667907       11.3751768834        7.4375953327  PROA      100             0.0000000000
      1460        93  LYS       N               4.5478802286       12.4086277616        6.7103700251  PROA      101             0.0000000000
      1461        93  LYS       HN              3.8535173075       12.5069764608        5.9947798061  PROA      101             0.0000000000
      1462        93  LYS       CA              4.3825613600       13.2426760075        7.8823174907  PROA      101             0.0000000000
      1463        93  LYS       HA              5.2956290334       13.8080997266        8.0115582361  PROA      101             0.0000000000
      1464        93  LYS       CB              3.2269997241       14.2494558841        7.6781741740  PROA      101             0.0000000000
      1465        93  LYS       HB1             2.3213489163       13.6755723527        7.3864979099  PROA      101             0.0000000000
      1466        93  LYS       HB2             3.4970022865       14.9067318003        6.8205427961  PROA      101             0.0000000000
      1467        93  LYS       CG              2.9017361491       15.1331756026        8.8967288722  PROA      101             0.0000000000
      1468        93  LYS       HG1             3.8438255465       15.6049564521        9.2603680095  PROA      101             0.0000000000
      1469        93  LYS       HG2             2.5025825290       14.5167063870        9.7321615929  PROA      101             0.0000000000
      1470        93  LYS       CD              1.8963745196       16.2524207033        8.5666938144  PROA      101             0.0000000000
      1471        93  LYS       HD1             2.3572312536       16.8766717302        7.7697044776  PROA      101             0.0000000000
      1472        93  LYS       HD2             1.7587917458       16.8947323819        9.4651771593  PROA      101             0.0000000000
      1473        93  LYS       CE              0.5353509915       15.7401955779        8.0785615161  PROA      101             0.0000000000
      1474        93  LYS       HE1             0.0074851969       15.1932891466        8.8879285762  PROA      101             0.0000000000
      1475        93  LYS       HE2             0.6700846808       15.0587287943        7.2107867399  PROA      101             0.0000000000
      1476        93  LYS       NZ             -0.3394978343       16.8341511717        7.6216593767  PROA      101             0.0000000000
      1477        93  LYS       HZ1            -1.0396644255       16.4014545966        6.9504208341  PROA      101             0.0000000000
      1478        93  LYS       HZ2             0.2360633800       17.5726240347        7.1162323872  PROA      101             0.0000000000
      1479        93  LYS       HZ3            -0.8366619504       17.2897960609        8.3999030341  PROA      101             0.0000000000
      1480        93  LYS       C               4.1970431105       12.4451491638        9.1613295386  PROA      101             0.0000000000
      1481        93  LYS       O               4.7607765338       12.7615204231       10.1980704107  PROA      101             0.0000000000
      1482        94  ARG       N               3.4498245325       11.3314641463        9.1242601008  PROA      102             0.0000000000
      1483        94  ARG       HN              2.9930067241       11.0700564710        8.2735987801  PROA      102             0.0000000000
      1484        94  ARG       CA              3.1262892433       10.5598989523       10.3091418623  PROA      102             0.0000000000
      1485        94  ARG       HA              2.8468295593       11.2730874250       11.0646913499  PROA      102             0.0000000000
      1486        94  ARG       CB              1.9140292746        9.6467179576        9.9924716772  PROA      102             0.0000000000
      1487        94  ARG       HB1             2.2117018178        8.8991670696        9.2265183861  PROA      102             0.0000000000
      1488        94  ARG       HB2             1.1372762177       10.2834571678        9.5145591177  PROA      102             0.0000000000
      1489        94  ARG       CG              1.2426998239        8.9158968256       11.1796463536  PROA      102             0.0000000000
      1490        94  ARG       HG1             1.8675815561        8.0406163749       11.4681064481  PROA      102             0.0000000000
      1491        94  ARG       HG2             0.2694804880        8.5204376667       10.8146141659  PROA      102             0.0000000000
      1492        94  ARG       CD              0.9695001979        9.7331478176       12.4544173586  PROA      102             0.0000000000
      1493        94  ARG       HD1             1.9274204633        9.8272912416       13.0182983093  PROA      102             0.0000000000
      1494        94  ARG       HD2             0.2231627560        9.2160398885       13.0990539271  PROA      102             0.0000000000
      1495        94  ARG       NE              0.4301315688       11.0765845416       12.0579513610  PROA      102             0.0000000000
      1496        94  ARG       HE             -0.0015951629       11.1692051043       11.1624962795  PROA      102             0.0000000000
      1497        94  ARG       CZ              0.9466047849       12.2096404092       12.5229295434  PROA      102             0.0000000000
      1498        94  ARG       NH1             1.5927382343       12.2716483652       13.6634275368  PROA      102             0.0000000000
      1499        94  ARG       HH11            1.7148517569       11.4583947629       14.1989650833  PROA      102             0.0000000000
      1500        94  ARG       HH12            2.2478726600       13.0468636078       13.8229959890  PROA      102             0.0000000000
      1501        94  ARG       NH2             0.9375460290       13.2735280110       11.7562826022  PROA      102             0.0000000000
      1502        94  ARG       HH21            0.6278743996       13.1561152958       10.8075051071  PROA      102             0.0000000000
      1503        94  ARG       HH22            1.6877551520       13.9321013697       11.9832755006  PROA      102             0.0000000000
      1504        94  ARG       C               4.3014420919        9.7985446321       10.9230589204  PROA      102             0.0000000000
      1505        94  ARG       O               4.2229741707        9.3142897842       12.0509755277  PROA      102             0.0000000000
      1506        95  VAL       N               5.4505943355        9.7207577141       10.2221765994  PROA      103             0.0000000000
      1507        95  VAL       HN              5.4922337751       10.0614342173        9.2836590995  PROA      103             0.0000000000
      1508        95  VAL       CA              6.6935683659        9.2384365805       10.8077720003  PROA      103             0.0000000000
      1509        95  VAL       HA              6.5141324869        8.9079775867       11.8204399311  PROA      103             0.0000000000
      1510        95  VAL       CB              7.2612002334        8.0305353583       10.0560353559  PROA      103             0.0000000000
      1511        95  VAL       HB              8.1899180436        7.6894688241       10.5676915743  PROA      103             0.0000000000
      1512        95  VAL       CG1             6.2462070463        6.8705126261       10.1177350104  PROA      103             0.0000000000
      1513        95  VAL       HG11            6.6826466409        5.9497964160        9.6763690626  PROA      103             0.0000000000
      1514        95  VAL       HG12            5.3314649326        7.1260703265        9.5447060595  PROA      103             0.0000000000
      1515        95  VAL       HG13            5.9491497430        6.6560047090       11.1645763819  PROA      103             0.0000000000
      1516        95  VAL       CG2             7.6070425597        8.3574380009        8.5924406325  PROA      103             0.0000000000
      1517        95  VAL       HG21            8.4107189035        9.1165235434        8.5268552389  PROA      103             0.0000000000
      1518        95  VAL       HG22            6.7168334666        8.7247842357        8.0391607623  PROA      103             0.0000000000
      1519        95  VAL       HG23            7.9687686478        7.4371393925        8.0885518628  PROA      103             0.0000000000
      1520        95  VAL       C               7.7306354547       10.3590578503       10.9371545083  PROA      103             0.0000000000
      1521        95  VAL       O               8.9043893875       10.1005079940       11.2155385292  PROA      103             0.0000000000
      1522        96  LYS       N               7.3236401012       11.6391426134       10.7613354473  PROA      104             0.0000000000
      1523        96  LYS       HN              6.3597986076       11.8323272431       10.5687550297  PROA      104             0.0000000000
      1524        96  LYS       CA              8.2399577072       12.7744718250       10.7211646612  PROA      104             0.0000000000
      1525        96  LYS       HA              9.1830975817       12.5047015119       11.1742764106  PROA      104             0.0000000000
      1526        96  LYS       CB              8.4549645420       13.1831268719        9.2338424071  PROA      104             0.0000000000
      1527        96  LYS       HB1             8.9755497253       14.1659792503        9.1617793934  PROA      104             0.0000000000
      1528        96  LYS       HB2             7.4574187697       13.3029840324        8.7557709576  PROA      104             0.0000000000
      1529        96  LYS       CG              9.2810595162       12.1839878343        8.4066550717  PROA      104             0.0000000000
      1530        96  LYS       HG1             9.2027329125       12.4725895148        7.3333054651  PROA      104             0.0000000000
      1531        96  LYS       HG2             8.8509902184       11.1673959847        8.4956442210  PROA      104             0.0000000000
      1532        96  LYS       CD             10.7548919371       12.1856829212        8.8302715862  PROA      104             0.0000000000
      1533        96  LYS       HD1            10.8305445450       11.8947591834        9.8996531860  PROA      104             0.0000000000
      1534        96  LYS       HD2            11.0977179930       13.2390568224        8.7396414147  PROA      104             0.0000000000
      1535        96  LYS       CE             11.6486865710       11.2738227965        7.9883581359  PROA      104             0.0000000000
      1536        96  LYS       HE1            11.4726621914       11.4659887155        6.9063627215  PROA      104             0.0000000000
      1537        96  LYS       HE2            11.4309675626       10.2097981168        8.2108263216  PROA      104             0.0000000000
      1538        96  LYS       NZ             13.0755068998       11.5277819610        8.2644194976  PROA      104             0.0000000000
      1539        96  LYS       HZ1            13.2134300989       12.5270599937        8.5644000949  PROA      104             0.0000000000
      1540        96  LYS       HZ2            13.6142297696       11.3394345292        7.3834714729  PROA      104             0.0000000000
      1541        96  LYS       HZ3            13.4450200378       10.9182543319        9.0237485823  PROA      104             0.0000000000
      1542        96  LYS       C               7.8054558366       14.0524137985       11.4416796865  PROA      104             0.0000000000
      1543        96  LYS       O               8.6643483650       14.7872737405       11.9262010738  PROA      104             0.0000000000
      1544        97  ASP       N               6.4878151155       14.3515621131       11.4921010937  PROA      105             0.0000000000
      1545        97  ASP       HN              5.8239795986       13.6848627458       11.1394698712  PROA      105             0.0000000000
      1546        97  ASP       CA              5.8266440111       15.5603907913       11.9735283399  PROA      105             0.0000000000
      1547        97  ASP       HA              4.9814023437       15.6537310770       11.3075400128  PROA      105             0.0000000000
      1548        97  ASP       CB              5.2262063802       15.3849380300       13.3955996661  PROA      105             0.0000000000
      1549        97  ASP       HB1             4.9345669904       16.3632679645       13.8319750755  PROA      105             0.0000000000
      1550        97  ASP       HB2             5.9620768609       14.9026000796       14.0681386114  PROA      105             0.0000000000
      1551        97  ASP       CG              3.9574001628       14.5521415369       13.3473870843  PROA      105             0.0000000000
      1552        97  ASP       OD1             3.1901800659       14.6393822170       12.3506248793  PROA      105             0.0000000000
      1553        97  ASP       OD2             3.6426694525       13.8746563642       14.3569527466  PROA      105             0.0000000000
      1554        97  ASP       C               6.5036031030       16.9045625295       11.6989452765  PROA      105             0.0000000000
      1555        97  ASP       O               6.5109928591       17.8353970510       12.5012159406  PROA      105             0.0000000000
      1556        98  SER       N               7.0351269397       17.0561420916       10.4745807041  PROA      106             0.0000000000
      1557        98  SER       HN              7.1056209813       16.2727609478        9.8664791781  PROA      106             0.0000000000
      1558        98  SER       CA              7.5203765941       18.3178352215        9.9586942792  PROA      106             0.0000000000
      1559        98  SER       HA              7.1114426674       19.1291151504       10.5452091058  PROA      106             0.0000000000
      1560        98  SER       CB              9.0751713229       18.4294297780        9.9729726122  PROA      106             0.0000000000
      1561        98  SER       HB1             9.3992469024       18.3680532889       11.0377471110  PROA      106             0.0000000000
      1562        98  SER       HB2             9.4002770031       19.4171721924        9.5771387929  PROA      106             0.0000000000
      1563        98  SER       OG              9.7277207256       17.3793336559        9.2504873078  PROA      106             0.0000000000
      1564        98  SER       HG1             9.5717408866       17.5413091039        8.3015322200  PROA      106             0.0000000000
      1565        98  SER       C               6.9964329682       18.4738402279        8.5494502290  PROA      106             0.0000000000
      1566        98  SER       O               7.1844085661       17.5933881077        7.7133635433  PROA      106             0.0000000000
      1567        99  GLU       N               6.3007663615       19.5890445524        8.2432217459  PROA      107             0.0000000000
      1568        99  GLU       HN              6.0578909192       20.2511279025        8.9443700071  PROA      107             0.0000000000
      1569        99  GLU       CA              5.8661119978       19.8926791577        6.8886522609  PROA      107             0.0000000000
      1570        99  GLU       HA              5.7921304868       18.9735328837        6.3208560094  PROA      107             0.0000000000
      1571        99  GLU       CB              4.4593865795       20.5489313525        6.8455454319  PROA      107             0.0000000000
      1572        99  GLU       HB1             4.2788476659       20.9080975915        5.8078817468  PROA      107             0.0000000000
      1573        99  GLU       HB2             4.4135689123       21.4415023777        7.5043075714  PROA      107             0.0000000000
      1574        99  GLU       CG              3.3362562928       19.5455676961        7.2448461049  PROA      107             0.0000000000
      1575        99  GLU       HG1             3.0632178192       19.6830838432        8.3099758387  PROA      107             0.0000000000
      1576        99  GLU       HG2             3.7322210374       18.5141701098        7.1237504029  PROA      107             0.0000000000
      1577        99  GLU       CD              2.0498114681       19.5888638971        6.4145848251  PROA      107             0.0000000000
      1578        99  GLU       OE1             1.1606357110       18.7420291636        6.6932322395  PROA      107             0.0000000000
      1579        99  GLU       OE2             1.9515728993       20.3733081314        5.4406153689  PROA      107             0.0000000000
      1580        99  GLU       C               6.8991281769       20.7347897350        6.1622293473  PROA      107             0.0000000000
      1581        99  GLU       O               7.9356554192       20.2068546838        5.7438029820  PROA      107             0.0000000000
      1582       100  VAL       N               8.0117330554       19.4917982228        6.1434416426  PROA      109             0.0000000000
      1583       100  VAL       HN              7.5985071477       18.7873128828        6.6979840046  PROA      109             0.0000000000
      1584       100  VAL       CA              9.6083058724       18.6979770888        5.5942434061  PROA      109             0.0000000000
      1585       100  VAL       HA             10.2920003533       19.0656719295        6.3434070213  PROA      109             0.0000000000
      1586       100  VAL       CB              9.7050481404       17.0045538713        5.6374678569  PROA      109             0.0000000000
      1587       100  VAL       HB              8.9675324921       16.6421156478        4.9024149749  PROA      109             0.0000000000
      1588       100  VAL       CG1            11.0091598036       16.2358341158        5.1625102361  PROA      109             0.0000000000
      1589       100  VAL       HG11           11.0280809197       15.1679658152        5.4550341080  PROA      109             0.0000000000
      1590       100  VAL       HG12           11.9170329493       16.6782730471        5.6182261658  PROA      109             0.0000000000
      1591       100  VAL       HG13           11.0935412011       16.1501170397        4.0593215859  PROA      109             0.0000000000
      1592       100  VAL       CG2             9.5732851558       16.0861593086        6.8672239540  PROA      109             0.0000000000
      1593       100  VAL       HG21            9.4248528233       15.0373635287        6.5174450072  PROA      109             0.0000000000
      1594       100  VAL       HG22            8.7179195986       16.1815418503        7.5195025962  PROA      109             0.0000000000
      1595       100  VAL       HG23           10.5136762750       16.0784735790        7.4604182626  PROA      109             0.0000000000
      1596       100  VAL       C              10.6987790496       18.5368965437        4.1257381041  PROA      109             0.0000000000
      1597       100  VAL       O               9.9190451636       18.4903762250        3.1951376725  PROA      109             0.0000000000
      1598       101  PRO       N              12.2009393681       18.2995539935        3.4715653863  PROA      110             0.0000000000
      1599       101  PRO       CD             13.4781810785       18.4343699236        4.1745269581  PROA      110             0.0000000000
      1600       101  PRO       HD1            13.8033090895       17.4358897476        4.5396093208  PROA      110             0.0000000000
      1601       101  PRO       HD2            13.4017715603       19.1524730810        5.0215083273  PROA      110             0.0000000000
      1602       101  PRO       CA             12.3641367577       18.4824579345        2.0249528684  PROA      110             0.0000000000
      1603       101  PRO       HA             12.0480665072       19.4935589692        1.8047861893  PROA      110             0.0000000000
      1604       101  PRO       CB             13.8751857033       18.3053876649        1.8374460207  PROA      110             0.0000000000
      1605       101  PRO       HB1            14.2526701035       18.7896805768        0.9172250771  PROA      110             0.0000000000
      1606       101  PRO       HB2            14.1475454715       17.2261302624        1.8231256253  PROA      110             0.0000000000
      1607       101  PRO       CG             14.4420773376       18.9380368673        3.1082768551  PROA      110             0.0000000000
      1608       101  PRO       HG1            15.4914683427       18.6548243371        3.3159499280  PROA      110             0.0000000000
      1609       101  PRO       HG2            14.3672866171       20.0473099717        3.0369258516  PROA      110             0.0000000000
      1610       101  PRO       C              11.5484258454       17.5801859037        1.1019020716  PROA      110             0.0000000000
      1611       101  PRO       O              11.6705619303       16.3558475246        1.1680459827  PROA      110             0.0000000000
      1612       102  MET       N              10.7151629667       18.1553168587        0.2176246950  PROA      111             0.0000000000
      1613       102  MET       HN             10.6126660453       19.1564418642        0.1965903060  PROA      111             0.0000000000
      1614       102  MET       CA              9.8480262073       17.4003885829       -0.6642013063  PROA      111             0.0000000000
      1615       102  MET       HA             10.3337471191       16.4642325245       -0.8946511226  PROA      111             0.0000000000
      1616       102  MET       CB              8.4632525091       17.0917708994       -0.0233230502  PROA      111             0.0000000000
      1617       102  MET       HB1             7.7972086475       16.6467648149       -0.7941390096  PROA      111             0.0000000000
      1618       102  MET       HB2             8.0045639926       18.0444999036        0.3246954019  PROA      111             0.0000000000
      1619       102  MET       CG              8.5577907526       16.1118127638        1.1646176520  PROA      111             0.0000000000
      1620       102  MET       HG1             9.1572836053       16.5859452021        1.9648344483  PROA      111             0.0000000000
      1621       102  MET       HG2             9.1448473939       15.2368268712        0.8346809607  PROA      111             0.0000000000
      1622       102  MET       SD              6.9965186481       15.5685127799        1.9084376330  PROA      111             0.0000000000
      1623       102  MET       CE              6.2893463272       14.6492628296        0.5211499814  PROA      111             0.0000000000
      1624       102  MET       HE1             6.0556200042       15.3254459107       -0.3277061369  PROA      111             0.0000000000
      1625       102  MET       HE2             5.3463391434       14.1476540052        0.8258159585  PROA      111             0.0000000000
      1626       102  MET       HE3             6.9928520928       13.8682920127        0.1647414266  PROA      111             0.0000000000
      1627       102  MET       C               9.6568011403       18.1063724849       -1.9960672106  PROA      111             0.0000000000
      1628       102  MET       O               9.5750223089       19.3308748764       -2.0707573333  PROA      111             0.0000000000
      1629       103  VAL       N               9.5976598589       17.3343321299       -3.0982569709  PROA      112             0.0000000000
      1630       103  VAL       HN              9.7060610659       16.3416237596       -3.0194216974  PROA      112             0.0000000000
      1631       103  VAL       CA              9.4187861461       17.8644779199       -4.4439379028  PROA      112             0.0000000000
      1632       103  VAL       HA              9.0331767527       18.8750571804       -4.3940706746  PROA      112             0.0000000000
      1633       103  VAL       CB             10.7330931444       17.8816250237       -5.2318276118  PROA      112             0.0000000000
      1634       103  VAL       HB             11.2151752643       16.8803778396       -5.1578418982  PROA      112             0.0000000000
      1635       103  VAL       CG1            10.5204230868       18.2264000583       -6.7216327998  PROA      112             0.0000000000
      1636       103  VAL       HG11            9.9707349274       19.1868487819       -6.8226813281  PROA      112             0.0000000000
      1637       103  VAL       HG12            9.9507084213       17.4354554607       -7.2527303381  PROA      112             0.0000000000
      1638       103  VAL       HG13           11.5018746852       18.3305442454       -7.2305665646  PROA      112             0.0000000000
      1639       103  VAL       CG2            11.6820803808       18.9141744384       -4.5968666736  PROA      112             0.0000000000
      1640       103  VAL       HG21           11.1998761235       19.9139016319       -4.5524434682  PROA      112             0.0000000000
      1641       103  VAL       HG22           12.6095772264       18.9987680614       -5.1954841199  PROA      112             0.0000000000
      1642       103  VAL       HG23           11.9633663347       18.6211406371       -3.5641930755  PROA      112             0.0000000000
      1643       103  VAL       C               8.3675841141       17.0364823565       -5.1649187764  PROA      112             0.0000000000
      1644       103  VAL       O               8.3895212535       15.8048658895       -5.1157356914  PROA      112             0.0000000000
      1645       104  LEU       N               7.4007079168       17.6894811005       -5.8473193479  PROA      113             0.0000000000
      1646       104  LEU       HN              7.3937272216       18.6953207551       -5.8969970287  PROA      113             0.0000000000
      1647       104  LEU       CA              6.3733659332       17.0130505140       -6.6190450978  PROA      113             0.0000000000
      1648       104  LEU       HA              6.2421311064       16.0159642610       -6.2246468820  PROA      113             0.0000000000
      1649       104  LEU       CB              5.0158234712       17.7626552187       -6.5313157060  PROA      113             0.0000000000
      1650       104  LEU       HB1             5.1245760684       18.7627693768       -7.0069490882  PROA      113             0.0000000000
      1651       104  LEU       HB2             4.7842679834       17.9405399740       -5.4581860637  PROA      113             0.0000000000
      1652       104  LEU       CG              3.8177985543       17.0187782360       -7.1687303684  PROA      113             0.0000000000
      1653       104  LEU       HG              4.0846837187       16.7407659602       -8.2147255524  PROA      113             0.0000000000
      1654       104  LEU       CD1             3.4784203124       15.7376815289       -6.3971095331  PROA      113             0.0000000000
      1655       104  LEU       HD11            3.2928688377       15.9814384192       -5.3297481942  PROA      113             0.0000000000
      1656       104  LEU       HD12            4.3048095946       15.0029265864       -6.4558976662  PROA      113             0.0000000000
      1657       104  LEU       HD13            2.5635318508       15.2662342570       -6.8140343175  PROA      113             0.0000000000
      1658       104  LEU       CD2             2.5671326194       17.9052414560       -7.2446256622  PROA      113             0.0000000000
      1659       104  LEU       HD21            2.7764206739       18.8327063836       -7.8196920448  PROA      113             0.0000000000
      1660       104  LEU       HD22            2.2271337325       18.1909163659       -6.2267220291  PROA      113             0.0000000000
      1661       104  LEU       HD23            1.7344228691       17.3687873353       -7.7466947563  PROA      113             0.0000000000
      1662       104  LEU       C               6.7915284515       16.8747013998       -8.0786361927  PROA      113             0.0000000000
      1663       104  LEU       O               7.2258281045       17.8294411470       -8.7202470584  PROA      113             0.0000000000
      1664       105  VAL       N               6.6718709683       15.6628069820       -8.6468365385  PROA      114             0.0000000000
      1665       105  VAL       HN              6.3431297058       14.8775291187       -8.1098961505  PROA      114             0.0000000000
      1666       105  VAL       CA              7.0776988909       15.3557591970      -10.0044735361  PROA      114             0.0000000000
      1667       105  VAL       HA              7.4407565710       16.2481099722      -10.4891078624  PROA      114             0.0000000000
      1668       105  VAL       CB              8.2024228135       14.3246516446      -10.0374059652  PROA      114             0.0000000000
      1669       105  VAL       HB              7.8900979797       13.4158938711       -9.4748413633  PROA      114             0.0000000000
      1670       105  VAL       CG1             8.5584788507       13.9263651866      -11.4829939406  PROA      114             0.0000000000
      1671       105  VAL       HG11            7.7328799521       13.3748754726      -11.9771081783  PROA      114             0.0000000000
      1672       105  VAL       HG12            9.4551680297       13.2721176933      -11.4960190189  PROA      114             0.0000000000
      1673       105  VAL       HG13            8.7826280549       14.8299299301      -12.0879810508  PROA      114             0.0000000000
      1674       105  VAL       CG2             9.4382620780       14.9255297607       -9.3462476832  PROA      114             0.0000000000
      1675       105  VAL       HG21            9.2408428761       15.1194092535       -8.2705886223  PROA      114             0.0000000000
      1676       105  VAL       HG22            9.7272040647       15.8820214745       -9.8302299524  PROA      114             0.0000000000
      1677       105  VAL       HG23           10.2912092041       14.2190766997       -9.4218184490  PROA      114             0.0000000000
      1678       105  VAL       C               5.8918916509       14.8564574612      -10.8107075447  PROA      114             0.0000000000
      1679       105  VAL       O               5.3033529455       13.8143752782      -10.5242233010  PROA      114             0.0000000000
      1680       106  GLY       N               5.5225592391       15.5972819276      -11.8736198840  PROA      115             0.0000000000
      1681       106  GLY       HN              6.0516092067       16.4292445950      -12.0809549579  PROA      115             0.0000000000
      1682       106  GLY       CA              4.5275130085       15.1869382237      -12.8564628654  PROA      115             0.0000000000
      1683       106  GLY       HA1             4.0562944441       16.0792678248      -13.2399335854  PROA      115             0.0000000000
      1684       106  GLY       HA2             3.8261041034       14.4890728138      -12.4186739218  PROA      115             0.0000000000
      1685       106  GLY       C               5.2059102735       14.5153681702      -14.0098825362  PROA      115             0.0000000000
      1686       106  GLY       O               5.6683782338       15.1702161754      -14.9388819571  PROA      115             0.0000000000
      1687       107  ASN       N               5.3107655280       13.1796855493      -13.9850238749  PROA      116             0.0000000000
      1688       107  ASN       HN              4.8766271879       12.6472622947      -13.2502442413  PROA      116             0.0000000000
      1689       107  ASN       CA              6.0641527225       12.4413498254      -14.9739975615  PROA      116             0.0000000000
      1690       107  ASN       HA              6.8281416536       13.0994969914      -15.3644128639  PROA      116             0.0000000000
      1691       107  ASN       CB              6.7703025144       11.2221982758      -14.3090810934  PROA      116             0.0000000000
      1692       107  ASN       HB1             6.0159962459       10.4778915080      -13.9816761632  PROA      116             0.0000000000
      1693       107  ASN       HB2             7.3092912007       11.5892591649      -13.4102879492  PROA      116             0.0000000000
      1694       107  ASN       CG              7.8163677011       10.5903100534      -15.2273639699  PROA      116             0.0000000000
      1695       107  ASN       OD1             8.5423262769       11.2954645025      -15.9376789816  PROA      116             0.0000000000
      1696       107  ASN       ND2             7.8412764663        9.2428977032      -15.2871715862  PROA      116             0.0000000000
      1697       107  ASN       HD21            8.4405936816        8.8020833344      -15.9541124844  PROA      116             0.0000000000
      1698       107  ASN       HD22            7.1658993663        8.7116478075      -14.7694228166  PROA      116             0.0000000000
      1699       107  ASN       C               5.2007686445       12.0288383381      -16.1664636915  PROA      116             0.0000000000
      1700       107  ASN       O               3.9730457971       12.0143147814      -16.1107945248  PROA      116             0.0000000000
      1701       108  LYS       N               5.8680979912       11.6895039772      -17.2853014022  PROA      117             0.0000000000
      1702       108  LYS       HN              6.8637767560       11.7823211384      -17.2596535178  PROA      117             0.0000000000
      1703       108  LYS       CA              5.3143098339       11.1033681695      -18.4903239445  PROA      117             0.0000000000
      1704       108  LYS       HA              6.1521444390       10.6448001186      -18.9880105516  PROA      117             0.0000000000
      1705       108  LYS       CB              4.2503835877        9.9998314039      -18.2801313769  PROA      117             0.0000000000
      1706       108  LYS       HB1             4.0698748673        9.5360960936      -19.2774903419  PROA      117             0.0000000000
      1707       108  LYS       HB2             3.2848443164       10.4386097869      -17.9426835308  PROA      117             0.0000000000
      1708       108  LYS       CG              4.6540803182        8.8735096532      -17.3231087645  PROA      117             0.0000000000
      1709       108  LYS       HG1             4.4805913068        9.1964243469      -16.2713000335  PROA      117             0.0000000000
      1710       108  LYS       HG2             5.7357684773        8.6480632611      -17.4240137549  PROA      117             0.0000000000
      1711       108  LYS       CD              3.8350756267        7.6178064748      -17.6393061412  PROA      117             0.0000000000
      1712       108  LYS       HD1             4.0770757949        7.3209905831      -18.6817412358  PROA      117             0.0000000000
      1713       108  LYS       HD2             2.7562999603        7.8937727889      -17.6104906322  PROA      117             0.0000000000
      1714       108  LYS       CE              4.0981289544        6.4522745407      -16.6906813430  PROA      117             0.0000000000
      1715       108  LYS       HE1             3.8299323591        6.7576442468      -15.6586809053  PROA      117             0.0000000000
      1716       108  LYS       HE2             5.1621805261        6.1385449308      -16.7136217212  PROA      117             0.0000000000
      1717       108  LYS       NZ              3.2539358264        5.3004228786      -17.0437403859  PROA      117             0.0000000000
      1718       108  LYS       HZ1             3.3998201936        5.0009660991      -18.0340078378  PROA      117             0.0000000000
      1719       108  LYS       HZ2             2.2475944028        5.5731290882      -16.9067412181  PROA      117             0.0000000000
      1720       108  LYS       HZ3             3.4655766299        4.5104913646      -16.3914347555  PROA      117             0.0000000000
      1721       108  LYS       C               4.7993872192       12.1313552047      -19.4702907260  PROA      117             0.0000000000
      1722       108  LYS       O               3.9525579162       11.8506285048      -20.3175845537  PROA      117             0.0000000000
      1723       109  CYS       N               5.3320490568       13.3617663176      -19.4134757344  PROA      118             0.0000000000
      1724       109  CYS       HN              6.0224256562       13.5783836417      -18.7188131257  PROA      118             0.0000000000
      1725       109  CYS       CA              4.8348002286       14.4832807631      -20.1882030923  PROA      118             0.0000000000
      1726       109  CYS       HA              3.7612844365       14.5122053461      -20.0625770952  PROA      118             0.0000000000
      1727       109  CYS       CB              5.3912606768       15.8086470626      -19.6183473194  PROA      118             0.0000000000
      1728       109  CYS       HB1             5.0493107614       16.6594997809      -20.2465948847  PROA      118             0.0000000000
      1729       109  CYS       HB2             6.4990963656       15.7812290776      -19.6456933282  PROA      118             0.0000000000
      1730       109  CYS       SG              4.8314922253       16.1064773614      -17.9109904844  PROA      118             0.0000000000
      1731       109  CYS       HG1             5.6663336215       15.2654430237      -17.3066443173  PROA      118             0.0000000000
      1732       109  CYS       C               5.0520035177       14.3919836571      -21.6991700001  PROA      118             0.0000000000
      1733       109  CYS       O               4.6030523315       15.2537226379      -22.4542143426  PROA      118             0.0000000000
      1734       110  ASP       N               5.6966766345       13.3197012111      -22.1970935787  PROA      119             0.0000000000
      1735       110  ASP       HN              6.0614048054       12.6155236998      -21.5849508809  PROA      119             0.0000000000
      1736       110  ASP       CA              5.8067463845       12.9900040417      -23.6011358403  PROA      119             0.0000000000
      1737       110  ASP       HA              5.9816718650       13.9003226974      -24.1599748011  PROA      119             0.0000000000
      1738       110  ASP       CB              7.0185529417       12.0297118654      -23.7965890810  PROA      119             0.0000000000
      1739       110  ASP       HB1             7.9374592486       12.5359368029      -23.4319680478  PROA      119             0.0000000000
      1740       110  ASP       HB2             7.1588855751       11.8095848349      -24.8751286037  PROA      119             0.0000000000
      1741       110  ASP       CG              6.8669692142       10.7254075802      -23.0374819010  PROA      119             0.0000000000
      1742       110  ASP       OD1             6.6533038468        9.6661417986      -23.6879536260  PROA      119             0.0000000000
      1743       110  ASP       OD2             6.9335425122       10.7483811645      -21.7808223774  PROA      119             0.0000000000
      1744       110  ASP       C               4.5339502845       12.3420346691      -24.1679928014  PROA      119             0.0000000000
      1745       110  ASP       O               4.3577071711       12.2503198048      -25.3850063065  PROA      119             0.0000000000
      1746       111  LEU       N               3.6323600824       11.8214017361      -23.3104638048  PROA      120             0.0000000000
      1747       111  LEU       HN              3.7897518876       11.8737549631      -22.3199798781  PROA      120             0.0000000000
      1748       111  LEU       CA              2.4306911609       11.1108158666      -23.7230370340  PROA      120             0.0000000000
      1749       111  LEU       HA              2.7892545295       10.3360457148      -24.3790459492  PROA      120             0.0000000000
      1750       111  LEU       CB              1.7402499384       10.4309662391      -22.5149824951  PROA      120             0.0000000000
      1751       111  LEU       HB1             0.7256527398       10.0674218219      -22.7858968797  PROA      120             0.0000000000
      1752       111  LEU       HB2             1.6131053011       11.1898282611      -21.7101151854  PROA      120             0.0000000000
      1753       111  LEU       CG              2.5127191474        9.2200791857      -21.9458038972  PROA      120             0.0000000000
      1754       111  LEU       HG              3.5443228323        9.5502012576      -21.6747107330  PROA      120             0.0000000000
      1755       111  LEU       CD1             1.8244856085        8.7216941461      -20.6702113774  PROA      120             0.0000000000
      1756       111  LEU       HD11            1.7891410139        9.5289443773      -19.9073520013  PROA      120             0.0000000000
      1757       111  LEU       HD12            2.3690254447        7.8533146579      -20.2449496068  PROA      120             0.0000000000
      1758       111  LEU       HD13            0.7847747283        8.4067728972      -20.8946957054  PROA      120             0.0000000000
      1759       111  LEU       CD2             2.6237626420        8.0611592101      -22.9513180321  PROA      120             0.0000000000
      1760       111  LEU       HD21            3.1229302244        7.1898275497      -22.4764061823  PROA      120             0.0000000000
      1761       111  LEU       HD22            3.2181069543        8.3497345741      -23.8418980322  PROA      120             0.0000000000
      1762       111  LEU       HD23            1.6137259825        7.7379945409      -23.2810144568  PROA      120             0.0000000000
      1763       111  LEU       C               1.4172024941       11.9293988566      -24.5379402660  PROA      120             0.0000000000
      1764       111  LEU       O               1.3249278567       13.1467022873      -24.3534054145  PROA      120             0.0000000000
      1765       112  PRO       N               0.6545192980       11.3316376685      -25.4629915354  PROA      121             0.0000000000
      1766       112  PRO       CD              0.7366310493        9.9126656529      -25.8312506225  PROA      121             0.0000000000
      1767       112  PRO       HD1             0.6421207904        9.2500281521      -24.9426424717  PROA      121             0.0000000000
      1768       112  PRO       HD2             1.7081976190        9.7314299323      -26.3412412537  PROA      121             0.0000000000
      1769       112  PRO       CA             -0.2813907775       12.0590602395      -26.3156859541  PROA      121             0.0000000000
      1770       112  PRO       HA              0.1919032583       12.9556349399      -26.6911355495  PROA      121             0.0000000000
      1771       112  PRO       CB             -0.6239279838       11.0610882085      -27.4371645228  PROA      121             0.0000000000
      1772       112  PRO       HB1             0.1090379591       11.1909455740      -28.2634154909  PROA      121             0.0000000000
      1773       112  PRO       HB2            -1.6436295212       11.1914616849      -27.8544980331  PROA      121             0.0000000000
      1774       112  PRO       CG             -0.4199753909        9.6808585229      -26.8045472657  PROA      121             0.0000000000
      1775       112  PRO       HG1            -1.3327313761        9.3860509840      -26.2421295662  PROA      121             0.0000000000
      1776       112  PRO       HG2            -0.1912658255        8.8987454979      -27.5572973184  PROA      121             0.0000000000
      1777       112  PRO       C              -1.5210124213       12.5030772472      -25.5666361509  PROA      121             0.0000000000
      1778       112  PRO       O              -2.0489935872       13.5670525936      -25.8809625426  PROA      121             0.0000000000
      1779       113  SER       N              -2.0316799545       11.7008909946      -24.6132310353  PROA      122             0.0000000000
      1780       113  SER       HN             -1.5925393455       10.8327045430      -24.3860328718  PROA      122             0.0000000000
      1781       113  SER       CA             -3.2226036580       12.0524738724      -23.8586794120  PROA      122             0.0000000000
      1782       113  SER       HA             -3.6517140811       12.9591136084      -24.2500205257  PROA      122             0.0000000000
      1783       113  SER       CB             -4.3329479131       10.9743469976      -23.9305903515  PROA      122             0.0000000000
      1784       113  SER       HB1            -4.0440645633       10.0556616528      -23.3767934235  PROA      122             0.0000000000
      1785       113  SER       HB2            -4.4606810732       10.7027677668      -25.0031953401  PROA      122             0.0000000000
      1786       113  SER       OG             -5.5864566049       11.4553241467      -23.4378540202  PROA      122             0.0000000000
      1787       113  SER       HG1            -6.2259837076       10.7360851588      -23.6116694919  PROA      122             0.0000000000
      1788       113  SER       C              -2.8248663179       12.3062381819      -22.4217929907  PROA      122             0.0000000000
      1789       113  SER       O              -2.3244315489       11.4183266532      -21.7262436995  PROA      122             0.0000000000
      1790       114  ARG       N              -3.0129947552       13.5596975432      -21.9801704283  PROA      123             0.0000000000
      1791       114  ARG       HN             -3.3556026996       14.2597288682      -22.6164383338  PROA      123             0.0000000000
      1792       114  ARG       CA             -2.7267911168       14.0634902071      -20.6598060125  PROA      123             0.0000000000
      1793       114  ARG       HA             -2.2441276914       13.2986920966      -20.0670413190  PROA      123             0.0000000000
      1794       114  ARG       CB             -1.8039856721       15.3084050356      -20.7605759425  PROA      123             0.0000000000
      1795       114  ARG       HB1            -2.2240650211       15.9999099328      -21.5283637100  PROA      123             0.0000000000
      1796       114  ARG       HB2            -0.8158843940       14.9638839444      -21.1379995820  PROA      123             0.0000000000
      1797       114  ARG       CG             -1.6168533579       16.0948601188      -19.4479547986  PROA      123             0.0000000000
      1798       114  ARG       HG1            -1.4102653786       15.3669318129      -18.6375588676  PROA      123             0.0000000000
      1799       114  ARG       HG2            -2.5666378994       16.6209687347      -19.1965138964  PROA      123             0.0000000000
      1800       114  ARG       CD             -0.4778422296       17.1186053479      -19.4973029522  PROA      123             0.0000000000
      1801       114  ARG       HD1            -0.6815353786       17.9083193020      -20.2518201982  PROA      123             0.0000000000
      1802       114  ARG       HD2             0.4870775978       16.6102454026      -19.7290709293  PROA      123             0.0000000000
      1803       114  ARG       NE             -0.4155161283       17.7432641667      -18.1430150258  PROA      123             0.0000000000
      1804       114  ARG       HE             -1.1876700139       17.6487848998      -17.5030470289  PROA      123             0.0000000000
      1805       114  ARG       CZ              0.5938851626       18.4659598409      -17.6837460080  PROA      123             0.0000000000
      1806       114  ARG       NH1             1.6625008326       18.7653337324      -18.3844826769  PROA      123             0.0000000000
      1807       114  ARG       HH11            1.6947450825       18.5584492289      -19.3687979287  PROA      123             0.0000000000
      1808       114  ARG       HH12            2.3654984799       19.3525566978      -17.9713026761  PROA      123             0.0000000000
      1809       114  ARG       NH2             0.5104669833       18.9025267393      -16.4449356411  PROA      123             0.0000000000
      1810       114  ARG       HH21            1.2602890553       19.5011563217      -16.1123354859  PROA      123             0.0000000000
      1811       114  ARG       HH22           -0.3325747890       18.7355335723      -15.9400367913  PROA      123             0.0000000000
      1812       114  ARG       C              -4.0302535501       14.4211308409      -19.9725125097  PROA      123             0.0000000000
      1813       114  ARG       O              -4.9571997059       14.9219701191      -20.6041921502  PROA      123             0.0000000000
      1814       115  THR       N              -4.1592542021       14.1363820600      -18.6636864846  PROA      124             0.0000000000
      1815       115  THR       HN             -3.4230834168       13.6920374364      -18.1494656683  PROA      124             0.0000000000
      1816       115  THR       CA             -5.3822707378       14.4137307329      -17.9170145456  PROA      124             0.0000000000
      1817       115  THR       HA             -6.0631115284       14.9952722181      -18.5197300514  PROA      124             0.0000000000
      1818       115  THR       CB             -6.1147499550       13.1531647056      -17.4632830844  PROA      124             0.0000000000
      1819       115  THR       HB             -6.9985807260       13.4161990330      -16.8296228833  PROA      124             0.0000000000
      1820       115  THR       OG1            -5.2572898653       12.2625580104      -16.7589557460  PROA      124             0.0000000000
      1821       115  THR       HG1            -5.8463104187       11.5614810488      -16.4213086727  PROA      124             0.0000000000
      1822       115  THR       CG2            -6.6244361182       12.3959480654      -18.6952632707  PROA      124             0.0000000000
      1823       115  THR       HG21           -7.2356817593       11.5253688337      -18.3820722542  PROA      124             0.0000000000
      1824       115  THR       HG22           -5.7816164346       12.0330799479      -19.3203507411  PROA      124             0.0000000000
      1825       115  THR       HG23           -7.2596820268       13.0645292159      -19.3132778845  PROA      124             0.0000000000
      1826       115  THR       C              -5.1294787866       15.2396870134      -16.6751860197  PROA      124             0.0000000000
      1827       115  THR       O              -6.0475855177       15.8767188894      -16.1634955658  PROA      124             0.0000000000
      1828       116  VAL       N              -3.8855650772       15.2888432653      -16.1600689158  PROA      125             0.0000000000
      1829       116  VAL       HN             -3.1483821049       14.7359622321      -16.5463342186  PROA      125             0.0000000000
      1830       116  VAL       CA             -3.5898637728       16.0400529488      -14.9517028638  PROA      125             0.0000000000
      1831       116  VAL       HA             -4.4935439019       16.1181827360      -14.3639401818  PROA      125             0.0000000000
      1832       116  VAL       CB             -2.5582911627       15.3721148309      -14.0472855787  PROA      125             0.0000000000
      1833       116  VAL       HB             -1.5634247172       15.3611261007      -14.5452369537  PROA      125             0.0000000000
      1834       116  VAL       CG1            -2.4698596258       16.1507696625      -12.7155762015  PROA      125             0.0000000000
      1835       116  VAL       HG11           -1.8571898643       15.5988988494      -11.9749885991  PROA      125             0.0000000000
      1836       116  VAL       HG12           -3.4820847379       16.2866718995      -12.2767281827  PROA      125             0.0000000000
      1837       116  VAL       HG13           -2.0154558781       17.1539172967      -12.8555340766  PROA      125             0.0000000000
      1838       116  VAL       CG2            -2.9929941681       13.9203184524      -13.7687522384  PROA      125             0.0000000000
      1839       116  VAL       HG21           -4.0062088366       13.9190034899      -13.3178011825  PROA      125             0.0000000000
      1840       116  VAL       HG22           -2.2898717023       13.4317192537      -13.0612328501  PROA      125             0.0000000000
      1841       116  VAL       HG23           -3.0234399955       13.3120492610      -14.6961141024  PROA      125             0.0000000000
      1842       116  VAL       C              -3.1476473202       17.4528585234      -15.2918275053  PROA      125             0.0000000000
      1843       116  VAL       O              -2.1673848966       17.6773072801      -16.0081778475  PROA      125             0.0000000000
      1844       117  ASP       N              -3.8857670770       18.4415992372      -14.7681794454  PROA      126             0.0000000000
      1845       117  ASP       HN             -4.6775348328       18.1999521149      -14.1903400785  PROA      126             0.0000000000
      1846       117  ASP       CA             -3.6397785359       19.8616778814      -14.8604242323  PROA      126             0.0000000000
      1847       117  ASP       HA             -3.6060645333       20.1125973235      -15.9118670988  PROA      126             0.0000000000
      1848       117  ASP       CB             -4.8654954317       20.5643588091      -14.2188885305  PROA      126             0.0000000000
      1849       117  ASP       HB1            -4.9114765034       20.2296893354      -13.1659016743  PROA      126             0.0000000000
      1850       117  ASP       HB2            -5.7947608150       20.2327259856      -14.7254970716  PROA      126             0.0000000000
      1851       117  ASP       CG             -4.8510411674       22.0811040881      -14.2354024250  PROA      126             0.0000000000
      1852       117  ASP       OD1            -4.2592865188       22.6635360380      -15.1783682912  PROA      126             0.0000000000
      1853       117  ASP       OD2            -5.4941989015       22.6709050803      -13.3277287226  PROA      126             0.0000000000
      1854       117  ASP       C              -2.2949970042       20.2990271714      -14.2518892431  PROA      126             0.0000000000
      1855       117  ASP       O              -1.7684068846       19.7078787639      -13.3090460740  PROA      126             0.0000000000
      1856       118  THR       N              -1.6801312742       21.3467569634      -14.8236255378  PROA      127             0.0000000000
      1857       118  THR       HN             -2.1651458449       21.8184164370      -15.5680159124  PROA      127             0.0000000000
      1858       118  THR       CA             -0.4049228482       21.9021182204      -14.3948587806  PROA      127             0.0000000000
      1859       118  THR       HA              0.2356404229       21.0887269636      -14.0822292797  PROA      127             0.0000000000
      1860       118  THR       CB              0.2637306164       22.6608853135      -15.5412252587  PROA      127             0.0000000000
      1861       118  THR       HB              0.1474654690       22.0437455717      -16.4667483321  PROA      127             0.0000000000
      1862       118  THR       OG1             1.6548534833       22.8478859712      -15.3135740547  PROA      127             0.0000000000
      1863       118  THR       HG1             2.0503438967       21.9443147913      -15.3491620569  PROA      127             0.0000000000
      1864       118  THR       CG2            -0.3666951374       24.0396763509      -15.8013009003  PROA      127             0.0000000000
      1865       118  THR       HG21           -0.1438357042       24.7536406220      -14.9819977087  PROA      127             0.0000000000
      1866       118  THR       HG22           -1.4682159215       23.9556988388      -15.9175920686  PROA      127             0.0000000000
      1867       118  THR       HG23            0.0462996958       24.4668063650      -16.7402970165  PROA      127             0.0000000000
      1868       118  THR       C              -0.5928389433       22.8218516113      -13.2053569415  PROA      127             0.0000000000
      1869       118  THR       O              -0.0853845268       22.5768067479      -12.1043967205  PROA      127             0.0000000000
      1870       119  GLN       N              -3.6858078687       22.0668308433      -11.2826015472  PROA      129             0.0000000000
      1871       119  GLN       HN             -4.4013451845       22.3033557209      -11.9683106968  PROA      129             0.0000000000
      1872       119  GLN       CA             -4.0606105033       21.3600109405      -10.0867201950  PROA      129             0.0000000000
      1873       119  GLN       HA             -4.5071235715       22.0817919173       -9.4198625661  PROA      129             0.0000000000
      1874       119  GLN       CB             -5.0347576987       20.1669008160      -10.3290640586  PROA      129             0.0000000000
      1875       119  GLN       HB1            -5.1602093848       19.6369192614       -9.3558545428  PROA      129             0.0000000000
      1876       119  GLN       HB2            -4.5804847970       19.4452611398      -11.0430874028  PROA      129             0.0000000000
      1877       119  GLN       CG             -6.4661159343       20.5275563487      -10.8059761628  PROA      129             0.0000000000
      1878       119  GLN       HG1            -7.1647578657       19.7041581338      -10.5490353853  PROA      129             0.0000000000
      1879       119  GLN       HG2            -6.4959793827       20.6442770016      -11.9072737501  PROA      129             0.0000000000
      1880       119  GLN       CD             -6.9837373829       21.8125742914      -10.1651585147  PROA      129             0.0000000000
      1881       119  GLN       OE1            -7.3446362876       21.8192711148       -8.9834217861  PROA      129             0.0000000000
      1882       119  GLN       NE2            -6.9949626343       22.9226060965      -10.9353900153  PROA      129             0.0000000000
      1883       119  GLN       HE21           -7.3157403417       23.7723981738      -10.5371102113  PROA      129             0.0000000000
      1884       119  GLN       HE22           -6.5754496169       22.8857982675      -11.8571214178  PROA      129             0.0000000000
      1885       119  GLN       C              -2.8201128354       20.8745714511       -9.3850148826  PROA      129             0.0000000000
      1886       119  GLN       O              -2.7307520520       20.9082908928       -8.1583877642  PROA      129             0.0000000000
      1887       120  ALA       N              -1.8129542902       20.4088978174      -10.1484913021  PROA      130             0.0000000000
      1888       120  ALA       HN             -1.9133042569       20.4193958245      -11.1453197333  PROA      130             0.0000000000
      1889       120  ALA       CA             -0.5755277305       19.8771435886       -9.6183420048  PROA      130             0.0000000000
      1890       120  ALA       HA             -0.8317493167       19.0817328437       -8.9399739188  PROA      130             0.0000000000
      1891       120  ALA       CB              0.2535665860       19.2878795536      -10.7666836481  PROA      130             0.0000000000
      1892       120  ALA       HB1             1.1810062915       18.8144585012      -10.3825464362  PROA      130             0.0000000000
      1893       120  ALA       HB2             0.5244781748       20.0773782965      -11.4998426376  PROA      130             0.0000000000
      1894       120  ALA       HB3            -0.3427305749       18.5172185210      -11.3015805213  PROA      130             0.0000000000
      1895       120  ALA       C               0.2464124127       20.8678632712       -8.8046660974  PROA      130             0.0000000000
      1896       120  ALA       O               0.7261535621       20.5592271294       -7.7140819283  PROA      130             0.0000000000
      1897       121  GLN       N               0.3776409225       22.1171000549       -9.2858103444  PROA      131             0.0000000000
      1898       121  GLN       HN              0.0392990561       22.3246297307      -10.2101384035  PROA      131             0.0000000000
      1899       121  GLN       CA              1.0396558633       23.1735071775       -8.5478322128  PROA      131             0.0000000000
      1900       121  GLN       HA              1.9414294773       22.7641712834       -8.1173243181  PROA      131             0.0000000000
      1901       121  GLN       CB              1.4283410398       24.3482995389       -9.4810737299  PROA      131             0.0000000000
      1902       121  GLN       HB1             0.5096099464       24.7423827379       -9.9712746076  PROA      131             0.0000000000
      1903       121  GLN       HB2             2.0624705815       23.9311867748      -10.2960305553  PROA      131             0.0000000000
      1904       121  GLN       CG              2.1893971989       25.5281832374       -8.8127988707  PROA      131             0.0000000000
      1905       121  GLN       HG1             1.5355755394       26.0574590120       -8.0890703134  PROA      131             0.0000000000
      1906       121  GLN       HG2             2.4713543571       26.2590962058       -9.6021014827  PROA      131             0.0000000000
      1907       121  GLN       CD              3.4872434617       25.1110062681       -8.1064888867  PROA      131             0.0000000000
      1908       121  GLN       OE1             4.5630462525       25.1427993643       -8.7068647707  PROA      131             0.0000000000
      1909       121  GLN       NE2             3.4147442095       24.7269094937       -6.8147972553  PROA      131             0.0000000000
      1910       121  GLN       HE21            4.2593946381       24.4871523443       -6.3377653647  PROA      131             0.0000000000
      1911       121  GLN       HE22            2.5168470150       24.6672214891       -6.3730250307  PROA      131             0.0000000000
      1912       121  GLN       C               0.1763953027       23.6856998963       -7.4039766750  PROA      131             0.0000000000
      1913       121  GLN       O               0.6941627904       24.0528408175       -6.3446564823  PROA      131             0.0000000000
      1914       122  LEU       N              -1.7961259372       21.4877623385       -5.5606386339  PROA      133             0.0000000000
      1915       122  LEU       HN             -2.1480798388       21.1540341168       -6.4471120397  PROA      133             0.0000000000
      1916       122  LEU       CA             -1.4718846983       20.5370445288       -4.5291575259  PROA      133             0.0000000000
      1917       122  LEU       HA             -2.1891341969       20.6839171863       -3.7363181469  PROA      133             0.0000000000
      1918       122  LEU       CB             -1.5277778437       19.0752015624       -5.0477184462  PROA      133             0.0000000000
      1919       122  LEU       HB1            -0.7757619931       18.9538589307       -5.8575418424  PROA      133             0.0000000000
      1920       122  LEU       HB2            -2.5309774854       18.9132741510       -5.4968010115  PROA      133             0.0000000000
      1921       122  LEU       CG             -1.3026681144       17.9861127776       -3.9714857405  PROA      133             0.0000000000
      1922       122  LEU       HG             -0.3321422743       18.1881751464       -3.4581710474  PROA      133             0.0000000000
      1923       122  LEU       CD1            -2.4151832733       18.0006548581       -2.9105041653  PROA      133             0.0000000000
      1924       122  LEU       HD11           -2.4188298974       18.9644689065       -2.3582075839  PROA      133             0.0000000000
      1925       122  LEU       HD12           -2.2595983482       17.1866255513       -2.1715170201  PROA      133             0.0000000000
      1926       122  LEU       HD13           -3.4084759032       17.8582738365       -3.3859589773  PROA      133             0.0000000000
      1927       122  LEU       CD2            -1.2004591405       16.5875876643       -4.5999757176  PROA      133             0.0000000000
      1928       122  LEU       HD21           -0.3621754335       16.5460970570       -5.3268897697  PROA      133             0.0000000000
      1929       122  LEU       HD22           -2.1421385480       16.3303523997       -5.1306052330  PROA      133             0.0000000000
      1930       122  LEU       HD23           -1.0226630986       15.8246144839       -3.8134752565  PROA      133             0.0000000000
      1931       122  LEU       C              -0.1110737636       20.8664598361       -3.9577161439  PROA      133             0.0000000000
      1932       122  LEU       O               0.0678850704       20.9720468614       -2.7470191682  PROA      133             0.0000000000
      1933       123  ALA       N               0.9040879286       21.0479192552       -4.8235240985  PROA      134             0.0000000000
      1934       123  ALA       HN              0.7354022045       20.9516068906       -5.8079007627  PROA      134             0.0000000000
      1935       123  ALA       CA              2.2461855105       21.4024391307       -4.4181233270  PROA      134             0.0000000000
      1936       123  ALA       HA              2.5441826424       20.7526668591       -3.6059633794  PROA      134             0.0000000000
      1937       123  ALA       CB              3.2059129049       21.2215772385       -5.6077429759  PROA      134             0.0000000000
      1938       123  ALA       HB1             3.2044042392       20.1649846433       -5.9350815677  PROA      134             0.0000000000
      1939       123  ALA       HB2             4.2475623867       21.4885795922       -5.3370931903  PROA      134             0.0000000000
      1940       123  ALA       HB3             2.8926979801       21.8484188648       -6.4662548567  PROA      134             0.0000000000
      1941       123  ALA       C               2.3407400053       22.8301246498       -3.9079042078  PROA      134             0.0000000000
      1942       123  ALA       O               2.8959780892       23.0759617677       -2.8353443070  PROA      134             0.0000000000
      1943       124  TYR       N               0.4789767477       22.5315162719       -0.3473744506  PROA      137             0.0000000000
      1944       124  TYR       HN              0.2916397164       21.9446758305       -1.1480132470  PROA      137             0.0000000000
      1945       124  TYR       CA              1.6230156973       22.1876048480        0.4560725802  PROA      137             0.0000000000
      1946       124  TYR       HA              1.3048690899       22.2081342810        1.4876682777  PROA      137             0.0000000000
      1947       124  TYR       CB              2.2056939574       20.7958087320        0.0791343908  PROA      137             0.0000000000
      1948       124  TYR       HB1             3.0951086934       20.5607068067        0.7022701844  PROA      137             0.0000000000
      1949       124  TYR       HB2             2.5077128457       20.8049505140       -0.9915191919  PROA      137             0.0000000000
      1950       124  TYR       CG              1.2043012189       19.6849041145        0.2961355033  PROA      137             0.0000000000
      1951       124  TYR       CD1             0.4965689028       19.5716468827        1.5073045614  PROA      137             0.0000000000
      1952       124  TYR       HD1             0.6467490852       20.2998150509        2.2908789675  PROA      137             0.0000000000
      1953       124  TYR       CE1            -0.3917488360       18.5081938734        1.7229032307  PROA      137             0.0000000000
      1954       124  TYR       HE1            -0.9163395504       18.4320453610        2.6640230065  PROA      137             0.0000000000
      1955       124  TYR       CZ             -0.5705557967       17.5367980427        0.7332214347  PROA      137             0.0000000000
      1956       124  TYR       OH             -1.3950494107       16.4226418092        0.9784566051  PROA      137             0.0000000000
      1957       124  TYR       HH             -1.6404730362       16.4453013110        1.9263742102  PROA      137             0.0000000000
      1958       124  TYR       CD2             1.0074403157       18.7023554962       -0.6915650228  PROA      137             0.0000000000
      1959       124  TYR       HD2             1.5435943205       18.7763893096       -1.6259867873  PROA      137             0.0000000000
      1960       124  TYR       CE2             0.1224964976       17.6360500507       -0.4768489236  PROA      137             0.0000000000
      1961       124  TYR       HE2            -0.0115096781       16.8796899599       -1.2346526681  PROA      137             0.0000000000
      1962       124  TYR       C               2.6853614351       23.2538049792        0.3299002925  PROA      137             0.0000000000
      1963       124  TYR       O               3.1306790827       23.8153140893        1.3348311511  PROA      137             0.0000000000
      1964       125  ILE       N               3.9419676640       22.9211161805       -0.7706413399  PROA      139             0.0000000000
      1965       125  ILE       HN              3.4152797119       22.4718087394       -1.4895572565  PROA      139             0.0000000000
      1966       125  ILE       CA              5.6028092651       22.8731339828       -1.6386862194  PROA      139             0.0000000000
      1967       125  ILE       HA              6.1564088348       23.6148676197       -1.0830612449  PROA      139             0.0000000000
      1968       125  ILE       CB              6.1725493506       21.4972833424       -1.2803302184  PROA      139             0.0000000000
      1969       125  ILE       HB              7.2350168895       21.3872939830       -1.6123235877  PROA      139             0.0000000000
      1970       125  ILE       CG2             6.2586700933       21.3459922406        0.2352648526  PROA      139             0.0000000000
      1971       125  ILE       HG21            6.8563324947       22.1699883333        0.6808290979  PROA      139             0.0000000000
      1972       125  ILE       HG22            6.7520322345       20.3825211456        0.4873950357  PROA      139             0.0000000000
      1973       125  ILE       HG23            5.2551176950       21.3489119737        0.7071123395  PROA      139             0.0000000000
      1974       125  ILE       CG1             5.3403061910       20.3712545628       -1.9426428954  PROA      139             0.0000000000
      1975       125  ILE       HG11            4.7971309760       20.7881232529       -2.8203002592  PROA      139             0.0000000000
      1976       125  ILE       HG12            4.5786256660       20.0144277211       -1.2174071063  PROA      139             0.0000000000
      1977       125  ILE       CD              6.1916815277       19.1903664179       -2.4193022932  PROA      139             0.0000000000
      1978       125  ILE       HD1             6.9404484098       19.5316114430       -3.1676651038  PROA      139             0.0000000000
      1979       125  ILE       HD2             5.5560865798       18.4098067236       -2.8878954710  PROA      139             0.0000000000
      1980       125  ILE       HD3             6.7348101922       18.7415375268       -1.5621285161  PROA      139             0.0000000000
      1981       125  ILE       C               6.5799362955       22.8663629306       -3.4427530586  PROA      139             0.0000000000
      1982       125  ILE       O               5.7191806428       23.1092633090       -4.2910246282  PROA      139             0.0000000000
      1983       126  PRO       N               8.1223169150       22.6848286890       -4.4083798724  PROA      140             0.0000000000
      1984       126  PRO       CD              9.3812032331       22.6975258013       -3.6542944415  PROA      140             0.0000000000
      1985       126  PRO       HD1             9.5863439307       21.6745443605       -3.2697006362  PROA      140             0.0000000000
      1986       126  PRO       HD2             9.3719255402       23.4277508598       -2.8128033668  PROA      140             0.0000000000
      1987       126  PRO       CA              8.3629794955       22.6985591529       -5.8500001685  PROA      140             0.0000000000
      1988       126  PRO       HA              8.0438806284       23.6698122117       -6.2007572899  PROA      140             0.0000000000
      1989       126  PRO       CB              9.8795845882       22.5060768469       -5.9826483240  PROA      140             0.0000000000
      1990       126  PRO       HB1            10.2835506972       23.0094939376       -6.8854845560  PROA      140             0.0000000000
      1991       126  PRO       HB2            10.1394084600       21.4244051506       -6.0118745071  PROA      140             0.0000000000
      1992       126  PRO       CG             10.4314828196       23.1008477697       -4.6894709642  PROA      140             0.0000000000
      1993       126  PRO       HG1            11.4425725509       22.7273482840       -4.4299164181  PROA      140             0.0000000000
      1994       126  PRO       HG2            10.4666025055       24.2109453018       -4.7584745296  PROA      140             0.0000000000
      1995       126  PRO       C               7.6047440637       21.6737926319       -6.6789120524  PROA      140             0.0000000000
      1996       126  PRO       O               7.4101106158       20.5382451106       -6.2408735500  PROA      140             0.0000000000
      1997       127  PHE       N               7.2085615399       22.0538129298       -7.9052630444  PROA      141             0.0000000000
      1998       127  PHE       HN              7.3558420685       23.0064642347       -8.1970826431  PROA      141             0.0000000000
      1999       127  PHE       CA              6.5738993035       21.1810764619       -8.8682973744  PROA      141             0.0000000000
      2000       127  PHE       HA              6.5375360218       20.1792765472       -8.4654973614  PROA      141             0.0000000000
      2001       127  PHE       CB              5.1109046795       21.6468998629       -9.1361766319  PROA      141             0.0000000000
      2002       127  PHE       HB1             5.1304457517       22.7317810596       -9.3772481970  PROA      141             0.0000000000
      2003       127  PHE       HB2             4.5050763649       21.5083551525       -8.2171086210  PROA      141             0.0000000000
      2004       127  PHE       CG              4.4215449158       20.9167048742      -10.2620183266  PROA      141             0.0000000000
      2005       127  PHE       CD1             4.4045982702       19.5117877987      -10.3034805792  PROA      141             0.0000000000
      2006       127  PHE       HD1             4.8754607104       18.9444997485       -9.5153495681  PROA      141             0.0000000000
      2007       127  PHE       CE1             3.8081789856       18.8391818191      -11.3760028041  PROA      141             0.0000000000
      2008       127  PHE       HE1             3.8217570581       17.7619352490      -11.4115899136  PROA      141             0.0000000000
      2009       127  PHE       CZ              3.1849342971       19.5655778296      -12.3965431121  PROA      141             0.0000000000
      2010       127  PHE       HZ              2.7060512061       19.0539801329      -13.2191057920  PROA      141             0.0000000000
      2011       127  PHE       CD2             3.7946386100       21.6344397247      -11.2941256187  PROA      141             0.0000000000
      2012       127  PHE       HD2             3.8013627047       22.7145003414      -11.2802404045  PROA      141             0.0000000000
      2013       127  PHE       CE2             3.1743502271       20.9643080526      -12.3535303966  PROA      141             0.0000000000
      2014       127  PHE       HE2             2.6941947261       21.5269005285      -13.1413421501  PROA      141             0.0000000000
      2015       127  PHE       C               7.4143192566       21.1034621165      -10.1421417883  PROA      141             0.0000000000
      2016       127  PHE       O               7.8203643603       22.1200695390      -10.7112570846  PROA      141             0.0000000000
      2017       128  ILE       N               7.7136744293       19.8743615897      -10.6059899145  PROA      142             0.0000000000
      2018       128  ILE       HN              7.4256215260       19.0664697192      -10.0824151036  PROA      142             0.0000000000
      2019       128  ILE       CA              8.5355437405       19.6158361744      -11.7756352977  PROA      142             0.0000000000
      2020       128  ILE       HA              8.7716510513       20.5459364851      -12.2737478970  PROA      142             0.0000000000
      2021       128  ILE       CB              9.8398482604       18.8784202691      -11.4244861150  PROA      142             0.0000000000
      2022       128  ILE       HB              9.6087085000       17.8073611424      -11.2013282007  PROA      142             0.0000000000
      2023       128  ILE       CG2            10.7943101929       18.9276011355      -12.6402979462  PROA      142             0.0000000000
      2024       128  ILE       HG21           11.0180454329       19.9781838971      -12.9215784806  PROA      142             0.0000000000
      2025       128  ILE       HG22           10.3485463576       18.4261710632      -13.5224326109  PROA      142             0.0000000000
      2026       128  ILE       HG23           11.7523163198       18.4197931151      -12.4020444726  PROA      142             0.0000000000
      2027       128  ILE       CG1            10.5239493190       19.4132351369      -10.1380294920  PROA      142             0.0000000000
      2028       128  ILE       HG11           11.3504511019       18.7210811205       -9.8761413086  PROA      142             0.0000000000
      2029       128  ILE       HG12            9.8111520568       19.3689989861       -9.2856043721  PROA      142             0.0000000000
      2030       128  ILE       CD             11.0892485662       20.8291836710      -10.2569563113  PROA      142             0.0000000000
      2031       128  ILE       HD1            11.9236321350       20.8715082258      -10.9879386702  PROA      142             0.0000000000
      2032       128  ILE       HD2            11.4671924893       21.1783653981       -9.2742274512  PROA      142             0.0000000000
      2033       128  ILE       HD3            10.2976886275       21.5296466674      -10.5843499433  PROA      142             0.0000000000
      2034       128  ILE       C               7.7550055923       18.7448229970      -12.7536922260  PROA      142             0.0000000000
      2035       128  ILE       O               7.3785890681       17.6178327113      -12.4396664756  PROA      142             0.0000000000
      2036       129  GLU       N               7.5076703632       19.2130325512      -13.9897217569  PROA      143             0.0000000000
      2037       129  GLU       HN              7.6675304869       20.1800891797      -14.2155862621  PROA      143             0.0000000000
      2038       129  GLU       CA              6.9833477388       18.3680407636      -15.0520276807  PROA      143             0.0000000000
      2039       129  GLU       HA              6.3484345996       17.6063976267      -14.6199611420  PROA      143             0.0000000000
      2040       129  GLU       CB              6.1058677166       19.1792084786      -16.0364987139  PROA      143             0.0000000000
      2041       129  GLU       HB1             5.8554381533       18.5480778518      -16.9170004483  PROA      143             0.0000000000
      2042       129  GLU       HB2             6.6605360952       20.0697374483      -16.4039050654  PROA      143             0.0000000000
      2043       129  GLU       CG              4.7868185762       19.6172458655      -15.3554410430  PROA      143             0.0000000000
      2044       129  GLU       HG1             5.0004559861       20.3763320977      -14.5730471550  PROA      143             0.0000000000
      2045       129  GLU       HG2             4.3347666258       18.7284559815      -14.8641425667  PROA      143             0.0000000000
      2046       129  GLU       CD              3.7356534827       20.1850334367      -16.2831141431  PROA      143             0.0000000000
      2047       129  GLU       OE1             3.9604804894       20.3221482280      -17.5140649318  PROA      143             0.0000000000
      2048       129  GLU       OE2             2.6162446300       20.4876763939      -15.7959006073  PROA      143             0.0000000000
      2049       129  GLU       C               8.1062855594       17.6426476466      -15.7813472031  PROA      143             0.0000000000
      2050       129  GLU       O               9.0757133019       18.2605768410      -16.2240942161  PROA      143             0.0000000000
      2051       130  THR       N               8.0436682134       16.3015253022      -15.9090682522  PROA      144             0.0000000000
      2052       130  THR       HN              7.2471026483       15.7962432623      -15.5556386291  PROA      144             0.0000000000
      2053       130  THR       CA              9.1631266430       15.5070566162      -16.4182310841  PROA      144             0.0000000000
      2054       130  THR       HA              9.8584478300       16.1640928535      -16.9156930585  PROA      144             0.0000000000
      2055       130  THR       CB              9.9692865016       14.7368526613      -15.3517722625  PROA      144             0.0000000000
      2056       130  THR       HB             10.8696226386       14.2603875901      -15.8110026541  PROA      144             0.0000000000
      2057       130  THR       OG1             9.2188287958       13.7318017951      -14.6750622871  PROA      144             0.0000000000
      2058       130  THR       HG1             9.0816298560       12.9887028676      -15.2850714369  PROA      144             0.0000000000
      2059       130  THR       CG2            10.4761803350       15.7106597409      -14.2816453002  PROA      144             0.0000000000
      2060       130  THR       HG21           11.0582918699       16.5321248695      -14.7461911527  PROA      144             0.0000000000
      2061       130  THR       HG22           11.1299567455       15.1788434135      -13.5584283677  PROA      144             0.0000000000
      2062       130  THR       HG23            9.6270066727       16.1513619729      -13.7176677972  PROA      144             0.0000000000
      2063       130  THR       C               8.7454519841       14.4960448135      -17.4623564140  PROA      144             0.0000000000
      2064       130  THR       O               7.5923265529       14.0851600897      -17.5889734434  PROA      144             0.0000000000
      2065       131  SER       N               9.7354938293       14.0238219444      -18.2329617956  PROA      145             0.0000000000
      2066       131  SER       HN             10.6381728234       14.4679107286      -18.2055760412  PROA      145             0.0000000000
      2067       131  SER       CA              9.6441673872       12.7617765465      -18.9357252579  PROA      145             0.0000000000
      2068       131  SER       HA              8.8997630229       12.1351371589      -18.4627568206  PROA      145             0.0000000000
      2069       131  SER       CB              9.2943753180       12.8929528106      -20.4398593137  PROA      145             0.0000000000
      2070       131  SER       HB1            10.0338167857       13.5765848194      -20.9126868025  PROA      145             0.0000000000
      2071       131  SER       HB2             8.2926394378       13.3676548504      -20.5426993873  PROA      145             0.0000000000
      2072       131  SER       OG              9.3081823161       11.6224172213      -21.1072711040  PROA      145             0.0000000000
      2073       131  SER       HG1             8.3709823635       11.3716131969      -21.2898288119  PROA      145             0.0000000000
      2074       131  SER       C              10.9681780101       12.0436551298      -18.8127816585  PROA      145             0.0000000000
      2075       131  SER       O              12.0221369107       12.5481236414      -19.1989077830  PROA      145             0.0000000000
      2076       132  ALA       N              10.9312591440       10.7949853482      -18.3219773418  PROA      146             0.0000000000
      2077       132  ALA       HN             10.0533121190       10.4077178681      -18.0224534809  PROA      146             0.0000000000
      2078       132  ALA       CA             12.0592369300        9.8952527251      -18.2906409875  PROA      146             0.0000000000
      2079       132  ALA       HA             12.9328672341       10.4324634112      -17.9608333821  PROA      146             0.0000000000
      2080       132  ALA       CB             11.7485826333        8.7490602565      -17.3086162353  PROA      146             0.0000000000
      2081       132  ALA       HB1            10.8616644547        8.1687362991      -17.6419360948  PROA      146             0.0000000000
      2082       132  ALA       HB2            11.5187374562        9.1649731062      -16.3042603184  PROA      146             0.0000000000
      2083       132  ALA       HB3            12.6130205450        8.0579688839      -17.2115754456  PROA      146             0.0000000000
      2084       132  ALA       C              12.3580115685        9.3257672498      -19.6728137722  PROA      146             0.0000000000
      2085       132  ALA       O              13.4325463187        8.7854296691      -19.9318780759  PROA      146             0.0000000000
      2086       133  LYS       N              11.3959524000        9.4522291526      -20.6028102891  PROA      147             0.0000000000
      2087       133  LYS       HN             10.5674960587        9.9711061251      -20.3837912301  PROA      147             0.0000000000
      2088       133  LYS       CA             11.4353558493        8.8257570069      -21.9010013338  PROA      147             0.0000000000
      2089       133  LYS       HA             12.0802140506        7.9572911474      -21.8673462823  PROA      147             0.0000000000
      2090       133  LYS       CB             10.0011030579        8.3609357884      -22.2192536781  PROA      147             0.0000000000
      2091       133  LYS       HB1             9.3010251605        9.2240948192      -22.2180521993  PROA      147             0.0000000000
      2092       133  LYS       HB2             9.6991115760        7.7091466649      -21.3671795846  PROA      147             0.0000000000
      2093       133  LYS       CG              9.8178059623        7.5464556207      -23.5072493560  PROA      147             0.0000000000
      2094       133  LYS       HG1             8.9394572570        6.8975516254      -23.3040386932  PROA      147             0.0000000000
      2095       133  LYS       HG2            10.6802857416        6.8623222396      -23.6675397611  PROA      147             0.0000000000
      2096       133  LYS       CD              9.5583560828        8.4009405937      -24.7628558044  PROA      147             0.0000000000
      2097       133  LYS       HD1            10.5287941049        8.6158103885      -25.2612963067  PROA      147             0.0000000000
      2098       133  LYS       HD2             9.1332529791        9.3825768429      -24.4533586813  PROA      147             0.0000000000
      2099       133  LYS       CE              8.6035701365        7.7786168076      -25.7942896922  PROA      147             0.0000000000
      2100       133  LYS       HE1             9.0103942209        6.8250628395      -26.1940256338  PROA      147             0.0000000000
      2101       133  LYS       HE2             8.4422125915        8.4871558523      -26.6353257630  PROA      147             0.0000000000
      2102       133  LYS       NZ              7.3009776783        7.5034116758      -25.1645810652  PROA      147             0.0000000000
      2103       133  LYS       HZ1             7.3737362978        6.6083211063      -24.6137995598  PROA      147             0.0000000000
      2104       133  LYS       HZ2             6.5342949801        7.3675565976      -25.8695433020  PROA      147             0.0000000000
      2105       133  LYS       HZ3             7.0451363773        8.3019729312      -24.5244448631  PROA      147             0.0000000000
      2106       133  LYS       C              11.9772588405        9.7466398789      -22.9805416558  PROA      147             0.0000000000
      2107       133  LYS       O              12.7178041592        9.3012945046      -23.8585690115  PROA      147             0.0000000000
      2108       134  THR       N              11.6860698948       11.0634236883      -22.9299558725  PROA      148             0.0000000000
      2109       134  THR       HN             10.9906078511       11.4261552285      -22.2988805325  PROA      148             0.0000000000
      2110       134  THR       CA             12.2814818801       12.0389723001      -23.8500209925  PROA      148             0.0000000000
      2111       134  THR       HA             12.6804670797       11.5364481991      -24.7178027589  PROA      148             0.0000000000
      2112       134  THR       CB             11.3027054788       13.0897176850      -24.3739492780  PROA      148             0.0000000000
      2113       134  THR       HB             11.8222485846       13.9053896022      -24.9305969357  PROA      148             0.0000000000
      2114       134  THR       OG1            10.5338259442       13.6523571006      -23.3262731992  PROA      148             0.0000000000
      2115       134  THR       HG1             9.8876583205       14.2448866525      -23.7636786633  PROA      148             0.0000000000
      2116       134  THR       CG2            10.3200148222       12.4142243727      -25.3371461948  PROA      148             0.0000000000
      2117       134  THR       HG21           10.8698645421       11.9981042273      -26.2053000562  PROA      148             0.0000000000
      2118       134  THR       HG22            9.5812245886       13.1514395994      -25.7189805822  PROA      148             0.0000000000
      2119       134  THR       HG23            9.7690669513       11.5945794036      -24.8325652471  PROA      148             0.0000000000
      2120       134  THR       C              13.4549920411       12.7607564902      -23.2225056924  PROA      148             0.0000000000
      2121       134  THR       O              14.1195347089       13.5532438194      -23.8840071218  PROA      148             0.0000000000
      2122       135  ARG       N              13.7649740785       12.4768389219      -21.9390652813  PROA      149             0.0000000000
      2123       135  ARG       HN             13.1610768835       11.8665333997      -21.4338952298  PROA      149             0.0000000000
      2124       135  ARG       CA             14.9570327335       12.9469989349      -21.2422491832  PROA      149             0.0000000000
      2125       135  ARG       HA             15.0161176750       12.3385962445      -20.3511631795  PROA      149             0.0000000000
      2126       135  ARG       CB             16.3011375562       12.7090637519      -21.9979200388  PROA      149             0.0000000000
      2127       135  ARG       HB1            17.1362173897       13.0164065363      -21.3288138188  PROA      149             0.0000000000
      2128       135  ARG       HB2            16.3623925675       13.3416606621      -22.9069985399  PROA      149             0.0000000000
      2129       135  ARG       CG             16.5075093811       11.2273145116      -22.3676803868  PROA      149             0.0000000000
      2130       135  ARG       HG1            15.8177752926       10.9490402075      -23.1951003215  PROA      149             0.0000000000
      2131       135  ARG       HG2            16.2147394042       10.6201368426      -21.4835250129  PROA      149             0.0000000000
      2132       135  ARG       CD             17.9406398461       10.8179218958      -22.7399278786  PROA      149             0.0000000000
      2133       135  ARG       HD1            17.9716028313        9.7107176872      -22.8269424047  PROA      149             0.0000000000
      2134       135  ARG       HD2            18.6630531486       11.1342253093      -21.9572093669  PROA      149             0.0000000000
      2135       135  ARG       NE             18.3132090380       11.4730252714      -24.0342339950  PROA      149             0.0000000000
      2136       135  ARG       HE             18.2015286571       12.4660761745      -24.1586152503  PROA      149             0.0000000000
      2137       135  ARG       CZ             18.8422455392       10.8618828195      -25.0845146754  PROA      149             0.0000000000
      2138       135  ARG       NH1            19.1112162559        9.5834990978      -25.1609566693  PROA      149             0.0000000000
      2139       135  ARG       HH11           18.8312822751        8.9813318717      -24.4104539320  PROA      149             0.0000000000
      2140       135  ARG       HH12           19.1046975074        9.2025130543      -26.0939907568  PROA      149             0.0000000000
      2141       135  ARG       NH2            19.1388046380       11.5832799976      -26.1434573960  PROA      149             0.0000000000
      2142       135  ARG       HH21           18.9868852955       12.5693789465      -26.0697852645  PROA      149             0.0000000000
      2143       135  ARG       HH22           19.7564668762       11.1584776308      -26.8128504299  PROA      149             0.0000000000
      2144       135  ARG       C              14.8126916174       14.3661368911      -20.7094429022  PROA      149             0.0000000000
      2145       135  ARG       O              15.7705332197       15.1363142251      -20.6433007562  PROA      149             0.0000000000
      2146       136  GLN       N              13.5847790109       14.7476157456      -20.3141897431  PROA      150             0.0000000000
      2147       136  GLN       HN             12.8430954516       14.0773732742      -20.2845326440  PROA      150             0.0000000000
      2148       136  GLN       CA             13.2492224378       16.1025076319      -19.9319810086  PROA      150             0.0000000000
      2149       136  GLN       HA             14.0822143629       16.7533167574      -20.1477537105  PROA      150             0.0000000000
      2150       136  GLN       CB             12.0309066202       16.6427018363      -20.7285503121  PROA      150             0.0000000000
      2151       136  GLN       HB1            11.7693195472       17.6444748838      -20.3173260382  PROA      150             0.0000000000
      2152       136  GLN       HB2            11.1576131773       15.9708592503      -20.5772451162  PROA      150             0.0000000000
      2153       136  GLN       CG             12.2998573344       16.8238358707      -22.2426721493  PROA      150             0.0000000000
      2154       136  GLN       HG1            12.3316230097       15.8372084115      -22.7491802890  PROA      150             0.0000000000
      2155       136  GLN       HG2            13.2801139479       17.3231012732      -22.3845803365  PROA      150             0.0000000000
      2156       136  GLN       CD             11.2053202241       17.6696663045      -22.8968680849  PROA      150             0.0000000000
      2157       136  GLN       OE1            10.0223144994       17.3129840757      -22.8810650496  PROA      150             0.0000000000
      2158       136  GLN       NE2            11.5639046348       18.8434306591      -23.4580895464  PROA      150             0.0000000000
      2159       136  GLN       HE21           10.8399911968       19.4617047836      -23.7488504235  PROA      150             0.0000000000
      2160       136  GLN       HE22           12.5327578481       19.1161116442      -23.5017824218  PROA      150             0.0000000000
      2161       136  GLN       C              12.9865187684       16.2384684532      -18.4420006512  PROA      150             0.0000000000
      2162       136  GLN       O              12.0399707454       15.6708172669      -17.8987678897  PROA      150             0.0000000000
      2163       137  GLY       N              13.8462338529       17.0085232100      -17.7417157288  PROA      151             0.0000000000
      2164       137  GLY       HN             14.6531400034       17.3830942860      -18.2144563631  PROA      151             0.0000000000
      2165       137  GLY       CA             13.6515590555       17.4681179876      -16.3665520102  PROA      151             0.0000000000
      2166       137  GLY       HA1            12.6183572943       17.7591303356      -16.2432929887  PROA      151             0.0000000000
      2167       137  GLY       HA2            14.3323785580       18.2909737066      -16.2059957954  PROA      151             0.0000000000
      2168       137  GLY       C              13.9484347749       16.4514881600      -15.3022437354  PROA      151             0.0000000000
      2169       137  GLY       O              13.7590433930       16.7016945771      -14.1152625748  PROA      151             0.0000000000
      2170       138  VAL       N              14.4311769071       15.2659275451      -15.7017539211  PROA      152             0.0000000000
      2171       138  VAL       HN             14.6175142823       15.1352516191      -16.6714362743  PROA      152             0.0000000000
      2172       138  VAL       CA             14.7497621952       14.1506699906      -14.8302362879  PROA      152             0.0000000000
      2173       138  VAL       HA             13.8671619727       13.8951935655      -14.2613330172  PROA      152             0.0000000000
      2174       138  VAL       CB             15.2013976785       12.9577687841      -15.6698908237  PROA      152             0.0000000000
      2175       138  VAL       HB             16.1291642590       13.2165683693      -16.2313958164  PROA      152             0.0000000000
      2176       138  VAL       CG1            15.5098983017       11.7393178148      -14.7761614362  PROA      152             0.0000000000
      2177       138  VAL       HG11           16.3914274378       11.9187103308      -14.1255994135  PROA      152             0.0000000000
      2178       138  VAL       HG12           15.7408802447       10.8559072036      -15.4036827406  PROA      152             0.0000000000
      2179       138  VAL       HG13           14.6446953692       11.4917189689      -14.1307715081  PROA      152             0.0000000000
      2180       138  VAL       CG2            14.1195274573       12.6255387799      -16.7136523650  PROA      152             0.0000000000
      2181       138  VAL       HG21           13.9923312636       13.4397427605      -17.4568891783  PROA      152             0.0000000000
      2182       138  VAL       HG22           13.1391740819       12.4437677706      -16.2289722294  PROA      152             0.0000000000
      2183       138  VAL       HG23           14.4172890309       11.7164013421      -17.2718460272  PROA      152             0.0000000000
      2184       138  VAL       C              15.8497396130       14.4847199788      -13.8447119886  PROA      152             0.0000000000
      2185       138  VAL       O              15.7144583942       14.3073680216      -12.6361530065  PROA      152             0.0000000000
      2186       139  ASP       N              16.9631868184       15.0429418034      -14.3587026454  PROA      153             0.0000000000
      2187       139  ASP       HN             17.0142161261       15.1857815339      -15.3473317544  PROA      153             0.0000000000
      2188       139  ASP       CA             18.1002646316       15.4675038530      -13.5675368392  PROA      153             0.0000000000
      2189       139  ASP       HA             18.4307495053       14.6310349035      -12.9721284950  PROA      153             0.0000000000
      2190       139  ASP       CB             19.2409676661       15.9438200436      -14.5073024134  PROA      153             0.0000000000
      2191       139  ASP       HB1            20.1645732795       16.1046423903      -13.9153956155  PROA      153             0.0000000000
      2192       139  ASP       HB2            18.9642574075       16.9019584194      -14.9949832910  PROA      153             0.0000000000
      2193       139  ASP       CG             19.5575065447       14.9372845152      -15.5899297189  PROA      153             0.0000000000
      2194       139  ASP       OD1            19.9492336855       13.7774490569      -15.3015022151  PROA      153             0.0000000000
      2195       139  ASP       OD2            19.4626349770       15.3219650533      -16.7879986739  PROA      153             0.0000000000
      2196       139  ASP       C              17.7100657263       16.5890091853      -12.6068626994  PROA      153             0.0000000000
      2197       139  ASP       O              17.9789676805       16.5601529036      -11.4054467642  PROA      153             0.0000000000
      2198       140  ASP       N              16.9745419548       17.5776036773      -13.1494610976  PROA      154             0.0000000000
      2199       140  ASP       HN             16.7926666468       17.5720536729      -14.1336327421  PROA      154             0.0000000000
      2200       140  ASP       CA             16.4699393780       18.7540279462      -12.4841437360  PROA      154             0.0000000000
      2201       140  ASP       HA             17.3207645278       19.2770676590      -12.0683687563  PROA      154             0.0000000000
      2202       140  ASP       CB             15.7653646776       19.6755540588      -13.5062536323  PROA      154             0.0000000000
      2203       140  ASP       HB1            15.4668412855       20.6340036137      -13.0344016816  PROA      154             0.0000000000
      2204       140  ASP       HB2            14.8611282181       19.1897323560      -13.9283752454  PROA      154             0.0000000000
      2205       140  ASP       CG             16.7201407180       19.9758903517      -14.6327248443  PROA      154             0.0000000000
      2206       140  ASP       OD1            16.8175730099       19.1559625280      -15.5831410998  PROA      154             0.0000000000
      2207       140  ASP       OD2            17.4629812452       20.9863851151      -14.5561733057  PROA      154             0.0000000000
      2208       140  ASP       C              15.5410991495       18.4510313984      -11.3210030852  PROA      154             0.0000000000
      2209       140  ASP       O              15.6037419405       19.1123910431      -10.2862622542  PROA      154             0.0000000000
      2210       141  ALA       N              14.6565496685       17.4413065830      -11.4364270476  PROA      155             0.0000000000
      2211       141  ALA       HN             14.5493844764       16.9607753979      -12.3117066307  PROA      155             0.0000000000
      2212       141  ALA       CA             13.8015474292       17.0093682938      -10.3483577058  PROA      155             0.0000000000
      2213       141  ALA       HA             13.2088510033       17.8557580209      -10.0393258578  PROA      155             0.0000000000
      2214       141  ALA       CB             12.8778054703       15.8882842715      -10.8645737255  PROA      155             0.0000000000
      2215       141  ALA       HB1            13.4681044949       15.0101429437      -11.2046676348  PROA      155             0.0000000000
      2216       141  ALA       HB2            12.2864617813       16.2554557792      -11.7305217792  PROA      155             0.0000000000
      2217       141  ALA       HB3            12.1686124782       15.5601431315      -10.0777307793  PROA      155             0.0000000000
      2218       141  ALA       C              14.5591204520       16.5322577711       -9.1088480740  PROA      155             0.0000000000
      2219       141  ALA       O              14.3135726878       16.9952409433       -7.9942060122  PROA      155             0.0000000000
      2220       142  PHE       N              15.5714691436       15.6595921459       -9.2894106837  PROA      156             0.0000000000
      2221       142  PHE       HN             15.7530998396       15.2947705467      -10.2016679185  PROA      156             0.0000000000
      2222       142  PHE       CA             16.4905795589       15.2756796380       -8.2294649067  PROA      156             0.0000000000
      2223       142  PHE       HA             15.8911700180       14.9513820765       -7.3874694920  PROA      156             0.0000000000
      2224       142  PHE       CB             17.4060364147       14.1026484397       -8.6619218868  PROA      156             0.0000000000
      2225       142  PHE       HB1            18.2519959299       13.9665173621       -7.9534000526  PROA      156             0.0000000000
      2226       142  PHE       HB2            17.8285500735       14.2947555554       -9.6726628743  PROA      156             0.0000000000
      2227       142  PHE       CG             16.6273862450       12.8106073113       -8.6821392639  PROA      156             0.0000000000
      2228       142  PHE       CD1            16.5532319659       12.0144158127       -7.5249466379  PROA      156             0.0000000000
      2229       142  PHE       HD1            17.0020950872       12.3645416907       -6.6075034222  PROA      156             0.0000000000
      2230       142  PHE       CE1            15.9272981956       10.7613447305       -7.5573549577  PROA      156             0.0000000000
      2231       142  PHE       HE1            15.8777122680       10.1595805935       -6.6623984387  PROA      156             0.0000000000
      2232       142  PHE       CZ             15.3723236020       10.2865258471       -8.7528780592  PROA      156             0.0000000000
      2233       142  PHE       HZ             14.9005177229        9.3145238654       -8.7880737172  PROA      156             0.0000000000
      2234       142  PHE       CD2            16.0506330852       12.3266322118       -9.8685272369  PROA      156             0.0000000000
      2235       142  PHE       HD2            16.1235662431       12.9098615448      -10.7696234519  PROA      156             0.0000000000
      2236       142  PHE       CE2            15.4286286468       11.0725741175       -9.9089073250  PROA      156             0.0000000000
      2237       142  PHE       HE2            15.0065367365       10.7072458204      -10.8339126649  PROA      156             0.0000000000
      2238       142  PHE       C              17.3295639087       16.4261075379       -7.6861735508  PROA      156             0.0000000000
      2239       142  PHE       O              17.4726275590       16.5955980379       -6.4773917880  PROA      156             0.0000000000
      2240       143  TYR       N              17.8731298516       17.2896731298       -8.5671535101  PROA      157             0.0000000000
      2241       143  TYR       HN             17.8118605156       17.1067839381       -9.5541384513  PROA      157             0.0000000000
      2242       143  TYR       CA             18.6005905911       18.4869728305       -8.1720806398  PROA      157             0.0000000000
      2243       143  TYR       HA             19.3719784356       18.1758566499       -7.4836033765  PROA      157             0.0000000000
      2244       143  TYR       CB             19.2453235145       19.2107396374       -9.3814342552  PROA      157             0.0000000000
      2245       143  TYR       HB1            19.7644028659       20.1347250817       -9.0527381775  PROA      157             0.0000000000
      2246       143  TYR       HB2            18.4571608691       19.4882543894      -10.1147614445  PROA      157             0.0000000000
      2247       143  TYR       CG             20.2882830947       18.3749817213      -10.0761002834  PROA      157             0.0000000000
      2248       143  TYR       CD1            20.4652684694       18.5134241644      -11.4644981359  PROA      157             0.0000000000
      2249       143  TYR       HD1            19.8336665035       19.1908769344      -12.0207391682  PROA      157             0.0000000000
      2250       143  TYR       CE1            21.4439332622       17.7728430048      -12.1386714254  PROA      157             0.0000000000
      2251       143  TYR       HE1            21.5645225704       17.8837951860      -13.2059205401  PROA      157             0.0000000000
      2252       143  TYR       CZ             22.2634101885       16.8974410872      -11.4261829388  PROA      157             0.0000000000
      2253       143  TYR       OH             23.2475828520       16.1482085489      -12.0849132895  PROA      157             0.0000000000
      2254       143  TYR       HH             23.0731715547       16.2132132081      -13.0463376994  PROA      157             0.0000000000
      2255       143  TYR       CD2            21.1362905620       17.4962111856       -9.3736629441  PROA      157             0.0000000000
      2256       143  TYR       HD2            21.0556412453       17.3786955006       -8.3046232895  PROA      157             0.0000000000
      2257       143  TYR       CE2            22.1171573872       16.7617582162      -10.0474626418  PROA      157             0.0000000000
      2258       143  TYR       HE2            22.7587720308       16.0899572377       -9.5023255220  PROA      157             0.0000000000
      2259       143  TYR       C              17.7859836064       19.4851967253       -7.3696011284  PROA      157             0.0000000000
      2260       143  TYR       O              18.2937965190       20.1031097040       -6.4346735254  PROA      157             0.0000000000
      2261       144  THR       N              16.4916440201       19.6504882928       -7.6975457341  PROA      158             0.0000000000
      2262       144  THR       HN             16.1408523663       19.1756140476       -8.5075995600  PROA      158             0.0000000000
      2263       144  THR       CA             15.5487700963       20.4633669809       -6.9291702671  PROA      158             0.0000000000
      2264       144  THR       HA             15.9362707348       21.4706285980       -6.8832672975  PROA      158             0.0000000000
      2265       144  THR       CB             14.1454977793       20.5009106945       -7.5288806416  PROA      158             0.0000000000
      2266       144  THR       HB             13.6549721746       19.4998541065       -7.4747464278  PROA      158             0.0000000000
      2267       144  THR       OG1            14.2016745958       20.8822977675       -8.8960862524  PROA      158             0.0000000000
      2268       144  THR       HG1            14.5891581002       20.1176214833       -9.3627031033  PROA      158             0.0000000000
      2269       144  THR       CG2            13.2719856985       21.5360062871       -6.8070316383  PROA      158             0.0000000000
      2270       144  THR       HG21           13.7449786128       22.5374032842       -6.8228065631  PROA      158             0.0000000000
      2271       144  THR       HG22           13.0948708435       21.2615773124       -5.7459941202  PROA      158             0.0000000000
      2272       144  THR       HG23           12.2810262926       21.6128164671       -7.2993218339  PROA      158             0.0000000000
      2273       144  THR       C              15.4182197120       19.9655512433       -5.5084130924  PROA      158             0.0000000000
      2274       144  THR       O              15.5136743421       20.7332133873       -4.5591493874  PROA      158             0.0000000000
      2275       145  LEU       N              15.2813322602       18.6385778341       -5.3223567350  PROA      159             0.0000000000
      2276       145  LEU       HN             15.2115507856       18.0208803403       -6.1051924879  PROA      159             0.0000000000
      2277       145  LEU       CA             15.2336755420       18.0130452942       -4.0134820795  PROA      159             0.0000000000
      2278       145  LEU       HA             14.4455893215       18.5072482283       -3.4628449884  PROA      159             0.0000000000
      2279       145  LEU       CB             14.8764196793       16.5172250610       -4.1706458829  PROA      159             0.0000000000
      2280       145  LEU       HB1            15.6720596395       16.0073985759       -4.7554491541  PROA      159             0.0000000000
      2281       145  LEU       HB2            13.9366197876       16.4547144261       -4.7654204680  PROA      159             0.0000000000
      2282       145  LEU       CG             14.6555934223       15.7453340073       -2.8547208162  PROA      159             0.0000000000
      2283       145  LEU       HG             15.6036682941       15.7581768799       -2.2653391088  PROA      159             0.0000000000
      2284       145  LEU       CD1            13.5510744822       16.3862321507       -1.9983331305  PROA      159             0.0000000000
      2285       145  LEU       HD11           12.5881563624       16.4017543764       -2.5520264805  PROA      159             0.0000000000
      2286       145  LEU       HD12           13.8140380874       17.4264191126       -1.7140455693  PROA      159             0.0000000000
      2287       145  LEU       HD13           13.4025424180       15.8177120660       -1.0605861708  PROA      159             0.0000000000
      2288       145  LEU       CD2            14.3107007203       14.2836552773       -3.1738653143  PROA      159             0.0000000000
      2289       145  LEU       HD21           15.0931765508       13.8275692740       -3.8154823244  PROA      159             0.0000000000
      2290       145  LEU       HD22           13.3387776947       14.2374291299       -3.7090716093  PROA      159             0.0000000000
      2291       145  LEU       HD23           14.2274400542       13.6863586733       -2.2443504121  PROA      159             0.0000000000
      2292       145  LEU       C              16.5080494308       18.2153215003       -3.1955424947  PROA      159             0.0000000000
      2293       145  LEU       O              16.4743659417       18.4661942336       -1.9940082755  PROA      159             0.0000000000
      2294       146  VAL       N              17.6837977833       18.1622943315       -3.8515051603  PROA      160             0.0000000000
      2295       146  VAL       HN             17.6957259058       17.8679400001       -4.8067460672  PROA      160             0.0000000000
      2296       146  VAL       CA             18.9578328642       18.5513708705       -3.2572599676  PROA      160             0.0000000000
      2297       146  VAL       HA             19.0784990096       17.9694001161       -2.3535817085  PROA      160             0.0000000000
      2298       146  VAL       CB             20.1317427544       18.2152314853       -4.1782633462  PROA      160             0.0000000000
      2299       146  VAL       HB             19.9772904581       18.6849033473       -5.1740529633  PROA      160             0.0000000000
      2300       146  VAL       CG1            21.4798231972       18.7045607946       -3.6051833308  PROA      160             0.0000000000
      2301       146  VAL       HG11           21.5270296355       19.8105194136       -3.5367405756  PROA      160             0.0000000000
      2302       146  VAL       HG12           22.3136457276       18.3718108224       -4.2598002779  PROA      160             0.0000000000
      2303       146  VAL       HG13           21.6427302045       18.2847368221       -2.5890358771  PROA      160             0.0000000000
      2304       146  VAL       CG2            20.1839356715       16.6872081633       -4.3588516936  PROA      160             0.0000000000
      2305       146  VAL       HG21           19.2610407098       16.2912383024       -4.8263234580  PROA      160             0.0000000000
      2306       146  VAL       HG22           20.3138662816       16.1920959236       -3.3733800537  PROA      160             0.0000000000
      2307       146  VAL       HG23           21.0431942319       16.4161198755       -5.0067411439  PROA      160             0.0000000000
      2308       146  VAL       C              18.9987063398       20.0114109577       -2.7993526540  PROA      160             0.0000000000
      2309       146  VAL       O              19.5194626327       20.3123396989       -1.7289011363  PROA      160             0.0000000000
      2310       147  ARG       N              18.4290383450       20.9638141353       -3.5787665355  PROA      161             0.0000000000
      2311       147  ARG       HN             17.9894882518       20.7092314157       -4.4388098344  PROA      161             0.0000000000
      2312       147  ARG       CA             18.2451325209       22.3409850625       -3.1255339110  PROA      161             0.0000000000
      2313       147  ARG       HA             19.2130270525       22.7052512857       -2.8086476947  PROA      161             0.0000000000
      2314       147  ARG       CB             17.7056453432       23.2976260420       -4.2216798935  PROA      161             0.0000000000
      2315       147  ARG       HB1            17.5884714301       24.3071535500       -3.7583510435  PROA      161             0.0000000000
      2316       147  ARG       HB2            16.6958106704       22.9670295372       -4.5500554237  PROA      161             0.0000000000
      2317       147  ARG       CG             18.6254761434       23.4586899972       -5.4455814406  PROA      161             0.0000000000
      2318       147  ARG       HG1            18.4787871735       22.5902497133       -6.1215941904  PROA      161             0.0000000000
      2319       147  ARG       HG2            19.6846659619       23.4492228684       -5.1036614025  PROA      161             0.0000000000
      2320       147  ARG       CD             18.4051733999       24.7612031342       -6.2286931736  PROA      161             0.0000000000
      2321       147  ARG       HD1            19.0500010522       24.8217261302       -7.1339012444  PROA      161             0.0000000000
      2322       147  ARG       HD2            18.6484948444       25.6324232931       -5.5775355103  PROA      161             0.0000000000
      2323       147  ARG       NE             16.9571322565       24.8504364546       -6.5974771010  PROA      161             0.0000000000
      2324       147  ARG       HE             16.3207726302       25.2522861796       -5.9487569477  PROA      161             0.0000000000
      2325       147  ARG       CZ             16.4163937556       24.3512159531       -7.7028327798  PROA      161             0.0000000000
      2326       147  ARG       NH1            17.0923527748       23.6612111262       -8.5923511326  PROA      161             0.0000000000
      2327       147  ARG       HH11           16.6318148676       23.2972152171       -9.4147671366  PROA      161             0.0000000000
      2328       147  ARG       HH12           18.0643486583       23.4394219205       -8.4405786117  PROA      161             0.0000000000
      2329       147  ARG       NH2            15.1298394692       24.5609299092       -7.9004367752  PROA      161             0.0000000000
      2330       147  ARG       HH21           14.6633584560       24.1461961088       -8.6946239253  PROA      161             0.0000000000
      2331       147  ARG       HH22           14.5908412053       25.0581129041       -7.2354006602  PROA      161             0.0000000000
      2332       147  ARG       C              17.3440384224       22.4871992136       -1.9079606829  PROA      161             0.0000000000
      2333       147  ARG       O              17.6590587383       23.2437053890       -0.9947566407  PROA      161             0.0000000000
      2334       148  GLU       N              16.2201493456       21.7398979448       -1.8725704008  PROA      162             0.0000000000
      2335       148  GLU       HN             15.9487839548       21.2098577696       -2.6757439862  PROA      162             0.0000000000
      2336       148  GLU       CA             15.2959793423       21.6856966315       -0.7518101431  PROA      162             0.0000000000
      2337       148  GLU       HA             14.9460530768       22.6931100344       -0.5676419496  PROA      162             0.0000000000
      2338       148  GLU       CB             14.0821115851       20.7709705536       -1.0761370631  PROA      162             0.0000000000
      2339       148  GLU       HB1            13.4789446517       20.6191646425       -0.1518187427  PROA      162             0.0000000000
      2340       148  GLU       HB2            14.4416289699       19.7756574757       -1.4048611225  PROA      162             0.0000000000
      2341       148  GLU       CG             13.1213308596       21.3477106399       -2.1412174829  PROA      162             0.0000000000
      2342       148  GLU       HG1            12.2595373613       20.6657357928       -2.2886832677  PROA      162             0.0000000000
      2343       148  GLU       HG2            13.6372189302       21.4838383641       -3.1109885022  PROA      162             0.0000000000
      2344       148  GLU       CD             12.5695351925       22.6965902040       -1.7053524237  PROA      162             0.0000000000
      2345       148  GLU       OE1            11.9183053554       22.7269076879       -0.6259105472  PROA      162             0.0000000000
      2346       148  GLU       OE2            12.7818986559       23.6913627316       -2.4376780472  PROA      162             0.0000000000
      2347       148  GLU       C              15.9575727864       21.2324196479        0.5416289286  PROA      162             0.0000000000
      2348       148  GLU       O              15.6869261237       21.7626457712        1.6165616263  PROA      162             0.0000000000
      2349       149  ILE       N              16.8776138173       20.2492183663        0.4468423468  PROA      163             0.0000000000
      2350       149  ILE       HN             16.9993070661       19.7887572794       -0.4323863100  PROA      163             0.0000000000
      2351       149  ILE       CA             17.7993238357       19.8893357951        1.5132269553  PROA      163             0.0000000000
      2352       149  ILE       HA             17.2645057162       19.8903617401        2.4525026215  PROA      163             0.0000000000
      2353       149  ILE       CB             18.4244515521       18.5041931559        1.2879350493  PROA      163             0.0000000000
      2354       149  ILE       HB             18.9625669413       18.5123146755        0.3103994077  PROA      163             0.0000000000
      2355       149  ILE       CG2            19.4405879010       18.1837594986        2.4109104309  PROA      163             0.0000000000
      2356       149  ILE       HG21           19.8602419180       17.1672793099        2.2808071476  PROA      163             0.0000000000
      2357       149  ILE       HG22           18.9434127692       18.2313221164        3.4030127094  PROA      163             0.0000000000
      2358       149  ILE       HG23           20.2973418012       18.8885737360        2.4091453606  PROA      163             0.0000000000
      2359       149  ILE       CG1            17.3366202244       17.4023000464        1.2097834463  PROA      163             0.0000000000
      2360       149  ILE       HG11           16.5439101631       17.7036169016        0.4906808946  PROA      163             0.0000000000
      2361       149  ILE       HG12           16.8599963223       17.2961866264        2.2087921268  PROA      163             0.0000000000
      2362       149  ILE       CD             17.8741263545       16.0374226761        0.7664847997  PROA      163             0.0000000000
      2363       149  ILE       HD1            18.3906643219       16.1281468687       -0.2126474640  PROA      163             0.0000000000
      2364       149  ILE       HD2            17.0381384850       15.3145778430        0.6642224010  PROA      163             0.0000000000
      2365       149  ILE       HD3            18.5869984334       15.6284982096        1.5120025966  PROA      163             0.0000000000
      2366       149  ILE       C              18.8871958130       20.9488953800        1.6215380149  PROA      163             0.0000000000
      2367       149  ILE       O              19.3256174794       21.3164728334        2.7162966135  PROA      163             0.0000000000
      2368       150  TYR       N             -17.7174001452        0.9560084999      -10.4427383579  PROB      739             0.0000000000
      2369       150  TYR       HN            -17.8887206548        0.0039915610      -10.7025398120  PROB      739             0.0000000000
      2370       150  TYR       CA            -17.1376337413        1.8067853534      -11.4503750283  PROB      739             0.0000000000
      2371       150  TYR       HA            -16.0668689720        1.7541632178      -11.3476608040  PROB      739             0.0000000000
      2372       150  TYR       CB            -17.5406537843        1.3791090938      -12.8875270758  PROB      739             0.0000000000
      2373       150  TYR       HB1           -16.9760460835        1.9703668224      -13.6418586554  PROB      739             0.0000000000
      2374       150  TYR       HB2           -18.6299487154        1.5424821157      -13.0414239312  PROB      739             0.0000000000
      2375       150  TYR       CG            -17.2292883832       -0.0819957387      -13.1175752938  PROB      739             0.0000000000
      2376       150  TYR       CD1           -15.9508358230       -0.6025387556      -12.8414420052  PROB      739             0.0000000000
      2377       150  TYR       HD1           -15.1694614579        0.0435736549      -12.4675095487  PROB      739             0.0000000000
      2378       150  TYR       CE1           -15.6749547048       -1.9625979154      -13.0394946591  PROB      739             0.0000000000
      2379       150  TYR       HE1           -14.6919142506       -2.3537061467      -12.8177554387  PROB      739             0.0000000000
      2380       150  TYR       CZ            -16.6669466223       -2.8128163097      -13.5371047571  PROB      739             0.0000000000
      2381       150  TYR       OH            -16.3753457452       -4.1719649995      -13.7617421185  PROB      739             0.0000000000
      2382       150  TYR       HH            -17.2057122479       -4.6317000935      -13.9055763393  PROB      739             0.0000000000
      2383       150  TYR       CD2           -18.2157683139       -0.9497548419      -13.6208157816  PROB      739             0.0000000000
      2384       150  TYR       HD2           -19.2018454373       -0.5667024366      -13.8408947743  PROB      739             0.0000000000
      2385       150  TYR       CE2           -17.9389788218       -2.3090611411      -13.8273549871  PROB      739             0.0000000000
      2386       150  TYR       HE2           -18.7100260707       -2.9594236074      -14.2127013506  PROB      739             0.0000000000
      2387       150  TYR       C             -17.5335818275        3.2373236923      -11.1688510878  PROB      739             0.0000000000
      2388       150  TYR       O             -16.9542445360        3.9032489843      -10.3017241194  PROB      739             0.0000000000
      2389       151  SER       N             -15.9586833733        2.8297732007       -7.8387093197  PROB      742             0.0000000000
      2390       151  SER       HN            -16.5344792142        3.2196794312       -8.5669516672  PROB      742             0.0000000000
      2391       151  SER       CA            -14.5300333354        2.7404471618       -8.0528431358  PROB      742             0.0000000000
      2392       151  SER       HA            -14.1063153128        2.2689247900       -7.1786984629  PROB      742             0.0000000000
      2393       151  SER       CB            -14.1396372518        1.9467910461       -9.3209770972  PROB      742             0.0000000000
      2394       151  SER       HB1           -13.0334605346        1.8125774757       -9.3389372192  PROB      742             0.0000000000
      2395       151  SER       HB2           -14.4291566560        2.4980638997      -10.2432478272  PROB      742             0.0000000000
      2396       151  SER       OG            -14.7573593854        0.6611720389       -9.3278908654  PROB      742             0.0000000000
      2397       151  SER       HG1           -15.6933578555        0.8206028261       -9.1241749162  PROB      742             0.0000000000
      2398       151  SER       C             -13.8983787275        4.1013560480       -8.1931887791  PROB      742             0.0000000000
      2399       151  SER       O             -12.8311952892        4.3533198944       -7.6396375728  PROB      742             0.0000000000
      2400       152  HSD       N             -14.5201217878        5.0053704593       -8.9806893290  PROB      743             0.0000000000
      2401       152  HSD       HN            -15.3865414173        4.7603257802       -9.4188823286  PROB      743             0.0000000000
      2402       152  HSD       CA            -13.9441238830        6.2891136875       -9.3537646765  PROB      743             0.0000000000
      2403       152  HSD       HA            -12.9135828801        6.1227057904       -9.6403571623  PROB      743             0.0000000000
      2404       152  HSD       CB            -14.7079742233        6.9123026341      -10.5563125956  PROB      743             0.0000000000
      2405       152  HSD       HB1           -14.1885364804        7.8348257125      -10.8958220642  PROB      743             0.0000000000
      2406       152  HSD       HB2           -15.7391833444        7.1880449289      -10.2457837541  PROB      743             0.0000000000
      2407       152  HSD       ND1           -13.7719771756        5.2812116619      -12.2788617156  PROB      743             0.0000000000
      2408       152  HSD       HD1           -12.7920355145        5.4298968275      -12.0799044841  PROB      743             0.0000000000
      2409       152  HSD       CG            -14.8232045236        5.9923912592      -11.7455128983  PROB      743             0.0000000000
      2410       152  HSD       CE1           -14.2645206728        4.5298487684      -13.2895103879  PROB      743             0.0000000000
      2411       152  HSD       HE1           -13.6399027151        3.8659359737      -13.8899106720  PROB      743             0.0000000000
      2412       152  HSD       NE2           -15.5582127491        4.7290782455      -13.4653526672  PROB      743             0.0000000000
      2413       152  HSD       CD2           -15.9098731017        5.6528774759      -12.4915238057  PROB      743             0.0000000000
      2414       152  HSD       HD2           -16.9331949846        5.9978232331      -12.4063139633  PROB      743             0.0000000000
      2415       152  HSD       C             -13.9305831473        7.2926663065       -8.2096022691  PROB      743             0.0000000000
      2416       152  HSD       O             -13.1521471500        7.1755230698       -7.2598324606  PROB      743             0.0000000000
      2417       153  CYS       N             -14.4990724170        5.3741508147       -5.0579924281  PROB      745             0.0000000000
      2418       153  CYS       HN            -13.9102996360        5.9592603264       -5.6256488691  PROB      745             0.0000000000
      2419       153  CYS       CA            -14.1717311772        5.2867321798       -3.6535045846  PROB      745             0.0000000000
      2420       153  CYS       HA            -15.0611454454        5.5325244119       -3.0897065569  PROB      745             0.0000000000
      2421       153  CYS       CB            -13.6561499693        3.8767835434       -3.2551764487  PROB      745             0.0000000000
      2422       153  CYS       HB1           -13.4412494032        3.8591604842       -2.1629990794  PROB      745             0.0000000000
      2423       153  CYS       HB2           -12.7035538779        3.6765191284       -3.7939408366  PROB      745             0.0000000000
      2424       153  CYS       SG            -14.8568400393        2.5686626767       -3.6522482534  PROB      745             0.0000000000
      2425       153  CYS       HG1           -15.0544354079        2.9858789219       -4.8974770432  PROB      745             0.0000000000
      2426       153  CYS       C             -13.1077980113        6.3069559221       -3.3205210884  PROB      745             0.0000000000
      2427       153  CYS       O             -12.3387633159        6.7297492064       -4.1849293909  PROB      745             0.0000000000
      2428       154  GLY       N             -13.0229492815        6.7203741379       -2.0463229899  PROB      746             0.0000000000
      2429       154  GLY       HN            -13.7018853019        6.3938284866       -1.3569366290  PROB      746             0.0000000000
      2430       154  GLY       CA            -11.9565897923        7.5448750148       -1.5025454351  PROB      746             0.0000000000
      2431       154  GLY       HA1           -12.4099616898        8.3123498438       -0.8923653297  PROB      746             0.0000000000
      2432       154  GLY       HA2           -11.3388170593        7.9359518530       -2.2949906655  PROB      746             0.0000000000
      2433       154  GLY       C             -11.0748116034        6.7021809855       -0.6305025767  PROB      746             0.0000000000
      2434       154  GLY       O             -10.1040732696        6.1039853996       -1.0880271583  PROB      746             0.0000000000
      2435       155  GLN       N             -11.4064982359        6.6195491593        0.6684811092  PROB      747             0.0000000000
      2436       155  GLN       HN            -12.2529271421        7.0518960393        0.9842222450  PROB      747             0.0000000000
      2437       155  GLN       CA            -10.6900766489        5.8228984948        1.6525105920  PROB      747             0.0000000000
      2438       155  GLN       HA             -9.7236416738        5.5435730721        1.2616865667  PROB      747             0.0000000000
      2439       155  GLN       CB            -10.4829527625        6.6436351661        2.9557780742  PROB      747             0.0000000000
      2440       155  GLN       HB1           -10.3055461512        5.9662028557        3.8227653983  PROB      747             0.0000000000
      2441       155  GLN       HB2           -11.4235351504        7.1983610731        3.1722507686  PROB      747             0.0000000000
      2442       155  GLN       CG             -9.2965623126        7.6385525075        2.8840020492  PROB      747             0.0000000000
      2443       155  GLN       HG1            -9.2687737145        8.2505315525        3.8105369473  PROB      747             0.0000000000
      2444       155  GLN       HG2            -9.4209797187        8.3205339422        2.0180349118  PROB      747             0.0000000000
      2445       155  GLN       CD             -7.9683476664        6.8850663019        2.7932745448  PROB      747             0.0000000000
      2446       155  GLN       OE1            -7.6356354312        6.0837682838        3.6718557577  PROB      747             0.0000000000
      2447       155  GLN       NE2            -7.1814529723        7.1065879578        1.7204868994  PROB      747             0.0000000000
      2448       155  GLN       HE21           -6.3630663786        6.5370351290        1.6243201279  PROB      747             0.0000000000
      2449       155  GLN       HE22           -7.4651476771        7.7474021416        1.0032032856  PROB      747             0.0000000000
      2450       155  GLN       C             -11.4009235920        4.5099561130        1.9400871517  PROB      747             0.0000000000
      2451       155  GLN       O             -11.0012434756        3.7159413101        2.7894026336  PROB      747             0.0000000000
      2452       156  ASP       N             -12.4837314046        4.2428186274        1.2001307472  PROB      748             0.0000000000
      2453       156  ASP       HN            -12.8327209427        4.9393691021        0.5640798821  PROB      748             0.0000000000
      2454       156  ASP       CA            -13.4765952315        3.2312697534        1.4967264362  PROB      748             0.0000000000
      2455       156  ASP       HA            -13.4536417408        3.0016685882        2.5533915800  PROB      748             0.0000000000
      2456       156  ASP       CB            -14.8919191897        3.7773491650        1.1115959466  PROB      748             0.0000000000
      2457       156  ASP       HB1           -15.6441530471        3.4441099570        1.8532929725  PROB      748             0.0000000000
      2458       156  ASP       HB2           -15.2166565230        3.4349767135        0.1062881746  PROB      748             0.0000000000
      2459       156  ASP       CG            -14.8902020862        5.2995601405        1.0632636196  PROB      748             0.0000000000
      2460       156  ASP       OD1           -14.4510163931        5.8260895084        0.0039547077  PROB      748             0.0000000000
      2461       156  ASP       OD2           -15.1279870275        5.9351293630        2.1132060396  PROB      748             0.0000000000
      2462       156  ASP       C             -13.1998891761        1.9547048451        0.7131263708  PROB      748             0.0000000000
      2463       156  ASP       O             -13.8639869918        0.9363495792        0.8845753377  PROB      748             0.0000000000
      2464       157  ARG       N             -12.1761340094        1.9947599102       -0.1625589680  PROB      749             0.0000000000
      2465       157  ARG       HN            -11.6247950961        2.8228495798       -0.1761922798  PROB      749             0.0000000000
      2466       157  ARG       CA            -11.8660487018        0.9927136620       -1.1654160088  PROB      749             0.0000000000
      2467       157  ARG       HA            -12.7349504661        0.8934074868       -1.8023077299  PROB      749             0.0000000000
      2468       157  ARG       CB            -10.6768262494        1.5184982770       -2.0104393266  PROB      749             0.0000000000
      2469       157  ARG       HB1            -9.7961762718        1.6389496950       -1.3399376614  PROB      749             0.0000000000
      2470       157  ARG       HB2           -10.9428775794        2.5329713584       -2.3832999452  PROB      749             0.0000000000
      2471       157  ARG       CG            -10.2674620511        0.6403690962       -3.2104050147  PROB      749             0.0000000000
      2472       157  ARG       HG1           -11.1067661281        0.5898052797       -3.9376256057  PROB      749             0.0000000000
      2473       157  ARG       HG2           -10.0672314769       -0.3957673839       -2.8545964717  PROB      749             0.0000000000
      2474       157  ARG       CD             -8.9884495484        1.1172051029       -3.9151794197  PROB      749             0.0000000000
      2475       157  ARG       HD1            -8.7012291605        0.4136913759       -4.7236570996  PROB      749             0.0000000000
      2476       157  ARG       HD2            -8.1440699811        1.1385303813       -3.1947012145  PROB      749             0.0000000000
      2477       157  ARG       NE             -9.2523978845        2.4626350015       -4.5292043503  PROB      749             0.0000000000
      2478       157  ARG       HE             -9.9075086198        2.5271311444       -5.2964046222  PROB      749             0.0000000000
      2479       157  ARG       CZ             -8.4102641931        3.4851862707       -4.4631322958  PROB      749             0.0000000000
      2480       157  ARG       NH1            -7.4223740589        3.5614139390       -3.6029852832  PROB      749             0.0000000000
      2481       157  ARG       HH11           -7.3480644522        2.8945908375       -2.8547109052  PROB      749             0.0000000000
      2482       157  ARG       HH12           -6.7047049399        4.2597892351       -3.6906463658  PROB      749             0.0000000000
      2483       157  ARG       NH2            -8.5391214516        4.4896226015       -5.3006416845  PROB      749             0.0000000000
      2484       157  ARG       HH21           -9.3848207320        4.6243144013       -5.8177784724  PROB      749             0.0000000000
      2485       157  ARG       HH22           -7.8382924080        5.2148142155       -5.2496401277  PROB      749             0.0000000000
      2486       157  ARG       C             -11.5732156357       -0.4026763496       -0.6190544690  PROB      749             0.0000000000
      2487       157  ARG       O             -12.0832011196       -1.4004368025       -1.1258271027  PROB      749             0.0000000000
      2488       158  THR       N             -10.7644310792       -0.5083839067        0.4564596061  PROB      750             0.0000000000
      2489       158  THR       HN            -10.2818972154        0.3122274797        0.7834548981  PROB      750             0.0000000000
      2490       158  THR       CA            -10.5655634703       -1.7471504988        1.2180856815  PROB      750             0.0000000000
      2491       158  THR       HA            -10.2989317371       -2.5254551837        0.5206150670  PROB      750             0.0000000000
      2492       158  THR       CB             -9.4289566923       -1.6305889562        2.2312292203  PROB      750             0.0000000000
      2493       158  THR       HB             -9.5772427022       -0.7101663133        2.8450370966  PROB      750             0.0000000000
      2494       158  THR       OG1            -8.1887988209       -1.5457917648        1.5413855357  PROB      750             0.0000000000
      2495       158  THR       HG1            -7.6185797278       -0.9938005361        2.1213998564  PROB      750             0.0000000000
      2496       158  THR       CG2            -9.3055620940       -2.8478677086        3.1634586567  PROB      750             0.0000000000
      2497       158  THR       HG21           -8.4052241750       -2.7548151438        3.8074741529  PROB      750             0.0000000000
      2498       158  THR       HG22           -9.2216596517       -3.7826595867        2.5697403536  PROB      750             0.0000000000
      2499       158  THR       HG23          -10.1827972329       -2.9355674446        3.8372999004  PROB      750             0.0000000000
      2500       158  THR       C             -11.8232001330       -2.2506095696        1.8999976382  PROB      750             0.0000000000
      2501       158  THR       O             -12.1094516623       -3.4456696105        1.9212201081  PROB      750             0.0000000000
      2502       159  LEU       N             -12.6162139642       -1.3278135496        2.4727972550  PROB      751             0.0000000000
      2503       159  LEU       HN            -12.3797217105       -0.3618664042        2.3911233624  PROB      751             0.0000000000
      2504       159  LEU       CA            -13.8387765014       -1.6195402338        3.1928823777  PROB      751             0.0000000000
      2505       159  LEU       HA            -13.6944837193       -2.5261765980        3.7651600685  PROB      751             0.0000000000
      2506       159  LEU       CB            -14.1546897370       -0.4396854351        4.1493919519  PROB      751             0.0000000000
      2507       159  LEU       HB1           -14.2070614342        0.4975431728        3.5503344879  PROB      751             0.0000000000
      2508       159  LEU       HB2           -13.2991025197       -0.3400638211        4.8528597512  PROB      751             0.0000000000
      2509       159  LEU       CG            -15.4507338645       -0.5517075447        4.9830650543  PROB      751             0.0000000000
      2510       159  LEU       HG            -16.3242172650       -0.6122010393        4.2893174495  PROB      751             0.0000000000
      2511       159  LEU       CD1           -15.4607345660       -1.8059994736        5.8707986874  PROB      751             0.0000000000
      2512       159  LEU       HD11          -14.5916630504       -1.8001853362        6.5614289569  PROB      751             0.0000000000
      2513       159  LEU       HD12          -15.4196337464       -2.7272286216        5.2513747553  PROB      751             0.0000000000
      2514       159  LEU       HD13          -16.3918386198       -1.8400030677        6.4755519476  PROB      751             0.0000000000
      2515       159  LEU       CD2           -15.6401672478        0.7087828923        5.8421903312  PROB      751             0.0000000000
      2516       159  LEU       HD21          -16.5911540310        0.6479219606        6.4129427887  PROB      751             0.0000000000
      2517       159  LEU       HD22          -15.6759532324        1.6155036405        5.2006451787  PROB      751             0.0000000000
      2518       159  LEU       HD23          -14.8034592680        0.8174536744        6.5637307297  PROB      751             0.0000000000
      2519       159  LEU       C             -15.0095946692       -1.8682029266        2.2602479482  PROB      751             0.0000000000
      2520       159  LEU       O             -15.7247763565       -2.8640432628        2.4034509577  PROB      751             0.0000000000
      2521       160  ALA       N             -14.5201845108       -2.9719139038       -0.8193616758  PROB      753             0.0000000000
      2522       160  ALA       HN            -13.7290957430       -2.3546196204       -0.9300537391  PROB      753             0.0000000000
      2523       160  ALA       CA            -14.2533119486       -4.3749301909       -0.9391139632  PROB      753             0.0000000000
      2524       160  ALA       HA            -14.9933255025       -4.7886685803       -1.6061119754  PROB      753             0.0000000000
      2525       160  ALA       CB            -12.8356972058       -4.5883677586       -1.4959732455  PROB      753             0.0000000000
      2526       160  ALA       HB1           -12.6102328886       -5.6681335313       -1.6217513989  PROB      753             0.0000000000
      2527       160  ALA       HB2           -12.0917682170       -4.1422647219       -0.8011066884  PROB      753             0.0000000000
      2528       160  ALA       HB3           -12.7348898014       -4.0865899747       -2.4814171661  PROB      753             0.0000000000
      2529       160  ALA       C             -14.4078394306       -5.0714213136        0.3947769230  PROB      753             0.0000000000
      2530       160  ALA       O             -14.4771389693       -6.3044015580        0.4467068104  PROB      753             0.0000000000
      2531       161  LEU       N             -15.3822997631      -11.1688012435       -9.9101554068  PROB      770             0.0000000000
      2532       161  LEU       HN            -15.6750487107      -11.1048698703       -8.9563787074  PROB      770             0.0000000000
      2533       161  LEU       CA            -13.9969359854      -11.4778854683      -10.1429685179  PROB      770             0.0000000000
      2534       161  LEU       HA            -13.4347715516      -10.5603403997      -10.0469032303  PROB      770             0.0000000000
      2535       161  LEU       CB            -13.4615370929      -12.5382043725       -9.1441665391  PROB      770             0.0000000000
      2536       161  LEU       HB1           -12.3645235904      -12.6538881916       -9.2888111722  PROB      770             0.0000000000
      2537       161  LEU       HB2           -13.9389696316      -13.5212477063       -9.3582980930  PROB      770             0.0000000000
      2538       161  LEU       CG            -13.7184878568      -12.2246091905       -7.6498875420  PROB      770             0.0000000000
      2539       161  LEU       HG            -14.8206075154      -12.2034147233       -7.4735495697  PROB      770             0.0000000000
      2540       161  LEU       CD1           -13.1430163567      -13.3402479417       -6.7668508735  PROB      770             0.0000000000
      2541       161  LEU       HD11          -13.5929220557      -14.3219176573       -7.0248200463  PROB      770             0.0000000000
      2542       161  LEU       HD12          -13.3471791466      -13.1333221419       -5.6943812379  PROB      770             0.0000000000
      2543       161  LEU       HD13          -12.0431898439      -13.4092111552       -6.9025246264  PROB      770             0.0000000000
      2544       161  LEU       CD2           -13.1421362214      -10.8688677928       -7.2117192394  PROB      770             0.0000000000
      2545       161  LEU       HD21          -13.6162288789      -10.0334356644       -7.7641474232  PROB      770             0.0000000000
      2546       161  LEU       HD22          -12.0478368666      -10.8369081471       -7.3881449864  PROB      770             0.0000000000
      2547       161  LEU       HD23          -13.3174383290      -10.7088452015       -6.1256290393  PROB      770             0.0000000000
      2548       161  LEU       C             -13.8395655821      -11.9508748527      -11.5710382207  PROB      770             0.0000000000
      2549       161  LEU       O             -13.6822750494      -11.1502742767      -12.5001064116  PROB      770             0.0000000000
      2550       162  LEU       N             -15.3575869536       -8.5082496784      -14.0447517649  PROB      773             0.0000000000
      2551       162  LEU       HN            -15.5589630630       -9.4112869170      -13.6605241022  PROB      773             0.0000000000
      2552       162  LEU       CA            -14.6428882795       -7.5834112813      -13.2035810335  PROB      773             0.0000000000
      2553       162  LEU       HA            -15.0355807931       -6.5985824890      -13.4066933871  PROB      773             0.0000000000
      2554       162  LEU       CB            -14.8267439904       -7.9347577279      -11.7050976252  PROB      773             0.0000000000
      2555       162  LEU       HB1           -14.3919778761       -8.9344282079      -11.5022624731  PROB      773             0.0000000000
      2556       162  LEU       HB2           -15.9161958728       -8.0127559633      -11.4941667010  PROB      773             0.0000000000
      2557       162  LEU       CG            -14.2180967420       -6.9245829277      -10.7102922409  PROB      773             0.0000000000
      2558       162  LEU       HG            -13.1677313471       -6.7039312471      -11.0155203179  PROB      773             0.0000000000
      2559       162  LEU       CD1           -15.0136482306       -5.6106796720      -10.6955253612  PROB      773             0.0000000000
      2560       162  LEU       HD11          -16.0800962005       -5.8070678376      -10.4563191571  PROB      773             0.0000000000
      2561       162  LEU       HD12          -14.9580503873       -5.1056176047      -11.6824352920  PROB      773             0.0000000000
      2562       162  LEU       HD13          -14.6117699740       -4.9176172068       -9.9279284984  PROB      773             0.0000000000
      2563       162  LEU       CD2           -14.1546756656       -7.5310577632       -9.3012787171  PROB      773             0.0000000000
      2564       162  LEU       HD21          -13.5099714736       -8.4343322857       -9.3047034319  PROB      773             0.0000000000
      2565       162  LEU       HD22          -15.1695089151       -7.8135651736       -8.9506192532  PROB      773             0.0000000000
      2566       162  LEU       HD23          -13.7207879689       -6.8056573947       -8.5828563392  PROB      773             0.0000000000
      2567       162  LEU       C             -13.1874809062       -7.5790220912      -13.6209943500  PROB      773             0.0000000000
      2568       162  LEU       O             -12.6837262709       -6.6039192473      -14.1777472910  PROB      773             0.0000000000
      2569       163  ASN       N             -12.4740088109       -8.7047387550      -13.4006922710  PROB      774             0.0000000000
      2570       163  ASN       HN            -12.9135093153       -9.4828775954      -12.9446806713  PROB      774             0.0000000000
      2571       163  ASN       CA            -11.0890352975       -8.8983827428      -13.8021365350  PROB      774             0.0000000000
      2572       163  ASN       HA            -10.4807461133       -8.1342912301      -13.3336625002  PROB      774             0.0000000000
      2573       163  ASN       CB            -10.6010750776      -10.3227431459      -13.4123704620  PROB      774             0.0000000000
      2574       163  ASN       HB1            -9.5699486820      -10.4810920148      -13.7869663394  PROB      774             0.0000000000
      2575       163  ASN       HB2           -11.2627917927      -11.0908902509      -13.8683042877  PROB      774             0.0000000000
      2576       163  ASN       CG            -10.5845861315      -10.5448314120      -11.9043862627  PROB      774             0.0000000000
      2577       163  ASN       OD1           -10.8318804801       -9.6607287066      -11.0843329442  PROB      774             0.0000000000
      2578       163  ASN       ND2           -10.2869666881      -11.8026182565      -11.5061859634  PROB      774             0.0000000000
      2579       163  ASN       HD21          -10.2122181593      -12.5335803774      -12.1957505561  PROB      774             0.0000000000
      2580       163  ASN       HD22          -10.1844576862      -11.9712681700      -10.5298747786  PROB      774             0.0000000000
      2581       163  ASN       C             -10.9076865541       -8.7706497719      -15.3087534673  PROB      774             0.0000000000
      2582       163  ASN       O             -10.0205792122       -8.0737642315      -15.7993349152  PROB      774             0.0000000000
      2583       164  ASP       N             -11.8107415850       -9.4229434158      -16.0686402438  PROB      775             0.0000000000
      2584       164  ASP       HN            -12.5048518238       -9.9888410399      -15.6365063436  PROB      775             0.0000000000
      2585       164  ASP       CA            -11.8786100143       -9.3705073237      -17.5106539552  PROB      775             0.0000000000
      2586       164  ASP       HA            -10.9104537876       -9.6701414480      -17.8935759493  PROB      775             0.0000000000
      2587       164  ASP       CB            -12.9581594126      -10.3743014040      -17.9887102003  PROB      775             0.0000000000
      2588       164  ASP       HB1           -13.9750874797      -10.0676771934      -17.6733885762  PROB      775             0.0000000000
      2589       164  ASP       HB2           -12.7413423567      -11.3794072232      -17.5700762387  PROB      775             0.0000000000
      2590       164  ASP       CG            -12.9277045490      -10.5073237887      -19.4997066683  PROB      775             0.0000000000
      2591       164  ASP       OD1           -11.8268717139      -10.8286418280      -20.0227696608  PROB      775             0.0000000000
      2592       164  ASP       OD2           -13.9779133164      -10.2835898891      -20.1376471728  PROB      775             0.0000000000
      2593       164  ASP       C             -12.1419979416       -7.9559419529      -18.0276337407  PROB      775             0.0000000000
      2594       164  ASP       O             -11.4885260777       -7.4785996706      -18.9530867974  PROB      775             0.0000000000
      2595       165  ARG       N             -13.0737672733       -7.2194881154      -17.3799219065  PROB      776             0.0000000000
      2596       165  ARG       HN            -13.5838505754       -7.6364655644      -16.6348088864  PROB      776             0.0000000000
      2597       165  ARG       CA            -13.3660188692       -5.8299696110      -17.6870636311  PROB      776             0.0000000000
      2598       165  ARG       HA            -13.6380506438       -5.7779067717      -18.7330980903  PROB      776             0.0000000000
      2599       165  ARG       CB            -14.5630251266       -5.3239451326      -16.8315353838  PROB      776             0.0000000000
      2600       165  ARG       HB1           -14.3530796965       -5.4878477376      -15.7523246216  PROB      776             0.0000000000
      2601       165  ARG       HB2           -15.4241701731       -5.9822128452      -17.0940725146  PROB      776             0.0000000000
      2602       165  ARG       CG            -15.0080138038       -3.8513482222      -17.0366286196  PROB      776             0.0000000000
      2603       165  ARG       HG1           -16.0713624552       -3.8061473505      -16.7005978045  PROB      776             0.0000000000
      2604       165  ARG       HG2           -14.9861134177       -3.6198530294      -18.1246958600  PROB      776             0.0000000000
      2605       165  ARG       CD            -14.2317070309       -2.7732864293      -16.2538337837  PROB      776             0.0000000000
      2606       165  ARG       HD1           -13.1863350877       -2.6658497768      -16.6158315902  PROB      776             0.0000000000
      2607       165  ARG       HD2           -14.2149828797       -3.0135092660      -15.1668888171  PROB      776             0.0000000000
      2608       165  ARG       NE            -14.9616261570       -1.4823134032      -16.4791709633  PROB      776             0.0000000000
      2609       165  ARG       HE            -15.8225648731       -1.4935222459      -16.9658233260  PROB      776             0.0000000000
      2610       165  ARG       CZ            -14.5072325666       -0.2999832627      -16.0948252743  PROB      776             0.0000000000
      2611       165  ARG       NH1           -13.4295014218       -0.1197117116      -15.3739035183  PROB      776             0.0000000000
      2612       165  ARG       HH11          -12.8447470868       -0.8884777468      -15.0734048116  PROB      776             0.0000000000
      2613       165  ARG       HH12          -13.0629944343        0.8144523542      -15.3361963107  PROB      776             0.0000000000
      2614       165  ARG       NH2           -15.1065875546        0.8117421755      -16.4729558486  PROB      776             0.0000000000
      2615       165  ARG       HH21          -14.6044306938        1.6537862906      -16.2378882786  PROB      776             0.0000000000
      2616       165  ARG       HH22          -15.8603824680        0.7980503240      -17.1075611691  PROB      776             0.0000000000
      2617       165  ARG       C             -12.1642740411       -4.9253399172      -17.5084859605  PROB      776             0.0000000000
      2618       165  ARG       O             -11.8607519204       -4.0951931815      -18.3610790913  PROB      776             0.0000000000
      2619       166  GLU       N             -11.4212676260       -5.0795788589      -16.3988801600  PROB      777             0.0000000000
      2620       166  GLU       HN            -11.7033431213       -5.7243098424      -15.6833928588  PROB      777             0.0000000000
      2621       166  GLU       CA            -10.1825459745       -4.3646642464      -16.1709345093  PROB      777             0.0000000000
      2622       166  GLU       HA            -10.3995207733       -3.3151822843      -16.3064134189  PROB      777             0.0000000000
      2623       166  GLU       CB             -9.6846918611       -4.5933602776      -14.7248248720  PROB      777             0.0000000000
      2624       166  GLU       HB1            -8.6157306896       -4.2915438741      -14.6253765507  PROB      777             0.0000000000
      2625       166  GLU       HB2            -9.7450096978       -5.6778313138      -14.4832265208  PROB      777             0.0000000000
      2626       166  GLU       CG            -10.4980657935       -3.7849104002      -13.6892171565  PROB      777             0.0000000000
      2627       166  GLU       HG1           -10.0892518181       -3.9554554120      -12.6716930819  PROB      777             0.0000000000
      2628       166  GLU       HG2           -11.5616718855       -4.1029698017      -13.7001483211  PROB      777             0.0000000000
      2629       166  GLU       CD            -10.4179071474       -2.3085960243      -14.0013642204  PROB      777             0.0000000000
      2630       166  GLU       OE1           -11.4570369689       -1.6803756488      -14.3325416712  PROB      777             0.0000000000
      2631       166  GLU       OE2            -9.2919666945       -1.7441581487      -13.9570639686  PROB      777             0.0000000000
      2632       166  GLU       C              -9.0777061104       -4.6410195838      -17.1708019908  PROB      777             0.0000000000
      2633       166  GLU       O              -8.4238551414       -3.7146814958      -17.6514151745  PROB      777             0.0000000000
      2634       167  ILE       N              -8.8671367719       -5.9176907877      -17.5342094097  PROB      778             0.0000000000
      2635       167  ILE       HN             -9.3673360288       -6.6565322820      -17.0744250113  PROB      778             0.0000000000
      2636       167  ILE       CA             -7.9681433720       -6.3222322780      -18.6049937050  PROB      778             0.0000000000
      2637       167  ILE       HA             -7.0016809797       -5.8802197822      -18.4072443695  PROB      778             0.0000000000
      2638       167  ILE       CB             -7.7865477209       -7.8413510339      -18.6022716469  PROB      778             0.0000000000
      2639       167  ILE       HB             -8.7982571472       -8.3133935160      -18.5891484173  PROB      778             0.0000000000
      2640       167  ILE       CG2            -7.0462346047       -8.3224774656      -19.8700732722  PROB      778             0.0000000000
      2641       167  ILE       HG21           -6.0824747156       -7.7849915779      -19.9928277946  PROB      778             0.0000000000
      2642       167  ILE       HG22           -7.6658413014       -8.1645987800      -20.7783717766  PROB      778             0.0000000000
      2643       167  ILE       HG23           -6.8403984230       -9.4091082857      -19.8061062166  PROB      778             0.0000000000
      2644       167  ILE       CG1            -7.0367354195       -8.2780247221      -17.3159750176  PROB      778             0.0000000000
      2645       167  ILE       HG11           -7.4046771590       -7.6902764080      -16.4466612110  PROB      778             0.0000000000
      2646       167  ILE       HG12           -5.9568199621       -8.0450996842      -17.4376872103  PROB      778             0.0000000000
      2647       167  ILE       CD             -7.2121076423       -9.7596685234      -16.9684725567  PROB      778             0.0000000000
      2648       167  ILE       HD1            -6.7893061743      -10.4007572076      -17.7657684841  PROB      778             0.0000000000
      2649       167  ILE       HD2            -8.2908672875      -10.0049698145      -16.8537270964  PROB      778             0.0000000000
      2650       167  ILE       HD3            -6.6955485742      -10.0076728923      -16.0171343242  PROB      778             0.0000000000
      2651       167  ILE       C              -8.3954816095       -5.7711490801      -19.9637532092  PROB      778             0.0000000000
      2652       167  ILE       O              -7.5839584158       -5.2379107999      -20.7174094112  PROB      778             0.0000000000
      2653       168  SER       N              -9.7076663688       -5.8264598497      -20.2789921396  PROB      779             0.0000000000
      2654       168  SER       HN            -10.3297185680       -6.3172345504      -19.6611516015  PROB      779             0.0000000000
      2655       168  SER       CA            -10.3042874659       -5.2778588068      -21.4899120871  PROB      779             0.0000000000
      2656       168  SER       HA             -9.8229092677       -5.7413551851      -22.3348057112  PROB      779             0.0000000000
      2657       168  SER       CB            -11.8241687140       -5.6090605495      -21.5634673270  PROB      779             0.0000000000
      2658       168  SER       HB1           -12.3443757450       -5.1688163825      -20.6855245190  PROB      779             0.0000000000
      2659       168  SER       HB2           -11.9566437339       -6.7135989880      -21.5057991247  PROB      779             0.0000000000
      2660       168  SER       OG            -12.4476788991       -5.1245909324      -22.7545487680  PROB      779             0.0000000000
      2661       168  SER       HG1           -12.2283790789       -5.7408434646      -23.4627937108  PROB      779             0.0000000000
      2662       168  SER       C             -10.0968984899       -3.7756318624      -21.6149617080  PROB      779             0.0000000000
      2663       168  SER       O              -9.6378507186       -3.2817224196      -22.6433065994  PROB      779             0.0000000000
      2664       169  MET       N             -10.3498608366       -3.0237811798      -20.5266091654  PROB      780             0.0000000000
      2665       169  MET       HN            -10.7566030695       -3.4574266067      -19.7178177687  PROB      780             0.0000000000
      2666       169  MET       CA            -10.1050949823       -1.5984486115      -20.4243105200  PROB      780             0.0000000000
      2667       169  MET       HA            -10.6234890940       -1.1348551064      -21.2524595637  PROB      780             0.0000000000
      2668       169  MET       CB            -10.6978487853       -1.0315981856      -19.1090605476  PROB      780             0.0000000000
      2669       169  MET       HB1           -10.3026228166       -0.0116512392      -18.9006761822  PROB      780             0.0000000000
      2670       169  MET       HB2           -10.3850812754       -1.6849817254      -18.2642150126  PROB      780             0.0000000000
      2671       169  MET       CG            -12.2337692838       -0.9262905663      -19.1386561431  PROB      780             0.0000000000
      2672       169  MET       HG1           -12.5767929819       -0.6993796264      -18.1071953491  PROB      780             0.0000000000
      2673       169  MET       HG2           -12.6561705098       -1.9166067726      -19.4166000022  PROB      780             0.0000000000
      2674       169  MET       SD            -12.8548385821        0.3552365879      -20.2695804227  PROB      780             0.0000000000
      2675       169  MET       CE            -14.5618608856       -0.2581062830      -20.2722047034  PROB      780             0.0000000000
      2676       169  MET       HE1           -14.9734214203       -0.2944898118      -19.2437617484  PROB      780             0.0000000000
      2677       169  MET       HE2           -14.6115567064       -1.2821063711      -20.7027248216  PROB      780             0.0000000000
      2678       169  MET       HE3           -15.2147951941        0.3987590806      -20.8864383183  PROB      780             0.0000000000
      2679       169  MET       C              -8.6629476807       -1.1448485700      -20.5690268106  PROB      780             0.0000000000
      2680       169  MET       O              -8.3903642206       -0.1125726993      -21.1836753850  PROB      780             0.0000000000
      2681       170  GLU       N              -7.7003551464       -1.8782907081      -19.9805427611  PROB      781             0.0000000000
      2682       170  GLU       HN             -7.9429963475       -2.7257637552      -19.5067361953  PROB      781             0.0000000000
      2683       170  GLU       CA             -6.2962139259       -1.5036953313      -19.9363219334  PROB      781             0.0000000000
      2684       170  GLU       HA             -6.2500162945       -0.5410942183      -19.4461348709  PROB      781             0.0000000000
      2685       170  GLU       CB             -5.5130321902       -2.5223641775      -19.0652529569  PROB      781             0.0000000000
      2686       170  GLU       HB1            -5.6241031351       -3.5333092406      -19.5210648340  PROB      781             0.0000000000
      2687       170  GLU       HB2            -6.0015680753       -2.5642997373      -18.0659054367  PROB      781             0.0000000000
      2688       170  GLU       CG             -4.0078037223       -2.2238635727      -18.8700939883  PROB      781             0.0000000000
      2689       170  GLU       HG1            -3.4660309079       -2.3208391060      -19.8326419116  PROB      781             0.0000000000
      2690       170  GLU       HG2            -3.5630188277       -2.9560052842      -18.1665204709  PROB      781             0.0000000000
      2691       170  GLU       CD             -3.7815162734       -0.8362982342      -18.3094367043  PROB      781             0.0000000000
      2692       170  GLU       OE1            -4.1366575136       -0.5767605372      -17.1298604529  PROB      781             0.0000000000
      2693       170  GLU       OE2            -3.2341266230        0.0331130765      -19.0364969214  PROB      781             0.0000000000
      2694       170  GLU       C              -5.6282659424       -1.3256399163      -21.3042035306  PROB      781             0.0000000000
      2695       170  GLU       O              -5.8636014282       -2.0831920554      -22.2404836569  PROB      781             0.0000000000
      2696       171  ASP       N              -4.7711593985       -0.3007967227      -21.4695201176  PROB      782             0.0000000000
      2697       171  ASP       HN             -4.5242770563        0.2802037202      -20.6941553675  PROB      782             0.0000000000
      2698       171  ASP       CA             -4.1033327376       -0.0413335948      -22.7311394435  PROB      782             0.0000000000
      2699       171  ASP       HA             -4.5391451636       -0.6281078716      -23.5243863078  PROB      782             0.0000000000
      2700       171  ASP       CB             -4.1995110338        1.4679772430      -23.0633001501  PROB      782             0.0000000000
      2701       171  ASP       HB1            -3.4863451164        1.7383580319      -23.8745327350  PROB      782             0.0000000000
      2702       171  ASP       HB2            -3.9580130784        2.0794464460      -22.1713798288  PROB      782             0.0000000000
      2703       171  ASP       CG             -5.5751861782        1.8178729992      -23.5717962166  PROB      782             0.0000000000
      2704       171  ASP       OD1            -6.0631599091        1.1599707979      -24.5297141308  PROB      782             0.0000000000
      2705       171  ASP       OD2            -6.1312018962        2.8496291527      -23.1161548361  PROB      782             0.0000000000
      2706       171  ASP       C              -2.6391263058       -0.4393949060      -22.6981058917  PROB      782             0.0000000000
      2707       171  ASP       O              -2.0311201015       -0.6647799614      -23.7461919958  PROB      782             0.0000000000
      2708       172  GLU       N              -2.0361522413       -0.5792598695      -21.5047891627  PROB      783             0.0000000000
      2709       172  GLU       HN             -2.5271333920       -0.4053730433      -20.6409926816  PROB      783             0.0000000000
      2710       172  GLU       CA             -0.6264096238       -0.8664030945      -21.3916502344  PROB      783             0.0000000000
      2711       172  GLU       HA             -0.2068958053       -1.0481913112      -22.3699874798  PROB      783             0.0000000000
      2712       172  GLU       CB              0.1337885786        0.3420853369      -20.8032765677  PROB      783             0.0000000000
      2713       172  GLU       HB1            -0.3179924353        0.6173908458      -19.8237631205  PROB      783             0.0000000000
      2714       172  GLU       HB2            -0.0303163958        1.2068602880      -21.4878245109  PROB      783             0.0000000000
      2715       172  GLU       CG              1.6543415518        0.1226231296      -20.6210576512  PROB      783             0.0000000000
      2716       172  GLU       HG1             1.8426229516       -0.5813058927      -19.7877099782  PROB      783             0.0000000000
      2717       172  GLU       HG2             2.1189408436        1.0886105744      -20.3540673672  PROB      783             0.0000000000
      2718       172  GLU       CD              2.3158318256       -0.4010057961      -21.8776123046  PROB      783             0.0000000000
      2719       172  GLU       OE1             2.2307324171        0.2628547288      -22.9408047018  PROB      783             0.0000000000
      2720       172  GLU       OE2             2.9294214467       -1.4999292947      -21.8315204330  PROB      783             0.0000000000
      2721       172  GLU       C              -0.3556963639       -2.1175702887      -20.5818911891  PROB      783             0.0000000000
      2722       172  GLU       O              -0.5545345332       -2.1838060627      -19.3697553290  PROB      783             0.0000000000
      2723       173  ALA       N               0.1684979615       -3.1602186644      -21.2498520089  PROB      784             0.0000000000
      2724       173  ALA       HN              0.2739390038       -3.1080026417      -22.2458106735  PROB      784             0.0000000000
      2725       173  ALA       CA              0.4578039826       -4.4400134038      -20.6470320387  PROB      784             0.0000000000
      2726       173  ALA       HA             -0.4060799017       -4.7470895167      -20.0712720342  PROB      784             0.0000000000
      2727       173  ALA       CB              0.6902322099       -5.4548121603      -21.7804863716  PROB      784             0.0000000000
      2728       173  ALA       HB1            -0.1848670981       -5.4516530658      -22.4644598540  PROB      784             0.0000000000
      2729       173  ALA       HB2             0.7971404423       -6.4792802733      -21.3785674386  PROB      784             0.0000000000
      2730       173  ALA       HB3             1.5957003112       -5.2004540895      -22.3694166348  PROB      784             0.0000000000
      2731       173  ALA       C               1.6518865439       -4.4209392584      -19.6908695289  PROB      784             0.0000000000
      2732       173  ALA       O               1.8212519314       -5.3095214459      -18.8578340723  PROB      784             0.0000000000
      2733       174  THR       N               2.5266484411       -3.3956474364      -19.7595983895  PROB      785             0.0000000000
      2734       174  THR       HN              2.4491452793       -2.7244658704      -20.5057538152  PROB      785             0.0000000000
      2735       174  THR       CA              3.5757071554       -3.1601218917      -18.7616959845  PROB      785             0.0000000000
      2736       174  THR       HA              4.1304236427       -4.0797505956      -18.6758718556  PROB      785             0.0000000000
      2737       174  THR       CB              4.5786177596       -2.0683505584      -19.1321756037  PROB      785             0.0000000000
      2738       174  THR       HB              4.1354273191       -1.0487834519      -19.0378232621  PROB      785             0.0000000000
      2739       174  THR       OG1             5.0141956180       -2.2351475679      -20.4700173787  PROB      785             0.0000000000
      2740       174  THR       HG1             4.2595621357       -1.9219427933      -21.0187486864  PROB      785             0.0000000000
      2741       174  THR       CG2             5.8375696311       -2.1823912091      -18.2636132036  PROB      785             0.0000000000
      2742       174  THR       HG21            6.2445667311       -3.2112648122      -18.3262659890  PROB      785             0.0000000000
      2743       174  THR       HG22            5.6263118182       -1.9382686498      -17.2033006586  PROB      785             0.0000000000
      2744       174  THR       HG23            6.6224521070       -1.4829200080      -18.6221702402  PROB      785             0.0000000000
      2745       174  THR       C               3.0222261738       -2.8376817239      -17.3820167938  PROB      785             0.0000000000
      2746       174  THR       O               3.5506059977       -3.2583386076      -16.3549597935  PROB      785             0.0000000000
      2747       175  THR       N               1.9331612272       -2.0559350666      -17.3229948542  PROB      786             0.0000000000
      2748       175  THR       HN              1.4796497055       -1.7465865742      -18.1584568799  PROB      786             0.0000000000
      2749       175  THR       CA              1.3835741858       -1.5026454126      -16.0891276141  PROB      786             0.0000000000
      2750       175  THR       HA              1.9439960066       -1.8783422567      -15.2455226505  PROB      786             0.0000000000
      2751       175  THR       CB              1.4614808374        0.0205646052      -16.0110598267  PROB      786             0.0000000000
      2752       175  THR       HB              0.7984657571        0.4576549065      -15.2260766779  PROB      786             0.0000000000
      2753       175  THR       OG1             1.1885669720        0.6154863993      -17.2721397024  PROB      786             0.0000000000
      2754       175  THR       HG1             0.2099037952        0.6186699311      -17.3374781345  PROB      786             0.0000000000
      2755       175  THR       CG2             2.9012097528        0.4034922564      -15.6514471932  PROB      786             0.0000000000
      2756       175  THR       HG21            3.1678915253        0.0165449503      -14.6470070395  PROB      786             0.0000000000
      2757       175  THR       HG22            3.0042143340        1.5108431177      -15.6339577457  PROB      786             0.0000000000
      2758       175  THR       HG23            3.6139329621       -0.0113605702      -16.3930606325  PROB      786             0.0000000000
      2759       175  THR       C              -0.0258156857       -1.9915908720      -15.8448690615  PROB      786             0.0000000000
      2760       175  THR       O              -0.8385600926       -1.3254688122      -15.2099488461  PROB      786             0.0000000000
      2761       176  LEU       N              -0.3685308791       -3.1952427369      -16.3397869576  PROB      787             0.0000000000
      2762       176  LEU       HN              0.2650436257       -3.6880132827      -16.9282489973  PROB      787             0.0000000000
      2763       176  LEU       CA             -1.6041774644       -3.8812864537      -15.9954964346  PROB      787             0.0000000000
      2764       176  LEU       HA             -2.4281740672       -3.2289303406      -16.2496922298  PROB      787             0.0000000000
      2765       176  LEU       CB             -1.7160866752       -5.1953343137      -16.8195420906  PROB      787             0.0000000000
      2766       176  LEU       HB1            -0.7820867132       -5.7789909179      -16.6515984930  PROB      787             0.0000000000
      2767       176  LEU       HB2            -1.7546694541       -4.9333563502      -17.8989484451  PROB      787             0.0000000000
      2768       176  LEU       CG             -2.9113729591       -6.1146993109      -16.4797833572  PROB      787             0.0000000000
      2769       176  LEU       HG             -2.9156813984       -6.2851058795      -15.3813415070  PROB      787             0.0000000000
      2770       176  LEU       CD1            -4.2595857430       -5.4900589669      -16.8679775935  PROB      787             0.0000000000
      2771       176  LEU       HD11           -4.3298460283       -5.3439156005      -17.9652782103  PROB      787             0.0000000000
      2772       176  LEU       HD12           -4.3948203184       -4.5070141940      -16.3733966189  PROB      787             0.0000000000
      2773       176  LEU       HD13           -5.0964468412       -6.1438253461      -16.5448482912  PROB      787             0.0000000000
      2774       176  LEU       CD2            -2.7531522366       -7.5014292225      -17.1196051436  PROB      787             0.0000000000
      2775       176  LEU       HD21           -2.7058182901       -7.4101504553      -18.2206652570  PROB      787             0.0000000000
      2776       176  LEU       HD22           -3.6154977383       -8.1498225834      -16.8549824371  PROB      787             0.0000000000
      2777       176  LEU       HD23           -1.8225743555       -7.9907063276      -16.7615010465  PROB      787             0.0000000000
      2778       176  LEU       C              -1.7022975699       -4.1695644073      -14.4944347865  PROB      787             0.0000000000
      2779       176  LEU       O              -0.7905082223       -4.7586533125      -13.9106573747  PROB      787             0.0000000000
      2780       177  PHE       N              -2.7932463922       -3.7267392574      -13.8333869099  PROB      788             0.0000000000
      2781       177  PHE       HN             -3.5147672072       -3.2345126298      -14.3439830069  PROB      788             0.0000000000
      2782       177  PHE       CA             -3.0563594701       -3.8695171139      -12.4057975505  PROB      788             0.0000000000
      2783       177  PHE       HA             -3.9463807156       -3.2837069912      -12.2212452271  PROB      788             0.0000000000
      2784       177  PHE       CB             -3.3522221468       -5.3399932241      -11.9832600780  PROB      788             0.0000000000
      2785       177  PHE       HB1            -3.4959672464       -5.4200802388      -10.8839284958  PROB      788             0.0000000000
      2786       177  PHE       HB2            -2.5045734230       -5.9987321100      -12.2646128361  PROB      788             0.0000000000
      2787       177  PHE       CG             -4.6200556371       -5.8573020984      -12.6078918275  PROB      788             0.0000000000
      2788       177  PHE       CD1            -5.8574029305       -5.2991222723      -12.2489210247  PROB      788             0.0000000000
      2789       177  PHE       HD1            -5.8880963974       -4.4534716784      -11.5781427298  PROB      788             0.0000000000
      2790       177  PHE       CE1            -7.0549997051       -5.8437341466      -12.7279174523  PROB      788             0.0000000000
      2791       177  PHE       HE1            -7.9995016540       -5.4142191155      -12.4240101040  PROB      788             0.0000000000
      2792       177  PHE       CZ             -7.0266596111       -6.9498934681      -13.5859500933  PROB      788             0.0000000000
      2793       177  PHE       HZ             -7.9509637770       -7.3712290393      -13.9549525161  PROB      788             0.0000000000
      2794       177  PHE       CD2            -4.6067249985       -6.9767675898      -13.4573984438  PROB      788             0.0000000000
      2795       177  PHE       HD2            -3.6672465224       -7.4496224368      -13.6987390192  PROB      788             0.0000000000
      2796       177  PHE       CE2            -5.8001409969       -7.5174110430      -13.9514115178  PROB      788             0.0000000000
      2797       177  PHE       HE2            -5.7736912567       -8.3818517236      -14.5975515929  PROB      788             0.0000000000
      2798       177  PHE       C              -2.0086839942       -3.2475289303      -11.4837463967  PROB      788             0.0000000000
      2799       177  PHE       O              -1.8720713907       -3.6117453768      -10.3175625720  PROB      788             0.0000000000
      2800       178  ARG       N              -1.2288297183       -2.2645477284      -11.9648237761  PROB      789             0.0000000000
      2801       178  ARG       HN             -1.4295084685       -1.8594135686      -12.8594317961  PROB      789             0.0000000000
      2802       178  ARG       CA             -0.1020758323       -1.7339777576      -11.2264890814  PROB      789             0.0000000000
      2803       178  ARG       HA              0.4219190817       -2.5611070268      -10.7695675404  PROB      789             0.0000000000
      2804       178  ARG       CB              0.8319326268       -0.9909742533      -12.2129286596  PROB      789             0.0000000000
      2805       178  ARG       HB1             0.3312705994       -0.0589018999      -12.5566417034  PROB      789             0.0000000000
      2806       178  ARG       HB2             0.9603270605       -1.6353607183      -13.1098467885  PROB      789             0.0000000000
      2807       178  ARG       CG              2.2221231837       -0.6722117039      -11.6434551068  PROB      789             0.0000000000
      2808       178  ARG       HG1             2.1066454575       -0.1734479752      -10.6551214189  PROB      789             0.0000000000
      2809       178  ARG       HG2             2.7360050148        0.0510826871      -12.3106032775  PROB      789             0.0000000000
      2810       178  ARG       CD              3.1057465598       -1.9059644139      -11.4567291878  PROB      789             0.0000000000
      2811       178  ARG       HD1             2.5216376165       -2.7354991514      -11.0527881241  PROB      789             0.0000000000
      2812       178  ARG       HD2             3.9078413794       -1.6801193082      -10.7543414886  PROB      789             0.0000000000
      2813       178  ARG       NE              3.6608503900       -2.3369945762      -12.7447522246  PROB      789             0.0000000000
      2814       178  ARG       HE              3.1882688232       -3.1319103840      -13.1952871436  PROB      789             0.0000000000
      2815       178  ARG       CZ              4.8336654195       -1.9036451432      -13.2333120134  PROB      789             0.0000000000
      2816       178  ARG       NH1             5.5584485749       -0.9749852286      -12.6104292033  PROB      789             0.0000000000
      2817       178  ARG       HH11            6.3454846551       -0.5062102997      -13.0749211035  PROB      789             0.0000000000
      2818       178  ARG       HH12            5.2875073694       -0.5423329632      -11.7250528484  PROB      789             0.0000000000
      2819       178  ARG       NH2             5.2859330342       -2.4532592892      -14.3838031260  PROB      789             0.0000000000
      2820       178  ARG       HH21            4.6309495711       -2.9107109038      -15.0232374540  PROB      789             0.0000000000
      2821       178  ARG       HH22            6.1944344608       -2.1618344004      -14.7700232637  PROB      789             0.0000000000
      2822       178  ARG       QQH9            2.4641476264       -1.0101365711      -11.5923108776  PROB      789             0.0000000000
      2823       178  ARG       C              -0.5357348394       -0.7925845637      -10.1063039425  PROB      789             0.0000000000
      2824       178  ARG       O               0.1329171509       -0.6802665699       -9.0739063396  PROB      789             0.0000000000
      2825       179  ALA       N              -1.6997234059       -0.1440776250      -10.2778678824  PROB      790             0.0000000000
      2826       179  ALA       HN             -2.1930360687       -0.2453812607      -11.1504911479  PROB      790             0.0000000000
      2827       179  ALA       CA             -2.2878279142        0.7779413109       -9.3363405338  PROB      790             0.0000000000
      2828       179  ALA       HA             -1.6185462042        0.9343254705       -8.5004976407  PROB      790             0.0000000000
      2829       179  ALA       CB             -2.5528598384        2.1208939207      -10.0306474362  PROB      790             0.0000000000
      2830       179  ALA       HB1            -3.2094464410        1.9782318692      -10.9168920407  PROB      790             0.0000000000
      2831       179  ALA       HB2            -1.5941240778        2.5615453095      -10.3787674378  PROB      790             0.0000000000
      2832       179  ALA       HB3            -3.0446637663        2.8351090620       -9.3387476842  PROB      790             0.0000000000
      2833       179  ALA       C              -3.6019982754        0.2431440711       -8.7860050270  PROB      790             0.0000000000
      2834       179  ALA       O              -4.3873862207       -0.3962726981       -9.4884178849  PROB      790             0.0000000000
      2835       180  THR       N              -3.8449760589        0.4767391712       -7.4798271729  PROB      791             0.0000000000
      2836       180  THR       HN             -3.1656227701        0.9793653968       -6.9357257804  PROB      791             0.0000000000
[truncated: 703,591 more chars]
