# Supplementary material for: Systematically Improvable and Locality Accelerated Enzymatic Reactivity Modeling: Toward Chemical Accuracy at Affordable Cost
Source: J Chem Theory Comput. 2026 Mar 24;22(7):3415–30. doi: 10.1021/acs.jctc.5c02128 (PMC13085240; doi:10.1021/acs.jctc.5c02128)
Supplement: Supplementary file 3 [file ct5c02128_si_003.zip › geom-PS.crd]

* 1.1 6  -2437094.97
*  DATE:     7/31/21      6:39: 3      CREATED BY USER: ucapgeh
*
      7826  EXT
         1         1  GLU       N              26.1284775395       12.6692927656        3.3264128801  PROA      3               0.0000000000
         2         1  GLU       HN             25.8329781770       13.1544929577        4.1518090756  PROA      3               0.0000000000
         3         1  GLU       CA             25.1708596809       11.7523822059        2.7669062288  PROA      3               0.0000000000
         4         1  GLU       HA             25.3701023315       11.7078489689        1.7088145083  PROA      3               0.0000000000
         5         1  GLU       CB             25.3130563407       10.3222869526        3.3581850844  PROA      3               0.0000000000
         6         1  GLU       HB1            25.2744399104       10.4044218141        4.4694149883  PROA      3               0.0000000000
         7         1  GLU       HB2            26.3227952662        9.9395764968        3.0908076030  PROA      3               0.0000000000
         8         1  GLU       CG             24.2287176968        9.3125645743        2.9006439940  PROA      3               0.0000000000
         9         1  GLU       HG1            24.2409512379        9.2270023820        1.7932594305  PROA      3               0.0000000000
        10         1  GLU       HG2            23.2182568495        9.6488124122        3.2170053915  PROA      3               0.0000000000
        11         1  GLU       CD             24.4373300655        7.9359714766        3.4960860714  PROA      3               0.0000000000
        12         1  GLU       OE1            24.6630650059        6.9622234979        2.7289208938  PROA      3               0.0000000000
        13         1  GLU       OE2            24.3168177324        7.7640591119        4.7342845021  PROA      3               0.0000000000
        14         1  GLU       C              23.7555882056       12.2681094776        2.9230597928  PROA      3               0.0000000000
        15         1  GLU       O              23.3520321318       12.7114974305        3.9995256076  PROA      3               0.0000000000
        16         2  TYR       N              22.9593049814       12.2016498210        1.8409638000  PROA      4               0.0000000000
        17         2  TYR       HN             23.3453541681       11.9221792817        0.9558700434  PROA      4               0.0000000000
        18         2  TYR       CA             21.5479453878       12.5184566994        1.8395438748  PROA      4               0.0000000000
        19         2  TYR       HA             21.2216367821       12.7468263396        2.8446154153  PROA      4               0.0000000000
        20         2  TYR       CB             21.2085848960       13.7034142688        0.8881715445  PROA      4               0.0000000000
        21         2  TYR       HB1            20.1288519314       13.9551561318        0.9457915755  PROA      4               0.0000000000
        22         2  TYR       HB2            21.4584987546       13.4272635389       -0.1597265643  PROA      4               0.0000000000
        23         2  TYR       CG             21.9848623513       14.9426161233        1.2558758149  PROA      4               0.0000000000
        24         2  TYR       CD1            21.9746088681       15.4236386602        2.5755584966  PROA      4               0.0000000000
        25         2  TYR       HD1            21.4012915166       14.9078169037        3.3315984809  PROA      4               0.0000000000
        26         2  TYR       CE1            22.7132451524       16.5609385179        2.9317116148  PROA      4               0.0000000000
        27         2  TYR       HE1            22.7087566764       16.8942256076        3.9592487049  PROA      4               0.0000000000
        28         2  TYR       CZ             23.4500046766       17.2443951982        1.9591965070  PROA      4               0.0000000000
        29         2  TYR       OH             24.2028988647       18.3816422974        2.3037388506  PROA      4               0.0000000000
        30         2  TYR       HH             23.9855759883       18.6003847178        3.2128124452  PROA      4               0.0000000000
        31         2  TYR       CD2            22.7108456881       15.6569131245        0.2855726624  PROA      4               0.0000000000
        32         2  TYR       HD2            22.7119387600       15.3194560542       -0.7365314021  PROA      4               0.0000000000
        33         2  TYR       CE2            23.4397392984       16.8017867028        0.6346013376  PROA      4               0.0000000000
        34         2  TYR       HE2            23.9934911695       17.3490010154       -0.1132531068  PROA      4               0.0000000000
        35         2  TYR       C              20.7696616142       11.2968338383        1.3833846715  PROA      4               0.0000000000
        36         2  TYR       O              20.9578493608       10.7826093678        0.2790567888  PROA      4               0.0000000000
        37         3  LYS       N              19.8587335324       10.7971545028        2.2351473019  PROA      5               0.0000000000
        38         3  LYS       HN             19.7819139387       11.1710836156        3.1731548690  PROA      5               0.0000000000
        39         3  LYS       CA             18.9684962479        9.7053655692        1.9121790579  PROA      5               0.0000000000
        40         3  LYS       HA             19.4710526226        9.0241535934        1.2393948833  PROA      5               0.0000000000
        41         3  LYS       CB             18.5427655504        8.9236019517        3.1792229813  PROA      5               0.0000000000
        42         3  LYS       HB1            17.8665650197        8.0915089347        2.8783871623  PROA      5               0.0000000000
        43         3  LYS       HB2            17.9671105665        9.6046430065        3.8470307436  PROA      5               0.0000000000
        44         3  LYS       CG             19.6990409314        8.3291317173        4.0047798929  PROA      5               0.0000000000
        45         3  LYS       HG1            19.2457446288        7.7564669594        4.8457522331  PROA      5               0.0000000000
        46         3  LYS       HG2            20.3021815182        9.1462080132        4.4614868652  PROA      5               0.0000000000
        47         3  LYS       CD             20.6366022782        7.4026271796        3.2133609267  PROA      5               0.0000000000
        48         3  LYS       HD1            21.3778897741        8.0349767265        2.6756867939  PROA      5               0.0000000000
        49         3  LYS       HD2            20.0368661034        6.8509315930        2.4545456539  PROA      5               0.0000000000
        50         3  LYS       CE             21.3527288300        6.3783107051        4.1070174310  PROA      5               0.0000000000
        51         3  LYS       HE1            20.6082416885        5.6571988071        4.5032360574  PROA      5               0.0000000000
        52         3  LYS       HE2            21.8549647011        6.8767649986        4.9610063635  PROA      5               0.0000000000
        53         3  LYS       NZ             22.3667721962        5.6287583606        3.3509849680  PROA      5               0.0000000000
        54         3  LYS       HZ1            22.0031938051        5.3730299092        2.3930711014  PROA      5               0.0000000000
        55         3  LYS       HZ2            22.6474570510        4.7472165965        3.8520671434  PROA      5               0.0000000000
        56         3  LYS       HZ3            23.2326008604        6.2119515890        3.2127617584  PROA      5               0.0000000000
        57         3  LYS       C              17.7205568558       10.2208840397        1.2056994157  PROA      5               0.0000000000
        58         3  LYS       O              16.7596582939       10.6901959335        1.8181375062  PROA      5               0.0000000000
        59         4  LEU       N              17.7086846348       10.1272246966       -0.1310973411  PROA      6               0.0000000000
        60         4  LEU       HN             18.4887601868        9.7150414046       -0.6093412284  PROA      6               0.0000000000
        61         4  LEU       CA             16.5930020390       10.5006083246       -0.9666054828  PROA      6               0.0000000000
        62         4  LEU       HA             16.0157613789       11.2643251991       -0.4645199948  PROA      6               0.0000000000
        63         4  LEU       CB             17.0506916228       11.0384700778       -2.3488617835  PROA      6               0.0000000000
        64         4  LEU       HB1            16.1597440954       11.4198201269       -2.8962261978  PROA      6               0.0000000000
        65         4  LEU       HB2            17.4871619387       10.2022818820       -2.9381048772  PROA      6               0.0000000000
        66         4  LEU       CG             18.1071288432       12.1655030604       -2.3040922811  PROA      6               0.0000000000
        67         4  LEU       HG             19.0628457568       11.7372443164       -1.9130714434  PROA      6               0.0000000000
        68         4  LEU       CD1            18.3729737369       12.7092861084       -3.7172699449  PROA      6               0.0000000000
        69         4  LEU       HD11           17.4453104623       13.1507154109       -4.1396171938  PROA      6               0.0000000000
        70         4  LEU       HD12           18.7218741772       11.9008617245       -4.3917506417  PROA      6               0.0000000000
        71         4  LEU       HD13           19.1489617268       13.5027970495       -3.6857355403  PROA      6               0.0000000000
        72         4  LEU       CD2            17.6975439757       13.3174387042       -1.3770509912  PROA      6               0.0000000000
        73         4  LEU       HD21           18.4635846626       14.1210841301       -1.4068408797  PROA      6               0.0000000000
        74         4  LEU       HD22           17.6021712670       12.9720334124       -0.3259059873  PROA      6               0.0000000000
        75         4  LEU       HD23           16.7261037394       13.7482627137       -1.6948456802  PROA      6               0.0000000000
        76         4  LEU       C              15.6958963511        9.2939760928       -1.1809199504  PROA      6               0.0000000000
        77         4  LEU       O              16.1557137923        8.1598611553       -1.3409351123  PROA      6               0.0000000000
        78         5  VAL       N              14.3716940615        9.4984202777       -1.1730123218  PROA      7               0.0000000000
        79         5  VAL       HN             13.9952215361       10.4030314819       -0.9505489672  PROA      7               0.0000000000
        80         5  VAL       CA             13.4267204129        8.4227479827       -1.4050364931  PROA      7               0.0000000000
        81         5  VAL       HA             13.9371138657        7.5413786463       -1.7675950834  PROA      7               0.0000000000
        82         5  VAL       CB             12.6693487474        8.0367348374       -0.1371126005  PROA      7               0.0000000000
        83         5  VAL       HB             12.0355600584        8.8900853299        0.1909414605  PROA      7               0.0000000000
        84         5  VAL       CG1            11.7936332128        6.8018979468       -0.4008934937  PROA      7               0.0000000000
        85         5  VAL       HG11           11.2244178137        6.5390721592        0.5140633953  PROA      7               0.0000000000
        86         5  VAL       HG12           12.4341669449        5.9361301735       -0.6724979780  PROA      7               0.0000000000
        87         5  VAL       HG13           11.0677061231        6.9678511440       -1.2212532134  PROA      7               0.0000000000
        88         5  VAL       CG2            13.6631765211        7.7078846662        0.9963837967  PROA      7               0.0000000000
        89         5  VAL       HG21           14.2600345851        8.6004319068        1.2756699524  PROA      7               0.0000000000
        90         5  VAL       HG22           14.3594334622        6.9017642876        0.6842099360  PROA      7               0.0000000000
        91         5  VAL       HG23           13.1145435891        7.3664114855        1.8996669707  PROA      7               0.0000000000
        92         5  VAL       C              12.4679773094        8.8486609963       -2.5034096487  PROA      7               0.0000000000
        93         5  VAL       O              11.8223469986        9.8928348637       -2.4298544145  PROA      7               0.0000000000
        94         6  VAL       N              12.3544917826        8.0440098986       -3.5751651205  PROA      8               0.0000000000
        95         6  VAL       HN             12.8880450579        7.1936059368       -3.6436232989  PROA      8               0.0000000000
        96         6  VAL       CA             11.4170378662        8.2749024767       -4.6576902837  PROA      8               0.0000000000
        97         6  VAL       HA             11.1778978633        9.3270047612       -4.7124531405  PROA      8               0.0000000000
        98         6  VAL       CB             11.9515329353        7.8286163182       -6.0161968246  PROA      8               0.0000000000
        99         6  VAL       HB             12.0860792042        6.7215649054       -6.0355854514  PROA      8               0.0000000000
       100         6  VAL       CG1            10.9720071232        8.2413662903       -7.1343165567  PROA      8               0.0000000000
       101         6  VAL       HG11           10.8142514742        9.3412541916       -7.1228105459  PROA      8               0.0000000000
       102         6  VAL       HG12            9.9869631422        7.7437409643       -7.0208297818  PROA      8               0.0000000000
       103         6  VAL       HG13           11.3887563049        7.9599209647       -8.1255037723  PROA      8               0.0000000000
       104         6  VAL       CG2            13.3275370601        8.4751856708       -6.2613180940  PROA      8               0.0000000000
       105         6  VAL       HG21           13.7046518990        8.1769292046       -7.2629683322  PROA      8               0.0000000000
       106         6  VAL       HG22           14.0695027853        8.1381883500       -5.5096280744  PROA      8               0.0000000000
       107         6  VAL       HG23           13.2546634730        9.5823634125       -6.2267241345  PROA      8               0.0000000000
       108         6  VAL       C              10.1475357973        7.5178740938       -4.3290091415  PROA      8               0.0000000000
       109         6  VAL       O              10.1627263922        6.2997728641       -4.1314296431  PROA      8               0.0000000000
       110         7  VAL       N               9.0165388965        8.2351340135       -4.2355883009  PROA      9               0.0000000000
       111         7  VAL       HN              9.0147694430        9.2154020658       -4.4668895982  PROA      9               0.0000000000
       112         7  VAL       CA              7.7466835921        7.7054443053       -3.7819980477  PROA      9               0.0000000000
       113         7  VAL       HA              7.7897052216        6.6289399978       -3.7803654319  PROA      9               0.0000000000
       114         7  VAL       CB              7.3313503253        8.1979155229       -2.3866803268  PROA      9               0.0000000000
       115         7  VAL       HB              6.3731505930        7.7054913281       -2.1014800978  PROA      9               0.0000000000
       116         7  VAL       CG1             8.3816084160        7.7908271651       -1.3361655245  PROA      9               0.0000000000
       117         7  VAL       HG11            9.3412807699        8.3153717704       -1.5296874163  PROA      9               0.0000000000
       118         7  VAL       HG12            8.5581070864        6.6955673106       -1.3552029582  PROA      9               0.0000000000
       119         7  VAL       HG13            8.0359646609        8.0732351429       -0.3192091087  PROA      9               0.0000000000
       120         7  VAL       CG2             7.1206950480        9.7246852013       -2.3575125465  PROA      9               0.0000000000
       121         7  VAL       HG21            8.0461585427       10.2591927977       -2.6591289707  PROA      9               0.0000000000
       122         7  VAL       HG22            6.8568409244       10.0556821956       -1.3326274387  PROA      9               0.0000000000
       123         7  VAL       HG23            6.2954577377       10.0376590286       -3.0294106654  PROA      9               0.0000000000
       124         7  VAL       C               6.6848657464        8.0902818263       -4.7872214282  PROA      9               0.0000000000
       125         7  VAL       O               6.8737271180        8.9805606630       -5.6127709738  PROA      9               0.0000000000
       126         8  GLY       N               5.5260027654        7.4096238612       -4.7668182864  PROA      10              0.0000000000
       127         8  GLY       HN              5.4192842913        6.6201427256       -4.1574367274  PROA      10              0.0000000000
       128         8  GLY       CA              4.4154130757        7.7525343282       -5.6455041573  PROA      10              0.0000000000
       129         8  GLY       HA1             4.7749819567        8.2942701343       -6.5068394789  PROA      10              0.0000000000
       130         8  GLY       HA2             3.7004306237        8.3129251543       -5.0622407629  PROA      10              0.0000000000
       131         8  GLY       C               3.7238402719        6.5445744890       -6.1922739426  PROA      10              0.0000000000
       132         8  GLY       O               4.2403290429        5.4314121510       -6.1476463727  PROA      10              0.0000000000
       133         9  ALA       N               2.5088466095        6.7607583271       -6.7213359914  PROA      11              0.0000000000
       134         9  ALA       HN              2.1830416989        7.7001957259       -6.7750226170  PROA      11              0.0000000000
       135         9  ALA       CA              1.6020454593        5.7898002064       -7.3025083746  PROA      11              0.0000000000
       136         9  ALA       HA              1.1650370900        5.2515339073       -6.4720217758  PROA      11              0.0000000000
       137         9  ALA       CB              0.4812393791        6.5732744501       -8.0021873752  PROA      11              0.0000000000
       138         9  ALA       HB1            -0.0793725989        7.1853023940       -7.2634418161  PROA      11              0.0000000000
       139         9  ALA       HB2            -0.2382014790        5.9030516843       -8.5126039928  PROA      11              0.0000000000
       140         9  ALA       HB3             0.9181459444        7.2618969011       -8.7510011180  PROA      11              0.0000000000
       141         9  ALA       C               2.1769126739        4.7090283714       -8.2323703877  PROA      11              0.0000000000
       142         9  ALA       O               3.3068611575        4.7743939620       -8.7194216368  PROA      11              0.0000000000
       143        10  GLY       N               1.4011603167        3.6272825609       -8.4685861292  PROA      12              0.0000000000
       144        10  GLY       HN              0.5164942593        3.5344003257       -8.0054235458  PROA      12              0.0000000000
       145        10  GLY       CA              1.8529455733        2.4946634579       -9.2882198465  PROA      12              0.0000000000
       146        10  GLY       HA1             1.1059516998        1.7047552602       -9.1672155479  PROA      12              0.0000000000
       147        10  GLY       HA2             2.8158745991        2.1389557114       -8.9093052246  PROA      12              0.0000000000
       148        10  GLY       QQH2            1.5249042985        3.3170581886       -8.6930838043  PROA      12              0.0000000000
       149        10  GLY       C               1.8993685578        2.8637373415      -10.7658352601  PROA      12              0.0000000000
       150        10  GLY       O               0.8561515407        3.2529674106      -11.3413438537  PROA      12              0.0000000000
       151        11  GLY       N               3.0578309566        2.6846213551      -11.4104151584  PROA      13              0.0000000000
       152        11  GLY       HN              3.9029687121        2.3340436083      -10.9397491299  PROA      13              0.0000000000
       153        11  GLY       CA              3.2031583465        2.7137632869      -12.8664823951  PROA      13              0.0000000000
       154        11  GLY       HA1             2.2503470931        2.4674858449      -13.3380898726  PROA      13              0.0000000000
       155        11  GLY       HA2             3.9564214292        1.9658219888      -13.1184246661  PROA      13              0.0000000000
       156        11  GLY       QQH3            3.5386376178        3.6886369406      -13.2112617127  PROA      13              0.0000000000
       157        11  GLY       C               3.6651873664        4.0563795295      -13.3413196319  PROA      13              0.0000000000
       158        11  GLY       O               3.8594145674        4.2725872786      -14.5334496039  PROA      13              0.0000000000
       159        12  VAL       N               3.8878795149        5.0083248627      -12.4324325963  PROA      14              0.0000000000
       160        12  VAL       HN              3.8320404186        4.8099353130      -11.4535311349  PROA      14              0.0000000000
       161        12  VAL       CA              4.1095893909        6.4025795301      -12.7933958743  PROA      14              0.0000000000
       162        12  VAL       HA              3.3939873159        6.6415328258      -13.5628145034  PROA      14              0.0000000000
       163        12  VAL       CB              3.8324382591        7.3533505066      -11.6401722035  PROA      14              0.0000000000
       164        12  VAL       HB              3.9553315466        8.4092327098      -11.9855548409  PROA      14              0.0000000000
       165        12  VAL       CG1             2.3692374970        7.1782142506      -11.2013480618  PROA      14              0.0000000000
       166        12  VAL       HG11            2.1796563696        6.1598919125      -10.8037099145  PROA      14              0.0000000000
       167        12  VAL       HG12            1.6742265356        7.3636534666      -12.0473801493  PROA      14              0.0000000000
       168        12  VAL       HG13            2.1441217622        7.9065362566      -10.3957178536  PROA      14              0.0000000000
       169        12  VAL       CG2             4.8026924751        7.1126751021      -10.4730707579  PROA      14              0.0000000000
       170        12  VAL       HG21            4.8171433984        6.0471386104      -10.1711814447  PROA      14              0.0000000000
       171        12  VAL       HG22            4.5002394780        7.7152378983       -9.5914199237  PROA      14              0.0000000000
       172        12  VAL       HG23            5.8343755325        7.4088505126      -10.7545853530  PROA      14              0.0000000000
       173        12  VAL       C               5.4789790409        6.6971081048      -13.3867319678  PROA      14              0.0000000000
       174        12  VAL       O               5.6593240596        7.6822920959      -14.1034318811  PROA      14              0.0000000000
       175        13  GLY       N               6.4646829557        5.8183009745      -13.1511503037  PROA      15              0.0000000000
       176        13  GLY       HN              6.3083717663        5.0607984504      -12.5012298538  PROA      15              0.0000000000
       177        13  GLY       CA              7.7641043912        5.8621812220      -13.7961361163  PROA      15              0.0000000000
       178        13  GLY       HA1             7.8019623099        6.6431238729      -14.5381053026  PROA      15              0.0000000000
       179        13  GLY       HA2             7.9471408772        4.8912728201      -14.2204241433  PROA      15              0.0000000000
       180        13  GLY       C               8.8730452774        6.1279248007      -12.8400924953  PROA      15              0.0000000000
       181        13  GLY       O               9.9026335965        6.6545435663      -13.2396122590  PROA      15              0.0000000000
       182        14  LYS       N               8.7147259311        5.7939678298      -11.5479724346  PROA      16              0.0000000000
       183        14  LYS       HN              7.8894922863        5.2847396441      -11.2679638192  PROA      16              0.0000000000
       184        14  LYS       CA              9.7085449999        6.0634883708      -10.5187289303  PROA      16              0.0000000000
       185        14  LYS       HA              9.8843068275        7.1296885094      -10.4786707225  PROA      16              0.0000000000
       186        14  LYS       CB              9.1745109285        5.5553237137       -9.1570031208  PROA      16              0.0000000000
       187        14  LYS       HB1             9.9396127306        5.6982819883       -8.3606967706  PROA      16              0.0000000000
       188        14  LYS       HB2             8.9734085284        4.4632590072       -9.2420162286  PROA      16              0.0000000000
       189        14  LYS       CG              7.8811324349        6.2659829695       -8.7421618660  PROA      16              0.0000000000
       190        14  LYS       HG1             7.1179837852        6.1256623781       -9.5345626555  PROA      16              0.0000000000
       191        14  LYS       HG2             8.0923156923        7.3567829012       -8.6688996480  PROA      16              0.0000000000
       192        14  LYS       CD              7.2943672524        5.7865538361       -7.4120294186  PROA      16              0.0000000000
       193        14  LYS       HD1             6.3749894587        6.3753498928       -7.2082451409  PROA      16              0.0000000000
       194        14  LYS       HD2             8.0253532217        6.0217902593       -6.6027608775  PROA      16              0.0000000000
       195        14  LYS       CE              6.9707767315        4.2991633527       -7.3169456977  PROA      16              0.0000000000
       196        14  LYS       HE1             6.5877780226        4.0709308812       -6.3208003053  PROA      16              0.0000000000
       197        14  LYS       HE2             7.8650760491        3.7108852193       -7.5090526245  PROA      16              0.0000000000
       198        14  LYS       NZ              5.9382308286        3.8908695697       -8.3187228039  PROA      16              0.0000000000
       199        14  LYS       HZ1             6.2272769672        4.0676998527       -9.3248838339  PROA      16              0.0000000000
       200        14  LYS       HZ2             5.0292121224        4.3608274289       -8.1671333710  PROA      16              0.0000000000
       201        14  LYS       HZ3             5.7916418960        2.8646512823       -8.2642887591  PROA      16              0.0000000000
       202        14  LYS       QQH4            7.2057358087        5.3791575827       -7.3859859874  PROA      16              0.0000000000
       203        14  LYS       C              11.0422056133        5.3897547867      -10.7810439648  PROA      16              0.0000000000
       204        14  LYS       O              12.1082380107        6.0115175820      -10.7903296994  PROA      16              0.0000000000
       205        15  SER       N              10.9841438694        4.0806667380      -11.0716243975  PROA      17              0.0000000000
       206        15  SER       HN             10.1798680871        3.5697181237      -10.7873934357  PROA      17              0.0000000000
       207        15  SER       CA             12.1224284451        3.2838607073      -11.4737032450  PROA      17              0.0000000000
       208        15  SER       HA             12.8724612690        3.3418903719      -10.6949446040  PROA      17              0.0000000000
       209        15  SER       CB             11.6841799875        1.8255620689      -11.6612040308  PROA      17              0.0000000000
       210        15  SER       HB1            12.5504738125        1.2190696746      -11.9522214705  PROA      17              0.0000000000
       211        15  SER       HB2            10.8980931686        1.7734433014      -12.4165561235  PROA      17              0.0000000000
       212        15  SER       OG             11.1304054255        1.3253531725      -10.4422539834  PROA      17              0.0000000000
       213        15  SER       HG1            11.7834249358        1.5040930521       -9.7036105833  PROA      17              0.0000000000
       214        15  SER       QQH5           12.0023921926        2.8844327103      -11.5250597102  PROA      17              0.0000000000
       215        15  SER       C              12.7648136138        3.7648442672      -12.7630255482  PROA      17              0.0000000000
       216        15  SER       O              13.9776560446        3.9559907084      -12.8257820709  PROA      17              0.0000000000
       217        16  ALA       N              11.9470594825        4.0382114790      -13.8023326882  PROA      18              0.0000000000
       218        16  ALA       HN             10.9696520694        3.8139080625      -13.7309962677  PROA      18              0.0000000000
       219        16  ALA       CA             12.3727734754        4.5848359838      -15.0758973139  PROA      18              0.0000000000
       220        16  ALA       HA             13.0931631511        3.9029035100      -15.5026077169  PROA      18              0.0000000000
       221        16  ALA       CB             11.1576044212        4.6605398446      -16.0174468047  PROA      18              0.0000000000
       222        16  ALA       HB1            10.6952701748        3.6538974075      -16.1162836202  PROA      18              0.0000000000
       223        16  ALA       HB2            11.4537149469        5.0105779492      -17.0276347916  PROA      18              0.0000000000
       224        16  ALA       HB3            10.3924452528        5.3531676408      -15.6061944298  PROA      18              0.0000000000
       225        16  ALA       C              13.0409150253        5.9569714898      -14.9837434628  PROA      18              0.0000000000
       226        16  ALA       O              14.0800983308        6.2057630395      -15.5932030656  PROA      18              0.0000000000
       227        17  LEU       N              12.4711793275        6.8771654639      -14.1827333558  PROA      19              0.0000000000
       228        17  LEU       HN             11.5847541156        6.6714765256      -13.7503542209  PROA      19              0.0000000000
       229        17  LEU       CA             13.0256070039        8.1790448729      -13.8626064511  PROA      19              0.0000000000
       230        17  LEU       HA             13.1881295817        8.7187048146      -14.7833933122  PROA      19              0.0000000000
       231        17  LEU       CB             12.0042168673        8.9341207781      -12.9658994989  PROA      19              0.0000000000
       232        17  LEU       HB1            11.9169705057        8.4030307813      -11.9923858868  PROA      19              0.0000000000
       233        17  LEU       HB2            11.0037540766        8.8755349265      -13.4502766657  PROA      19              0.0000000000
       234        17  LEU       CG             12.2851714515       10.4269911764      -12.7013944603  PROA      19              0.0000000000
       235        17  LEU       HG             13.3735967002       10.5676627800      -12.5076345583  PROA      19              0.0000000000
       236        17  LEU       CD1            11.8795684681       11.2769738186      -13.9141237988  PROA      19              0.0000000000
       237        17  LEU       HD11           12.1174335548       12.3474134615      -13.7364603526  PROA      19              0.0000000000
       238        17  LEU       HD12           10.7863940437       11.1939715393      -14.0966577758  PROA      19              0.0000000000
       239        17  LEU       HD13           12.4132244180       10.9367528882      -14.8244341036  PROA      19              0.0000000000
       240        17  LEU       CD2            11.5306627034       10.9107890811      -11.4523160211  PROA      19              0.0000000000
       241        17  LEU       HD21           10.4352654927       10.7864996983      -11.5899032537  PROA      19              0.0000000000
       242        17  LEU       HD22           11.7398750458       11.9861322722      -11.2672350863  PROA      19              0.0000000000
       243        17  LEU       HD23           11.8436543381       10.3330452489      -10.5568221615  PROA      19              0.0000000000
       244        17  LEU       C              14.3688724020        8.0717566521      -13.1536531504  PROA      19              0.0000000000
       245        17  LEU       O              15.3441250446        8.7347362072      -13.5039350273  PROA      19              0.0000000000
       246        18  THR       N              14.4646872680        7.1793638148      -12.1497735818  PROA      20              0.0000000000
       247        18  THR       HN             13.6521728078        6.6608184379      -11.8767948205  PROA      20              0.0000000000
       248        18  THR       CA             15.6999797709        6.9394923295      -11.4087408162  PROA      20              0.0000000000
       249        18  THR       HA             16.0506264500        7.9068926574      -11.0768312832  PROA      20              0.0000000000
       250        18  THR       CB             15.5066291610        6.0948023084      -10.1548628609  PROA      20              0.0000000000
       251        18  THR       HB             15.3106853570        5.0262689292      -10.4084763842  PROA      20              0.0000000000
       252        18  THR       OG1            14.4188311909        6.5833938999       -9.3795719265  PROA      20              0.0000000000
       253        18  THR       HG1            13.5980855939        6.3553963026       -9.8504890751  PROA      20              0.0000000000
       254        18  THR       CG2            16.7482418628        6.2166613344       -9.2608714506  PROA      20              0.0000000000
       255        18  THR       HG21           16.9610331445        7.2839553175       -9.0398717419  PROA      20              0.0000000000
       256        18  THR       HG22           17.6404714926        5.7684869270       -9.7432139300  PROA      20              0.0000000000
       257        18  THR       HG23           16.5729656365        5.6940588013       -8.2967436388  PROA      20              0.0000000000
       258        18  THR       C              16.8199187868        6.3493227624      -12.2569133906  PROA      20              0.0000000000
       259        18  THR       O              17.9563239862        6.8174882376      -12.2340292461  PROA      20              0.0000000000
       260        19  ILE       N              16.5455079557        5.3293408350      -13.0962327015  PROA      21              0.0000000000
       261        19  ILE       HN             15.6385897647        4.8960497320      -13.1071263088  PROA      21              0.0000000000
       262        19  ILE       CA             17.5568872041        4.7840732625      -13.9994353393  PROA      21              0.0000000000
       263        19  ILE       HA             18.4499072397        4.6452803271      -13.4057536188  PROA      21              0.0000000000
       264        19  ILE       CB             17.2020367791        3.3959053739      -14.5224539852  PROA      21              0.0000000000
       265        19  ILE       HB             16.9595573363        2.7772515305      -13.6268971252  PROA      21              0.0000000000
       266        19  ILE       CG2            15.9457219443        3.4335862863      -15.4088546822  PROA      21              0.0000000000
       267        19  ILE       HG21           16.1485219387        3.9281158283      -16.3784797602  PROA      21              0.0000000000
       268        19  ILE       HG22           15.1307463839        3.9841342058      -14.9095816324  PROA      21              0.0000000000
       269        19  ILE       HG23           15.5883986223        2.4037506814      -15.6033595864  PROA      21              0.0000000000
       270        19  ILE       CG1            18.4007967759        2.7215331799      -15.2322760717  PROA      21              0.0000000000
       271        19  ILE       HG11           19.3188031759        2.9384809657      -14.6432375575  PROA      21              0.0000000000
       272        19  ILE       HG12           18.5266512535        3.1661399176      -16.2447755447  PROA      21              0.0000000000
       273        19  ILE       CD             18.2576417211        1.1997385140      -15.3485749849  PROA      21              0.0000000000
       274        19  ILE       HD1            19.1603414142        0.7548713524      -15.8187266435  PROA      21              0.0000000000
       275        19  ILE       HD2            17.3781494421        0.9342275940      -15.9714742966  PROA      21              0.0000000000
       276        19  ILE       HD3            18.1249619975        0.7425447676      -14.3436872633  PROA      21              0.0000000000
       277        19  ILE       C              17.9587267199        5.7516780733      -15.1122175281  PROA      21              0.0000000000
       278        19  ILE       O              19.1215374503        5.8118679871      -15.5200669488  PROA      21              0.0000000000
       279        20  GLN       N              17.0209758876        6.5994984088      -15.5882794290  PROA      22              0.0000000000
       280        20  GLN       HN             16.0611851620        6.4824211207      -15.3205901010  PROA      22              0.0000000000
       281        20  GLN       CA             17.3087464791        7.7288814129      -16.4545305518  PROA      22              0.0000000000
       282        20  GLN       HA             17.8450929543        7.3376322486      -17.3073788770  PROA      22              0.0000000000
       283        20  GLN       CB             15.9946667968        8.3757529147      -16.9668316017  PROA      22              0.0000000000
       284        20  GLN       HB1            15.4219512719        8.7746808777      -16.1021118829  PROA      22              0.0000000000
       285        20  GLN       HB2            15.3739468519        7.5616830356      -17.4078181462  PROA      22              0.0000000000
       286        20  GLN       CG             16.1691388927        9.4898665225      -18.0295470863  PROA      22              0.0000000000
       287        20  GLN       HG1            16.7345263779       10.3442397099      -17.6042406223  PROA      22              0.0000000000
       288        20  GLN       HG2            15.1782274408        9.8718857007      -18.3459312677  PROA      22              0.0000000000
       289        20  GLN       CD             16.9288759883        8.9990305408      -19.2626865137  PROA      22              0.0000000000
       290        20  GLN       OE1            18.1092915350        9.2916733404      -19.4591100425  PROA      22              0.0000000000
       291        20  GLN       NE2            16.2334595669        8.2426609320      -20.1394669501  PROA      22              0.0000000000
       292        20  GLN       HE21           15.2366814972        8.1796139073      -20.0353706042  PROA      22              0.0000000000
       293        20  GLN       HE22           16.7097329797        7.8727218637      -20.9326934936  PROA      22              0.0000000000
       294        20  GLN       C              18.2325370886        8.7673822263      -15.8033818572  PROA      22              0.0000000000
       295        20  GLN       O              19.1522986399        9.2872609704      -16.4329346460  PROA      22              0.0000000000
       296        21  LEU       N              18.0693432956        9.0865507773      -14.5013610853  PROA      23              0.0000000000
       297        21  LEU       HN             17.2669457321        8.7625336801      -13.9920433464  PROA      23              0.0000000000
       298        21  LEU       CA             19.0495594240        9.8865587485      -13.7709681586  PROA      23              0.0000000000
       299        21  LEU       HA             19.1536807795       10.8405063927      -14.2675654193  PROA      23              0.0000000000
       300        21  LEU       CB             18.5919372181       10.1434208852      -12.3080899113  PROA      23              0.0000000000
       301        21  LEU       HB1            18.4453431866        9.1640574423      -11.8054981767  PROA      23              0.0000000000
       302        21  LEU       HB2            17.5995620261       10.6446704198      -12.3213410667  PROA      23              0.0000000000
       303        21  LEU       CG             19.5603959497       10.9788654443      -11.4301538138  PROA      23              0.0000000000
       304        21  LEU       HG             20.6178359432       10.6858081799      -11.6211998422  PROA      23              0.0000000000
       305        21  LEU       CD1            19.4394011336       12.4756280520      -11.7387169528  PROA      23              0.0000000000
       306        21  LEU       HD11           19.6916861807       12.6758508865      -12.8022715344  PROA      23              0.0000000000
       307        21  LEU       HD12           20.1276604878       13.0678817577      -11.1003256057  PROA      23              0.0000000000
       308        21  LEU       HD13           18.4015051691       12.8247983022      -11.5539854683  PROA      23              0.0000000000
       309        21  LEU       CD2            19.3203270611       10.6981105909       -9.9410489899  PROA      23              0.0000000000
       310        21  LEU       HD21           19.5108070781        9.6283665472       -9.7145724381  PROA      23              0.0000000000
       311        21  LEU       HD22           18.2703788674       10.9154325944       -9.6702084445  PROA      23              0.0000000000
       312        21  LEU       HD23           19.9863643674       11.3212799963       -9.3088983588  PROA      23              0.0000000000
       313        21  LEU       C              20.4367123545        9.2503491401      -13.7264356768  PROA      23              0.0000000000
       314        21  LEU       O              21.4487041455        9.9007160486      -13.9798309744  PROA      23              0.0000000000
       315        22  ILE       N              20.5212112356        7.9434057806      -13.4197937166  PROA      24              0.0000000000
       316        22  ILE       HN             19.6819749579        7.4394400964      -13.2060190336  PROA      24              0.0000000000
       317        22  ILE       CA             21.7914575239        7.3109098010      -13.0980538503  PROA      24              0.0000000000
       318        22  ILE       HA             22.4604060777        8.0501264043      -12.6808890752  PROA      24              0.0000000000
       319        22  ILE       CB             21.5997192215        6.2197254942      -12.0475101647  PROA      24              0.0000000000
       320        22  ILE       HB             20.8714998257        5.4631981106      -12.4279744466  PROA      24              0.0000000000
       321        22  ILE       CG2            22.9298725248        5.4912789569      -11.7523516482  PROA      24              0.0000000000
       322        22  ILE       HG21           23.7186368413        6.2095793148      -11.4441819680  PROA      24              0.0000000000
       323        22  ILE       HG22           23.2934796816        4.9227545116      -12.6291505929  PROA      24              0.0000000000
       324        22  ILE       HG23           22.7856766428        4.7638934645      -10.9236992796  PROA      24              0.0000000000
       325        22  ILE       CG1            21.0064008509        6.7958704350      -10.7372652606  PROA      24              0.0000000000
       326        22  ILE       HG11           20.9553317172        5.9579153094      -10.0122210974  PROA      24              0.0000000000
       327        22  ILE       HG12           19.9649000670        7.1421522151      -10.9041213007  PROA      24              0.0000000000
       328        22  ILE       CD             21.8087499533        7.9404382525      -10.1116197263  PROA      24              0.0000000000
       329        22  ILE       HD1            21.7879541281        8.8440022439      -10.7561269444  PROA      24              0.0000000000
       330        22  ILE       HD2            22.8678313578        7.6478818977       -9.9579488206  PROA      24              0.0000000000
       331        22  ILE       HD3            21.3819338301        8.2134233155       -9.1231876251  PROA      24              0.0000000000
       332        22  ILE       C              22.5128922269        6.7703281586      -14.3193715582  PROA      24              0.0000000000
       333        22  ILE       O              23.6272514968        7.1900716087      -14.6342684095  PROA      24              0.0000000000
       334        23  GLN       N              21.9136287142        5.8273518421      -15.0681996512  PROA      25              0.0000000000
       335        23  GLN       HN             20.9755402270        5.5398379094      -14.8674184306  PROA      25              0.0000000000
       336        23  GLN       CA             22.5438903834        5.2443923077      -16.2392339858  PROA      25              0.0000000000
       337        23  GLN       HA             23.6046806750        5.1295741091      -16.0608715854  PROA      25              0.0000000000
       338        23  GLN       CB             21.9281597407        3.8508713743      -16.5521742670  PROA      25              0.0000000000
       339        23  GLN       HB1            22.3826218278        3.4517602140      -17.4896409437  PROA      25              0.0000000000
       340        23  GLN       HB2            20.8361331170        3.9657850850      -16.7366197055  PROA      25              0.0000000000
       341        23  GLN       CG             22.1211105578        2.7788620441      -15.4472691799  PROA      25              0.0000000000
       342        23  GLN       HG1            21.6978142013        1.8089671027      -15.7843395150  PROA      25              0.0000000000
       343        23  GLN       HG2            21.5760318781        3.0853017281      -14.5288362449  PROA      25              0.0000000000
       344        23  GLN       CD             23.5804442901        2.5697746493      -15.0426393362  PROA      25              0.0000000000
       345        23  GLN       OE1            24.0142958164        2.9902906156      -13.9660022682  PROA      25              0.0000000000
       346        23  GLN       NE2            24.3696993588        1.8888081256      -15.8974234874  PROA      25              0.0000000000
       347        23  GLN       HE21           25.3242694430        1.7396089518      -15.6342906031  PROA      25              0.0000000000
       348        23  GLN       HE22           24.0094966920        1.5790824870      -16.7868009703  PROA      25              0.0000000000
       349        23  GLN       C              22.3918712189        6.1307802960      -17.4666820291  PROA      25              0.0000000000
       350        23  GLN       O              23.2009681858        6.0698983270      -18.3919180118  PROA      25              0.0000000000
       351        24  ASN       N              21.3337670845        6.9684024213      -17.4860494503  PROA      26              0.0000000000
       352        24  ASN       HN             20.7566335818        7.0190858156      -16.6707653026  PROA      26              0.0000000000
       353        24  ASN       CA             20.9004332265        7.7590223464      -18.6318919066  PROA      26              0.0000000000
       354        24  ASN       HA             20.1041850306        8.3867288028      -18.2802678748  PROA      26              0.0000000000
       355        24  ASN       CB             21.9470732514        8.7151309352      -19.2745976586  PROA      26              0.0000000000
       356        24  ASN       HB1            21.4519041379        9.3327131233      -20.0557351225  PROA      26              0.0000000000
       357        24  ASN       HB2            22.7470315547        8.1327898899      -19.7702511836  PROA      26              0.0000000000
       358        24  ASN       CG             22.6137394458        9.6858900471      -18.3015404597  PROA      26              0.0000000000
       359        24  ASN       OD1            23.7362765781       10.1293791208      -18.5718395316  PROA      26              0.0000000000
       360        24  ASN       ND2            21.9711927663       10.0270014251      -17.1670892623  PROA      26              0.0000000000
       361        24  ASN       HD21           22.4106692224       10.7091926758      -16.5754074368  PROA      26              0.0000000000
       362        24  ASN       HD22           21.0500443973        9.6907294213      -16.9726446931  PROA      26              0.0000000000
       363        24  ASN       C              20.2188963274        6.8842109874      -19.6652308345  PROA      26              0.0000000000
       364        24  ASN       O              20.2575610941        7.1486556061      -20.8627984089  PROA      26              0.0000000000
       365        25  HSD       N              19.5737275385        5.7987643200      -19.2105983178  PROA      27              0.0000000000
       366        25  HSD       HN             19.5170830338        5.6181217632      -18.2321934118  PROA      27              0.0000000000
       367        25  HSD       CA             18.9366182721        4.8257706001      -20.0694881126  PROA      27              0.0000000000
       368        25  HSD       HA             18.8845371112        5.1860048699      -21.0881031261  PROA      27              0.0000000000
       369        25  HSD       CB             19.6915749568        3.4762985913      -20.0366575660  PROA      27              0.0000000000
       370        25  HSD       HB1            19.1167587155        2.6920442782      -20.5755350885  PROA      27              0.0000000000
       371        25  HSD       HB2            19.8101415632        3.1478656514      -18.9806247336  PROA      27              0.0000000000
       372        25  HSD       ND1            22.1101911896        2.7600495819      -20.3705456202  PROA      27              0.0000000000
       373        25  HSD       HD1            22.1130409369        1.9769330157      -19.7370081629  PROA      27              0.0000000000
       374        25  HSD       CG             21.0465917572        3.5725974382      -20.6858170214  PROA      27              0.0000000000
       375        25  HSD       CE1            23.1417651756        3.1203728565      -21.1667064973  PROA      27              0.0000000000
       376        25  HSD       HE1            24.1115567165        2.6169233267      -21.1179656290  PROA      27              0.0000000000
       377        25  HSD       NE2            22.8232821927        4.1230138566      -21.9732803426  PROA      27              0.0000000000
       378        25  HSD       CD2            21.4943461587        4.3996065264      -21.6713026882  PROA      27              0.0000000000
       379        25  HSD       HD2            20.9540724974        5.1622677917      -22.2185928549  PROA      27              0.0000000000
       380        25  HSD       C              17.5196552854        4.6172313849      -19.6070201672  PROA      27              0.0000000000
       381        25  HSD       O              17.2788526197        4.2768673771      -18.4540933491  PROA      27              0.0000000000
       382        26  PHE       N              16.5373411949        4.8447253125      -20.4938722505  PROA      28              0.0000000000
       383        26  PHE       HN             16.7549062859        5.1520466222      -21.4252395422  PROA      28              0.0000000000
       384        26  PHE       CA             15.1367245316        4.5798065641      -20.2373109520  PROA      28              0.0000000000
       385        26  PHE       HA             14.9032655374        4.9941544887      -19.2650146703  PROA      28              0.0000000000
       386        26  PHE       CB             14.2731068039        5.2886501691      -21.3136157475  PROA      28              0.0000000000
       387        26  PHE       HB1            14.5210359002        4.8727200900      -22.3153883715  PROA      28              0.0000000000
       388        26  PHE       HB2            14.5092429461        6.3731677945      -21.3220858184  PROA      28              0.0000000000
       389        26  PHE       CG             12.7958522027        5.1609152461      -21.0863454747  PROA      28              0.0000000000
       390        26  PHE       CD1            12.2142783178        5.7552921703      -19.9566922488  PROA      28              0.0000000000
       391        26  PHE       HD1            12.8349056151        6.2858896474      -19.2492762876  PROA      28              0.0000000000
       392        26  PHE       CE1            10.8325902201        5.6929904029      -19.7562956828  PROA      28              0.0000000000
       393        26  PHE       HE1            10.3961042893        6.1698531659      -18.8934554751  PROA      28              0.0000000000
       394        26  PHE       CZ             10.0237940979        5.0280528070      -20.6839063198  PROA      28              0.0000000000
       395        26  PHE       HZ              8.9547762359        4.9900124600      -20.5502146076  PROA      28              0.0000000000
       396        26  PHE       CD2            11.9771834950        4.4847323205      -22.0050084231  PROA      28              0.0000000000
       397        26  PHE       HD2            12.4122749941        4.0258048768      -22.8811324090  PROA      28              0.0000000000
       398        26  PHE       CE2            10.5961080687        4.4084155123      -21.7981771820  PROA      28              0.0000000000
       399        26  PHE       HE2             9.9704480221        3.8842525343      -22.5058608239  PROA      28              0.0000000000
       400        26  PHE       C              14.8361289473        3.0826468816      -20.1680971856  PROA      28              0.0000000000
       401        26  PHE       O              15.5313986030        2.2658746551      -20.7682442194  PROA      28              0.0000000000
       402        27  VAL       N              13.7880491225        2.6795892466      -19.4247721332  PROA      29              0.0000000000
       403        27  VAL       HN             13.2192216226        3.3396024450      -18.9440634113  PROA      29              0.0000000000
       404        27  VAL       CA             13.3518276042        1.2963667591      -19.3661355613  PROA      29              0.0000000000
       405        27  VAL       HA             13.9605427322        0.6863821558      -20.0161628770  PROA      29              0.0000000000
       406        27  VAL       CB             13.4677267333        0.6982485583      -17.9660310747  PROA      29              0.0000000000
       407        27  VAL       HB             12.9386045598        1.3547153645      -17.2354376691  PROA      29              0.0000000000
       408        27  VAL       CG1            12.8607465321       -0.7185402659      -17.9024527245  PROA      29              0.0000000000
       409        27  VAL       HG11           13.0235577791       -1.1523247781      -16.8923303280  PROA      29              0.0000000000
       410        27  VAL       HG12           13.3438772526       -1.3842619506      -18.6481729697  PROA      29              0.0000000000
       411        27  VAL       HG13           11.7680632359       -0.7011327826      -18.0836510339  PROA      29              0.0000000000
       412        27  VAL       CG2            14.9598432944        0.6213064687      -17.5919923274  PROA      29              0.0000000000
       413        27  VAL       HG21           15.0772802476        0.2447547273      -16.5549876537  PROA      29              0.0000000000
       414        27  VAL       HG22           15.4481376432        1.6157085349      -17.6595829670  PROA      29              0.0000000000
       415        27  VAL       HG23           15.4946911479       -0.0716768437      -18.2735654458  PROA      29              0.0000000000
       416        27  VAL       C              11.9347323978        1.1991412597      -19.8996021903  PROA      29              0.0000000000
       417        27  VAL       O              10.9886212279        1.7738377897      -19.3594626100  PROA      29              0.0000000000
       418        28  ASP       N              11.7587736352        0.4496039119      -21.0056221663  PROA      30              0.0000000000
       419        28  ASP       HN             12.5439031112        0.0619257845      -21.4892761404  PROA      30              0.0000000000
       420        28  ASP       CA             10.4667451981        0.1545378756      -21.5888378189  PROA      30              0.0000000000
       421        28  ASP       HA              9.7173357918        0.8097713110      -21.1671221551  PROA      30              0.0000000000
       422        28  ASP       CB             10.5169647269        0.4131554691      -23.1287478620  PROA      30              0.0000000000
       423        28  ASP       HB1            10.8550077562        1.4567041752      -23.3035407133  PROA      30              0.0000000000
       424        28  ASP       HB2             9.4923246854        0.3174573199      -23.5463845867  PROA      30              0.0000000000
       425        28  ASP       CG             11.4230232458       -0.5061339378      -23.9244615252  PROA      30              0.0000000000
       426        28  ASP       OD1            12.1983673391       -1.3057989639      -23.3456842284  PROA      30              0.0000000000
       427        28  ASP       OD2            11.3873502429       -0.4260654770      -25.1816567863  PROA      30              0.0000000000
       428        28  ASP       C              10.0398889656       -1.2779161332      -21.2512733830  PROA      30              0.0000000000
       429        28  ASP       O               8.9165723007       -1.6985893804      -21.5443599553  PROA      30              0.0000000000
       430        29  GLU       N              10.9223351755       -2.0604583205      -20.6030249416  PROA      31              0.0000000000
       431        29  GLU       HN             11.8318160151       -1.7026248878      -20.4164661194  PROA      31              0.0000000000
       432        29  GLU       CA             10.6672614324       -3.4193794848      -20.1728151891  PROA      31              0.0000000000
       433        29  GLU       HA             10.0484646599       -3.9051880881      -20.9136705465  PROA      31              0.0000000000
       434        29  GLU       CB             11.9748538887       -4.2384843583      -20.0480501000  PROA      31              0.0000000000
       435        29  GLU       HB1            11.7188427685       -5.1945098404      -19.5428925149  PROA      31              0.0000000000
       436        29  GLU       HB2            12.6978177255       -3.6857937981      -19.4076668494  PROA      31              0.0000000000
       437        29  GLU       CG             12.6376901658       -4.6255368170      -21.3901350507  PROA      31              0.0000000000
       438        29  GLU       HG1            13.0793578005       -3.7375003351      -21.8850006135  PROA      31              0.0000000000
       439        29  GLU       HG2            11.8760120758       -5.0554112354      -22.0743325122  PROA      31              0.0000000000
       440        29  GLU       CD             13.7222570786       -5.6587359613      -21.1609415974  PROA      31              0.0000000000
       441        29  GLU       OE1            13.5457962534       -6.8455375454      -21.5465718961  PROA      31              0.0000000000
       442        29  GLU       OE2            14.7598386153       -5.3205582297      -20.5370874680  PROA      31              0.0000000000
       443        29  GLU       C               9.9255330400       -3.5081863142      -18.8453118176  PROA      31              0.0000000000
       444        29  GLU       O              10.0979772681       -2.6849063871      -17.9514912805  PROA      31              0.0000000000
       445        30  TYR       N               9.0846969960       -4.5450865650      -18.6813923061  PROA      32              0.0000000000
       446        30  TYR       HN              8.9303912982       -5.1868848367      -19.4378424543  PROA      32              0.0000000000
       447        30  TYR       CA              8.3722762030       -4.8513752849      -17.4549367082  PROA      32              0.0000000000
       448        30  TYR       HA              7.8031826466       -3.9781459554      -17.1728538792  PROA      32              0.0000000000
       449        30  TYR       CB              7.4128781739       -6.0320344748      -17.7605400538  PROA      32              0.0000000000
       450        30  TYR       HB1             8.0357673956       -6.8869314463      -18.1032041771  PROA      32              0.0000000000
       451        30  TYR       HB2             6.7447837618       -5.7401074656      -18.6004357335  PROA      32              0.0000000000
       452        30  TYR       CG              6.5553610456       -6.5181642679      -16.6169585238  PROA      32              0.0000000000
       453        30  TYR       CD1             5.2876943811       -5.9545106673      -16.4307995562  PROA      32              0.0000000000
       454        30  TYR       HD1             4.9809660195       -5.1398339419      -17.0620245551  PROA      32              0.0000000000
       455        30  TYR       CE1             4.4053323324       -6.4614613694      -15.4706625487  PROA      32              0.0000000000
       456        30  TYR       HE1             3.4289435019       -6.0148436036      -15.3426184031  PROA      32              0.0000000000
       457        30  TYR       CZ              4.7871898301       -7.5493022011      -14.6835165288  PROA      32              0.0000000000
       458        30  TYR       OH              3.8745649544       -8.0475847250      -13.7357892287  PROA      32              0.0000000000
       459        30  TYR       HH              4.3497477373       -8.6635114577      -13.1361671264  PROA      32              0.0000000000
       460        30  TYR       CD2             6.9319385657       -7.6151439151      -15.8188907123  PROA      32              0.0000000000
       461        30  TYR       HD2             7.8942777520       -8.0814716570      -15.9744526514  PROA      32              0.0000000000
       462        30  TYR       CE2             6.0527150685       -8.1266259634      -14.8506849887  PROA      32              0.0000000000
       463        30  TYR       HE2             6.3455485411       -8.9742400642      -14.2500093449  PROA      32              0.0000000000
       464        30  TYR       C               9.2680344165       -5.1903351317      -16.2710600369  PROA      32              0.0000000000
       465        30  TYR       O              10.1026732815       -6.0947101460      -16.3536344771  PROA      32              0.0000000000
       466        31  ASP       N               9.0702712421       -4.4914873983      -15.1355704911  PROA      33              0.0000000000
       467        31  ASP       HN              8.4649062863       -3.6922180286      -15.1307363265  PROA      33              0.0000000000
       468        31  ASP       CA              9.8093531025       -4.7609906628      -13.9215541806  PROA      33              0.0000000000
       469        31  ASP       HA              9.7918239571       -5.8282704206      -13.7379767341  PROA      33              0.0000000000
       470        31  ASP       CB             11.2885997778       -4.3014976234      -14.1358007302  PROA      33              0.0000000000
       471        31  ASP       HB1            11.3098509281       -3.2159265641      -14.3502794290  PROA      33              0.0000000000
       472        31  ASP       HB2            11.7145772884       -4.8150215391      -15.0216602809  PROA      33              0.0000000000
       473        31  ASP       CG             12.2017124051       -4.6099297222      -12.9783456098  PROA      33              0.0000000000
       474        31  ASP       OD1            11.8469658795       -5.4281146013      -12.1020637512  PROA      33              0.0000000000
       475        31  ASP       OD2            13.3571037208       -4.1109760871      -12.9741946329  PROA      33              0.0000000000
       476        31  ASP       C               9.1513173453       -4.0867852170      -12.6978299806  PROA      33              0.0000000000
       477        31  ASP       O               9.6281093091       -3.0370786157      -12.2554083179  PROA      33              0.0000000000
       478        32  PRO       N               8.0583902207       -4.5974923891      -12.1090905038  PROA      34              0.0000000000
       479        32  PRO       CD              7.1056540290       -5.4860572811      -12.7796287964  PROA      34              0.0000000000
       480        32  PRO       HD1             7.5318420086       -6.5088433899      -12.8391061004  PROA      34              0.0000000000
       481        32  PRO       HD2             6.8515577151       -5.1209077857      -13.8003180972  PROA      34              0.0000000000
       482        32  PRO       CA              7.5544566412       -4.1619849694      -10.8101775536  PROA      34              0.0000000000
       483        32  PRO       HA              7.2361778219       -3.1308826046      -10.9101367317  PROA      34              0.0000000000
       484        32  PRO       CB              6.3995586152       -5.1155653606      -10.5141646081  PROA      34              0.0000000000
       485        32  PRO       HB1             5.6332641220       -4.6464019375       -9.8615496529  PROA      34              0.0000000000
       486        32  PRO       HB2             6.7553342179       -6.0584985604      -10.0361598734  PROA      34              0.0000000000
       487        32  PRO       CG              5.8532217847       -5.4670612756      -11.8984349312  PROA      34              0.0000000000
       488        32  PRO       HG1             5.3137148777       -6.4362610942      -11.9089801694  PROA      34              0.0000000000
       489        32  PRO       HG2             5.1659923152       -4.6665027931      -12.2471028137  PROA      34              0.0000000000
       490        32  PRO       C               8.5850720752       -4.2402336782       -9.7086138904  PROA      34              0.0000000000
       491        32  PRO       O               9.2173413086       -5.3055576746       -9.5606463673  PROA      34              0.0000000000
       492        32  PRO       QQH6            7.8367422086       -4.1834172908      -10.5084592662  PROA      34              0.0000000000
       493        33  THR       N               8.7042593572       -3.1421214199       -8.9561961273  PROA      35              0.0000000000
       494        33  THR       HN              8.1840221317       -2.2999596685       -9.2369673847  PROA      35              0.0000000000
       495        33  THR       CA              9.6847863053       -2.9746835400       -7.8946746134  PROA      35              0.0000000000
       496        33  THR       HA             10.5861859373       -3.5382046525       -8.1523709702  PROA      35              0.0000000000
       497        33  THR       CB             10.0444616778       -1.4564381167       -7.7838399185  PROA      35              0.0000000000
       498        33  THR       HB              9.1526194320       -0.9233596478       -7.4553920710  PROA      35              0.0000000000
       499        33  THR       OG1            10.2913161851       -0.9574808379       -9.0998254175  PROA      35              0.0000000000
       500        33  THR       HG1            11.0356246342       -1.4546542423       -9.5234050190  PROA      35              0.0000000000
       501        33  THR       CG2            11.2029844164       -1.1149263676       -6.8548383178  PROA      35              0.0000000000
       502        33  THR       HG21           11.5089425136       -0.0839323746       -7.0512178587  PROA      35              0.0000000000
       503        33  THR       HG22           12.0675080501       -1.7707150448       -7.0064725400  PROA      35              0.0000000000
       504        33  THR       HG23           10.8940199734       -1.1680433508       -5.8079527269  PROA      35              0.0000000000
       505        33  THR       C               9.1525782864       -3.4867551759       -6.5457426043  PROA      35              0.0000000000
       506        33  THR       O               7.9639546484       -3.3809127614       -6.2221025791  PROA      35              0.0000000000
       507        34  ILE       N              10.1137506813       -3.9990175325       -5.7456545908  PROA      36              0.0000000000
       508        34  ILE       HN             11.0848368017       -4.0887887993       -6.0781224944  PROA      36              0.0000000000
       509        34  ILE       CA              9.9185561086       -4.2237659960       -4.3601673208  PROA      36              0.0000000000
       510        34  ILE       HA              8.8728707966       -4.2070773719       -4.1055842364  PROA      36              0.0000000000
       511        34  ILE       QQH7            9.9720199020       -4.1622073919       -4.7396522841  PROA      36              0.0000000000
       512        34  ILE       CB             10.5534275884       -5.5240724279       -3.9067424222  PROA      36              0.0000000000
       513        34  ILE       HB             11.6274522801       -5.5588712401       -4.2095263085  PROA      36              0.0000000000
       514        34  ILE       CG2            10.4942301438       -5.6405633430       -2.3741626840  PROA      36              0.0000000000
       515        34  ILE       HG21           11.1077775491       -4.8676268200       -1.8652540357  PROA      36              0.0000000000
       516        34  ILE       HG22           10.8860072814       -6.6295935006       -2.0609400532  PROA      36              0.0000000000
       517        34  ILE       HG23            9.4437565165       -5.5494625732       -2.0257438053  PROA      36              0.0000000000
       518        34  ILE       CG1             9.8598433066       -6.7217412428       -4.5912844669  PROA      36              0.0000000000
       519        34  ILE       HG11           10.2899288390       -7.6551000741       -4.1724895834  PROA      36              0.0000000000
       520        34  ILE       HG12           10.1154905344       -6.7075270840       -5.6748852424  PROA      36              0.0000000000
       521        34  ILE       CD              8.3348921535       -6.7710753005       -4.4356198898  PROA      36              0.0000000000
       522        34  ILE       HD1             7.9349949617       -7.7299057709       -4.8294461699  PROA      36              0.0000000000
       523        34  ILE       HD2             7.8471563266       -5.9555283203       -5.0095136630  PROA      36              0.0000000000
       524        34  ILE       HD3             8.0303180652       -6.6909368184       -3.3711553006  PROA      36              0.0000000000
       525        34  ILE       C              10.5523629027       -3.0362194933       -3.6709656520  PROA      36              0.0000000000
       526        34  ILE       O               9.8859926705       -2.3357065946       -2.9188185674  PROA      36              0.0000000000
       527        35  GLU       N              11.8338719960       -2.7625901909       -3.9591246510  PROA      37              0.0000000000
       528        35  GLU       HN             12.3290054812       -3.3151632862       -4.6362044615  PROA      37              0.0000000000
       529        35  GLU       CA             12.5781222960       -1.6650917599       -3.3802295819  PROA      37              0.0000000000
       530        35  GLU       HA             12.0798899265       -0.7335183839       -3.6110761802  PROA      37              0.0000000000
       531        35  GLU       CB             12.7804930462       -1.8233842763       -1.8468292192  PROA      37              0.0000000000
       532        35  GLU       HB1            13.3649011420       -2.7489330694       -1.6466018150  PROA      37              0.0000000000
       533        35  GLU       HB2            11.7869967372       -1.9716273902       -1.3721853095  PROA      37              0.0000000000
       534        35  GLU       CG             13.4471826011       -0.6057540419       -1.1612159690  PROA      37              0.0000000000
       535        35  GLU       HG1            12.7574853520        0.2648187151       -1.1759638752  PROA      37              0.0000000000
       536        35  GLU       HG2            14.3755085369       -0.3027677708       -1.6848179094  PROA      37              0.0000000000
       537        35  GLU       CD             13.7913704212       -0.9179802296        0.2845232846  PROA      37              0.0000000000
       538        35  GLU       OE1            12.8739696197       -0.8736149183        1.1443974285  PROA      37              0.0000000000
       539        35  GLU       OE2            14.9820786500       -1.2198375654        0.5737403549  PROA      37              0.0000000000
       540        35  GLU       C              13.9379418753       -1.6861093771       -4.0497657750  PROA      37              0.0000000000
       541        35  GLU       O              14.7451987889       -2.5861855168       -3.8108464332  PROA      37              0.0000000000
       542        36  ASP       N              14.2280534353       -0.7147798523       -4.9290709387  PROA      38              0.0000000000
       543        36  ASP       HN             13.5965968297        0.0559954803       -5.0637118717  PROA      38              0.0000000000
       544        36  ASP       CA             15.4554248548       -0.6912638101       -5.7022899523  PROA      38              0.0000000000
       545        36  ASP       HA             16.0110382497       -1.5991012553       -5.5304198531  PROA      38              0.0000000000
       546        36  ASP       CB             15.1941698747       -0.5620994154       -7.2278053321  PROA      38              0.0000000000
       547        36  ASP       HB1            16.1150956875       -0.2395492481       -7.7611242852  PROA      38              0.0000000000
       548        36  ASP       HB2            14.4011314842        0.1930016620       -7.3993059083  PROA      38              0.0000000000
       549        36  ASP       CG             14.7620612239       -1.8632423078       -7.8690996143  PROA      38              0.0000000000
       550        36  ASP       OD1            14.7998448869       -2.9519370013       -7.2432961075  PROA      38              0.0000000000
       551        36  ASP       OD2            14.4403468926       -1.8206846444       -9.0869827946  PROA      38              0.0000000000
       552        36  ASP       C              16.3681674233        0.4186256280       -5.2065654623  PROA      38              0.0000000000
       553        36  ASP       O              15.9325186696        1.4425211061       -4.6841083399  PROA      38              0.0000000000
       554        37  SER       N              17.6873156817        0.1990111810       -5.3207539140  PROA      39              0.0000000000
       555        37  SER       HN             18.0027470413       -0.6303822339       -5.7886505514  PROA      39              0.0000000000
       556        37  SER       CA             18.6979276990        1.0361007988       -4.6915596097  PROA      39              0.0000000000
       557        37  SER       HA             18.2255369097        1.8611268788       -4.1758018138  PROA      39              0.0000000000
       558        37  SER       CB             19.4820064180        0.2118580518       -3.6346143989  PROA      39              0.0000000000
       559        37  SER       HB1            19.8896700033       -0.6910460572       -4.1330166721  PROA      39              0.0000000000
       560        37  SER       HB2            18.7646639990       -0.1273253062       -2.8543961372  PROA      39              0.0000000000
       561        37  SER       OG             20.5552127859        0.9202828946       -3.0147218147  PROA      39              0.0000000000
       562        37  SER       HG1            20.1575392098        1.7200775557       -2.5977256864  PROA      39              0.0000000000
       563        37  SER       C              19.6355428833        1.6479610007       -5.7173855547  PROA      39              0.0000000000
       564        37  SER       O              20.1684193918        0.9727336409       -6.5961190654  PROA      39              0.0000000000
       565        38  TYR       N              19.8373832899        2.9742683537       -5.6433412044  PROA      40              0.0000000000
       566        38  TYR       HN             19.3801196578        3.5153693072       -4.9332796224  PROA      40              0.0000000000
       567        38  TYR       CA             20.6233437952        3.7464422541       -6.5835362676  PROA      40              0.0000000000
       568        38  TYR       HA             21.3240121557        3.1079985985       -7.1036988522  PROA      40              0.0000000000
       569        38  TYR       CB             19.7124050712        4.5097934003       -7.5764346160  PROA      40              0.0000000000
       570        38  TYR       HB1            20.2925402458        5.2300872492       -8.1856068721  PROA      40              0.0000000000
       571        38  TYR       HB2            18.9470824350        5.0860136190       -7.0130292697  PROA      40              0.0000000000
       572        38  TYR       CG             18.9817316707        3.5940472952       -8.5157782971  PROA      40              0.0000000000
       573        38  TYR       CD1            17.6846290295        3.1475113901       -8.2045823648  PROA      40              0.0000000000
       574        38  TYR       HD1            17.2570491553        3.3780717843       -7.2387714621  PROA      40              0.0000000000
       575        38  TYR       CE1            16.9161737859        2.4711454003       -9.1595038615  PROA      40              0.0000000000
       576        38  TYR       HE1            15.9084958221        2.1707186324       -8.9161146499  PROA      40              0.0000000000
       577        38  TYR       CZ             17.4423950042        2.2348941191      -10.4333801631  PROA      40              0.0000000000
       578        38  TYR       OH             16.6620640314        1.6112462249      -11.4203645023  PROA      40              0.0000000000
       579        38  TYR       HH             15.8291750223        1.3159246161      -11.0033819754  PROA      40              0.0000000000
       580        38  TYR       CD2            19.5123544194        3.3142853648       -9.7871096666  PROA      40              0.0000000000
       581        38  TYR       HD2            20.5032112350        3.6576063404      -10.0474261067  PROA      40              0.0000000000
       582        38  TYR       CE2            18.7426655859        2.6413666995      -10.7444284490  PROA      40              0.0000000000
       583        38  TYR       HE2            19.1443943961        2.4524208312      -11.7289223719  PROA      40              0.0000000000
       584        38  TYR       C              21.4360314148        4.7882972825       -5.8371373081  PROA      40              0.0000000000
       585        38  TYR       O              21.1414552331        5.1172258487       -4.6887884522  PROA      40              0.0000000000
       586        39  ARG       N              22.4854430711        5.3546864844       -6.4604658809  PROA      41              0.0000000000
       587        39  ARG       HN             22.8060039118        5.0327309694       -7.3518446413  PROA      41              0.0000000000
       588        39  ARG       CA             23.2148354113        6.4490421505       -5.8463977219  PROA      41              0.0000000000
       589        39  ARG       HA             22.4852861229        7.0938777493       -5.3747133790  PROA      41              0.0000000000
       590        39  ARG       CB             24.2088017122        5.9863461397       -4.7476563716  PROA      41              0.0000000000
       591        39  ARG       HB1            23.5959188095        5.6914668454       -3.8672019667  PROA      41              0.0000000000
       592        39  ARG       HB2            24.8399420553        6.8356927177       -4.4088881130  PROA      41              0.0000000000
       593        39  ARG       CG             25.1048677631        4.7950322004       -5.1516829114  PROA      41              0.0000000000
       594        39  ARG       HG1            25.6717969171        5.0732131066       -6.0680115522  PROA      41              0.0000000000
       595        39  ARG       HG2            24.4779185902        3.9132844659       -5.4115366043  PROA      41              0.0000000000
       596        39  ARG       CD             26.1170587786        4.3880296690       -4.0709077809  PROA      41              0.0000000000
       597        39  ARG       HD1            26.7518489692        5.2668750808       -3.8111845456  PROA      41              0.0000000000
       598        39  ARG       HD2            26.7649889938        3.5522970456       -4.4195902166  PROA      41              0.0000000000
       599        39  ARG       NE             25.3158934273        3.9283107213       -2.8933567087  PROA      41              0.0000000000
       600        39  ARG       HE             24.3491708809        3.6743101223       -3.0388644014  PROA      41              0.0000000000
       601        39  ARG       CZ             25.6606471592        4.0944034869       -1.6253364956  PROA      41              0.0000000000
       602        39  ARG       NH1            26.8418616425        4.5419764398       -1.2727789676  PROA      41              0.0000000000
       603        39  ARG       HH11           27.0873853848        4.6586106785       -0.2980937511  PROA      41              0.0000000000
       604        39  ARG       HH12           27.5624744528        4.6607912982       -1.9641961190  PROA      41              0.0000000000
       605        39  ARG       NH2            24.7931864802        3.8021190076       -0.6811741583  PROA      41              0.0000000000
       606        39  ARG       HH21           23.8798130274        3.4533642780       -0.8967665764  PROA      41              0.0000000000
       607        39  ARG       HH22           25.0008310615        4.0549775358        0.2797957911  PROA      41              0.0000000000
       608        39  ARG       C              23.9208313358        7.3515947047       -6.8411264229  PROA      41              0.0000000000
       609        39  ARG       O              24.2318109995        6.9652449832       -7.9670456274  PROA      41              0.0000000000
       610        40  LYS       N              24.1789699337        8.6067580709       -6.4304209187  PROA      42              0.0000000000
       611        40  LYS       HN             23.9033659695        8.8912407500       -5.5057690444  PROA      42              0.0000000000
       612        40  LYS       CA             24.8300455667        9.6164472251       -7.2401553446  PROA      42              0.0000000000
       613        40  LYS       HA             25.5159302440        9.1377211625       -7.9191102224  PROA      42              0.0000000000
       614        40  LYS       CB             23.7756963179       10.4538919855       -8.0189369659  PROA      42              0.0000000000
       615        40  LYS       HB1            23.0688556517       10.9116143460       -7.2929535750  PROA      42              0.0000000000
       616        40  LYS       HB2            23.1893051608        9.7369519087       -8.6321200452  PROA      42              0.0000000000
       617        40  LYS       CG             24.3155038815       11.5469813897       -8.9635816690  PROA      42              0.0000000000
       618        40  LYS       HG1            25.0536647195       11.0878622405       -9.6595100729  PROA      42              0.0000000000
       619        40  LYS       HG2            24.8405844093       12.3318574948       -8.3750127788  PROA      42              0.0000000000
       620        40  LYS       CD             23.1792034209       12.2002163105       -9.7749215280  PROA      42              0.0000000000
       621        40  LYS       HD1            22.4114377007       12.5679847699       -9.0557262466  PROA      42              0.0000000000
       622        40  LYS       HD2            22.6872289564       11.4229737854      -10.4025100970  PROA      42              0.0000000000
       623        40  LYS       CE             23.5818395772       13.3922590436      -10.6621019379  PROA      42              0.0000000000
       624        40  LYS       HE1            24.0750344114       14.1848474808      -10.0605760056  PROA      42              0.0000000000
       625        40  LYS       HE2            22.6645704664       13.8096860291      -11.1358426459  PROA      42              0.0000000000
       626        40  LYS       NZ             24.4970488453       12.9954497510      -11.7404207401  PROA      42              0.0000000000
       627        40  LYS       HZ1            24.0841900589       12.1866277047      -12.2695218658  PROA      42              0.0000000000
       628        40  LYS       HZ2            25.4308919841       12.6811246699      -11.3751382428  PROA      42              0.0000000000
       629        40  LYS       HZ3            24.6864796292       13.7835295563      -12.4104439920  PROA      42              0.0000000000
       630        40  LYS       C              25.6384751514       10.5115696511       -6.3197423598  PROA      42              0.0000000000
       631        40  LYS       O              25.2935096346       10.6814636876       -5.1568249112  PROA      42              0.0000000000
       632        41  GLN       N              26.7480721608       11.1059205790       -6.7876718530  PROA      43              0.0000000000
       633        41  GLN       HN             27.0810138498       10.8742956727       -7.7115041706  PROA      43              0.0000000000
       634        41  GLN       CA             27.4947733693       12.0863437453       -6.0186459908  PROA      43              0.0000000000
       635        41  GLN       HA             27.0388690172       12.2088187748       -5.0469163857  PROA      43              0.0000000000
       636        41  GLN       CB             28.9593059229       11.6519473059       -5.7512842444  PROA      43              0.0000000000
       637        41  GLN       HB1            29.5311894286       12.5343550621       -5.3829531757  PROA      43              0.0000000000
       638        41  GLN       HB2            29.4156886608       11.3148091656       -6.7089047681  PROA      43              0.0000000000
       639        41  GLN       CG             29.0478688294       10.5274333912       -4.6879557027  PROA      43              0.0000000000
       640        41  GLN       HG1            28.4748983199        9.6412171874       -5.0371189489  PROA      43              0.0000000000
       641        41  GLN       HG2            28.5949667250       10.8739717028       -3.7359966423  PROA      43              0.0000000000
       642        41  GLN       CD             30.4729986631       10.0590359551       -4.3867238442  PROA      43              0.0000000000
       643        41  GLN       OE1            30.7331715018        8.8631616168       -4.2271174533  PROA      43              0.0000000000
       644        41  GLN       NE2            31.4266673367       11.0063013694       -4.2577224028  PROA      43              0.0000000000
       645        41  GLN       HE21           32.3571813384       10.7011178195       -4.0778342268  PROA      43              0.0000000000
       646        41  GLN       HE22           31.1894496727       11.9666507500       -4.3701501216  PROA      43              0.0000000000
       647        41  GLN       C              27.4395893051       13.4618839763       -6.6565221276  PROA      43              0.0000000000
       648        41  GLN       O              27.7289792667       13.6323730818       -7.8402127840  PROA      43              0.0000000000
       649        42  VAL       N              27.0475683737       14.4814942033       -5.8710622525  PROA      44              0.0000000000
       650        42  VAL       HN             26.8418391583       14.3077907649       -4.9021925484  PROA      44              0.0000000000
       651        42  VAL       CA             26.9525589938       15.8636294156       -6.3145138153  PROA      44              0.0000000000
       652        42  VAL       HA             27.3894116769       15.9562769213       -7.2996846163  PROA      44              0.0000000000
       653        42  VAL       CB             25.5156655665       16.3847073842       -6.3801194522  PROA      44              0.0000000000
       654        42  VAL       HB             25.5126820195       17.4339012448       -6.7669605098  PROA      44              0.0000000000
       655        42  VAL       CG1            24.7147710079       15.5306916920       -7.3817954794  PROA      44              0.0000000000
       656        42  VAL       HG11           24.6278510029       14.4817987919       -7.0286966728  PROA      44              0.0000000000
       657        42  VAL       HG12           25.2046111598       15.5355369091       -8.3783426640  PROA      44              0.0000000000
       658        42  VAL       HG13           23.6898150975       15.9469735424       -7.4834531162  PROA      44              0.0000000000
       659        42  VAL       CG2            24.8367194747       16.3843839932       -4.9951979484  PROA      44              0.0000000000
       660        42  VAL       HG21           23.7706686188       16.6810076955       -5.1065400067  PROA      44              0.0000000000
       661        42  VAL       HG22           25.3101428791       17.1125980403       -4.3057266872  PROA      44              0.0000000000
       662        42  VAL       HG23           24.8638695766       15.3757661189       -4.5324831537  PROA      44              0.0000000000
       663        42  VAL       C              27.7718152925       16.7526400205       -5.4031729536  PROA      44              0.0000000000
       664        42  VAL       O              28.6948593462       16.3043252722       -4.7177981283  PROA      44              0.0000000000
       665        43  CYS       N              28.9615507647       15.3477991519       -1.9687950172  PROA      51              0.0000000000
       666        43  CYS       HN             28.9496798760       15.8031526793       -2.8687092166  PROA      51              0.0000000000
       667        43  CYS       CA             27.6891872547       15.0461462535       -1.3623831008  PROA      51              0.0000000000
       668        43  CYS       HA             27.8751302054       14.8599300679       -0.3149651259  PROA      51              0.0000000000
       669        43  CYS       CB             26.6529496273       16.1935615047       -1.5033177347  PROA      51              0.0000000000
       670        43  CYS       HB1            25.6649654205       15.8585256404       -1.1172779753  PROA      51              0.0000000000
       671        43  CYS       HB2            26.5311384784       16.4109342085       -2.5854170192  PROA      51              0.0000000000
       672        43  CYS       SG             27.1513833792       17.7200097726       -0.6406680086  PROA      51              0.0000000000
       673        43  CYS       HG1            26.7154402328       17.3682048474        0.5636576281  PROA      51              0.0000000000
       674        43  CYS       C              27.1214562218       13.7813090207       -1.9661038001  PROA      51              0.0000000000
       675        43  CYS       O              26.7768493211       13.7272904434       -3.1465476737  PROA      51              0.0000000000
       676        44  LEU       N              26.9984996990       12.7083367019       -1.1626730211  PROA      52              0.0000000000
       677        44  LEU       HN             27.2709544764       12.7536032142       -0.2065413436  PROA      52              0.0000000000
       678        44  LEU       CA             26.3994801395       11.4631516418       -1.5997976805  PROA      52              0.0000000000
       679        44  LEU       HA             26.6944711012       11.2744880664       -2.6226324230  PROA      52              0.0000000000
       680        44  LEU       CB             26.8939769289       10.2793965079       -0.7262496489  PROA      52              0.0000000000
       681        44  LEU       HB1            26.7260405928       10.5421935945        0.3425104135  PROA      52              0.0000000000
       682        44  LEU       HB2            27.9904614880       10.1696660297       -0.8687142395  PROA      52              0.0000000000
       683        44  LEU       CG             26.2247141992        8.9062843645       -0.9727875809  PROA      52              0.0000000000
       684        44  LEU       HG             25.1217287315        9.0024604861       -0.8220742150  PROA      52              0.0000000000
       685        44  LEU       CD1            26.4725707992        8.3729489782       -2.3922167707  PROA      52              0.0000000000
       686        44  LEU       HD11           26.0399537818        9.0500116394       -3.1573352581  PROA      52              0.0000000000
       687        44  LEU       HD12           25.9982474801        7.3743740508       -2.5027693811  PROA      52              0.0000000000
       688        44  LEU       HD13           27.5611253779        8.2635344135       -2.5814702999  PROA      52              0.0000000000
       689        44  LEU       CD2            26.7132777020        7.8861037474        0.0644958671  PROA      52              0.0000000000
       690        44  LEU       HD21           26.5500916423        8.2670201891        1.0952364874  PROA      52              0.0000000000
       691        44  LEU       HD22           27.7947036886        7.6729357027       -0.0655914154  PROA      52              0.0000000000
       692        44  LEU       HD23           26.1516322300        6.9334650787       -0.0357345325  PROA      52              0.0000000000
       693        44  LEU       C              24.8825837893       11.5325451642       -1.5863099611  PROA      52              0.0000000000
       694        44  LEU       O              24.2601563707       11.7733620132       -0.5567603072  PROA      52              0.0000000000
       695        45  LEU       N              24.2456029040       11.2938618822       -2.7403790037  PROA      53              0.0000000000
       696        45  LEU       HN             24.7516878352       11.1402779049       -3.5954783515  PROA      53              0.0000000000
       697        45  LEU       CA             22.8194663250       11.1167885049       -2.8514183087  PROA      53              0.0000000000
       698        45  LEU       HA             22.3165317766       11.5402847548       -1.9912563527  PROA      53              0.0000000000
       699        45  LEU       CB             22.2449846398       11.7343519537       -4.1553777921  PROA      53              0.0000000000
       700        45  LEU       HB1            21.1355750958       11.6695377042       -4.1205000031  PROA      53              0.0000000000
       701        45  LEU       HB2            22.5909152408       11.1499390364       -5.0369466650  PROA      53              0.0000000000
       702        45  LEU       CG             22.6471301780       13.1985544060       -4.4166460796  PROA      53              0.0000000000
       703        45  LEU       HG             23.7510724159       13.2340752999       -4.5881892985  PROA      53              0.0000000000
       704        45  LEU       CD1            21.9593384731       13.7155981467       -5.6895152842  PROA      53              0.0000000000
       705        45  LEU       HD11           22.2809113869       14.7558395928       -5.9047159887  PROA      53              0.0000000000
       706        45  LEU       HD12           20.8559689053       13.7094015970       -5.5619159482  PROA      53              0.0000000000
       707        45  LEU       HD13           22.2208112405       13.0785138454       -6.5596773447  PROA      53              0.0000000000
       708        45  LEU       CD2            22.3273294848       14.0977984026       -3.2158949703  PROA      53              0.0000000000
       709        45  LEU       HD21           22.9082999128       13.7765737934       -2.3258969159  PROA      53              0.0000000000
       710        45  LEU       HD22           21.2471558198       14.0475018531       -2.9660897379  PROA      53              0.0000000000
       711        45  LEU       HD23           22.5910559158       15.1532324019       -3.4369751980  PROA      53              0.0000000000
       712        45  LEU       C              22.5601307549        9.6280960897       -2.8777768042  PROA      53              0.0000000000
       713        45  LEU       O              22.8737107212        8.9402033873       -3.8496165827  PROA      53              0.0000000000
       714        46  ASP       N              21.9734937009        9.0893461625       -1.8028801626  PROA      54              0.0000000000
       715        46  ASP       HN             21.7261413381        9.6575381225       -1.0108781468  PROA      54              0.0000000000
       716        46  ASP       CA             21.5766325762        7.7066408466       -1.7424820426  PROA      54              0.0000000000
       717        46  ASP       HA             22.1037991998        7.1245593857       -2.4887644532  PROA      54              0.0000000000
       718        46  ASP       CB             21.8943541057        7.1408860185       -0.3346367037  PROA      54              0.0000000000
       719        46  ASP       HB1            21.3633884963        7.7423796908        0.4305716372  PROA      54              0.0000000000
       720        46  ASP       HB2            22.9849511273        7.2073173242       -0.1373365150  PROA      54              0.0000000000
       721        46  ASP       CG             21.4722570406        5.7019173542       -0.2062242327  PROA      54              0.0000000000
       722        46  ASP       OD1            21.1966463573        5.0439090711       -1.2388604844  PROA      54              0.0000000000
       723        46  ASP       OD2            21.4545573378        5.1679783993        0.9291327853  PROA      54              0.0000000000
       724        46  ASP       C              20.0921379327        7.6624875758       -2.0730993243  PROA      54              0.0000000000
       725        46  ASP       O              19.2805243683        8.2653511169       -1.3784480145  PROA      54              0.0000000000
       726        47  ILE       N              19.6936389144        6.9715792111       -3.1502050790  PROA      55              0.0000000000
       727        47  ILE       HN             20.3408025417        6.3859468497       -3.6474691879  PROA      55              0.0000000000
       728        47  ILE       CA             18.3611637774        7.0790474339       -3.7105619783  PROA      55              0.0000000000
       729        47  ILE       HA             17.7771880908        7.8003145344       -3.1590724952  PROA      55              0.0000000000
       730        47  ILE       CB             18.4053286523        7.5452524435       -5.1682877534  PROA      55              0.0000000000
       731        47  ILE       HB             19.0345364750        6.8288775993       -5.7430711815  PROA      55              0.0000000000
       732        47  ILE       CG2            16.9806855855        7.5606293068       -5.7696280397  PROA      55              0.0000000000
       733        47  ILE       HG21           16.3143953297        8.2060103661       -5.1596804500  PROA      55              0.0000000000
       734        47  ILE       HG22           16.5387614500        6.5438207924       -5.8241213616  PROA      55              0.0000000000
       735        47  ILE       HG23           16.9967140747        7.9620482912       -6.8035380111  PROA      55              0.0000000000
       736        47  ILE       CG1            19.0805728859        8.9367634380       -5.2952411328  PROA      55              0.0000000000
       737        47  ILE       HG11           19.9971217281        8.9831912012       -4.6670583859  PROA      55              0.0000000000
       738        47  ILE       HG12           18.3775342259        9.7081914848       -4.9155850182  PROA      55              0.0000000000
       739        47  ILE       CD             19.4978226310        9.2808007159       -6.7294742150  PROA      55              0.0000000000
       740        47  ILE       HD1            20.0094290691       10.2669433261       -6.7584042537  PROA      55              0.0000000000
       741        47  ILE       HD2            18.6134232254        9.3317912938       -7.3993743081  PROA      55              0.0000000000
       742        47  ILE       HD3            20.1956941562        8.5121969502       -7.1248460779  PROA      55              0.0000000000
       743        47  ILE       C              17.6552536456        5.7412269413       -3.5940057318  PROA      55              0.0000000000
       744        47  ILE       O              18.1049513656        4.7262259767       -4.1259716499  PROA      55              0.0000000000
       745        48  LEU       N              16.5172070272        5.6953075979       -2.8791431918  PROA      56              0.0000000000
       746        48  LEU       HN             16.2054338702        6.5076941273       -2.3819518926  PROA      56              0.0000000000
       747        48  LEU       CA             15.6610610311        4.5228929749       -2.8302202974  PROA      56              0.0000000000
       748        48  LEU       HA             16.2053728413        3.6540203338       -3.1718361721  PROA      56              0.0000000000
       749        48  LEU       CB             15.1258370105        4.2319563841       -1.4040909451  PROA      56              0.0000000000
       750        48  LEU       HB1            14.2829294699        3.5049791474       -1.4407252240  PROA      56              0.0000000000
       751        48  LEU       HB2            14.7368242018        5.1817581106       -0.9761715265  PROA      56              0.0000000000
       752        48  LEU       CG             16.1785058614        3.6415626588       -0.4444050003  PROA      56              0.0000000000
       753        48  LEU       HG             17.0950845280        4.2760217603       -0.4925642828  PROA      56              0.0000000000
       754        48  LEU       CD1            15.6604710167        3.6613189543        1.0025841031  PROA      56              0.0000000000
       755        48  LEU       HD11           16.4330551885        3.2563393447        1.6901910894  PROA      56              0.0000000000
       756        48  LEU       HD12           14.7491233685        3.0338326867        1.0940358474  PROA      56              0.0000000000
       757        48  LEU       HD13           15.4189247264        4.6980777883        1.3178514748  PROA      56              0.0000000000
       758        48  LEU       CD2            16.5739068753        2.2085557466       -0.8380130533  PROA      56              0.0000000000
       759        48  LEU       HD21           17.3604626568        1.8314168005       -0.1514605163  PROA      56              0.0000000000
       760        48  LEU       HD22           16.9804288499        2.1683513998       -1.8690784253  PROA      56              0.0000000000
       761        48  LEU       HD23           15.6982738796        1.5296821345       -0.7724497713  PROA      56              0.0000000000
       762        48  LEU       C              14.4852301037        4.6833784598       -3.7713640226  PROA      56              0.0000000000
       763        48  LEU       O              13.7390088464        5.6572863099       -3.7068802397  PROA      56              0.0000000000
       764        49  ASP       N              14.2884146410        3.6996671029       -4.6613838899  PROA      57              0.0000000000
       765        49  ASP       HN             14.9219764296        2.9191292823       -4.6948036983  PROA      57              0.0000000000
       766        49  ASP       CA             13.1612208700        3.6078534898       -5.5570219354  PROA      57              0.0000000000
       767        49  ASP       HA             12.6876984285        4.5746831811       -5.6657761077  PROA      57              0.0000000000
       768        49  ASP       CB             13.6790293583        3.1537981736       -6.9512461698  PROA      57              0.0000000000
       769        49  ASP       HB1            14.4110456647        2.3329215193       -6.8067742118  PROA      57              0.0000000000
       770        49  ASP       HB2            14.2068882645        4.0011300334       -7.4371433821  PROA      57              0.0000000000
       771        49  ASP       CG             12.6044545640        2.6612628726       -7.8879175095  PROA      57              0.0000000000
       772        49  ASP       OD1            11.4472473058        3.1424680481       -7.8424713251  PROA      57              0.0000000000
       773        49  ASP       OD2            12.9213286269        1.8083863907       -8.7563856885  PROA      57              0.0000000000
       774        49  ASP       C              12.1361133915        2.6708367721       -4.9154055340  PROA      57              0.0000000000
       775        49  ASP       O              12.3522285990        1.4648067571       -4.7765636742  PROA      57              0.0000000000
       776        50  THR       N              11.0066630599        3.2369190225       -4.4545711305  PROA      58              0.0000000000
       777        50  THR       HN             10.8296017880        4.2033990911       -4.6340297601  PROA      58              0.0000000000
       778        50  THR       CA             10.0362546826        2.5385076811       -3.6187453771  PROA      58              0.0000000000
       779        50  THR       HA             10.4976854558        1.6393485371       -3.2353007235  PROA      58              0.0000000000
       780        50  THR       CB              9.5881530561        3.3277140047       -2.3946407743  PROA      58              0.0000000000
       781        50  THR       HB              8.9667910800        2.6816656452       -1.7312317078  PROA      58              0.0000000000
       782        50  THR       OG1             8.8322739316        4.4894128367       -2.7093919633  PROA      58              0.0000000000
       783        50  THR       HG1             9.4413391159        5.0898338879       -3.1849237993  PROA      58              0.0000000000
       784        50  THR       CG2            10.8292879293        3.7678026551       -1.6111897904  PROA      58              0.0000000000
       785        50  THR       HG21           10.5199899198        4.3060232565       -0.6936593983  PROA      58              0.0000000000
       786        50  THR       HG22           11.4693776000        4.4502563810       -2.2086544552  PROA      58              0.0000000000
       787        50  THR       HG23           11.4322760255        2.8851313105       -1.3106449931  PROA      58              0.0000000000
       788        50  THR       C               8.8341519459        2.0836886482       -4.4119354237  PROA      58              0.0000000000
       789        50  THR       O               8.6711271761        2.3904831776       -5.5926275342  PROA      58              0.0000000000
       790        51  ALA       N               7.9622184502        1.2576796230       -3.8049270529  PROA      59              0.0000000000
       791        51  ALA       HN              8.1912707427        0.8652027417       -2.9087942224  PROA      59              0.0000000000
       792        51  ALA       CA              6.8292852919        0.7370750654       -4.5050386090  PROA      59              0.0000000000
       793        51  ALA       HA              7.0989589806        0.6506202003       -5.5454431964  PROA      59              0.0000000000
       794        51  ALA       CB              6.4234994649       -0.6166200251       -3.9452055965  PROA      59              0.0000000000
       795        51  ALA       HB1             7.2712660577       -1.3166610589       -4.1056711086  PROA      59              0.0000000000
       796        51  ALA       HB2             5.5383411027       -1.0396144647       -4.4699720714  PROA      59              0.0000000000
       797        51  ALA       HB3             6.2073963294       -0.5665783296       -2.8561019403  PROA      59              0.0000000000
       798        51  ALA       C               5.6395779171        1.6490345106       -4.4216833853  PROA      59              0.0000000000
       799        51  ALA       O               5.4097686604        2.2980343814       -3.3896611038  PROA      59              0.0000000000
       800        51  ALA       QQH10           6.5034244420        0.9868607574       -4.4822076132  PROA      59              0.0000000000
       801        52  GLY       N               4.8656822277        1.6413183043       -5.5230064110  PROA      60              0.0000000000
       802        52  GLY       HN              5.2129717160        1.2055399463       -6.3993574260  PROA      60              0.0000000000
       803        52  GLY       CA              3.7072422677        2.4571397856       -5.6553139840  PROA      60              0.0000000000
       804        52  GLY       HA1             3.5556993064        2.6271975701       -6.7083576901  PROA      60              0.0000000000
       805        52  GLY       HA2             3.8195640364        3.3630594572       -5.0917611924  PROA      60              0.0000000000
       806        52  GLY       QQH11           4.0245389727        2.2336862819       -5.6190749398  PROA      60              0.0000000000
       807        52  GLY       C               2.5133585662        1.7195197981       -5.1233170402  PROA      60              0.0000000000
       808        52  GLY       O               1.4457915845        2.2965660097       -4.9487621024  PROA      60              0.0000000000
       809        53  GLN       N               2.7023671406        0.4216764414       -4.8458415615  PROA      61              0.0000000000
       810        53  GLN       HN              3.5943238234        0.0338816561       -5.0627935302  PROA      61              0.0000000000
       811        53  GLN       CA              1.8034986515       -0.4236657375       -4.0956846155  PROA      61              0.0000000000
       812        53  GLN       HA              0.7849446080       -0.0910186560       -4.2558018241  PROA      61              0.0000000000
       813        53  GLN       CB              1.9365562710       -1.9216451271       -4.4982924128  PROA      61              0.0000000000
       814        53  GLN       HB1             1.2370998518       -2.4907601781       -3.8495822234  PROA      61              0.0000000000
       815        53  GLN       HB2             2.9584122969       -2.2897874671       -4.2634367586  PROA      61              0.0000000000
       816        53  GLN       CG              1.5636882137       -2.2951026188       -5.9385843758  PROA      61              0.0000000000
       817        53  GLN       HG1             0.5950344394       -1.8580637687       -6.1880382100  PROA      61              0.0000000000
       818        53  GLN       HG2             1.4823337074       -3.3872841362       -5.9865388811  PROA      61              0.0000000000
       819        53  GLN       QQH8            1.8344277101       -2.0239351341       -4.8927883814  PROA      61              0.0000000000
       820        53  GLN       CD              2.6503271978       -1.8726641512       -6.9030600500  PROA      61              0.0000000000
       821        53  GLN       OE1             3.7946112000       -2.3572745666       -6.8471297659  PROA      61              0.0000000000
       822        53  GLN       NE2             2.3356333924       -0.9209316417       -7.8132019670  PROA      61              0.0000000000
       823        53  GLN       HE21            3.0462622383       -0.6514991001       -8.4836123848  PROA      61              0.0000000000
       824        53  GLN       HE22            1.3648435853       -0.7109227409       -8.0619433363  PROA      61              0.0000000000
       825        53  GLN       C               2.1218513902       -0.2701156785       -2.6080753003  PROA      61              0.0000000000
       826        53  GLN       O               3.2827080555       -0.1370212827       -2.2175051849  PROA      61              0.0000000000
       827        54  GLU       N               1.1070271015       -0.2618303971       -1.7265029503  PROA      62              0.0000000000
       828        54  GLU       HN              0.1629448739       -0.4336649136       -2.0252049490  PROA      62              0.0000000000
       829        54  GLU       CA              1.2923724207        0.1893039511       -0.3550522859  PROA      62              0.0000000000
       830        54  GLU       HA              2.1659858314        0.8197626244       -0.2841564657  PROA      62              0.0000000000
       831        54  GLU       CB              0.0560155311        1.0142027563        0.0694512675  PROA      62              0.0000000000
       832        54  GLU       HB1            -0.1095302137        1.7885350732       -0.7132160223  PROA      62              0.0000000000
       833        54  GLU       HB2             0.2721415974        1.5486406868        1.0228852475  PROA      62              0.0000000000
       834        54  GLU       CG             -1.2342765619        0.1796590806        0.2384659371  PROA      62              0.0000000000
       835        54  GLU       HG1            -1.1663645168       -0.5003848738        1.1117249950  PROA      62              0.0000000000
       836        54  GLU       HG2            -1.4198212004       -0.4392132002       -0.6642499440  PROA      62              0.0000000000
       837        54  GLU       CD             -2.4263077285        1.0835945589        0.4327173907  PROA      62              0.0000000000
       838        54  GLU       OE1            -2.6470081054        1.5612330209        1.5784712331  PROA      62              0.0000000000
       839        54  GLU       OE2            -3.1546907890        1.3274624500       -0.5629298308  PROA      62              0.0000000000
       840        54  GLU       C               1.4635486081       -0.9296788779        0.6556406304  PROA      62              0.0000000000
       841        54  GLU       O               1.7256626188       -0.6797536603        1.8325013035  PROA      62              0.0000000000
       842        55  GLU       N               1.3587742668       -2.2036850569        0.2378492984  PROA      63              0.0000000000
       843        55  GLU       HN              1.1825543733       -2.3945617505       -0.7233854205  PROA      63              0.0000000000
       844        55  GLU       CA              1.1802844085       -3.3171045940        1.1565310010  PROA      63              0.0000000000
       845        55  GLU       HA              0.6104331282       -2.9623620951        2.0009668877  PROA      63              0.0000000000
       846        55  GLU       CB              0.3477946591       -4.4370484329        0.4880779957  PROA      63              0.0000000000
       847        55  GLU       HB1             0.3049747072       -5.3448883393        1.1319005127  PROA      63              0.0000000000
       848        55  GLU       HB2             0.8402305071       -4.7292025926       -0.4649319062  PROA      63              0.0000000000
       849        55  GLU       CG             -1.1146375586       -4.0174407265        0.2065721312  PROA      63              0.0000000000
       850        55  GLU       HG1            -1.6029664795       -4.8021700572       -0.4074174782  PROA      63              0.0000000000
       851        55  GLU       HG2            -1.1561906344       -3.0642860358       -0.3571862302  PROA      63              0.0000000000
       852        55  GLU       CD             -1.9224256071       -3.8664566165        1.4785450244  PROA      63              0.0000000000
       853        55  GLU       OE1            -2.5991731557       -4.8405911526        1.8880220039  PROA      63              0.0000000000
       854        55  GLU       OE2            -1.9367325059       -2.7521242199        2.0683399708  PROA      63              0.0000000000
       855        55  GLU       C               2.4619170161       -3.8859224803        1.7486484160  PROA      63              0.0000000000
       856        55  GLU       O               2.5173303047       -5.0354983778        2.1831721944  PROA      63              0.0000000000
       857        56  TYR       N               3.5310467541       -3.0766826624        1.8316163202  PROA      64              0.0000000000
       858        56  TYR       HN              3.4440927851       -2.1420614013        1.4950445803  PROA      64              0.0000000000
       859        56  TYR       CA              4.7880011039       -3.4588350193        2.4515359524  PROA      64              0.0000000000
       860        56  TYR       HA              4.8081704359       -4.5230250019        2.6482722308  PROA      64              0.0000000000
       861        56  TYR       CB              6.0096001388       -3.0726732324        1.5639428727  PROA      64              0.0000000000
       862        56  TYR       HB1             6.9492114297       -3.4394472052        2.0258160864  PROA      64              0.0000000000
       863        56  TYR       HB2             6.0628301722       -1.9638070369        1.4778876274  PROA      64              0.0000000000
       864        56  TYR       CG              5.9556005457       -3.6242419090        0.1573595646  PROA      64              0.0000000000
       865        56  TYR       CD1             6.7429391547       -3.0075017527       -0.8317820628  PROA      64              0.0000000000
       866        56  TYR       HD1             7.3702020739       -2.1670299198       -0.5685321444  PROA      64              0.0000000000
       867        56  TYR       CE1             6.7078242510       -3.4567557248       -2.1584653707  PROA      64              0.0000000000
       868        56  TYR       HE1             7.3179386937       -2.9732545673       -2.8990411891  PROA      64              0.0000000000
       869        56  TYR       CZ              5.8595557692       -4.5030826919       -2.5222494513  PROA      64              0.0000000000
       870        56  TYR       OH              5.6952236505       -4.8662975808       -3.8733148384  PROA      64              0.0000000000
       871        56  TYR       HH              6.2014000438       -4.2528280473       -4.4196515469  PROA      64              0.0000000000
       872        56  TYR       CD2             5.1889577044       -4.7502349575       -0.2071687094  PROA      64              0.0000000000
       873        56  TYR       HD2             4.6129605271       -5.2863697629        0.5298542884  PROA      64              0.0000000000
       874        56  TYR       CE2             5.1338473203       -5.1756895918       -1.5398407563  PROA      64              0.0000000000
       875        56  TYR       HE2             4.5061579424       -6.0062756926       -1.8160641649  PROA      64              0.0000000000
       876        56  TYR       C               4.8932535578       -2.7545343053        3.7968562203  PROA      64              0.0000000000
       877        56  TYR       O               5.8149510561       -1.9796471410        4.0538340482  PROA      64              0.0000000000
       878        57  SER       N               3.9221219828       -2.9900939680        4.7001210521  PROA      65              0.0000000000
       879        57  SER       HN              3.1801809872       -3.6368124014        4.5017683315  PROA      65              0.0000000000
       880        57  SER       CA              3.8250035826       -2.2878742646        5.9718069739  PROA      65              0.0000000000
       881        57  SER       HA              3.7973821597       -1.2333837670        5.7365466164  PROA      65              0.0000000000
       882        57  SER       CB              2.5061294762       -2.6248250807        6.7046374252  PROA      65              0.0000000000
       883        57  SER       HB1             2.4935966369       -3.7038931290        6.9676117901  PROA      65              0.0000000000
       884        57  SER       HB2             1.6547360906       -2.4331923528        6.0127376416  PROA      65              0.0000000000
       885        57  SER       OG              2.3179051130       -1.8447778813        7.8821644956  PROA      65              0.0000000000
       886        57  SER       HG1             1.5288466501       -2.2288292078        8.3304345493  PROA      65              0.0000000000
       887        57  SER       C               5.0164889487       -2.4969519915        6.8995461574  PROA      65              0.0000000000
       888        57  SER       O               5.5601628303       -3.5954258101        7.0171465724  PROA      65              0.0000000000
       889        58  ALA       N               5.4791693052       -1.3997254423        7.5288857931  PROA      66              0.0000000000
       890        58  ALA       HN              4.9901070734       -0.5340027843        7.3721942180  PROA      66              0.0000000000
       891        58  ALA       CA              6.6420013033       -1.2713978319        8.3841412736  PROA      66              0.0000000000
       892        58  ALA       HA              6.5221692549       -0.3132250068        8.8682050378  PROA      66              0.0000000000
       893        58  ALA       CB              6.7187942634       -2.3163183848        9.5111210634  PROA      66              0.0000000000
       894        58  ALA       HB1             7.4926817264       -2.0216478663       10.2511178819  PROA      66              0.0000000000
       895        58  ALA       HB2             6.9759438807       -3.3186979770        9.1207160678  PROA      66              0.0000000000
       896        58  ALA       HB3             5.7433847528       -2.3775988901       10.0393911811  PROA      66              0.0000000000
       897        58  ALA       C               7.9420431303       -1.1693318015        7.5974809288  PROA      66              0.0000000000
       898        58  ALA       O               8.8544027557       -0.4239354271        7.9554062922  PROA      66              0.0000000000
       899        59  MET       N               8.0515982784       -1.8879151256        6.4643147203  PROA      67              0.0000000000
       900        59  MET       HN              7.3216312710       -2.5324199331        6.2356713495  PROA      67              0.0000000000
       901        59  MET       CA              9.1051557083       -1.7152813249        5.4795893190  PROA      67              0.0000000000
       902        59  MET       HA             10.0502347717       -1.6888903896        6.0018304216  PROA      67              0.0000000000
       903        59  MET       CB              9.1458693992       -2.8976083102        4.4861289137  PROA      67              0.0000000000
       904        59  MET       HB1             9.9580003411       -2.7242451426        3.7448373506  PROA      67              0.0000000000
       905        59  MET       HB2             8.1836925169       -2.9415586168        3.9313508953  PROA      67              0.0000000000
       906        59  MET       CG              9.3868258469       -4.2694697865        5.1552838396  PROA      67              0.0000000000
       907        59  MET       HG1             9.3185207088       -5.0371899443        4.3580281353  PROA      67              0.0000000000
       908        59  MET       HG2             8.5597741002       -4.4924399068        5.8644424060  PROA      67              0.0000000000
       909        59  MET       SD             10.9970203667       -4.4740370349        5.9795753070  PROA      67              0.0000000000
       910        59  MET       CE             10.4715620637       -4.0232261708        7.6615523628  PROA      67              0.0000000000
       911        59  MET       HE1            11.2684562168       -4.2463514922        8.4003791938  PROA      67              0.0000000000
       912        59  MET       HE2             9.5612867954       -4.5857296926        7.9633399956  PROA      67              0.0000000000
       913        59  MET       HE3            10.2478722161       -2.9408806585        7.7467507315  PROA      67              0.0000000000
       914        59  MET       C               9.0037354851       -0.3799684946        4.7548725592  PROA      67              0.0000000000
       915        59  MET       O              10.0122187573        0.2613922736        4.4557146293  PROA      67              0.0000000000
       916        60  ARG       N               7.7649318207        0.0943405419        4.5061833991  PROA      68              0.0000000000
       917        60  ARG       HN              6.9696426527       -0.5078943062        4.6131591946  PROA      68              0.0000000000
       918        60  ARG       CA              7.4931848566        1.4728678726        4.1458335074  PROA      68              0.0000000000
       919        60  ARG       HA              8.1315157033        1.6991715262        3.3159525258  PROA      68              0.0000000000
       920        60  ARG       CB              6.0342736449        1.6643043844        3.6460708574  PROA      68              0.0000000000
       921        60  ARG       HB1             5.3679686354        0.9981639647        4.2351953213  PROA      68              0.0000000000
       922        60  ARG       HB2             5.9867471603        1.3061369866        2.5949491310  PROA      68              0.0000000000
       923        60  ARG       CG              5.4937340117        3.1084901025        3.7509332340  PROA      68              0.0000000000
       924        60  ARG       HG1             6.1923439153        3.8060287829        3.2391127037  PROA      68              0.0000000000
       925        60  ARG       HG2             5.4694614493        3.4033075457        4.8238521884  PROA      68              0.0000000000
       926        60  ARG       CD              4.0701900108        3.3174742323        3.2248568206  PROA      68              0.0000000000
       927        60  ARG       HD1             3.7178717252        4.3459409678        3.4764841477  PROA      68              0.0000000000
       928        60  ARG       HD2             3.3762981159        2.5628092674        3.6611440216  PROA      68              0.0000000000
       929        60  ARG       NE              4.1309636590        3.1490622256        1.7431889542  PROA      68              0.0000000000
       930        60  ARG       HE              5.0164410004        2.9716548684        1.3099877703  PROA      68              0.0000000000
       931        60  ARG       CZ              3.1413508274        3.4475064349        0.9142574410  PROA      68              0.0000000000
       932        60  ARG       NH1             1.9896608379        3.9317252985        1.3130524490  PROA      68              0.0000000000
       933        60  ARG       HH11            1.7620221773        3.9381688576        2.2991420672  PROA      68              0.0000000000
       934        60  ARG       HH12            1.2557968821        4.1613321088        0.6661234262  PROA      68              0.0000000000
       935        60  ARG       NH2             3.3292229654        3.2220233335       -0.3662497479  PROA      68              0.0000000000
       936        60  ARG       HH21            2.5387274126        3.3377965415       -0.9825908101  PROA      68              0.0000000000
       937        60  ARG       HH22            4.1111127941        2.6559604314       -0.6307152650  PROA      68              0.0000000000
       938        60  ARG       C               7.9090169572        2.5047569530        5.1827719699  PROA      68              0.0000000000
       939        60  ARG       O               8.5818771818        3.4822121656        4.8625958981  PROA      68              0.0000000000
       940        61  ASP       N               7.6003650210        2.2744084362        6.4770424408  PROA      69              0.0000000000
       941        61  ASP       HN              6.9558396243        1.5477505590        6.7049887073  PROA      69              0.0000000000
       942        61  ASP       CA              8.0721507385        3.1134056914        7.5698484835  PROA      69              0.0000000000
       943        61  ASP       HA              7.7430814857        4.1260409690        7.3715982840  PROA      69              0.0000000000
       944        61  ASP       CB              7.5382583004        2.6671695484        8.9600863620  PROA      69              0.0000000000
       945        61  ASP       HB1             8.0182786616        3.2806543457        9.7558484304  PROA      69              0.0000000000
       946        61  ASP       HB2             7.7922228984        1.6050101101        9.1452347052  PROA      69              0.0000000000
       947        61  ASP       CG              6.0486220936        2.8409882207        9.1291772661  PROA      69              0.0000000000
       948        61  ASP       OD1             5.3114053770        3.1977550124        8.1791390645  PROA      69              0.0000000000
       949        61  ASP       OD2             5.5569473189        2.5617143082       10.2577115533  PROA      69              0.0000000000
       950        61  ASP       C               9.5967417017        3.1612734876        7.6306835562  PROA      69              0.0000000000
       951        61  ASP       O              10.1859229285        4.2087944856        7.8710297051  PROA      69              0.0000000000
       952        62  GLN       N              10.2767998034        2.0244797978        7.3791452700  PROA      70              0.0000000000
       953        62  GLN       HN              9.7671799604        1.1758092274        7.2371872883  PROA      70              0.0000000000
       954        62  GLN       CA             11.7234749004        1.9498244657        7.3024242312  PROA      70              0.0000000000
       955        62  GLN       HA             12.1152580394        2.2962723307        8.2486266536  PROA      70              0.0000000000
       956        62  GLN       CB             12.1533818898        0.4696311388        7.0908066213  PROA      70              0.0000000000
       957        62  GLN       HB1            11.6231381103        0.0672993506        6.2047887119  PROA      70              0.0000000000
       958        62  GLN       HB2            11.7972631439       -0.1185828904        7.9652921782  PROA      70              0.0000000000
       959        62  GLN       CG             13.6617356455        0.1919546616        6.8765616477  PROA      70              0.0000000000
       960        62  GLN       HG1            14.0100516570        0.6631065505        5.9352382625  PROA      70              0.0000000000
       961        62  GLN       HG2            13.8234207240       -0.9030752321        6.7835965047  PROA      70              0.0000000000
       962        62  GLN       CD             14.4944513297        0.6740676690        8.0600120473  PROA      70              0.0000000000
       963        62  GLN       OE1            14.1753345395        0.3542725147        9.2106856890  PROA      70              0.0000000000
       964        62  GLN       NE2            15.5748267888        1.4370168721        7.8030022206  PROA      70              0.0000000000
       965        62  GLN       HE21           16.1373212367        1.7339392651        8.5753708629  PROA      70              0.0000000000
       966        62  GLN       HE22           15.8274609426        1.6277143922        6.8481087200  PROA      70              0.0000000000
       967        62  GLN       C              12.3463133834        2.8541537333        6.2400987078  PROA      70              0.0000000000
       968        62  GLN       O              13.2774636270        3.6058857830        6.5369631923  PROA      70              0.0000000000
       969        63  TYR       N              11.8264930078        2.8672888312        4.9859193428  PROA      71              0.0000000000
       970        63  TYR       HN             11.0738985711        2.2609580896        4.7280029770  PROA      71              0.0000000000
       971        63  TYR       CA             12.2684264241        3.8536817130        4.0067881419  PROA      71              0.0000000000
       972        63  TYR       HA             13.3483719847        3.8770557985        4.0782528539  PROA      71              0.0000000000
       973        63  TYR       CB             12.0217427876        3.4712834814        2.5081820096  PROA      71              0.0000000000
       974        63  TYR       HB1            12.5406550953        2.5029106325        2.3262415468  PROA      71              0.0000000000
       975        63  TYR       HB2            12.5082796385        4.2262870240        1.8518440248  PROA      71              0.0000000000
       976        63  TYR       CG             10.5897808722        3.3323924980        2.0405722356  PROA      71              0.0000000000
       977        63  TYR       CD1             9.7753355111        4.4676858502        1.8768208603  PROA      71              0.0000000000
       978        63  TYR       HD1            10.1422834351        5.4421695537        2.1571731612  PROA      71              0.0000000000
       979        63  TYR       CE1             8.4941614619        4.3632483783        1.3217636258  PROA      71              0.0000000000
       980        63  TYR       HE1             7.8776271745        5.2426574854        1.2121799069  PROA      71              0.0000000000
       981        63  TYR       CZ              8.0166490364        3.1247304515        0.8951761538  PROA      71              0.0000000000
       982        63  TYR       OH              6.7114354874        3.0476018791        0.3747884718  PROA      71              0.0000000000
       983        63  TYR       HH              6.6007976822        2.1907160283       -0.0757412370  PROA      71              0.0000000000
       984        63  TYR       CD2            10.1079483041        2.0963678251        1.5695562395  PROA      71              0.0000000000
       985        63  TYR       HD2            10.7360755715        1.2202471949        1.6363720503  PROA      71              0.0000000000
       986        63  TYR       CE2             8.8313550150        1.9917967350        0.9920216019  PROA      71              0.0000000000
       987        63  TYR       HE2             8.4690039331        1.0306156090        0.6611281753  PROA      71              0.0000000000
       988        63  TYR       C              11.8494152412        5.2849450067        4.3444216080  PROA      71              0.0000000000
       989        63  TYR       O              12.6469948286        6.2106129638        4.2187279836  PROA      71              0.0000000000
       990        64  MET       N              10.5998388084        5.5121698776        4.8086468961  PROA      72              0.0000000000
       991        64  MET       HN              9.9390902044        4.7572681871        4.8829157796  PROA      72              0.0000000000
       992        64  MET       CA             10.1160359985        6.8333088929        5.1817639618  PROA      72              0.0000000000
       993        64  MET       HA             10.3084215074        7.4773197221        4.3377377929  PROA      72              0.0000000000
       994        64  MET       CB              8.5814583425        6.8662639013        5.4028323603  PROA      72              0.0000000000
       995        64  MET       HB1             8.2936130124        7.8602871113        5.8189314207  PROA      72              0.0000000000
       996        64  MET       HB2             8.2949626628        6.0861310903        6.1409552808  PROA      72              0.0000000000
       997        64  MET       CG              7.7667761282        6.6808190627        4.1058565945  PROA      72              0.0000000000
       998        64  MET       HG1             7.9823714753        5.6735588319        3.6944801792  PROA      72              0.0000000000
       999        64  MET       HG2             8.1172631922        7.4284799207        3.3605238485  PROA      72              0.0000000000
      1000        64  MET       SD              5.9716142031        6.8539880770        4.3390960881  PROA      72              0.0000000000
      1001        64  MET       CE              5.5282282757        6.7335603666        2.5809428259  PROA      72              0.0000000000
      1002        64  MET       HE1             6.0455983436        7.5140397182        1.9833987097  PROA      72              0.0000000000
      1003        64  MET       HE2             4.4337380800        6.8681987135        2.4421537421  PROA      72              0.0000000000
      1004        64  MET       HE3             5.8026176846        5.7440015948        2.1598776634  PROA      72              0.0000000000
      1005        64  MET       C              10.8538455090        7.4993112384        6.3364244206  PROA      72              0.0000000000
      1006        64  MET       O              11.2038503032        8.6717821855        6.2680187808  PROA      72              0.0000000000
      1007        65  ARG       N              11.1543795981        6.7591105933        7.4190148183  PROA      73              0.0000000000
      1008        65  ARG       HN             10.8118776374        5.8165519651        7.4977295052  PROA      73              0.0000000000
      1009        65  ARG       CA             12.0149290038        7.2132895927        8.4977176634  PROA      73              0.0000000000
      1010        65  ARG       HA             11.6163909294        8.1480663089        8.8651380985  PROA      73              0.0000000000
      1011        65  ARG       CB             11.9836310567        6.2086045886        9.6768367898  PROA      73              0.0000000000
      1012        65  ARG       HB1            12.7627767239        6.4918168679       10.4196792689  PROA      73              0.0000000000
      1013        65  ARG       HB2            12.2233195770        5.1891408612        9.3027407358  PROA      73              0.0000000000
      1014        65  ARG       CG             10.6215904740        6.2020579569       10.4051554733  PROA      73              0.0000000000
      1015        65  ARG       HG1             9.8092750986        5.9849380577        9.6770289218  PROA      73              0.0000000000
      1016        65  ARG       HG2            10.4485444807        7.2299572482       10.7941587655  PROA      73              0.0000000000
      1017        65  ARG       CD             10.5308069264        5.1890996487       11.5555491471  PROA      73              0.0000000000
      1018        65  ARG       HD1            11.3395052560        5.3335943185       12.3011221524  PROA      73              0.0000000000
      1019        65  ARG       HD2            10.6148774784        4.1535877201       11.1528387625  PROA      73              0.0000000000
      1020        65  ARG       NE              9.1934499098        5.3366013891       12.2160726057  PROA      73              0.0000000000
      1021        65  ARG       HE              8.4523269650        4.6787102603       12.0317640509  PROA      73              0.0000000000
      1022        65  ARG       CZ              8.8329675280        6.3247019726       13.0257453076  PROA      73              0.0000000000
      1023        65  ARG       NH1             9.6279095819        7.2772753889       13.4473828185  PROA      73              0.0000000000
      1024        65  ARG       HH11           10.6106114254        7.2549934756       13.2018210175  PROA      73              0.0000000000
      1025        65  ARG       HH12            9.2726528654        8.0319704187       13.9738443216  PROA      73              0.0000000000
      1026        65  ARG       NH2             7.5739073513        6.3339845217       13.4162922386  PROA      73              0.0000000000
      1027        65  ARG       HH21            7.0107849681        5.5663594464       13.0789312126  PROA      73              0.0000000000
      1028        65  ARG       HH22            7.2329838476        7.0302266799       14.0274126959  PROA      73              0.0000000000
      1029        65  ARG       C              13.4470805665        7.5130719838        8.0645760863  PROA      73              0.0000000000
      1030        65  ARG       O              14.0336088331        8.5342494565        8.4298340045  PROA      73              0.0000000000
      1031        66  THR       N              14.0242345214        6.6251422847        7.2257039953  PROA      74              0.0000000000
      1032        66  THR       HN             13.5148790568        5.8050167009        6.9719837521  PROA      74              0.0000000000
      1033        66  THR       CA             15.3531779866        6.7821154442        6.6320153024  PROA      74              0.0000000000
      1034        66  THR       HA             16.0578414986        6.9104464959        7.4389875372  PROA      74              0.0000000000
      1035        66  THR       CB             15.7813229356        5.5564003639        5.8262707789  PROA      74              0.0000000000
      1036        66  THR       HB             15.0364520548        5.3384171613        5.0250375192  PROA      74              0.0000000000
      1037        66  THR       OG1            15.8735819771        4.4232458378        6.6801767305  PROA      74              0.0000000000
      1038        66  THR       HG1            14.9656035732        4.0662098376        6.7352089788  PROA      74              0.0000000000
      1039        66  THR       CG2            17.1651236091        5.7369491107        5.1820077949  PROA      74              0.0000000000
      1040        66  THR       HG21           17.9102317167        6.0724134138        5.9335818630  PROA      74              0.0000000000
      1041        66  THR       HG22           17.1350623489        6.4800933675        4.3593742428  PROA      74              0.0000000000
      1042        66  THR       HG23           17.5125167778        4.7783572380        4.7457623019  PROA      74              0.0000000000
      1043        66  THR       C              15.4862940893        8.0094449862        5.7514328093  PROA      74              0.0000000000
      1044        66  THR       O              16.4684340997        8.7480801910        5.8216891146  PROA      74              0.0000000000
      1045        67  GLY       N              14.4775762301        8.2615482367        4.8933328493  PROA      75              0.0000000000
      1046        67  GLY       HN             13.7025081803        7.6239290957        4.8465944620  PROA      75              0.0000000000
      1047        67  GLY       CA             14.4091010808        9.4193562858        4.0134295229  PROA      75              0.0000000000
      1048        67  GLY       HA1            13.4396734847        9.3976693554        3.5408611755  PROA      75              0.0000000000
      1049        67  GLY       HA2            15.2200067313        9.3302792151        3.3061107869  PROA      75              0.0000000000
      1050        67  GLY       C              14.5260375823       10.7640764338        4.6824545005  PROA      75              0.0000000000
      1051        67  GLY       O              13.8989054885       11.0425974293        5.7032282167  PROA      75              0.0000000000
      1052        68  GLU       N              15.3230880878       11.6583745195        4.0870314149  PROA      76              0.0000000000
      1053        68  GLU       HN             15.9066106616       11.3802918600        3.3176255272  PROA      76              0.0000000000
      1054        68  GLU       CA             15.4450897489       13.0319823374        4.5341533343  PROA      76              0.0000000000
      1055        68  GLU       HA             14.7063746277       13.2530262680        5.2925759538  PROA      76              0.0000000000
      1056        68  GLU       CB             16.8499338558       13.2384741739        5.1334630432  PROA      76              0.0000000000
      1057        68  GLU       HB1            16.9898065962       12.4118450713        5.8694393345  PROA      76              0.0000000000
      1058        68  GLU       HB2            16.8740880840       14.1837350134        5.7151043430  PROA      76              0.0000000000
      1059        68  GLU       CG             18.0119694018       13.2391189233        4.1167273733  PROA      76              0.0000000000
      1060        68  GLU       HG1            18.0890150392       14.2152029149        3.5948151853  PROA      76              0.0000000000
      1061        68  GLU       HG2            17.8586649587       12.4465499498        3.3576317698  PROA      76              0.0000000000
      1062        68  GLU       CD             19.3104190639       12.9540567193        4.8383039402  PROA      76              0.0000000000
      1063        68  GLU       OE1            19.8552098043       13.8736476232        5.4981349249  PROA      76              0.0000000000
      1064        68  GLU       OE2            19.7712062881       11.7849102789        4.7839165418  PROA      76              0.0000000000
      1065        68  GLU       C              15.1664436797       13.9757113251        3.3779147414  PROA      76              0.0000000000
      1066        68  GLU       O              15.2788186598       15.1942011916        3.4981424685  PROA      76              0.0000000000
      1067        69  GLY       N              14.7256169203       13.4136575881        2.2363713289  PROA      77              0.0000000000
      1068        69  GLY       HN             14.6959827251       12.4208723350        2.1543350148  PROA      77              0.0000000000
      1069        69  GLY       CA             14.1717229486       14.1599596865        1.1255078506  PROA      77              0.0000000000
      1070        69  GLY       HA1            14.9808093676       14.5143859882        0.5062136592  PROA      77              0.0000000000
      1071        69  GLY       HA2            13.5387432800       14.9411377839        1.5141256245  PROA      77              0.0000000000
      1072        69  GLY       C              13.3335981741       13.2255938967        0.3036830204  PROA      77              0.0000000000
      1073        69  GLY       O              13.7527016562       12.1045919085        0.0147573098  PROA      77              0.0000000000
      1074        70  PHE       N              12.1234626969       13.6500447769       -0.1039736607  PROA      78              0.0000000000
      1075        70  PHE       HN             11.8007333925       14.5661452815        0.1471999474  PROA      78              0.0000000000
      1076        70  PHE       CA             11.1981781313       12.7819648961       -0.8193114995  PROA      78              0.0000000000
      1077        70  PHE       HA             11.6734648042       11.8304466640       -1.0051050019  PROA      78              0.0000000000
      1078        70  PHE       CB              9.8841794135       12.4845397617       -0.0468547043  PROA      78              0.0000000000
      1079        70  PHE       HB1             9.2805283656       11.7206021189       -0.5848313665  PROA      78              0.0000000000
      1080        70  PHE       HB2             9.2599942676       13.3887029438        0.0588298525  PROA      78              0.0000000000
      1081        70  PHE       CG             10.2122855700       11.9622895349        1.3234247373  PROA      78              0.0000000000
      1082        70  PHE       CD1            10.4412717704       12.8372747271        2.4015922891  PROA      78              0.0000000000
      1083        70  PHE       HD1            10.3661962085       13.9048378457        2.2537316297  PROA      78              0.0000000000
      1084        70  PHE       CE1            10.8221439241       12.3401043325        3.6523314640  PROA      78              0.0000000000
      1085        70  PHE       HE1            11.0202692049       13.0206451106        4.4671384073  PROA      78              0.0000000000
      1086        70  PHE       CZ             10.9495499908       10.9601609981        3.8410491140  PROA      78              0.0000000000
      1087        70  PHE       HZ             11.2585596696       10.5806284300        4.8010023611  PROA      78              0.0000000000
      1088        70  PHE       CD2            10.3076105080       10.5794369552        1.5379076802  PROA      78              0.0000000000
      1089        70  PHE       HD2            10.1118252822        9.9032111671        0.7193842579  PROA      78              0.0000000000
      1090        70  PHE       CE2            10.6871448046       10.0771721133        2.7870327075  PROA      78              0.0000000000
      1091        70  PHE       HE2            10.7930548289        9.0135204216        2.9305969053  PROA      78              0.0000000000
      1092        70  PHE       C              10.8431301405       13.3518304079       -2.1772084238  PROA      78              0.0000000000
      1093        70  PHE       O              10.4879205192       14.5206899557       -2.3270261411  PROA      78              0.0000000000
      1094        71  LEU       N              10.9217846868       12.5042915954       -3.2166963989  PROA      79              0.0000000000
      1095        71  LEU       HN             11.2172045715       11.5560465992       -3.0678355670  PROA      79              0.0000000000
      1096        71  LEU       CA             10.5522888240       12.8680400435       -4.5663316979  PROA      79              0.0000000000
      1097        71  LEU       HA             10.4121910034       13.9375963291       -4.6403366744  PROA      79              0.0000000000
      1098        71  LEU       CB             11.6452406172       12.3984524996       -5.5628349610  PROA      79              0.0000000000
      1099        71  LEU       HB1            11.6258167485       11.2922725800       -5.6568870708  PROA      79              0.0000000000
      1100        71  LEU       HB2            12.6377327893       12.6628855383       -5.1369964152  PROA      79              0.0000000000
      1101        71  LEU       CG             11.5648479419       13.0349544917       -6.9642652052  PROA      79              0.0000000000
      1102        71  LEU       HG             10.5334534661       12.8869489177       -7.3658779866  PROA      79              0.0000000000
      1103        71  LEU       CD1            11.8614747320       14.5404919274       -6.9003346766  PROA      79              0.0000000000
      1104        71  LEU       HD11           11.9234890503       14.9730357949       -7.9191272226  PROA      79              0.0000000000
      1105        71  LEU       HD12           12.8299555970       14.7291069249       -6.3904201952  PROA      79              0.0000000000
      1106        71  LEU       HD13           11.0571802658       15.0718415445       -6.3520174328  PROA      79              0.0000000000
      1107        71  LEU       CD2            12.5436786958       12.3527309916       -7.9298038333  PROA      79              0.0000000000
      1108        71  LEU       HD21           13.5878711110       12.4875480097       -7.5769086558  PROA      79              0.0000000000
      1109        71  LEU       HD22           12.4620012986       12.7950735369       -8.9451747091  PROA      79              0.0000000000
      1110        71  LEU       HD23           12.3326365161       11.2649708162       -8.0020295580  PROA      79              0.0000000000
      1111        71  LEU       C               9.2280518200       12.1908490325       -4.8679090453  PROA      79              0.0000000000
      1112        71  LEU       O               9.1530581855       10.9673219392       -4.9704736316  PROA      79              0.0000000000
      1113        72  CYS       N               8.1366254615       12.9692620194       -4.9812685238  PROA      80              0.0000000000
      1114        72  CYS       HN              8.2169055038       13.9708578084       -4.9316190714  PROA      80              0.0000000000
      1115        72  CYS       CA              6.7922675595       12.4362201733       -5.1210095014  PROA      80              0.0000000000
      1116        72  CYS       HA              6.7619705054       11.4165418040       -4.7638135684  PROA      80              0.0000000000
      1117        72  CYS       CB              5.7585695872       13.2717141656       -4.3200912572  PROA      80              0.0000000000
      1118        72  CYS       HB1             4.7249503320       12.9642203790       -4.5897805994  PROA      80              0.0000000000
      1119        72  CYS       HB2             5.8733645450       14.3411141114       -4.6080142499  PROA      80              0.0000000000
      1120        72  CYS       SG              5.9796157822       13.0896574906       -2.5253262652  PROA      80              0.0000000000
      1121        72  CYS       HG1             5.1711661891       14.0856201988       -2.1861696817  PROA      80              0.0000000000
      1122        72  CYS       C               6.3654084264       12.4125844039       -6.5679818321  PROA      80              0.0000000000
      1123        72  CYS       O               6.0867764767       13.4485156235       -7.1613532589  PROA      80              0.0000000000
      1124        73  VAL       N               6.2927475323       11.2216879205       -7.1774969673  PROA      81              0.0000000000
      1125        73  VAL       HN              6.5150317416       10.3792026328       -6.6752240222  PROA      81              0.0000000000
      1126        73  VAL       CA              6.0352238882       11.0826542105       -8.5970094901  PROA      81              0.0000000000
      1127        73  VAL       HA              6.2128894215       12.0264780057       -9.0894602743  PROA      81              0.0000000000
      1128        73  VAL       CB              6.9602069118       10.0501889046       -9.2450349786  PROA      81              0.0000000000
      1129        73  VAL       HB              6.6851036959        9.0313764904       -8.8882229907  PROA      81              0.0000000000
      1130        73  VAL       CG1             6.8359403586       10.1110422706      -10.7818231465  PROA      81              0.0000000000
      1131        73  VAL       HG11            7.0704196361       11.1357534360      -11.1412212695  PROA      81              0.0000000000
      1132        73  VAL       HG12            5.8135662183        9.8482662588      -11.1233121873  PROA      81              0.0000000000
      1133        73  VAL       HG13            7.5483663329        9.4016417949      -11.2541308319  PROA      81              0.0000000000
      1134        73  VAL       CG2             8.4244833367       10.3261192943       -8.8382024827  PROA      81              0.0000000000
      1135        73  VAL       HG21            9.1050773953        9.6269901380       -9.3682842721  PROA      81              0.0000000000
      1136        73  VAL       HG22            8.5771685466       10.1863042096       -7.7469187566  PROA      81              0.0000000000
      1137        73  VAL       HG23            8.7168070273       11.3623916431       -9.1062475302  PROA      81              0.0000000000
      1138        73  VAL       C               4.5817328923       10.7071511940       -8.8451010058  PROA      81              0.0000000000
      1139        73  VAL       O               4.0384587198        9.7730924007       -8.2550220236  PROA      81              0.0000000000
      1140        74  PHE       N               3.9147893007       11.4248837927       -9.7613932785  PROA      82              0.0000000000
      1141        74  PHE       HN              4.3463148743       12.2319105490      -10.1805260333  PROA      82              0.0000000000
      1142        74  PHE       CA              2.6287942056       11.0415074826      -10.3032842983  PROA      82              0.0000000000
      1143        74  PHE       HA              2.4032260851       10.0258098541      -10.0134681504  PROA      82              0.0000000000
      1144        74  PHE       CB              1.4686883373       11.9620159831       -9.8146223572  PROA      82              0.0000000000
      1145        74  PHE       HB1             1.5165456758       12.0521475493       -8.7087109357  PROA      82              0.0000000000
      1146        74  PHE       HB2             0.4986919758       11.4856488511      -10.0673962080  PROA      82              0.0000000000
      1147        74  PHE       CG              1.4693261451       13.3456165059      -10.4139986236  PROA      82              0.0000000000
      1148        74  PHE       CD1             2.1444119394       14.4064160625       -9.7903125518  PROA      82              0.0000000000
      1149        74  PHE       HD1             2.7058632911       14.2219729449       -8.8868701358  PROA      82              0.0000000000
      1150        74  PHE       CE1             2.1067866481       15.6938605758      -10.3412943738  PROA      82              0.0000000000
      1151        74  PHE       HE1             2.6244907045       16.5066291367       -9.8579015526  PROA      82              0.0000000000
      1152        74  PHE       CZ              1.4065940330       15.9275644266      -11.5304408995  PROA      82              0.0000000000
      1153        74  PHE       HZ              1.3856018516       16.9161747757      -11.9655264283  PROA      82              0.0000000000
      1154        74  PHE       CD2             0.7435329473       13.6010382710      -11.5897206909  PROA      82              0.0000000000
      1155        74  PHE       HD2             0.1921004339       12.8023702073      -12.0639170573  PROA      82              0.0000000000
      1156        74  PHE       CE2             0.7317337383       14.8770225358      -12.1574626045  PROA      82              0.0000000000
      1157        74  PHE       HE2             0.1805308113       15.0547823239      -13.0669579216  PROA      82              0.0000000000
      1158        74  PHE       C               2.8085970936       11.0415552371      -11.8150801501  PROA      82              0.0000000000
      1159        74  PHE       O               3.8493834672       11.4519861815      -12.3274079382  PROA      82              0.0000000000
      1160        75  ALA       N               1.8203902362       10.5398564089      -12.5767197892  PROA      83              0.0000000000
      1161        75  ALA       HN              0.9519813285       10.2270186178      -12.1768914547  PROA      83              0.0000000000
      1162        75  ALA       CA              1.8960398581       10.5148891442      -14.0198255864  PROA      83              0.0000000000
      1163        75  ALA       HA              2.8381037476       10.9210225100      -14.3538745496  PROA      83              0.0000000000
      1164        75  ALA       CB              1.7790616120        9.0762058601      -14.5470252372  PROA      83              0.0000000000
      1165        75  ALA       HB1             2.6121448827        8.4728888694      -14.1367401681  PROA      83              0.0000000000
      1166        75  ALA       HB2             1.8522040184        9.0568739717      -15.6542954319  PROA      83              0.0000000000
      1167        75  ALA       HB3             0.8168026857        8.6175481546      -14.2322969984  PROA      83              0.0000000000
      1168        75  ALA       C               0.8000821551       11.3763090198      -14.6146951961  PROA      83              0.0000000000
      1169        75  ALA       O              -0.3641774226       11.3030318041      -14.2243402773  PROA      83              0.0000000000
      1170        76  ILE       N               1.1391145668       12.2319887686      -15.5999008918  PROA      84              0.0000000000
      1171        76  ILE       HN              2.0900716557       12.2818480174      -15.9219800751  PROA      84              0.0000000000
      1172        76  ILE       CA              0.2304996252       13.2603690816      -16.0916971203  PROA      84              0.0000000000
      1173        76  ILE       HA             -0.2133085555       13.7165952977      -15.2184979205  PROA      84              0.0000000000
      1174        76  ILE       CB              0.9346905100       14.3976542733      -16.8383725150  PROA      84              0.0000000000
      1175        76  ILE       HB              0.1677538386       15.1172769300      -17.2074228943  PROA      84              0.0000000000
      1176        76  ILE       CG2             1.7856019816       15.1831536948      -15.8144027763  PROA      84              0.0000000000
      1177        76  ILE       HG21            2.2658888994       16.0552861235      -16.3086458183  PROA      84              0.0000000000
      1178        76  ILE       HG22            2.5882302775       14.5434061273      -15.3921483831  PROA      84              0.0000000000
      1179        76  ILE       HG23            1.1554145539       15.5684484851      -14.9879793133  PROA      84              0.0000000000
      1180        76  ILE       CG1             1.8192988411       13.9932842052      -18.0468436899  PROA      84              0.0000000000
      1181        76  ILE       HG11            2.7010254481       13.4215575852      -17.6907559343  PROA      84              0.0000000000
      1182        76  ILE       HG12            2.2091739923       14.9494661038      -18.4687797418  PROA      84              0.0000000000
      1183        76  ILE       CD              1.1404858864       13.2268996265      -19.1875090777  PROA      84              0.0000000000
      1184        76  ILE       HD1             0.9881435106       12.1625110848      -18.9159658907  PROA      84              0.0000000000
      1185        76  ILE       HD2             1.7763323320       13.2490793346      -20.0983081814  PROA      84              0.0000000000
      1186        76  ILE       HD3             0.1618042824       13.6814047882      -19.4433086801  PROA      84              0.0000000000
      1187        76  ILE       C              -0.9602239409       12.7321851925      -16.8821008757  PROA      84              0.0000000000
      1188        76  ILE       O              -1.9166343836       13.4533871077      -17.1473415684  PROA      84              0.0000000000
      1189        77  ASN       N              -0.9522812162       11.4428359540      -17.2613182420  PROA      85              0.0000000000
      1190        77  ASN       HN             -0.1638269887       10.8691755223      -17.0432507385  PROA      85              0.0000000000
      1191        77  ASN       CA             -2.0299123187       10.7954356399      -17.9790319197  PROA      85              0.0000000000
      1192        77  ASN       HA             -2.6248642551       11.5355633000      -18.4982558587  PROA      85              0.0000000000
      1193        77  ASN       CB             -1.4461442470        9.8001821250      -19.0279437113  PROA      85              0.0000000000
      1194        77  ASN       HB1            -0.7358807483       10.3514278579      -19.6788579647  PROA      85              0.0000000000
      1195        77  ASN       HB2            -2.2676035625        9.4206837022      -19.6710037413  PROA      85              0.0000000000
      1196        77  ASN       CG             -0.6904247868        8.6382259389      -18.3808625679  PROA      85              0.0000000000
      1197        77  ASN       OD1             0.2139093654        8.8269255490      -17.5617910527  PROA      85              0.0000000000
      1198        77  ASN       ND2            -1.0733887074        7.3858628886      -18.7104261012  PROA      85              0.0000000000
      1199        77  ASN       HD21           -1.9018670470        7.2539146538      -19.2729106057  PROA      85              0.0000000000
      1200        77  ASN       HD22           -0.6024850003        6.6152304673      -18.2896251938  PROA      85              0.0000000000
      1201        77  ASN       C              -2.9692211685       10.0548352546      -17.0321413327  PROA      85              0.0000000000
      1202        77  ASN       O              -3.8544761425        9.3289061793      -17.4828727482  PROA      85              0.0000000000
      1203        78  ASN       N              -2.7967920246       10.1764437831      -15.7003299123  PROA      86              0.0000000000
      1204        78  ASN       HN             -2.0656601218       10.7434368086      -15.3139185919  PROA      86              0.0000000000
      1205        78  ASN       CA             -3.6853763271        9.5018889635      -14.7807134110  PROA      86              0.0000000000
      1206        78  ASN       HA             -4.6386061933        9.3384575214      -15.2642388941  PROA      86              0.0000000000
      1207        78  ASN       CB             -3.0717527327        8.1271402590      -14.4007638567  PROA      86              0.0000000000
      1208        78  ASN       HB1            -2.1407290142        8.2709768550      -13.8144944293  PROA      86              0.0000000000
      1209        78  ASN       HB2            -2.8080198090        7.5758936937      -15.3278127632  PROA      86              0.0000000000
      1210        78  ASN       CG             -4.0432755655        7.2900929969      -13.5857517979  PROA      86              0.0000000000
      1211        78  ASN       OD1            -3.8693871141        7.1038921079      -12.3803831323  PROA      86              0.0000000000
      1212        78  ASN       ND2            -5.0989883552        6.7681707639      -14.2456772366  PROA      86              0.0000000000
      1213        78  ASN       HD21           -5.8253598271        6.3421022296      -13.7128453725  PROA      86              0.0000000000
      1214        78  ASN       HD22           -5.2155738454        6.9438992612      -15.2184245174  PROA      86              0.0000000000
      1215        78  ASN       C              -3.9963061630       10.3536768175      -13.5527091858  PROA      86              0.0000000000
      1216        78  ASN       O              -3.1547255880       10.5376017863      -12.6723854493  PROA      86              0.0000000000
      1217        79  THR       N              -5.2487759633       10.8426319342      -13.4369272123  PROA      87              0.0000000000
      1218        79  THR       HN             -5.9184460428       10.6877685204      -14.1710670277  PROA      87              0.0000000000
      1219        79  THR       CA             -5.7363799520       11.6366109429      -12.3051652378  PROA      87              0.0000000000
      1220        79  THR       HA             -5.0817248998       12.4877403488      -12.2080458047  PROA      87              0.0000000000
      1221        79  THR       CB             -7.1508156323       12.1833927183      -12.4816099208  PROA      87              0.0000000000
      1222        79  THR       HB             -7.4758412500       12.7389520378      -11.5658353906  PROA      87              0.0000000000
      1223        79  THR       OG1            -8.0843487799       11.1487521235      -12.7769004296  PROA      87              0.0000000000
      1224        79  THR       HG1            -8.7825761505       11.2510707994      -12.0965104083  PROA      87              0.0000000000
      1225        79  THR       CG2            -7.1696017671       13.1711880509      -13.6557271845  PROA      87              0.0000000000
      1226        79  THR       HG21           -8.1856983536       13.6024555228      -13.7819262460  PROA      87              0.0000000000
      1227        79  THR       HG22           -6.8923203911       12.6706917977      -14.6043938891  PROA      87              0.0000000000
      1228        79  THR       HG23           -6.4635207577       14.0106148966      -13.4815471312  PROA      87              0.0000000000
      1229        79  THR       C              -5.6592126039       10.9228174387      -10.9699294387  PROA      87              0.0000000000
      1230        79  THR       O              -5.2625781531       11.5028597280       -9.9631159426  PROA      87              0.0000000000
      1231        80  LYS       N              -5.9843964881        9.6156961239      -10.9207147326  PROA      88              0.0000000000
      1232        80  LYS       HN             -6.3516499605        9.1581420515      -11.7370834641  PROA      88              0.0000000000
      1233        80  LYS       CA             -5.8625974481        8.8105016353       -9.7209430926  PROA      88              0.0000000000
      1234        80  LYS       HA             -6.4403720929        9.3130809730       -8.9608866696  PROA      88              0.0000000000
      1235        80  LYS       CB             -6.4277616909        7.3786919364       -9.9189611498  PROA      88              0.0000000000
      1236        80  LYS       HB1            -6.0819274012        6.7219531450       -9.0878346867  PROA      88              0.0000000000
      1237        80  LYS       HB2            -6.0146941271        6.9569433515      -10.8605800797  PROA      88              0.0000000000
      1238        80  LYS       CG             -7.9657869002        7.2843801579       -9.9619259109  PROA      88              0.0000000000
      1239        80  LYS       HG1            -8.2460250460        6.2061202546       -9.9677643567  PROA      88              0.0000000000
      1240        80  LYS       HG2            -8.3377586579        7.7298579682      -10.9114055459  PROA      88              0.0000000000
      1241        80  LYS       CD             -8.6815761766        7.9805206275       -8.7892058298  PROA      88              0.0000000000
      1242        80  LYS       HD1            -9.7622463235        7.7160815707       -8.8301732496  PROA      88              0.0000000000
      1243        80  LYS       HD2            -8.6006301111        9.0814161374       -8.9393857167  PROA      88              0.0000000000
      1244        80  LYS       CE             -8.1340150898        7.6132044255       -7.4055344452  PROA      88              0.0000000000
      1245        80  LYS       HE1            -7.0577119825        7.8786351138       -7.3192535340  PROA      88              0.0000000000
      1246        80  LYS       HE2            -8.2528684332        6.5250003104       -7.2193200112  PROA      88              0.0000000000
      1247        80  LYS       NZ             -8.8488049300        8.3534658869       -6.3596468622  PROA      88              0.0000000000
      1248        80  LYS       HZ1            -9.8176425929        7.9999165724       -6.2104865375  PROA      88              0.0000000000
      1249        80  LYS       HZ2            -8.9190343681        9.3746268007       -6.6225431121  PROA      88              0.0000000000
      1250        80  LYS       HZ3            -8.3266311384        8.3207480058       -5.4463132170  PROA      88              0.0000000000
      1251        80  LYS       C              -4.4625644626        8.7523430853       -9.1317318020  PROA      88              0.0000000000
      1252        80  LYS       O              -4.2899876614        8.7959709697       -7.9161039452  PROA      88              0.0000000000
      1253        81  SER       N              -3.4226656852        8.6936982967       -9.9877629748  PROA      89              0.0000000000
      1254        81  SER       HN             -3.6078494167        8.5946494543      -10.9661722719  PROA      89              0.0000000000
      1255        81  SER       CA             -2.0263008714        8.7374014667       -9.5731139320  PROA      89              0.0000000000
      1256        81  SER       HA             -1.8848796910        7.9209790459       -8.8805383957  PROA      89              0.0000000000
      1257        81  SER       CB             -1.0529121044        8.5303935113      -10.7791987117  PROA      89              0.0000000000
      1258        81  SER       HB1            -1.4431463483        7.7057877017      -11.4134873457  PROA      89              0.0000000000
      1259        81  SER       HB2            -0.0743337697        8.2053353602      -10.3759033350  PROA      89              0.0000000000
      1260        81  SER       OG             -0.8132835085        9.6815841344      -11.5952711642  PROA      89              0.0000000000
      1261        81  SER       HG1            -1.6524481120        9.9526310840      -12.0223754736  PROA      89              0.0000000000
      1262        81  SER       C              -1.6745115832       10.0130787670       -8.8167089786  PROA      89              0.0000000000
      1263        81  SER       O              -1.0031114315        9.9768346431       -7.7875463531  PROA      89              0.0000000000
      1264        82  PHE       N              -2.1696819952       11.1682188525       -9.3057246853  PROA      90              0.0000000000
      1265        82  PHE       HN             -2.6923943747       11.1442239270      -10.1543767178  PROA      90              0.0000000000
      1266        82  PHE       CA             -2.0968980684       12.4629937157       -8.6600233829  PROA      90              0.0000000000
      1267        82  PHE       HA             -1.0583995179       12.6524845340       -8.4254265217  PROA      90              0.0000000000
      1268        82  PHE       CB             -2.5613476993       13.5325007325       -9.6940555347  PROA      90              0.0000000000
      1269        82  PHE       HB1            -3.5236310612       13.2170553825      -10.1463734353  PROA      90              0.0000000000
      1270        82  PHE       HB2            -1.8175049267       13.6032571833      -10.5142471674  PROA      90              0.0000000000
      1271        82  PHE       CG             -2.7448391616       14.9085518603       -9.1226201879  PROA      90              0.0000000000
      1272        82  PHE       CD1            -1.6567445769       15.5743120829       -8.5396989186  PROA      90              0.0000000000
      1273        82  PHE       HD1            -0.6908547400       15.0926124237       -8.5000702259  PROA      90              0.0000000000
      1274        82  PHE       CE1            -1.8177871194       16.8559925457       -8.0052292007  PROA      90              0.0000000000
      1275        82  PHE       HE1            -0.9751313435       17.3575856357       -7.5529668372  PROA      90              0.0000000000
      1276        82  PHE       CZ             -3.0649574175       17.4907125403       -8.0678894817  PROA      90              0.0000000000
      1277        82  PHE       HZ             -3.1819214905       18.4874920265       -7.6717763519  PROA      90              0.0000000000
      1278        82  PHE       CD2            -3.9903215742       15.5555518484       -9.1893172550  PROA      90              0.0000000000
      1279        82  PHE       HD2            -4.8334527160       15.0607290399       -9.6502697364  PROA      90              0.0000000000
      1280        82  PHE       CE2            -4.1510720553       16.8430872315       -8.6665596420  PROA      90              0.0000000000
      1281        82  PHE       HE2            -5.1123689325       17.3323652189       -8.7410386289  PROA      90              0.0000000000
      1282        82  PHE       C              -2.8337720971       12.5264747798       -7.3169851136  PROA      90              0.0000000000
      1283        82  PHE       O              -2.3006849184       12.9837385211       -6.3071414552  PROA      90              0.0000000000
      1284        83  GLU       N              -4.0656414317       11.9824284438       -7.2550501746  PROA      91              0.0000000000
      1285        83  GLU       HN             -4.4957373495       11.6544517480       -8.0989060610  PROA      91              0.0000000000
      1286        83  GLU       CA             -4.8763436110       11.9071503255       -6.0479756079  PROA      91              0.0000000000
      1287        83  GLU       HA             -4.9835824799       12.9182742477       -5.6791799280  PROA      91              0.0000000000
      1288        83  GLU       CB             -6.2971273729       11.3706449333       -6.3620824431  PROA      91              0.0000000000
      1289        83  GLU       HB1            -6.8521916450       11.1925859515       -5.4120257227  PROA      91              0.0000000000
      1290        83  GLU       HB2            -6.2084529375       10.3989734071       -6.8936557339  PROA      91              0.0000000000
      1291        83  GLU       CG             -7.1145913740       12.3757729333       -7.2138890283  PROA      91              0.0000000000
      1292        83  GLU       HG1            -6.5651991601       12.6116028493       -8.1490569700  PROA      91              0.0000000000
      1293        83  GLU       HG2            -7.2367428111       13.3252258749       -6.6513319612  PROA      91              0.0000000000
      1294        83  GLU       CD             -8.4974033936       11.8973079710       -7.6129917558  PROA      91              0.0000000000
      1295        83  GLU       OE1            -9.1152189154       12.5373540446       -8.5032937184  PROA      91              0.0000000000
      1296        83  GLU       OE2            -9.0089617642       10.8979333316       -7.0428787744  PROA      91              0.0000000000
      1297        83  GLU       C              -4.2317130626       11.1149007531       -4.9129225461  PROA      91              0.0000000000
      1298        83  GLU       O              -4.3857563063       11.4353119684       -3.7311043716  PROA      91              0.0000000000
      1299        84  ASP       N              -3.4544400325       10.0720524804       -5.2601246768  PROA      92              0.0000000000
      1300        84  ASP       HN             -3.3866414920        9.8320965217       -6.2301440995  PROA      92              0.0000000000
      1301        84  ASP       CA             -2.7675137421        9.1855329510       -4.3424301310  PROA      92              0.0000000000
      1302        84  ASP       HA             -3.5031100154        8.8741711757       -3.6158152462  PROA      92              0.0000000000
      1303        84  ASP       CB             -2.2259701148        7.9851233147       -5.1811698330  PROA      92              0.0000000000
      1304        84  ASP       HB1            -1.1499925851        8.0951710186       -5.4197255676  PROA      92              0.0000000000
      1305        84  ASP       HB2            -2.7718407204        7.9520337787       -6.1484289954  PROA      92              0.0000000000
      1306        84  ASP       CG             -2.4639335939        6.6421466933       -4.5331696591  PROA      92              0.0000000000
      1307        84  ASP       OD1            -2.9964045320        6.5750183073       -3.3966815284  PROA      92              0.0000000000
      1308        84  ASP       OD2            -2.1327555451        5.6085330345       -5.1745272529  PROA      92              0.0000000000
      1309        84  ASP       C              -1.6321561003        9.8658599611       -3.5592591142  PROA      92              0.0000000000
      1310        84  ASP       O              -1.2266348517        9.4100739875       -2.4870655265  PROA      92              0.0000000000
      1311        85  ILE       N              -1.1084108544       11.0036815540       -4.0652325952  PROA      93              0.0000000000
      1312        85  ILE       HN             -1.4622771387       11.3553998887       -4.9339769820  PROA      93              0.0000000000
      1313        85  ILE       CA             -0.0340174544       11.7907188891       -3.4672455364  PROA      93              0.0000000000
      1314        85  ILE       HA              0.7989743781       11.1218915453       -3.3199300905  PROA      93              0.0000000000
      1315        85  ILE       CB              0.4360567535       12.9043134167       -4.4049215755  PROA      93              0.0000000000
      1316        85  ILE       HB             -0.4296049632       13.5761886776       -4.6208817723  PROA      93              0.0000000000
      1317        85  ILE       CG2             1.5380320469       13.7681065336       -3.7463736139  PROA      93              0.0000000000
      1318        85  ILE       HG21            2.3880127593       13.1386277168       -3.4107321263  PROA      93              0.0000000000
      1319        85  ILE       HG22            1.1505210378       14.3378517279       -2.8760177370  PROA      93              0.0000000000
      1320        85  ILE       HG23            1.9148959116       14.5083387177       -4.4795730286  PROA      93              0.0000000000
      1321        85  ILE       CG1             0.9219255821       12.3404946734       -5.7692829599  PROA      93              0.0000000000
      1322        85  ILE       HG11            1.2743576701       13.1976984286       -6.3866469084  PROA      93              0.0000000000
      1323        85  ILE       HG12            0.0595286401       11.8963922744       -6.3133443267  PROA      93              0.0000000000
      1324        85  ILE       CD              2.0391951037       11.2898716322       -5.6885176281  PROA      93              0.0000000000
      1325        85  ILE       HD1             2.3577728690       10.9973482320       -6.7125469577  PROA      93              0.0000000000
      1326        85  ILE       HD2             1.6870538124       10.3743183561       -5.1696722438  PROA      93              0.0000000000
      1327        85  ILE       HD3             2.9258179919       11.6873404311       -5.1542532023  PROA      93              0.0000000000
      1328        85  ILE       C              -0.3444855499       12.3214234925       -2.0693335614  PROA      93              0.0000000000
      1329        85  ILE       O               0.5244789861       12.3435169915       -1.1981884167  PROA      93              0.0000000000
      1330        86  HSD       N              -1.6033049081       12.7239168238       -1.7829257548  PROA      94              0.0000000000
      1331        86  HSD       HN             -2.2979689313       12.7052961072       -2.4983504629  PROA      94              0.0000000000
      1332        86  HSD       CA             -2.0016780575       13.1978155322       -0.4557174469  PROA      94              0.0000000000
      1333        86  HSD       HA             -1.4050643745       14.0686534519       -0.2171376033  PROA      94              0.0000000000
      1334        86  HSD       CB             -3.5024162035       13.5955531833       -0.4307651628  PROA      94              0.0000000000
      1335        86  HSD       HB1            -4.1295496658       12.7451392684       -0.7718602577  PROA      94              0.0000000000
      1336        86  HSD       HB2            -3.6467512143       14.4241927446       -1.1591623069  PROA      94              0.0000000000
      1337        86  HSD       ND1            -4.4952281739       13.2532739692        1.9164435389  PROA      94              0.0000000000
      1338        86  HSD       HD1            -4.4865258130       12.2479506518        1.9474356809  PROA      94              0.0000000000
      1339        86  HSD       CG             -4.0114424363       14.0696375801        0.9112791815  PROA      94              0.0000000000
      1340        86  HSD       CE1            -4.9616584907       14.0609039656        2.8984821485  PROA      94              0.0000000000
      1341        86  HSD       HE1            -5.3969056023       13.6756415821        3.8236134804  PROA      94              0.0000000000
      1342        86  HSD       NE2            -4.8255705342       15.3387376706        2.5911409630  PROA      94              0.0000000000
      1343        86  HSD       CD2            -4.2335471223       15.3423317003        1.3351547865  PROA      94              0.0000000000
      1344        86  HSD       HD2            -4.0274733643       16.2766806035        0.8250116221  PROA      94              0.0000000000
      1345        86  HSD       C              -1.7485109288       12.1806136607        0.6514788279  PROA      94              0.0000000000
      1346        86  HSD       O              -1.2103555374       12.4916695046        1.7127957011  PROA      94              0.0000000000
      1347        87  GLN       N              -2.0755497017       10.8985324828        0.3922543386  PROA      95              0.0000000000
      1348        87  GLN       HN             -2.4907965120       10.6564838658       -0.4793956478  PROA      95              0.0000000000
      1349        87  GLN       CA             -1.7664804516        9.8019740108        1.2873092720  PROA      95              0.0000000000
      1350        87  GLN       HA             -2.1444348880       10.0837361974        2.2601293109  PROA      95              0.0000000000
      1351        87  GLN       CB             -2.4602480887        8.4866070697        0.8452607744  PROA      95              0.0000000000
      1352        87  GLN       HB1            -2.0838865099        7.6462449404        1.4756575264  PROA      95              0.0000000000
      1353        87  GLN       HB2            -2.1897108926        8.2635925941       -0.2062751423  PROA      95              0.0000000000
      1354        87  GLN       CG             -4.0048072372        8.4974206610        0.9692724776  PROA      95              0.0000000000
      1355        87  GLN       HG1            -4.4101581712        7.4695759946        0.8885067954  PROA      95              0.0000000000
      1356        87  GLN       HG2            -4.4358856834        9.0988255447        0.1395102241  PROA      95              0.0000000000
      1357        87  GLN       CD             -4.4728349603        9.1442397666        2.2726545772  PROA      95              0.0000000000
      1358        87  GLN       OE1            -4.9651437912       10.2764971916        2.2647758782  PROA      95              0.0000000000
      1359        87  GLN       NE2            -4.2736694290        8.4454657566        3.4113463930  PROA      95              0.0000000000
      1360        87  GLN       HE21           -4.4143080791        8.9206745146        4.2852608040  PROA      95              0.0000000000
      1361        87  GLN       HE22           -3.8608354787        7.5361702923        3.3920882419  PROA      95              0.0000000000
      1362        87  GLN       C              -0.2820760785        9.5986330267        1.5336097515  PROA      95              0.0000000000
      1363        87  GLN       O               0.1261863633        9.3298139766        2.6605885360  PROA      95              0.0000000000
      1364        88  TYR       N               0.5759854886        9.7704472528        0.5070759450  PROA      96              0.0000000000
      1365        88  TYR       HN              0.2349904207        9.9737115613       -0.4074366555  PROA      96              0.0000000000
      1366        88  TYR       CA              2.0147409545        9.8388427541        0.7095244015  PROA      96              0.0000000000
      1367        88  TYR       HA              2.3139065155        8.9337489781        1.2233723547  PROA      96              0.0000000000
      1368        88  TYR       CB              2.7914128140        9.9562932121       -0.6278627639  PROA      96              0.0000000000
      1369        88  TYR       HB1             3.8416441978       10.2901649139       -0.4709553400  PROA      96              0.0000000000
      1370        88  TYR       HB2             2.3090802385       10.6777336687       -1.3170248303  PROA      96              0.0000000000
      1371        88  TYR       CG              2.8592766339        8.6149572822       -1.2791320279  PROA      96              0.0000000000
      1372        88  TYR       CD1             3.8276376354        7.7031087128       -0.8341254727  PROA      96              0.0000000000
      1373        88  TYR       HD1             4.4827220095        7.9747745348       -0.0191369895  PROA      96              0.0000000000
      1374        88  TYR       CE1             3.9690817906        6.4613636936       -1.4576570118  PROA      96              0.0000000000
      1375        88  TYR       HE1             4.7333433815        5.7757971360       -1.1204381082  PROA      96              0.0000000000
      1376        88  TYR       CZ              3.1391949435        6.1270217995       -2.5291992523  PROA      96              0.0000000000
      1377        88  TYR       OH              3.3591670596        4.9197675087       -3.2047962413  PROA      96              0.0000000000
      1378        88  TYR       HH              4.3200156425        4.7573545208       -3.1480982492  PROA      96              0.0000000000
      1379        88  TYR       CD2             2.0214940122        8.2636122932       -2.3499568261  PROA      96              0.0000000000
      1380        88  TYR       HD2             1.2788617375        8.9615647998       -2.7022278406  PROA      96              0.0000000000
      1381        88  TYR       CE2             2.1488293604        7.0104946609       -2.9647881003  PROA      96              0.0000000000
      1382        88  TYR       HE2             1.5082144406        6.7421289996       -3.7918877010  PROA      96              0.0000000000
      1383        88  TYR       C               2.4725881047       10.9669831802        1.6144188277  PROA      96              0.0000000000
      1384        88  TYR       O               3.2556756848       10.7383739888        2.5309508152  PROA      96              0.0000000000
      1385        89  ARG       N               1.9645046013       12.2015436281        1.4184674717  PROA      97              0.0000000000
      1386        89  ARG       HN              1.3187726974       12.3626713192        0.6680098370  PROA      97              0.0000000000
      1387        89  ARG       CA              2.3204906493       13.3459348428        2.2449792296  PROA      97              0.0000000000
      1388        89  ARG       HA              3.3956067671       13.4627700141        2.2105304049  PROA      97              0.0000000000
      1389        89  ARG       CB              1.6390703086       14.6199288534        1.6783746156  PROA      97              0.0000000000
      1390        89  ARG       HB1             0.5463121755       14.6242283628        1.8811120693  PROA      97              0.0000000000
      1391        89  ARG       HB2             1.7506242004       14.5695250886        0.5687937005  PROA      97              0.0000000000
      1392        89  ARG       CG              2.2785746205       15.9586581462        2.1165118981  PROA      97              0.0000000000
      1393        89  ARG       HG1             1.9427432564       16.7439497770        1.4041554960  PROA      97              0.0000000000
      1394        89  ARG       HG2             3.3754943006       15.8589429803        1.9820658883  PROA      97              0.0000000000
      1395        89  ARG       CD              1.9447529559       16.4490499686        3.5418085761  PROA      97              0.0000000000
      1396        89  ARG       HD1             2.3975776829       15.8225746858        4.3342116153  PROA      97              0.0000000000
      1397        89  ARG       HD2             0.8382855109       16.4276263119        3.6784445421  PROA      97              0.0000000000
      1398        89  ARG       NE              2.3931114663       17.8677481717        3.7326762382  PROA      97              0.0000000000
      1399        89  ARG       HE              1.7621132885       18.5500327372        4.1170529501  PROA      97              0.0000000000
      1400        89  ARG       CZ              3.5830692439       18.3807227154        3.4445613472  PROA      97              0.0000000000
      1401        89  ARG       NH1             4.6578703665       17.6743414284        3.2032311182  PROA      97              0.0000000000
      1402        89  ARG       HH11            4.6140167372       16.6953036362        3.4330851234  PROA      97              0.0000000000
      1403        89  ARG       HH12            5.5475091054       18.1317795066        3.2620083924  PROA      97              0.0000000000
      1404        89  ARG       NH2             3.7014177247       19.6877326911        3.4909639246  PROA      97              0.0000000000
      1405        89  ARG       HH21            3.0085203287       20.1712233735        4.0559164557  PROA      97              0.0000000000
      1406        89  ARG       HH22            4.6049859879       20.1038708003        3.3024479928  PROA      97              0.0000000000
      1407        89  ARG       C               1.9256891439       13.1266083580        3.7010300874  PROA      97              0.0000000000
      1408        89  ARG       O               2.7304767457       13.2922739508        4.6201299585  PROA      97              0.0000000000
      1409        90  GLU       N               0.6885903335       12.6578846833        3.9438615830  PROA      98              0.0000000000
      1410        90  GLU       HN              0.0252828675       12.5669778995        3.1940557168  PROA      98              0.0000000000
      1411        90  GLU       CA              0.2281896934       12.2872665490        5.2649650005  PROA      98              0.0000000000
      1412        90  GLU       HA              0.3646653728       13.1459505776        5.9045974804  PROA      98              0.0000000000
      1413        90  GLU       CB             -1.2742475021       11.9135603886        5.2205960282  PROA      98              0.0000000000
      1414        90  GLU       HB1            -1.5424949475       11.3151872709        6.1193889291  PROA      98              0.0000000000
      1415        90  GLU       HB2            -1.4703169482       11.2716105574        4.3338126034  PROA      98              0.0000000000
      1416        90  GLU       CG             -2.2272693376       13.1328570804        5.1851764513  PROA      98              0.0000000000
      1417        90  GLU       HG1            -3.2791759530       12.7901056694        5.2639390793  PROA      98              0.0000000000
      1418        90  GLU       HG2            -2.1098143030       13.6697571041        4.2210269328  PROA      98              0.0000000000
      1419        90  GLU       CD             -1.9544549098       14.0956080642        6.3270140372  PROA      98              0.0000000000
      1420        90  GLU       OE1            -1.8477564996       15.3236328060        6.0705811662  PROA      98              0.0000000000
      1421        90  GLU       OE2            -1.7879907212       13.6206762966        7.4857180859  PROA      98              0.0000000000
      1422        90  GLU       C               1.0032245526       11.1699006104        5.9423933669  PROA      98              0.0000000000
      1423        90  GLU       O               1.3687435687       11.2745858069        7.1130203253  PROA      98              0.0000000000
      1424        91  GLN       N               1.2921618740       10.0736589544        5.2209137096  PROA      99              0.0000000000
      1425        91  GLN       HN              0.9599239327        9.9921713309        4.2779972440  PROA      99              0.0000000000
      1426        91  GLN       CA              2.0757902596        8.9639449792        5.7270771966  PROA      99              0.0000000000
      1427        91  GLN       HA              1.6859623065        8.7301260771        6.7095307031  PROA      99              0.0000000000
      1428        91  GLN       CB              1.8785939514        7.6771854161        4.8848875921  PROA      99              0.0000000000
      1429        91  GLN       HB1             2.7258740775        6.9715167180        5.0474739518  PROA      99              0.0000000000
      1430        91  GLN       HB2             1.9080455193        7.9647102516        3.8111957845  PROA      99              0.0000000000
      1431        91  GLN       CG              0.5687499284        6.8728755103        5.1690955941  PROA      99              0.0000000000
      1432        91  GLN       HG1             0.8132596527        6.0945825433        5.9267681049  PROA      99              0.0000000000
      1433        91  GLN       HG2             0.2432826699        6.3410753411        4.2511929224  PROA      99              0.0000000000
      1434        91  GLN       CD             -0.6309405469        7.6380553896        5.7544540598  PROA      99              0.0000000000
      1435        91  GLN       OE1            -0.9598975999        7.5103348831        6.9377413516  PROA      99              0.0000000000
      1436        91  GLN       NE2            -1.3373366724        8.4218089806        4.9156077164  PROA      99              0.0000000000
      1437        91  GLN       HE21           -0.9798441077        8.5854153512        3.9958574348  PROA      99              0.0000000000
      1438        91  GLN       HE22           -2.1669988040        8.8693695004        5.2602574153  PROA      99              0.0000000000
      1439        91  GLN       C               3.5386839890        9.2950419293        5.9939996381  PROA      99              0.0000000000
      1440        91  GLN       O               4.0854909879        8.9068536151        7.0259760512  PROA      99              0.0000000000
      1441        92  ILE       N               4.1958552310       10.0763030620        5.1066359773  PROA      100             0.0000000000
      1442        92  ILE       HN              3.7610596812       10.3434362567        4.2396218055  PROA      100             0.0000000000
      1443        92  ILE       CA              5.5297131259       10.6260504713        5.3387707803  PROA      100             0.0000000000
      1444        92  ILE       HA              6.1970627297        9.8039316132        5.5566794799  PROA      100             0.0000000000
      1445        92  ILE       CB              6.0689754284       11.3679781927        4.1074050376  PROA      100             0.0000000000
      1446        92  ILE       HB              5.2748576281       12.0585542689        3.7363635735  PROA      100             0.0000000000
      1447        92  ILE       CG2             7.3208806434       12.2166188137        4.4431126760  PROA      100             0.0000000000
      1448        92  ILE       HG21            7.7301020626       12.6830498903        3.5229639345  PROA      100             0.0000000000
      1449        92  ILE       HG22            8.1139856372       11.5809120434        4.8896667617  PROA      100             0.0000000000
      1450        92  ILE       HG23            7.0906712985       13.0476658876        5.1417430064  PROA      100             0.0000000000
      1451        92  ILE       CG1             6.3853039177       10.3546693426        2.9799467310  PROA      100             0.0000000000
      1452        92  ILE       HG11            5.5570890371        9.6166651077        2.9103395961  PROA      100             0.0000000000
      1453        92  ILE       HG12            7.3091860010        9.7974109222        3.2512190812  PROA      100             0.0000000000
      1454        92  ILE       CD              6.5526910691       11.0000983402        1.5993286903  PROA      100             0.0000000000
      1455        92  ILE       HD1             7.3908981646       11.7275235652        1.5980626495  PROA      100             0.0000000000
      1456        92  ILE       HD2             5.6250295076       11.5383758960        1.3084243311  PROA      100             0.0000000000
      1457        92  ILE       HD3             6.7659580525       10.2233436439        0.8364856908  PROA      100             0.0000000000
      1458        92  ILE       C               5.5534826205       11.5186522053        6.5649034317  PROA      100             0.0000000000
      1459        92  ILE       O               6.4055440676       11.3755043535        7.4375801151  PROA      100             0.0000000000
      1460        93  LYS       N               4.5478802286       12.4086277616        6.7103700251  PROA      101             0.0000000000
      1461        93  LYS       HN              3.8535173075       12.5069764608        5.9947798061  PROA      101             0.0000000000
      1462        93  LYS       CA              4.3825613600       13.2426760075        7.8823174907  PROA      101             0.0000000000
      1463        93  LYS       HA              5.2956290334       13.8080997266        8.0115582361  PROA      101             0.0000000000
      1464        93  LYS       CB              3.2269997241       14.2494558841        7.6781741740  PROA      101             0.0000000000
      1465        93  LYS       HB1             2.3213489163       13.6755723527        7.3864979099  PROA      101             0.0000000000
      1466        93  LYS       HB2             3.4970022865       14.9067318003        6.8205427961  PROA      101             0.0000000000
      1467        93  LYS       CG              2.9017361491       15.1331756026        8.8967288722  PROA      101             0.0000000000
      1468        93  LYS       HG1             3.8438255465       15.6049564521        9.2603680095  PROA      101             0.0000000000
      1469        93  LYS       HG2             2.5025825290       14.5167063870        9.7321615929  PROA      101             0.0000000000
      1470        93  LYS       CD              1.8963745196       16.2524207033        8.5666938144  PROA      101             0.0000000000
      1471        93  LYS       HD1             2.3572312536       16.8766717302        7.7697044776  PROA      101             0.0000000000
      1472        93  LYS       HD2             1.7587917458       16.8947323819        9.4651771593  PROA      101             0.0000000000
      1473        93  LYS       CE              0.5353509915       15.7401955779        8.0785615161  PROA      101             0.0000000000
      1474        93  LYS       HE1             0.0074851969       15.1932891466        8.8879285762  PROA      101             0.0000000000
      1475        93  LYS       HE2             0.6700846808       15.0587287943        7.2107867399  PROA      101             0.0000000000
      1476        93  LYS       NZ             -0.3394978343       16.8341511717        7.6216593767  PROA      101             0.0000000000
      1477        93  LYS       HZ1            -1.0396644255       16.4014545966        6.9504208341  PROA      101             0.0000000000
      1478        93  LYS       HZ2             0.2360633800       17.5726240347        7.1162323872  PROA      101             0.0000000000
      1479        93  LYS       HZ3            -0.8366619504       17.2897960609        8.3999030341  PROA      101             0.0000000000
      1480        93  LYS       C               4.1970431105       12.4451491638        9.1613295386  PROA      101             0.0000000000
      1481        93  LYS       O               4.7607765338       12.7615204231       10.1980704107  PROA      101             0.0000000000
      1482        94  ARG       N               3.4498245325       11.3314641463        9.1242601008  PROA      102             0.0000000000
      1483        94  ARG       HN              2.9930067241       11.0700564710        8.2735987801  PROA      102             0.0000000000
      1484        94  ARG       CA              3.1262892433       10.5598989523       10.3091418623  PROA      102             0.0000000000
      1485        94  ARG       HA              2.8468295593       11.2730874250       11.0646913499  PROA      102             0.0000000000
      1486        94  ARG       CB              1.9140292746        9.6467179576        9.9924716772  PROA      102             0.0000000000
      1487        94  ARG       HB1             2.2117018178        8.8991670696        9.2265183861  PROA      102             0.0000000000
      1488        94  ARG       HB2             1.1372762177       10.2834571678        9.5145591177  PROA      102             0.0000000000
      1489        94  ARG       CG              1.2426998239        8.9158968256       11.1796463536  PROA      102             0.0000000000
      1490        94  ARG       HG1             1.8675815561        8.0406163749       11.4681064481  PROA      102             0.0000000000
      1491        94  ARG       HG2             0.2694804880        8.5204376667       10.8146141659  PROA      102             0.0000000000
      1492        94  ARG       CD              0.9695001979        9.7331478176       12.4544173586  PROA      102             0.0000000000
      1493        94  ARG       HD1             1.9274204633        9.8272912416       13.0182983093  PROA      102             0.0000000000
      1494        94  ARG       HD2             0.2231627560        9.2160398885       13.0990539271  PROA      102             0.0000000000
      1495        94  ARG       NE              0.4301315688       11.0765845416       12.0579513610  PROA      102             0.0000000000
      1496        94  ARG       HE             -0.0015951629       11.1692051043       11.1624962795  PROA      102             0.0000000000
      1497        94  ARG       CZ              0.9466047849       12.2096404092       12.5229295434  PROA      102             0.0000000000
      1498        94  ARG       NH1             1.5927382343       12.2716483652       13.6634275368  PROA      102             0.0000000000
      1499        94  ARG       HH11            1.7148517569       11.4583947629       14.1989650833  PROA      102             0.0000000000
      1500        94  ARG       HH12            2.2478726600       13.0468636078       13.8229959890  PROA      102             0.0000000000
      1501        94  ARG       NH2             0.9375460290       13.2735280110       11.7562826022  PROA      102             0.0000000000
      1502        94  ARG       HH21            0.6278743996       13.1561152958       10.8075051071  PROA      102             0.0000000000
      1503        94  ARG       HH22            1.6877551520       13.9321013697       11.9832755006  PROA      102             0.0000000000
      1504        94  ARG       C               4.3014420919        9.7985446321       10.9230589204  PROA      102             0.0000000000
      1505        94  ARG       O               4.2229741707        9.3142897842       12.0509755277  PROA      102             0.0000000000
      1506        95  VAL       N               5.4505806512        9.7207517896       10.2221526316  PROA      103             0.0000000000
      1507        95  VAL       HN              5.4920836952       10.0612243682        9.2835614131  PROA      103             0.0000000000
      1508        95  VAL       CA              6.6935792306        9.2384122181       10.8076738312  PROA      103             0.0000000000
      1509        95  VAL       HA              6.5141580204        8.9078704941       11.8203178960  PROA      103             0.0000000000
      1510        95  VAL       CB              7.2611922372        8.0305713843       10.0558289104  PROA      103             0.0000000000
      1511        95  VAL       HB              8.1898881499        7.6894139860       10.5674575073  PROA      103             0.0000000000
      1512        95  VAL       CG1             6.2461609579        6.8705793973       10.1173846826  PROA      103             0.0000000000
      1513        95  VAL       HG11            6.6825489100        5.9498732387        9.6759413218  PROA      103             0.0000000000
      1514        95  VAL       HG12            5.3314462498        7.1262026540        9.5443398216  PROA      103             0.0000000000
      1515        95  VAL       HG13            5.9490244963        6.6559591209       11.1641787633  PROA      103             0.0000000000
      1516        95  VAL       CG2             7.6070476553        8.3575829517        8.5922642479  PROA      103             0.0000000000
      1517        95  VAL       HG21            8.4107899717        9.1165908291        8.5267195360  PROA      103             0.0000000000
      1518        95  VAL       HG22            6.7168424436        8.7250216342        8.0390359321  PROA      103             0.0000000000
      1519        95  VAL       HG23            7.9686513213        7.4372689996        8.0883150832  PROA      103             0.0000000000
      1520        95  VAL       C               7.7306428667       10.3590454484       10.9370731814  PROA      103             0.0000000000
      1521        95  VAL       O               8.9044320584       10.1005301993       11.2153674579  PROA      103             0.0000000000
      1522        96  LYS       N               7.3236401012       11.6391426134       10.7613354473  PROA      104             0.0000000000
      1523        96  LYS       HN              6.3597986076       11.8323272431       10.5687550297  PROA      104             0.0000000000
      1524        96  LYS       CA              8.2399577072       12.7744718250       10.7211646612  PROA      104             0.0000000000
      1525        96  LYS       HA              9.1830975817       12.5047015119       11.1742764106  PROA      104             0.0000000000
      1526        96  LYS       CB              8.4549645420       13.1831268719        9.2338424071  PROA      104             0.0000000000
      1527        96  LYS       HB1             8.9755497253       14.1659792503        9.1617793934  PROA      104             0.0000000000
      1528        96  LYS       HB2             7.4574187697       13.3029840324        8.7557709576  PROA      104             0.0000000000
      1529        96  LYS       CG              9.2810595162       12.1839878343        8.4066550717  PROA      104             0.0000000000
      1530        96  LYS       HG1             9.2027329125       12.4725895148        7.3333054651  PROA      104             0.0000000000
      1531        96  LYS       HG2             8.8509902184       11.1673959847        8.4956442210  PROA      104             0.0000000000
      1532        96  LYS       CD             10.7548919371       12.1856829212        8.8302715862  PROA      104             0.0000000000
      1533        96  LYS       HD1            10.8305445450       11.8947591834        9.8996531860  PROA      104             0.0000000000
      1534        96  LYS       HD2            11.0977179930       13.2390568224        8.7396414147  PROA      104             0.0000000000
      1535        96  LYS       CE             11.6486865710       11.2738227965        7.9883581359  PROA      104             0.0000000000
      1536        96  LYS       HE1            11.4726621914       11.4659887155        6.9063627215  PROA      104             0.0000000000
      1537        96  LYS       HE2            11.4309675626       10.2097981168        8.2108263216  PROA      104             0.0000000000
      1538        96  LYS       NZ             13.0755068998       11.5277819610        8.2644194976  PROA      104             0.0000000000
      1539        96  LYS       HZ1            13.2134300989       12.5270599937        8.5644000949  PROA      104             0.0000000000
      1540        96  LYS       HZ2            13.6142297696       11.3394345292        7.3834714729  PROA      104             0.0000000000
      1541        96  LYS       HZ3            13.4450200378       10.9182543319        9.0237485823  PROA      104             0.0000000000
      1542        96  LYS       C               7.8054558366       14.0524137985       11.4416796865  PROA      104             0.0000000000
      1543        96  LYS       O               8.6643483650       14.7872737405       11.9262010738  PROA      104             0.0000000000
      1544        97  ASP       N               6.4878151155       14.3515621131       11.4921010937  PROA      105             0.0000000000
      1545        97  ASP       HN              5.8239795986       13.6848627458       11.1394698712  PROA      105             0.0000000000
      1546        97  ASP       CA              5.8266440111       15.5603907913       11.9735283399  PROA      105             0.0000000000
      1547        97  ASP       HA              4.9814023437       15.6537310770       11.3075400128  PROA      105             0.0000000000
      1548        97  ASP       CB              5.2262063802       15.3849380300       13.3955996661  PROA      105             0.0000000000
      1549        97  ASP       HB1             4.9345669904       16.3632679645       13.8319750755  PROA      105             0.0000000000
      1550        97  ASP       HB2             5.9620768609       14.9026000796       14.0681386114  PROA      105             0.0000000000
      1551        97  ASP       CG              3.9574001628       14.5521415369       13.3473870843  PROA      105             0.0000000000
      1552        97  ASP       OD1             3.1901800659       14.6393822170       12.3506248793  PROA      105             0.0000000000
      1553        97  ASP       OD2             3.6426694525       13.8746563642       14.3569527466  PROA      105             0.0000000000
      1554        97  ASP       C               6.5036031030       16.9045625295       11.6989452765  PROA      105             0.0000000000
      1555        97  ASP       O               6.5109928591       17.8353970510       12.5012159406  PROA      105             0.0000000000
      1556        98  SER       N               7.0351269397       17.0561420916       10.4745807041  PROA      106             0.0000000000
      1557        98  SER       HN              7.1056209813       16.2727609478        9.8664791781  PROA      106             0.0000000000
      1558        98  SER       CA              7.5203765941       18.3178352215        9.9586942792  PROA      106             0.0000000000
      1559        98  SER       HA              7.1114426674       19.1291151504       10.5452091058  PROA      106             0.0000000000
      1560        98  SER       CB              9.0751713229       18.4294297780        9.9729726122  PROA      106             0.0000000000
      1561        98  SER       HB1             9.3992469024       18.3680532889       11.0377471110  PROA      106             0.0000000000
      1562        98  SER       HB2             9.4002770031       19.4171721924        9.5771387929  PROA      106             0.0000000000
      1563        98  SER       OG              9.7277207256       17.3793336559        9.2504873078  PROA      106             0.0000000000
      1564        98  SER       HG1             9.5717408866       17.5413091039        8.3015322200  PROA      106             0.0000000000
      1565        98  SER       C               6.9964329682       18.4738402279        8.5494502290  PROA      106             0.0000000000
      1566        98  SER       O               7.1844085661       17.5933881077        7.7133635433  PROA      106             0.0000000000
      1567        99  GLU       N               6.3007663615       19.5890445524        8.2432217459  PROA      107             0.0000000000
      1568        99  GLU       HN              6.0578909192       20.2511279025        8.9443700071  PROA      107             0.0000000000
      1569        99  GLU       CA              5.8661119978       19.8926791577        6.8886522609  PROA      107             0.0000000000
      1570        99  GLU       HA              5.7921304868       18.9735328837        6.3208560094  PROA      107             0.0000000000
      1571        99  GLU       CB              4.4593865795       20.5489313525        6.8455454319  PROA      107             0.0000000000
      1572        99  GLU       HB1             4.2788476659       20.9080975915        5.8078817468  PROA      107             0.0000000000
      1573        99  GLU       HB2             4.4135689123       21.4415023777        7.5043075714  PROA      107             0.0000000000
      1574        99  GLU       CG              3.3362562928       19.5455676961        7.2448461049  PROA      107             0.0000000000
      1575        99  GLU       HG1             3.0632178192       19.6830838432        8.3099758387  PROA      107             0.0000000000
      1576        99  GLU       HG2             3.7322210374       18.5141701098        7.1237504029  PROA      107             0.0000000000
      1577        99  GLU       CD              2.0498114681       19.5888638971        6.4145848251  PROA      107             0.0000000000
      1578        99  GLU       OE1             1.1606357110       18.7420291636        6.6932322395  PROA      107             0.0000000000
      1579        99  GLU       OE2             1.9515728993       20.3733081314        5.4406153689  PROA      107             0.0000000000
      1580        99  GLU       C               6.8991281769       20.7347897350        6.1622293473  PROA      107             0.0000000000
      1581        99  GLU       O               7.9356554192       20.2068546838        5.7438029820  PROA      107             0.0000000000
      1582       100  VAL       N               8.0117336373       19.4917963576        6.1434288315  PROA      109             0.0000000000
      1583       100  VAL       HN              7.5985129187       18.7873377774        6.6980190821  PROA      109             0.0000000000
      1584       100  VAL       CA              9.6082894683       18.6979544949        5.5941984585  PROA      109             0.0000000000
      1585       100  VAL       HA             10.2919863573       19.0656094779        6.3433804431  PROA      109             0.0000000000
      1586       100  VAL       CB              9.7050057715       17.0045240096        5.6373781152  PROA      109             0.0000000000
      1587       100  VAL       HB              8.9673961293       16.6421039510        4.9024294332  PROA      109             0.0000000000
      1588       100  VAL       CG1            11.0089810577       16.2356873384        5.1622098821  PROA      109             0.0000000000
      1589       100  VAL       HG11           11.0277490601       15.1677804849        5.4546077037  PROA      109             0.0000000000
      1590       100  VAL       HG12           11.9169474596       16.6779399919        5.6179218887  PROA      109             0.0000000000
      1591       100  VAL       HG13           11.0932777769       16.1500943002        4.0590090981  PROA      109             0.0000000000
      1592       100  VAL       CG2             9.5733686520       16.0862061390        6.8671916101  PROA      109             0.0000000000
      1593       100  VAL       HG21            9.4249138493       15.0373724239        6.5175441797  PROA      109             0.0000000000
      1594       100  VAL       HG22            8.7180219657       16.1816312916        7.5194963621  PROA      109             0.0000000000
      1595       100  VAL       HG23           10.5137946025       16.0786005428        7.4603304154  PROA      109             0.0000000000
      1596       100  VAL       C              10.6987662808       18.5368833424        4.1257094116  PROA      109             0.0000000000
      1597       100  VAL       O               9.9190619484       18.4903368565        3.1950689595  PROA      109             0.0000000000
      1598       101  PRO       N              12.2009393681       18.2995539935        3.4715653863  PROA      110             0.0000000000
      1599       101  PRO       CD             13.4781810785       18.4343699236        4.1745269581  PROA      110             0.0000000000
      1600       101  PRO       HD1            13.8033090895       17.4358897476        4.5396093208  PROA      110             0.0000000000
      1601       101  PRO       HD2            13.4017715603       19.1524730810        5.0215083273  PROA      110             0.0000000000
      1602       101  PRO       CA             12.3641367577       18.4824579345        2.0249528684  PROA      110             0.0000000000
      1603       101  PRO       HA             12.0480665072       19.4935589692        1.8047861893  PROA      110             0.0000000000
      1604       101  PRO       CB             13.8751857033       18.3053876649        1.8374460207  PROA      110             0.0000000000
      1605       101  PRO       HB1            14.2526701035       18.7896805768        0.9172250771  PROA      110             0.0000000000
      1606       101  PRO       HB2            14.1475454715       17.2261302624        1.8231256253  PROA      110             0.0000000000
      1607       101  PRO       CG             14.4420773376       18.9380368673        3.1082768551  PROA      110             0.0000000000
      1608       101  PRO       HG1            15.4914683427       18.6548243371        3.3159499280  PROA      110             0.0000000000
      1609       101  PRO       HG2            14.3672866171       20.0473099717        3.0369258516  PROA      110             0.0000000000
      1610       101  PRO       C              11.5484258454       17.5801859037        1.1019020716  PROA      110             0.0000000000
      1611       101  PRO       O              11.6705619303       16.3558475246        1.1680459827  PROA      110             0.0000000000
      1612       102  MET       N              10.7152217338       18.1552836541        0.2175579563  PROA      111             0.0000000000
      1613       102  MET       HN             10.6126499142       19.1564048429        0.1965923248  PROA      111             0.0000000000
      1614       102  MET       CA              9.8481638292       17.4002835564       -0.6642789776  PROA      111             0.0000000000
      1615       102  MET       HA             10.3339169197       16.4641186642       -0.8946643042  PROA      111             0.0000000000
      1616       102  MET       CB              8.4633871995       17.0916442471       -0.0234443406  PROA      111             0.0000000000
      1617       102  MET       HB1             7.7972598686       16.6467733562       -0.7942624625  PROA      111             0.0000000000
      1618       102  MET       HB2             8.0047639831       18.0443548156        0.3247265778  PROA      111             0.0000000000
      1619       102  MET       CG              8.5578906891       16.1115431483        1.1643751506  PROA      111             0.0000000000
      1620       102  MET       HG1             9.1575145823       16.5855138478        1.9646066101  PROA      111             0.0000000000
      1621       102  MET       HG2             9.1447331518       15.2364583203        0.8342923062  PROA      111             0.0000000000
      1622       102  MET       SD              6.9965540724       15.5685471517        1.9082605543  PROA      111             0.0000000000
      1623       102  MET       CE              6.2894967557       14.6488466477        0.5212171639  PROA      111             0.0000000000
      1624       102  MET       HE1             6.0561037829       15.3246850116       -0.3280014237  PROA      111             0.0000000000
      1625       102  MET       HE2             5.3463195069       14.1475792389        0.8259405051  PROA      111             0.0000000000
      1626       102  MET       HE3             6.9929219257       13.8675496049        0.1653906929  PROA      111             0.0000000000
      1627       102  MET       C               9.6570007815       18.1061732964       -1.9961910296  PROA      111             0.0000000000
      1628       102  MET       O               9.5753474733       19.3306705900       -2.0710162287  PROA      111             0.0000000000
      1629       103  VAL       N               9.5978142931       17.3340308618       -3.0983236615  PROA      112             0.0000000000
      1630       103  VAL       HN              9.7060994471       16.3413387308       -3.0193337371  PROA      112             0.0000000000
      1631       103  VAL       CA              9.4188554339       17.8641514867       -4.4440121973  PROA      112             0.0000000000
      1632       103  VAL       HA              9.0333338906       18.8747665772       -4.3941127331  PROA      112             0.0000000000
      1633       103  VAL       CB             10.7330611225       17.8812500620       -5.2320738964  PROA      112             0.0000000000
      1634       103  VAL       HB             11.2150991344       16.8799752556       -5.1582282834  PROA      112             0.0000000000
      1635       103  VAL       CG1            10.5201813119       18.2261663171       -6.7218201886  PROA      112             0.0000000000
      1636       103  VAL       HG11            9.9705257287       19.1866631070       -6.8226572965  PROA      112             0.0000000000
      1637       103  VAL       HG12            9.9503325037       17.4353251519       -7.2529120391  PROA      112             0.0000000000
      1638       103  VAL       HG13           11.5015608043       18.3303495102       -7.2308831648  PROA      112             0.0000000000
      1639       103  VAL       CG2            11.6821677370       18.9137375343       -4.5971943567  PROA      112             0.0000000000
      1640       103  VAL       HG21           11.1999928804       19.9134784294       -4.5526449461  PROA      112             0.0000000000
      1641       103  VAL       HG22           12.6095822263       18.9983608045       -5.1959303243  PROA      112             0.0000000000
      1642       103  VAL       HG23           11.9635850531       18.6206713801       -3.5645640601  PROA      112             0.0000000000
      1643       103  VAL       C               8.3675401171       17.0362888046       -5.1649729618  PROA      112             0.0000000000
      1644       103  VAL       O               8.3896871929       15.8046354228       -5.1163429480  PROA      112             0.0000000000
      1645       104  LEU       N               7.4004056810       17.6894385879       -5.8468765246  PROA      113             0.0000000000
      1646       104  LEU       HN              7.3933052230       18.6953059214       -5.8961471949  PROA      113             0.0000000000
      1647       104  LEU       CA              6.3729299084       17.0131828221       -6.6185728538  PROA      113             0.0000000000
      1648       104  LEU       HA              6.2417660824       16.0160483234       -6.2242687920  PROA      113             0.0000000000
      1649       104  LEU       CB              5.0153674870       17.7627011999       -6.5305467096  PROA      113             0.0000000000
      1650       104  LEU       HB1             5.1239985388       18.7629351763       -7.0059575848  PROA      113             0.0000000000
      1651       104  LEU       HB2             4.7838874782       17.9403543343       -5.4573552439  PROA      113             0.0000000000
      1652       104  LEU       CG              3.8173709018       17.0188148099       -7.1680120359  PROA      113             0.0000000000
      1653       104  LEU       HG              4.0842094195       16.7409407316       -8.2140420881  PROA      113             0.0000000000
      1654       104  LEU       CD1             3.4781302745       15.7376596682       -6.3964478521  PROA      113             0.0000000000
      1655       104  LEU       HD11            3.2920407613       15.9815812282       -5.3292000925  PROA      113             0.0000000000
      1656       104  LEU       HD12            4.3047827387       15.0031612161       -6.4546722239  PROA      113             0.0000000000
      1657       104  LEU       HD13            2.5635314350       15.2658966684       -6.8136526791  PROA      113             0.0000000000
      1658       104  LEU       CD2             2.5666240531       17.9051645747       -7.2437712051  PROA      113             0.0000000000
      1659       104  LEU       HD21            2.7757557381       18.8326360898       -7.8188838278  PROA      113             0.0000000000
      1660       104  LEU       HD22            2.2267501450       18.1908779245       -6.2258272000  PROA      113             0.0000000000
      1661       104  LEU       HD23            1.7338530519       17.3686591806       -7.7456715262  PROA      113             0.0000000000
      1662       104  LEU       C               6.7908449645       16.8750480937       -8.0782670719  PROA      113             0.0000000000
      1663       104  LEU       O               7.2253099550       17.8297652738       -8.7197869297  PROA      113             0.0000000000
      1664       105  VAL       N               6.6709009161       15.6632801721       -8.6467454695  PROA      114             0.0000000000
      1665       105  VAL       HN              6.3421724060       14.8780200388       -8.1098107568  PROA      114             0.0000000000
      1666       105  VAL       CA              7.0770374324       15.3566129308      -10.0044056577  PROA      114             0.0000000000
      1667       105  VAL       HA              7.4396484521       16.2492663709      -10.4888279553  PROA      114             0.0000000000
      1668       105  VAL       CB              8.2024157211       14.3262050826      -10.0373545412  PROA      114             0.0000000000
      1669       105  VAL       HB              7.8900636922       13.4167124148       -9.4760354469  PROA      114             0.0000000000
      1670       105  VAL       CG1             8.5599769746       13.9298093534      -11.4831003792  PROA      114             0.0000000000
      1671       105  VAL       HG11            7.7350496603       13.3787750245      -11.9788344434  PROA      114             0.0000000000
      1672       105  VAL       HG12            9.4569607417       13.2759573645      -11.4961091188  PROA      114             0.0000000000
      1673       105  VAL       HG13            8.7843983659       14.8343034654      -12.0866047118  PROA      114             0.0000000000
      1674       105  VAL       CG2             9.4373729873       14.9269096976       -9.3443980680  PROA      114             0.0000000000
      1675       105  VAL       HG21            9.2390293396       15.1192853102       -8.2686313318  PROA      114             0.0000000000
      1676       105  VAL       HG22            9.7261538921       15.8842365518       -9.8268467488  PROA      114             0.0000000000
      1677       105  VAL       HG23           10.2908059752       14.2210819373       -9.4201706735  PROA      114             0.0000000000
      1678       105  VAL       C               5.8917543563       14.8566118852      -10.8111062817  PROA      114             0.0000000000
      1679       105  VAL       O               5.3038768854       13.8139509399      -10.5251375292  PROA      114             0.0000000000
      1680       106  GLY       N               5.5223039562       15.5973049203      -11.8740894982  PROA      115             0.0000000000
      1681       106  GLY       HN              6.0508735397       16.4296586482      -12.0811426261  PROA      115             0.0000000000
      1682       106  GLY       CA              4.5276644878       15.1865713232      -12.8571946087  PROA      115             0.0000000000
      1683       106  GLY       HA1             4.0569280356       16.0788266429      -13.2414694581  PROA      115             0.0000000000
      1684       106  GLY       HA2             3.8257904983       14.4893190802      -12.4192065775  PROA      115             0.0000000000
      1685       106  GLY       C               5.2062550255       14.5139545030      -14.0099514596  PROA      115             0.0000000000
      1686       106  GLY       O               5.6691642812       15.1679766696      -14.9393046224  PROA      115             0.0000000000
      1687       107  ASN       N               5.3107697660       13.1781996671      -13.9842689445  PROA      116             0.0000000000
      1688       107  ASN       HN              4.8765672798       12.6462082386      -13.2492861847  PROA      116             0.0000000000
      1689       107  ASN       CA              6.0642521653       12.4393803470      -14.9728841222  PROA      116             0.0000000000
      1690       107  ASN       HA              6.8284088363       13.0972321534      -15.3635002025  PROA      116             0.0000000000
      1691       107  ASN       CB              6.7703170172       11.2204935136      -14.3073989330  PROA      116             0.0000000000
      1692       107  ASN       HB1             6.0158760403       10.4765828257      -13.9794335707  PROA      116             0.0000000000
      1693       107  ASN       HB2             7.3094499877       11.5881586894      -13.4089270270  PROA      116             0.0000000000
      1694       107  ASN       CG              7.8162066685       10.5879640014      -15.2254266532  PROA      116             0.0000000000
      1695       107  ASN       OD1             8.5418841530       11.2923417957      -15.9367102454  PROA      116             0.0000000000
      1696       107  ASN       ND2             7.8414619848        9.2404658493      -15.2838789775  PROA      116             0.0000000000
      1697       107  ASN       HD21            8.4399458627        8.7996472964      -15.9515508316  PROA      116             0.0000000000
      1698       107  ASN       HD22            7.1656046687        8.7097849887      -14.7661247635  PROA      116             0.0000000000
      1699       107  ASN       C               5.2010130453       12.0263305486      -16.1652823254  PROA      116             0.0000000000
      1700       107  ASN       O               3.9733520293       12.0099673556      -16.1090808612  PROA      116             0.0000000000
      1701       108  LYS       N               5.8683906362       11.6881777584      -17.2844686360  PROA      117             0.0000000000
      1702       108  LYS       HN              6.8639199602       11.7827100056      -17.2592746939  PROA      117             0.0000000000
      1703       108  LYS       CA              5.3149818587       11.1020329923      -18.4897032967  PROA      117             0.0000000000
      1704       108  LYS       HA              6.1530209172       10.6438004230      -18.9874256542  PROA      117             0.0000000000
      1705       108  LYS       CB              4.2512278309        9.9982184302      -18.2799635866  PROA      117             0.0000000000
      1706       108  LYS       HB1             4.0711612047        9.5345272154      -19.2774493957  PROA      117             0.0000000000
      1707       108  LYS       HB2             3.2854480321       10.4367951690      -17.9429034121  PROA      117             0.0000000000
      1708       108  LYS       CG              4.6545763910        8.8718965882      -17.3228668554  PROA      117             0.0000000000
      1709       108  LYS       HG1             4.4818690242        9.1951181913      -16.2710269032  PROA      117             0.0000000000
      1710       108  LYS       HG2             5.7359923787        8.6456079015      -17.4244216651  PROA      117             0.0000000000
      1711       108  LYS       CD              3.8341856303        7.6171384173      -17.6387135932  PROA      117             0.0000000000
      1712       108  LYS       HD1             4.0742294748        7.3205775687      -18.6817469328  PROA      117             0.0000000000
      1713       108  LYS       HD2             2.7556144524        7.8938599945      -17.6080402282  PROA      117             0.0000000000
      1714       108  LYS       CE              4.0977830262        6.4509722097      -16.6914488224  PROA      117             0.0000000000
      1715       108  LYS       HE1             3.8314096176        6.7556443284      -15.6587342831  PROA      117             0.0000000000
      1716       108  LYS       HE2             5.1615457778        6.1364014686      -16.7159577925  PROA      117             0.0000000000
      1717       108  LYS       NZ              3.2523229852        5.3003480848      -17.0453854657  PROA      117             0.0000000000
      1718       108  LYS       HZ1             3.3976430330        5.0019563256      -18.0362792529  PROA      117             0.0000000000
      1719       108  LYS       HZ2             2.2461898987        5.5736828667      -16.9075986610  PROA      117             0.0000000000
      1720       108  LYS       HZ3             3.4632373390        4.5094980033      -16.3940975492  PROA      117             0.0000000000
      1721       108  LYS       C               4.7996326224       12.1299935961      -19.4695354635  PROA      117             0.0000000000
      1722       108  LYS       O               3.9527426054       11.8489282376      -20.3166419734  PROA      117             0.0000000000
      1723       109  CYS       N               5.3319061062       13.3606037578      -19.4128530438  PROA      118             0.0000000000
      1724       109  CYS       HN              6.0221876250       13.5776899379      -18.7182604315  PROA      118             0.0000000000
      1725       109  CYS       CA              4.8345896269       14.4817890556      -20.1881115985  PROA      118             0.0000000000
      1726       109  CYS       HA              3.7610154816       14.5105151887      -20.0628806063  PROA      118             0.0000000000
      1727       109  CYS       CB              5.3906080542       15.8075283057      -19.6186101031  PROA      118             0.0000000000
      1728       109  CYS       HB1             5.0480799260       16.6581263293      -20.2469259637  PROA      118             0.0000000000
      1729       109  CYS       HB2             6.4984485921       15.7806645664      -19.6463123686  PROA      118             0.0000000000
      1730       109  CYS       SG              4.8312349700       16.1054828433      -17.9111313502  PROA      118             0.0000000000
      1731       109  CYS       HG1             5.6670177551       15.2654144897      -17.3067815026  PROA      118             0.0000000000
      1732       109  CYS       C               5.0524845488       14.3901151035      -21.6989821011  PROA      118             0.0000000000
      1733       109  CYS       O               4.6041494380       15.2518528301      -22.4543854684  PROA      118             0.0000000000
      1734       110  ASP       N               5.6970247098       13.3174129045      -22.1963004215  PROA      119             0.0000000000
      1735       110  ASP       HN              6.0611474803       12.6133428146      -21.5837272954  PROA      119             0.0000000000
      1736       110  ASP       CA              5.8077515816       12.9871904300      -23.6001687766  PROA      119             0.0000000000
      1737       110  ASP       HA              5.9836481822       13.8972152115      -24.1592006536  PROA      119             0.0000000000
      1738       110  ASP       CB              7.0189743831       12.0258646526      -23.7946084041  PROA      119             0.0000000000
      1739       110  ASP       HB1             7.9380744707       12.5317199704      -23.4299886849  PROA      119             0.0000000000
      1740       110  ASP       HB2             7.1595647285       11.8052021795      -24.8730146982  PROA      119             0.0000000000
      1741       110  ASP       CG              6.8665277428       10.7219085618      -23.0350072317  PROA      119             0.0000000000
      1742       110  ASP       OD1             6.6529211136        9.6624515614      -23.6851869841  PROA      119             0.0000000000
      1743       110  ASP       OD2             6.9328381851       10.7451766859      -21.7783099090  PROA      119             0.0000000000
      1744       110  ASP       C               4.5348395771       12.3399584287      -24.1675231521  PROA      119             0.0000000000
      1745       110  ASP       O               4.3589155208       12.2483810931      -25.3845911967  PROA      119             0.0000000000
      1746       111  LEU       N               3.6328222534       11.8197377540      -23.3102221135  PROA      120             0.0000000000
      1747       111  LEU       HN              3.7899185591       11.8722842723      -22.3197281583  PROA      120             0.0000000000
      1748       111  LEU       CA              2.4310004269       11.1095833605      -23.7229883525  PROA      120             0.0000000000
      1749       111  LEU       HA              2.7893900378       10.3348664104      -24.3791576935  PROA      120             0.0000000000
      1750       111  LEU       CB              1.7405002881       10.4296442666      -22.5150104303  PROA      120             0.0000000000
      1751       111  LEU       HB1             0.7259260180       10.0661329963      -22.7860453522  PROA      120             0.0000000000
      1752       111  LEU       HB2             1.6132738051       11.1884978567      -21.7101493995  PROA      120             0.0000000000
      1753       111  LEU       CG              2.5130304980        9.2187708876      -21.9458298393  PROA      120             0.0000000000
      1754       111  LEU       HG              3.5446641226        9.5489118309      -21.6748746248  PROA      120             0.0000000000
      1755       111  LEU       CD1             1.8249216848        8.7204492033      -20.6701302249  PROA      120             0.0000000000
      1756       111  LEU       HD11            1.7898876130        9.5276769326      -19.9072319130  PROA      120             0.0000000000
      1757       111  LEU       HD12            2.3692512105        7.8518470118      -20.2451103934  PROA      120             0.0000000000
      1758       111  LEU       HD13            0.7850691625        8.4059073146      -20.8945199660  PROA      120             0.0000000000
      1759       111  LEU       CD2             2.6239981480        8.0598606348      -22.9513778946  PROA      120             0.0000000000
      1760       111  LEU       HD21            3.1231309232        7.1884491950      -22.4766106612  PROA      120             0.0000000000
      1761       111  LEU       HD22            3.2182771800        8.3485094976      -23.8419897757  PROA      120             0.0000000000
      1762       111  LEU       HD23            1.6139217275        7.7368337821      -23.2811070195  PROA      120             0.0000000000
      1763       111  LEU       C               1.4177660984       11.9285965966      -24.5377991569  PROA      120             0.0000000000
      1764       111  LEU       O               1.3258559790       13.1459061217      -24.3530942446  PROA      120             0.0000000000
      1765       112  PRO       N               0.6549317306       11.3310909445      -25.4629163723  PROA      121             0.0000000000
      1766       112  PRO       CD              0.7367575270        9.9121495682      -25.8313714544  PROA      121             0.0000000000
      1767       112  PRO       HD1             0.6421895168        9.2494024030      -24.9428557029  PROA      121             0.0000000000
      1768       112  PRO       HD2             1.7082515811        9.7308331410      -26.3414665616  PROA      121             0.0000000000
      1769       112  PRO       CA             -0.2809315460       12.0587630858      -26.3154561655  PROA      121             0.0000000000
      1770       112  PRO       HA              0.1924344194       12.9553349787      -26.6908254344  PROA      121             0.0000000000
      1771       112  PRO       CB             -0.6237112067       11.0609936844      -27.4370436720  PROA      121             0.0000000000
      1772       112  PRO       HB1             0.1091827503       11.1908656851      -28.2633542822  PROA      121             0.0000000000
      1773       112  PRO       HB2            -1.6434274630       11.1915863289      -27.8542864837  PROA      121             0.0000000000
      1774       112  PRO       CG             -0.4199347231        9.6806450725      -26.8046344435  PROA      121             0.0000000000
      1775       112  PRO       HG1            -1.3327297671        9.3859026742      -26.2422482537  PROA      121             0.0000000000
      1776       112  PRO       HG2            -0.1913951020        8.8986271990      -27.5575355948  PROA      121             0.0000000000
      1777       112  PRO       C              -1.5204459424       12.5028050183      -25.5662670239  PROA      121             0.0000000000
      1778       112  PRO       O              -2.0482338629       13.5669434580      -25.8803066821  PROA      121             0.0000000000
      1779       113  SER       N              -2.0312131642       11.7004621513      -24.6130403695  PROA      122             0.0000000000
      1780       113  SER       HN             -1.5921692828       10.8322060345      -24.3860508634  PROA      122             0.0000000000
      1781       113  SER       CA             -3.2221370930       12.0520459585      -23.8584861027  PROA      122             0.0000000000
      1782       113  SER       HA             -3.6511816850       12.9587836423      -24.2497187153  PROA      122             0.0000000000
      1783       113  SER       CB             -4.3325892368       10.9740424538      -23.9305339776  PROA      122             0.0000000000
      1784       113  SER       HB1            -4.0437369890       10.0552236983      -23.3769407711  PROA      122             0.0000000000
      1785       113  SER       HB2            -4.4604785601       10.7027069118      -25.0031835328  PROA      122             0.0000000000
      1786       113  SER       OG             -5.5859722867       11.4550936577      -23.4375644249  PROA      122             0.0000000000
      1787       113  SER       HG1            -6.2257394966       10.7361213535      -23.6116161422  PROA      122             0.0000000000
      1788       113  SER       C              -2.8243847395       12.3056490752      -22.4215867593  PROA      122             0.0000000000
      1789       113  SER       O              -2.3235434026       11.4177665018      -21.7262451837  PROA      122             0.0000000000
      1790       114  ARG       N              -3.0129024856       13.5589814655      -21.9797673447  PROA      123             0.0000000000
      1791       114  ARG       HN             -3.3559456118       14.2589692478      -22.6158455566  PROA      123             0.0000000000
      1792       114  ARG       CA             -2.7267025165       14.0626770835      -20.6593715826  PROA      123             0.0000000000
      1793       114  ARG       HA             -2.2440137268       13.2978502495      -20.0666723451  PROA      123             0.0000000000
      1794       114  ARG       CB             -1.8039727795       15.3076485354      -20.7600449491  PROA      123             0.0000000000
      1795       114  ARG       HB1            -2.2241894217       15.9992631216      -21.5276723786  PROA      123             0.0000000000
      1796       114  ARG       HB2            -0.8159023888       14.9632567296      -21.1376577925  PROA      123             0.0000000000
      1797       114  ARG       CG             -1.6167183422       16.0939323703      -19.4473374845  PROA      123             0.0000000000
      1798       114  ARG       HG1            -1.4099428665       15.3659554773      -18.6370031856  PROA      123             0.0000000000
      1799       114  ARG       HG2            -2.5665309503       16.6199483878      -19.1957434922  PROA      123             0.0000000000
      1800       114  ARG       CD             -0.4778928165       17.1178894145      -19.4968740434  PROA      123             0.0000000000
      1801       114  ARG       HD1            -0.6820102716       17.9077403906      -20.2511601122  PROA      123             0.0000000000
      1802       114  ARG       HD2             0.4870408763       16.6097698319      -19.7290894117  PROA      123             0.0000000000
      1803       114  ARG       NE             -0.4152056958       17.7422190057      -18.1424590303  PROA      123             0.0000000000
      1804       114  ARG       HE             -1.1874869519       17.6481419186      -17.5025639775  PROA      123             0.0000000000
      1805       114  ARG       CZ              0.5940832465       18.4652020489      -17.6833964370  PROA      123             0.0000000000
      1806       114  ARG       NH1             1.6625820904       18.7647056608      -18.3842639269  PROA      123             0.0000000000
      1807       114  ARG       HH11            1.6945534462       18.5581890300      -19.3686617682  PROA      123             0.0000000000
      1808       114  ARG       HH12            2.3652803834       19.3524293237      -17.9712805428  PROA      123             0.0000000000
      1809       114  ARG       NH2             0.5106445516       18.9019575617      -16.4446500437  PROA      123             0.0000000000
      1810       114  ARG       HH21            1.2602094802       19.5010466229      -16.1122831640  PROA      123             0.0000000000
      1811       114  ARG       HH22           -0.3326043877       18.7354480016      -15.9399174201  PROA      123             0.0000000000
      1812       114  ARG       C              -4.0301694022       14.4201817358      -19.9720387134  PROA      123             0.0000000000
      1813       114  ARG       O              -4.9571219034       14.9210839061      -20.6036576616  PROA      123             0.0000000000
      1814       115  THR       N              -4.1591236990       14.1351885995      -18.6632566719  PROA      124             0.0000000000
      1815       115  THR       HN             -3.4230869271       13.6905420864      -18.1491264407  PROA      124             0.0000000000
      1816       115  THR       CA             -5.3821046740       14.4125250275      -17.9165263608  PROA      124             0.0000000000
      1817       115  THR       HA             -6.0631388440       14.9938500864      -18.5192537658  PROA      124             0.0000000000
      1818       115  THR       CB             -6.1143384784       13.1519085133      -17.4625464576  PROA      124             0.0000000000
      1819       115  THR       HB             -6.9978203472       13.4148098921      -16.8283400592  PROA      124             0.0000000000
      1820       115  THR       OG1            -5.2564779424       12.2610813046      -16.7589496327  PROA      124             0.0000000000
      1821       115  THR       HG1            -5.8454473250       11.5600780251      -16.4210472699  PROA      124             0.0000000000
      1822       115  THR       CG2            -6.6247564038       12.3949896707      -18.6944116767  PROA      124             0.0000000000
      1823       115  THR       HG21           -7.2357448759       11.5242827929      -18.3810704321  PROA      124             0.0000000000
      1824       115  THR       HG22           -5.7823282281       12.0323911784      -19.3201751052  PROA      124             0.0000000000
      1825       115  THR       HG23           -7.2604835252       13.0636903691      -19.3118170641  PROA      124             0.0000000000
      1826       115  THR       C              -5.1293359139       15.2388181397      -16.6749304302  PROA      124             0.0000000000
      1827       115  THR       O              -6.0475099955       15.8757842386      -16.1633164562  PROA      124             0.0000000000
      1828       116  VAL       N              -3.8853525532       15.2883722999      -16.1599725833  PROA      125             0.0000000000
      1829       116  VAL       HN             -3.1481589754       14.7355632735      -16.5462249796  PROA      125             0.0000000000
      1830       116  VAL       CA             -3.5897631354       16.0398245579      -14.9516712369  PROA      125             0.0000000000
      1831       116  VAL       HA             -4.4934544595       16.1179541987      -14.3639101591  PROA      125             0.0000000000
      1832       116  VAL       CB             -2.5581672854       15.3718518071      -14.0472467457  PROA      125             0.0000000000
      1833       116  VAL       HB             -1.5634321120       15.3603710754      -14.5454614614  PROA      125             0.0000000000
      1834       116  VAL       CG1            -2.4691515916       16.1508921739      -12.7158083434  PROA      125             0.0000000000
      1835       116  VAL       HG11           -1.8565922343       15.5990322544      -11.9751221877  PROA      125             0.0000000000
      1836       116  VAL       HG12           -3.4812549441       16.2873558285      -12.2768284053  PROA      125             0.0000000000
      1837       116  VAL       HG13           -2.0144060184       17.1538301251      -12.8561506994  PROA      125             0.0000000000
      1838       116  VAL       CG2            -2.9932721960       13.9202639382      -13.7681037416  PROA      125             0.0000000000
      1839       116  VAL       HG21           -4.0062766081       13.9195137321      -13.3166365868  PROA      125             0.0000000000
      1840       116  VAL       HG22           -2.2900392983       13.4316278016      -13.0607319891  PROA      125             0.0000000000
      1841       116  VAL       HG23           -3.0244239058       13.3117454521      -14.6952802661  PROA      125             0.0000000000
      1842       116  VAL       C              -3.1476449603       17.4527473665      -15.2917789715  PROA      125             0.0000000000
      1843       116  VAL       O              -2.1673257357       17.6771357047      -16.0080708452  PROA      125             0.0000000000
      1844       117  ASP       N              -3.8857670770       18.4415992372      -14.7681794454  PROA      126             0.0000000000
      1845       117  ASP       HN             -4.6775348328       18.1999521149      -14.1903400785  PROA      126             0.0000000000
      1846       117  ASP       CA             -3.6397785359       19.8616778814      -14.8604242323  PROA      126             0.0000000000
      1847       117  ASP       HA             -3.6060645333       20.1125973235      -15.9118670988  PROA      126             0.0000000000
      1848       117  ASP       CB             -4.8654954317       20.5643588091      -14.2188885305  PROA      126             0.0000000000
      1849       117  ASP       HB1            -4.9114765034       20.2296893354      -13.1659016743  PROA      126             0.0000000000
      1850       117  ASP       HB2            -5.7947608150       20.2327259856      -14.7254970716  PROA      126             0.0000000000
      1851       117  ASP       CG             -4.8510411674       22.0811040881      -14.2354024250  PROA      126             0.0000000000
      1852       117  ASP       OD1            -4.2592865188       22.6635360380      -15.1783682912  PROA      126             0.0000000000
      1853       117  ASP       OD2            -5.4941989015       22.6709050803      -13.3277287226  PROA      126             0.0000000000
      1854       117  ASP       C              -2.2949970042       20.2990271714      -14.2518892431  PROA      126             0.0000000000
      1855       117  ASP       O              -1.7684068846       19.7078787639      -13.3090460740  PROA      126             0.0000000000
      1856       118  THR       N              -1.6801312742       21.3467569634      -14.8236255378  PROA      127             0.0000000000
      1857       118  THR       HN             -2.1651458449       21.8184164370      -15.5680159124  PROA      127             0.0000000000
      1858       118  THR       CA             -0.4049228482       21.9021182204      -14.3948587806  PROA      127             0.0000000000
      1859       118  THR       HA              0.2356404229       21.0887269636      -14.0822292797  PROA      127             0.0000000000
      1860       118  THR       CB              0.2637306164       22.6608853135      -15.5412252587  PROA      127             0.0000000000
      1861       118  THR       HB              0.1474654690       22.0437455717      -16.4667483321  PROA      127             0.0000000000
      1862       118  THR       OG1             1.6548534833       22.8478859712      -15.3135740547  PROA      127             0.0000000000
      1863       118  THR       HG1             2.0503438967       21.9443147913      -15.3491620569  PROA      127             0.0000000000
      1864       118  THR       CG2            -0.3666951374       24.0396763509      -15.8013009003  PROA      127             0.0000000000
      1865       118  THR       HG21           -0.1438357042       24.7536406220      -14.9819977087  PROA      127             0.0000000000
      1866       118  THR       HG22           -1.4682159215       23.9556988388      -15.9175920686  PROA      127             0.0000000000
      1867       118  THR       HG23            0.0462996958       24.4668063650      -16.7402970165  PROA      127             0.0000000000
      1868       118  THR       C              -0.5928389433       22.8218516113      -13.2053569415  PROA      127             0.0000000000
      1869       118  THR       O              -0.0853845268       22.5768067479      -12.1043967205  PROA      127             0.0000000000
      1870       119  GLN       N              -3.6858078687       22.0668308433      -11.2826015472  PROA      129             0.0000000000
      1871       119  GLN       HN             -4.4013451845       22.3033557209      -11.9683106968  PROA      129             0.0000000000
      1872       119  GLN       CA             -4.0606105033       21.3600109405      -10.0867201950  PROA      129             0.0000000000
      1873       119  GLN       HA             -4.5071235715       22.0817919173       -9.4198625661  PROA      129             0.0000000000
      1874       119  GLN       CB             -5.0347576987       20.1669008160      -10.3290640586  PROA      129             0.0000000000
      1875       119  GLN       HB1            -5.1602093848       19.6369192614       -9.3558545428  PROA      129             0.0000000000
      1876       119  GLN       HB2            -4.5804847970       19.4452611398      -11.0430874028  PROA      129             0.0000000000
      1877       119  GLN       CG             -6.4661159343       20.5275563487      -10.8059761628  PROA      129             0.0000000000
      1878       119  GLN       HG1            -7.1647578657       19.7041581338      -10.5490353853  PROA      129             0.0000000000
      1879       119  GLN       HG2            -6.4959793827       20.6442770016      -11.9072737501  PROA      129             0.0000000000
      1880       119  GLN       CD             -6.9837373829       21.8125742914      -10.1651585147  PROA      129             0.0000000000
      1881       119  GLN       OE1            -7.3446362876       21.8192711148       -8.9834217861  PROA      129             0.0000000000
      1882       119  GLN       NE2            -6.9949626343       22.9226060965      -10.9353900153  PROA      129             0.0000000000
      1883       119  GLN       HE21           -7.3157403417       23.7723981738      -10.5371102113  PROA      129             0.0000000000
      1884       119  GLN       HE22           -6.5754496169       22.8857982675      -11.8571214178  PROA      129             0.0000000000
      1885       119  GLN       C              -2.8201128354       20.8745714511       -9.3850148826  PROA      129             0.0000000000
      1886       119  GLN       O              -2.7307520520       20.9082908928       -8.1583877642  PROA      129             0.0000000000
      1887       120  ALA       N              -1.8129762350       20.4088656245      -10.1484717487  PROA      130             0.0000000000
      1888       120  ALA       HN             -1.9133429013       20.4194238565      -11.1452928015  PROA      130             0.0000000000
      1889       120  ALA       CA             -0.5755916828       19.8771206412       -9.6182503537  PROA      130             0.0000000000
      1890       120  ALA       HA             -0.8319047682       19.0818485695       -8.9397363514  PROA      130             0.0000000000
      1891       120  ALA       CB              0.2534304236       19.2875948120      -10.7665050697  PROA      130             0.0000000000
      1892       120  ALA       HB1             1.1807257662       18.8140090795      -10.3822407902  PROA      130             0.0000000000
      1893       120  ALA       HB2             0.5245398103       20.0770130436      -11.4996845430  PROA      130             0.0000000000
      1894       120  ALA       HB3            -0.3430294808       18.5170411108      -11.3013719285  PROA      130             0.0000000000
      1895       120  ALA       C               0.2464269393       20.8678592437       -8.8046648193  PROA      130             0.0000000000
      1896       120  ALA       O               0.7263601608       20.5591593886       -7.7141886316  PROA      130             0.0000000000
      1897       121  GLN       N               0.3776409225       22.1171000549       -9.2858103444  PROA      131             0.0000000000
      1898       121  GLN       HN              0.0392990561       22.3246297307      -10.2101384035  PROA      131             0.0000000000
      1899       121  GLN       CA              1.0396558633       23.1735071775       -8.5478322128  PROA      131             0.0000000000
      1900       121  GLN       HA              1.9414294773       22.7641712834       -8.1173243181  PROA      131             0.0000000000
      1901       121  GLN       CB              1.4283410398       24.3482995389       -9.4810737299  PROA      131             0.0000000000
      1902       121  GLN       HB1             0.5096099464       24.7423827379       -9.9712746076  PROA      131             0.0000000000
      1903       121  GLN       HB2             2.0624705815       23.9311867748      -10.2960305553  PROA      131             0.0000000000
      1904       121  GLN       CG              2.1893971989       25.5281832374       -8.8127988707  PROA      131             0.0000000000
      1905       121  GLN       HG1             1.5355755394       26.0574590120       -8.0890703134  PROA      131             0.0000000000
      1906       121  GLN       HG2             2.4713543571       26.2590962058       -9.6021014827  PROA      131             0.0000000000
      1907       121  GLN       CD              3.4872434617       25.1110062681       -8.1064888867  PROA      131             0.0000000000
      1908       121  GLN       OE1             4.5630462525       25.1427993643       -8.7068647707  PROA      131             0.0000000000
      1909       121  GLN       NE2             3.4147442095       24.7269094937       -6.8147972553  PROA      131             0.0000000000
      1910       121  GLN       HE21            4.2593946381       24.4871523443       -6.3377653647  PROA      131             0.0000000000
      1911       121  GLN       HE22            2.5168470150       24.6672214891       -6.3730250307  PROA      131             0.0000000000
      1912       121  GLN       C               0.1763953027       23.6856998963       -7.4039766750  PROA      131             0.0000000000
      1913       121  GLN       O               0.6941627904       24.0528408175       -6.3446564823  PROA      131             0.0000000000
      1914       122  LEU       N              -1.7961259372       21.4877623385       -5.5606386339  PROA      133             0.0000000000
      1915       122  LEU       HN             -2.1480798388       21.1540341168       -6.4471120397  PROA      133             0.0000000000
      1916       122  LEU       CA             -1.4718846983       20.5370445288       -4.5291575259  PROA      133             0.0000000000
      1917       122  LEU       HA             -2.1891341969       20.6839171863       -3.7363181469  PROA      133             0.0000000000
      1918       122  LEU       CB             -1.5277778437       19.0752015624       -5.0477184462  PROA      133             0.0000000000
      1919       122  LEU       HB1            -0.7757619931       18.9538589307       -5.8575418424  PROA      133             0.0000000000
      1920       122  LEU       HB2            -2.5309774854       18.9132741510       -5.4968010115  PROA      133             0.0000000000
      1921       122  LEU       CG             -1.3026681144       17.9861127776       -3.9714857405  PROA      133             0.0000000000
      1922       122  LEU       HG             -0.3321422743       18.1881751464       -3.4581710474  PROA      133             0.0000000000
      1923       122  LEU       CD1            -2.4151832733       18.0006548581       -2.9105041653  PROA      133             0.0000000000
      1924       122  LEU       HD11           -2.4188298974       18.9644689065       -2.3582075839  PROA      133             0.0000000000
      1925       122  LEU       HD12           -2.2595983482       17.1866255513       -2.1715170201  PROA      133             0.0000000000
      1926       122  LEU       HD13           -3.4084759032       17.8582738365       -3.3859589773  PROA      133             0.0000000000
      1927       122  LEU       CD2            -1.2004591405       16.5875876643       -4.5999757176  PROA      133             0.0000000000
      1928       122  LEU       HD21           -0.3621754335       16.5460970570       -5.3268897697  PROA      133             0.0000000000
      1929       122  LEU       HD22           -2.1421385480       16.3303523997       -5.1306052330  PROA      133             0.0000000000
      1930       122  LEU       HD23           -1.0226630986       15.8246144839       -3.8134752565  PROA      133             0.0000000000
      1931       122  LEU       C              -0.1110737636       20.8664598361       -3.9577161439  PROA      133             0.0000000000
      1932       122  LEU       O               0.0678850704       20.9720468614       -2.7470191682  PROA      133             0.0000000000
      1933       123  ALA       N               0.9040879286       21.0479192552       -4.8235240985  PROA      134             0.0000000000
      1934       123  ALA       HN              0.7354022045       20.9516068906       -5.8079007627  PROA      134             0.0000000000
      1935       123  ALA       CA              2.2461855105       21.4024391307       -4.4181233270  PROA      134             0.0000000000
      1936       123  ALA       HA              2.5441826424       20.7526668591       -3.6059633794  PROA      134             0.0000000000
      1937       123  ALA       CB              3.2059129049       21.2215772385       -5.6077429759  PROA      134             0.0000000000
      1938       123  ALA       HB1             3.2044042392       20.1649846433       -5.9350815677  PROA      134             0.0000000000
      1939       123  ALA       HB2             4.2475623867       21.4885795922       -5.3370931903  PROA      134             0.0000000000
      1940       123  ALA       HB3             2.8926979801       21.8484188648       -6.4662548567  PROA      134             0.0000000000
      1941       123  ALA       C               2.3407400053       22.8301246498       -3.9079042078  PROA      134             0.0000000000
      1942       123  ALA       O               2.8959780892       23.0759617677       -2.8353443070  PROA      134             0.0000000000
      1943       124  TYR       N               0.4789767477       22.5315162719       -0.3473744506  PROA      137             0.0000000000
      1944       124  TYR       HN              0.2916397164       21.9446758305       -1.1480132470  PROA      137             0.0000000000
      1945       124  TYR       CA              1.6230156973       22.1876048480        0.4560725802  PROA      137             0.0000000000
      1946       124  TYR       HA              1.3048690899       22.2081342810        1.4876682777  PROA      137             0.0000000000
      1947       124  TYR       CB              2.2056939574       20.7958087320        0.0791343908  PROA      137             0.0000000000
      1948       124  TYR       HB1             3.0951086934       20.5607068067        0.7022701844  PROA      137             0.0000000000
      1949       124  TYR       HB2             2.5077128457       20.8049505140       -0.9915191919  PROA      137             0.0000000000
      1950       124  TYR       CG              1.2043012189       19.6849041145        0.2961355033  PROA      137             0.0000000000
      1951       124  TYR       CD1             0.4965689028       19.5716468827        1.5073045614  PROA      137             0.0000000000
      1952       124  TYR       HD1             0.6467490852       20.2998150509        2.2908789675  PROA      137             0.0000000000
      1953       124  TYR       CE1            -0.3917488360       18.5081938734        1.7229032307  PROA      137             0.0000000000
      1954       124  TYR       HE1            -0.9163395504       18.4320453610        2.6640230065  PROA      137             0.0000000000
      1955       124  TYR       CZ             -0.5705557967       17.5367980427        0.7332214347  PROA      137             0.0000000000
      1956       124  TYR       OH             -1.3950494107       16.4226418092        0.9784566051  PROA      137             0.0000000000
      1957       124  TYR       HH             -1.6404730362       16.4453013110        1.9263742102  PROA      137             0.0000000000
      1958       124  TYR       CD2             1.0074403157       18.7023554962       -0.6915650228  PROA      137             0.0000000000
      1959       124  TYR       HD2             1.5435943205       18.7763893096       -1.6259867873  PROA      137             0.0000000000
      1960       124  TYR       CE2             0.1224964976       17.6360500507       -0.4768489236  PROA      137             0.0000000000
      1961       124  TYR       HE2            -0.0115096781       16.8796899599       -1.2346526681  PROA      137             0.0000000000
      1962       124  TYR       C               2.6853614351       23.2538049792        0.3299002925  PROA      137             0.0000000000
      1963       124  TYR       O               3.1306790827       23.8153140893        1.3348311511  PROA      137             0.0000000000
      1964       125  ILE       N               3.9419646786       22.9211234594       -0.7706455115  PROA      139             0.0000000000
      1965       125  ILE       HN              3.4152419517       22.4718061995       -1.4895245048  PROA      139             0.0000000000
      1966       125  ILE       CA              5.6028019013       22.8731620814       -1.6386924119  PROA      139             0.0000000000
      1967       125  ILE       HA              6.1563703676       23.6149409888       -1.0830940823  PROA      139             0.0000000000
      1968       125  ILE       CB              6.1725939884       21.4973490616       -1.2802839457  PROA      139             0.0000000000
      1969       125  ILE       HB              7.2350748556       21.3874003065       -1.6122398477  PROA      139             0.0000000000
      1970       125  ILE       CG2             6.2586844375       21.3461151399        0.2353144240  PROA      139             0.0000000000
      1971       125  ILE       HG21            6.8562806213       22.1701577357        0.6808821129  PROA      139             0.0000000000
      1972       125  ILE       HG22            6.7520808464       20.3826783718        0.4875048543  PROA      139             0.0000000000
      1973       125  ILE       HG23            5.2551200869       21.3489954616        0.7071441742  PROA      139             0.0000000000
      1974       125  ILE       CG1             5.3404058329       20.3712602010       -1.9425647026  PROA      139             0.0000000000
      1975       125  ILE       HG11            4.7972691853       20.7880479792       -2.8202816030  PROA      139             0.0000000000
      1976       125  ILE       HG12            4.5786816018       20.0145053453       -1.2173323374  PROA      139             0.0000000000
      1977       125  ILE       CD              6.1918227634       19.1903261348       -2.4190371060  PROA      139             0.0000000000
      1978       125  ILE       HD1             6.9406363437       19.5314958550       -3.1673818385  PROA      139             0.0000000000
      1979       125  ILE       HD2             5.5562465337       18.4097016047       -2.8875438331  PROA      139             0.0000000000
      1980       125  ILE       HD3             6.7348857241       18.7416258976       -1.5617510740  PROA      139             0.0000000000
      1981       125  ILE       C               6.5799302036       22.8663256904       -3.4427605639  PROA      139             0.0000000000
      1982       125  ILE       O               5.7191849527       23.1090702893       -4.2910875970  PROA      139             0.0000000000
      1983       126  PRO       N               8.1223169150       22.6848286890       -4.4083798724  PROA      140             0.0000000000
      1984       126  PRO       CD              9.3812032331       22.6975258013       -3.6542944415  PROA      140             0.0000000000
      1985       126  PRO       HD1             9.5863439307       21.6745443605       -3.2697006362  PROA      140             0.0000000000
      1986       126  PRO       HD2             9.3719255402       23.4277508598       -2.8128033668  PROA      140             0.0000000000
      1987       126  PRO       CA              8.3629794955       22.6985591529       -5.8500001685  PROA      140             0.0000000000
      1988       126  PRO       HA              8.0438806284       23.6698122117       -6.2007572899  PROA      140             0.0000000000
      1989       126  PRO       CB              9.8795845882       22.5060768469       -5.9826483240  PROA      140             0.0000000000
      1990       126  PRO       HB1            10.2835506972       23.0094939376       -6.8854845560  PROA      140             0.0000000000
      1991       126  PRO       HB2            10.1394084600       21.4244051506       -6.0118745071  PROA      140             0.0000000000
      1992       126  PRO       CG             10.4314828196       23.1008477697       -4.6894709642  PROA      140             0.0000000000
      1993       126  PRO       HG1            11.4425725509       22.7273482840       -4.4299164181  PROA      140             0.0000000000
      1994       126  PRO       HG2            10.4666025055       24.2109453018       -4.7584745296  PROA      140             0.0000000000
      1995       126  PRO       C               7.6047440637       21.6737926319       -6.6789120524  PROA      140             0.0000000000
      1996       126  PRO       O               7.4101106158       20.5382451106       -6.2408735500  PROA      140             0.0000000000
      1997       127  PHE       N               7.2085972183       22.0538327571       -7.9052929380  PROA      141             0.0000000000
      1998       127  PHE       HN              7.3558334924       23.0065265643       -8.1970164614  PROA      141             0.0000000000
      1999       127  PHE       CA              6.5738898874       21.1811571875       -8.8683631557  PROA      141             0.0000000000
      2000       127  PHE       HA              6.5373606424       20.1794010516       -8.4654924391  PROA      141             0.0000000000
      2001       127  PHE       CB              5.1109860587       21.6471672744       -9.1364162317  PROA      141             0.0000000000
      2002       127  PHE       HB1             5.1306842407       22.7319358130       -9.3779993084  PROA      141             0.0000000000
      2003       127  PHE       HB2             4.5051350236       21.5091695104       -8.2172763172  PROA      141             0.0000000000
      2004       127  PHE       CG              4.4215579655       20.9164864721      -10.2619051630  PROA      141             0.0000000000
      2005       127  PHE       CD1             4.4040417481       19.5115462465      -10.3023198430  PROA      141             0.0000000000
      2006       127  PHE       HD1             4.8744200706       18.9447131453       -9.5135782060  PROA      141             0.0000000000
      2007       127  PHE       CE1             3.8075843790       18.8383562124      -11.3744598307  PROA      141             0.0000000000
      2008       127  PHE       HE1             3.8205471041       17.7610688785      -11.4091059881  PROA      141             0.0000000000
      2009       127  PHE       CZ              3.1849749113       19.5642597926      -12.3957518582  PROA      141             0.0000000000
      2010       127  PHE       HZ              2.7060248382       19.0522801173      -13.2180331604  PROA      141             0.0000000000
      2011       127  PHE       CD2             3.7951630247       21.6337132841      -11.2946729990  PROA      141             0.0000000000
      2012       127  PHE       HD2             3.8022130748       22.7137914413      -11.2815230137  PROA      141             0.0000000000
      2013       127  PHE       CE2             3.1749127471       20.9630326755      -12.3537564747  PROA      141             0.0000000000
      2014       127  PHE       HE2             2.6951472917       21.5252531485      -13.1420778685  PROA      141             0.0000000000
      2015       127  PHE       C               7.4143261140       21.1033964647      -10.1422218358  PROA      141             0.0000000000
      2016       127  PHE       O               7.8204217361       22.1199253748      -10.7114262915  PROA      141             0.0000000000
      2017       128  ILE       N               7.7136136332       19.8742484902      -10.6060586949  PROA      142             0.0000000000
      2018       128  ILE       HN              7.4255196350       19.0664654982      -10.0823621218  PROA      142             0.0000000000
      2019       128  ILE       CA              8.5355263730       19.6157148514      -11.7757206902  PROA      142             0.0000000000
      2020       128  ILE       HA              8.7716082464       20.5458374331      -12.2738172005  PROA      142             0.0000000000
      2021       128  ILE       CB              9.8399167023       18.8784143155      -11.4245614751  PROA      142             0.0000000000
      2022       128  ILE       HB              9.6088671219       17.8073357620      -11.2014389778  PROA      142             0.0000000000
      2023       128  ILE       CG2            10.7944326934       18.9277092922      -12.6403318702  PROA      142             0.0000000000
      2024       128  ILE       HG21           11.0182513026       19.9783339864      -12.9214155856  PROA      142             0.0000000000
      2025       128  ILE       HG22           10.3486920094       18.4264852860      -13.5225885334  PROA      142             0.0000000000
      2026       128  ILE       HG23           11.7524004909       18.4198141048      -12.4020973706  PROA      142             0.0000000000
      2027       128  ILE       CG1            10.5239809486       19.4132299838      -10.1380822785  PROA      142             0.0000000000
      2028       128  ILE       HG11           11.3505877433       18.7211767035       -9.8762301429  PROA      142             0.0000000000
      2029       128  ILE       HG12            9.8111833644       19.3689013954       -9.2856591637  PROA      142             0.0000000000
      2030       128  ILE       CD             11.0891424807       20.8292436064      -10.2569039300  PROA      142             0.0000000000
      2031       128  ILE       HD1            11.9235337842       20.8717384753      -10.9878643265  PROA      142             0.0000000000
      2032       128  ILE       HD2            11.4670462850       21.1783891703       -9.2741440122  PROA      142             0.0000000000
      2033       128  ILE       HD3            10.2975275563       21.5296782191      -10.5842191048  PROA      142             0.0000000000
      2034       128  ILE       C               7.7551491582       18.7446323210      -12.7539077474  PROA      142             0.0000000000
      2035       128  ILE       O               7.3790584268       17.6174515325      -12.4401069924  PROA      142             0.0000000000
      2036       129  GLU       N               7.5076271184       19.2129081568      -13.9898838040  PROA      143             0.0000000000
      2037       129  GLU       HN              7.6672830091       20.1800380608      -14.2156507831  PROA      143             0.0000000000
      2038       129  GLU       CA              6.9832599180       18.3679063912      -15.0521882331  PROA      143             0.0000000000
      2039       129  GLU       HA              6.3483410029       17.6062719173      -14.6201010931  PROA      143             0.0000000000
      2040       129  GLU       CB              6.1057290321       19.1790655424      -16.0366031935  PROA      143             0.0000000000
      2041       129  GLU       HB1             5.8550670858       18.5478611970      -16.9169969983  PROA      143             0.0000000000
      2042       129  GLU       HB2             6.6604342164       20.0695030645      -16.4042002238  PROA      143             0.0000000000
      2043       129  GLU       CG              4.7868433746       19.6173941145      -15.3554121325  PROA      143             0.0000000000
      2044       129  GLU       HG1             5.0006389262       20.3767152697      -14.5732848976  PROA      143             0.0000000000
      2045       129  GLU       HG2             4.3347604628       18.7288202307      -14.8637739624  PROA      143             0.0000000000
      2046       129  GLU       CD              3.7356223847       20.1849953413      -16.2831419616  PROA      143             0.0000000000
      2047       129  GLU       OE1             3.9604764962       20.3219460106      -17.5141039569  PROA      143             0.0000000000
      2048       129  GLU       OE2             2.6161755117       20.4875495242      -15.7959883152  PROA      143             0.0000000000
      2049       129  GLU       C               8.1061183947       17.6424652445      -15.7816202152  PROA      143             0.0000000000
      2050       129  GLU       O               9.0755632093       18.2603352772      -16.2243969790  PROA      143             0.0000000000
      2051       130  THR       N               8.0434335540       16.3013097787      -15.9093926702  PROA      144             0.0000000000
      2052       130  THR       HN              7.2468642617       15.7960681671      -15.5559366766  PROA      144             0.0000000000
      2053       130  THR       CA              9.1628976383       15.5068788899      -16.4186629617  PROA      144             0.0000000000
      2054       130  THR       HA              9.8579794660       16.1639419728      -16.9164441687  PROA      144             0.0000000000
      2055       130  THR       CB              9.9694530536       14.7369605752      -15.3522427579  PROA      144             0.0000000000
      2056       130  THR       HB             10.8700839213       14.2611616884      -15.8116120867  PROA      144             0.0000000000
      2057       130  THR       OG1             9.2196843700       13.7311571305      -14.6757460661  PROA      144             0.0000000000
      2058       130  THR       HG1             9.0820194429       12.9887573779      -15.2863901824  PROA      144             0.0000000000
      2059       130  THR       CG2            10.4759413460       15.7109504388      -14.2821067286  PROA      144             0.0000000000
      2060       130  THR       HG21           11.0578675512       16.5325425851      -14.7466933945  PROA      144             0.0000000000
      2061       130  THR       HG22           11.1298533698       15.1794341008      -13.5588003530  PROA      144             0.0000000000
      2062       130  THR       HG23            9.6266243768       16.1515403038      -13.7182775916  PROA      144             0.0000000000
      2063       130  THR       C               8.7453068340       14.4954177929      -17.4623821898  PROA      144             0.0000000000
      2064       130  THR       O               7.5924294979       14.0835570789      -17.5882210907  PROA      144             0.0000000000
      2065       131  SER       N               9.7353242028       14.0234502818      -18.2331754566  PROA      145             0.0000000000
      2066       131  SER       HN             10.6377660659       14.4681025053      -18.2063726130  PROA      145             0.0000000000
      2067       131  SER       CA              9.6443048219       12.7610556615      -18.9353356517  PROA      145             0.0000000000
      2068       131  SER       HA              8.9006519709       12.1341502237      -18.4615410693  PROA      145             0.0000000000
      2069       131  SER       CB              9.2932852294       12.8912141190      -20.4392362536  PROA      145             0.0000000000
      2070       131  SER       HB1            10.0319610317       13.5750233104      -20.9130122316  PROA      145             0.0000000000
      2071       131  SER       HB2             8.2912102851       13.3653064552      -20.5415782944  PROA      145             0.0000000000
      2072       131  SER       OG              9.3072943482       11.6202044484      -21.1057703488  PROA      145             0.0000000000
      2073       131  SER       HG1             8.3701499731       11.3694717923      -21.2886946787  PROA      145             0.0000000000
      2074       131  SER       C              10.9687594444       12.0436839436      -18.8131933216  PROA      145             0.0000000000
      2075       131  SER       O              12.0222378698       12.5486219707      -19.1998936090  PROA      145             0.0000000000
      2076       132  ALA       N              10.9327307618       10.7949523182      -18.3225314450  PROA      146             0.0000000000
      2077       132  ALA       HN             10.0551717445       10.4071656329      -18.0226419225  PROA      146             0.0000000000
      2078       132  ALA       CA             12.0613980970        9.8960677334      -18.2917327835  PROA      146             0.0000000000
      2079       132  ALA       HA             12.9349405375       10.4338684290      -17.9624544500  PROA      146             0.0000000000
      2080       132  ALA       CB             11.7518323311        8.7498718250      -17.3094740399  PROA      146             0.0000000000
      2081       132  ALA       HB1            10.8651858504        8.1688810823      -17.6423229133  PROA      146             0.0000000000
      2082       132  ALA       HB2            11.5221829114        9.1659344910      -16.3051512458  PROA      146             0.0000000000
      2083       132  ALA       HB3            12.6169470341        8.0595735495      -17.2127728092  PROA      146             0.0000000000
      2084       132  ALA       C              12.3597602963        9.3263104924      -19.6738651598  PROA      146             0.0000000000
      2085       132  ALA       O              13.4340547718        8.7855823397      -19.9330960031  PROA      146             0.0000000000
      2086       133  LYS       N              11.3973646204        9.4524939249      -20.6035159637  PROA      147             0.0000000000
      2087       133  LYS       HN             10.5691343549        9.9718167495      -20.3846295899  PROA      147             0.0000000000
      2088       133  LYS       CA             11.4363280739        8.8255863055      -21.9014858929  PROA      147             0.0000000000
      2089       133  LYS       HA             12.0815820066        7.9574008621      -21.8679922417  PROA      147             0.0000000000
      2090       133  LYS       CB             10.0020470240        8.3601921309      -22.2187507806  PROA      147             0.0000000000
      2091       133  LYS       HB1             9.3017325364        9.2231578067      -22.2177406989  PROA      147             0.0000000000
      2092       133  LYS       HB2             9.7006265648        7.7088242054      -21.3661672173  PROA      147             0.0000000000
      2093       133  LYS       CG              9.8182658746        7.5449071145      -23.5061542666  PROA      147             0.0000000000
      2094       133  LYS       HG1             8.9398000059        6.8964369415      -23.3021853626  PROA      147             0.0000000000
      2095       133  LYS       HG2            10.6805241477        6.8604554032      -23.6662997996  PROA      147             0.0000000000
      2096       133  LYS       CD              9.5584705409        8.3986265987      -24.7622251325  PROA      147             0.0000000000
      2097       133  LYS       HD1            10.5287837793        8.6132765415      -25.2610247457  PROA      147             0.0000000000
      2098       133  LYS       HD2             9.1333271549        9.3804223232      -24.4532566187  PROA      147             0.0000000000
      2099       133  LYS       CE              8.6035442171        7.7756446221      -25.7931559822  PROA      147             0.0000000000
      2100       133  LYS       HE1             9.0103935483        6.8218780728      -26.1923831438  PROA      147             0.0000000000
      2101       133  LYS       HE2             8.4419791838        8.4836620402      -26.6345940587  PROA      147             0.0000000000
      2102       133  LYS       NZ              7.3010533082        7.5006773836      -25.1631194772  PROA      147             0.0000000000
      2103       133  LYS       HZ1             7.3738977591        6.6057447112      -24.6121073876  PROA      147             0.0000000000
      2104       133  LYS       HZ2             6.5342494421        7.3647728818      -25.8679800295  PROA      147             0.0000000000
      2105       133  LYS       HZ3             7.0452629307        8.2993675061      -24.5231275938  PROA      147             0.0000000000
      2106       133  LYS       C              11.9773581758        9.7465681281      -22.9813496451  PROA      147             0.0000000000
      2107       133  LYS       O              12.7176479184        9.3013614566      -23.8596415808  PROA      147             0.0000000000
      2108       134  THR       N              11.6857679679       11.0632535565      -22.9305999214  PROA      148             0.0000000000
      2109       134  THR       HN             10.9903859746       11.4258486938      -22.2994101847  PROA      148             0.0000000000
      2110       134  THR       CA             12.2807155496       12.0391108476      -23.8506218914  PROA      148             0.0000000000
      2111       134  THR       HA             12.6797771608       11.5368639535      -24.7185349562  PROA      148             0.0000000000
      2112       134  THR       CB             11.3014215215       13.0895384369      -24.3741482653  PROA      148             0.0000000000
      2113       134  THR       HB             11.8204889643       13.9060308687      -24.9300653572  PROA      148             0.0000000000
      2114       134  THR       OG1            10.5317378245       13.6507143075      -23.3262789271  PROA      148             0.0000000000
      2115       134  THR       HG1             9.8862031801       14.2441508631      -23.7634449751  PROA      148             0.0000000000
      2116       134  THR       CG2            10.3195266907       12.4139956803      -25.3381191010  PROA      148             0.0000000000
      2117       134  THR       HG21           10.8699445218       11.9992516854      -26.2065822948  PROA      148             0.0000000000
      2118       134  THR       HG22            9.5801090712       13.1508697134      -25.7194071258  PROA      148             0.0000000000
      2119       134  THR       HG23            9.7692798750       11.5933275108      -24.8344406004  PROA      148             0.0000000000
      2120       134  THR       C              13.4540387628       12.7613014581      -23.2232079082  PROA      148             0.0000000000
      2121       134  THR       O              14.1183978531       13.5537741910      -23.8848669489  PROA      148             0.0000000000
      2122       135  ARG       N              13.7641103577       12.4777414844      -21.9397062165  PROA      149             0.0000000000
      2123       135  ARG       HN             13.1602412386       11.8676513980      -21.4342834013  PROA      149             0.0000000000
      2124       135  ARG       CA             14.9564125582       12.9478505357      -21.2432371590  PROA      149             0.0000000000
      2125       135  ARG       HA             15.0158941906       12.3391911994      -20.3523590772  PROA      149             0.0000000000
      2126       135  ARG       CB             16.3002789473       12.7101630235      -21.9993929245  PROA      149             0.0000000000
      2127       135  ARG       HB1            17.1355678657       13.0172535352      -21.3304333911  PROA      149             0.0000000000
      2128       135  ARG       HB2            16.3614151097       13.3430203290      -22.9082930140  PROA      149             0.0000000000
      2129       135  ARG       CG             16.5064161798       11.2285135456      -22.3696078408  PROA      149             0.0000000000
      2130       135  ARG       HG1            15.8172342583       10.9508081019      -23.1976725371  PROA      149             0.0000000000
      2131       135  ARG       HG2            16.2126378677       10.6211579101      -21.4859501363  PROA      149             0.0000000000
      2132       135  ARG       CD             17.9397114979       10.8187470163      -22.7407530790  PROA      149             0.0000000000
      2133       135  ARG       HD1            17.9705026097        9.7115259331      -22.8275819084  PROA      149             0.0000000000
      2134       135  ARG       HD2            18.6616945268       11.1350232071      -21.9576189104  PROA      149             0.0000000000
      2135       135  ARG       NE             18.3131703385       11.4735649348      -24.0349132695  PROA      149             0.0000000000
      2136       135  ARG       HE             18.2019801490       12.4666827135      -24.1594762436  PROA      149             0.0000000000
      2137       135  ARG       CZ             18.8422718920       10.8621156518      -25.0849720418  PROA      149             0.0000000000
      2138       135  ARG       NH1            19.1110120848        9.5836607609      -25.1610572079  PROA      149             0.0000000000
      2139       135  ARG       HH11           18.8314841784        8.9817504869      -24.4102092290  PROA      149             0.0000000000
      2140       135  ARG       HH12           19.1048328845        9.2024773629      -26.0940144327  PROA      149             0.0000000000
      2141       135  ARG       NH2            19.1390792488       11.5832644058      -26.1440121650  PROA      149             0.0000000000
      2142       135  ARG       HH21           18.9873579470       12.5693984344      -26.0705603091  PROA      149             0.0000000000
      2143       135  ARG       HH22           19.7569507544       11.1583266895      -26.8131619933  PROA      149             0.0000000000
      2144       135  ARG       C              14.8122576838       14.3667580777      -20.7098209015  PROA      149             0.0000000000
      2145       135  ARG       O              15.7702600170       15.1366477126      -20.6430446310  PROA      149             0.0000000000
      2146       136  GLN       N              13.5843613328       14.7483475129      -20.3146813689  PROA      150             0.0000000000
      2147       136  GLN       HN             12.8425307298       14.0782832091      -20.2854362448  PROA      150             0.0000000000
      2148       136  GLN       CA             13.2489845318       16.1031891912      -19.9321719444  PROA      150             0.0000000000
      2149       136  GLN       HA             14.0820493948       16.7539371750      -20.1478386204  PROA      150             0.0000000000
      2150       136  GLN       CB             12.0307302758       16.6435105003      -20.7286958050  PROA      150             0.0000000000
      2151       136  GLN       HB1            11.7694121408       17.6454140720      -20.3176248509  PROA      150             0.0000000000
      2152       136  GLN       HB2            11.1573046493       15.9718861923      -20.5772049624  PROA      150             0.0000000000
      2153       136  GLN       CG             12.2996012935       16.8243037077      -22.2428670774  PROA      150             0.0000000000
      2154       136  GLN       HG1            12.3312691673       15.8375907900      -22.7492135871  PROA      150             0.0000000000
      2155       136  GLN       HG2            13.2798662797       17.3235129801      -22.3849681247  PROA      150             0.0000000000
      2156       136  GLN       CD             11.2050141878       17.6700441234      -22.8970833593  PROA      150             0.0000000000
      2157       136  GLN       OE1            10.0220247005       17.3132713031      -22.8810261919  PROA      150             0.0000000000
      2158       136  GLN       NE2            11.5635503291       18.8437174487      -23.4585181665  PROA      150             0.0000000000
      2159       136  GLN       HE21           10.8396464747       19.4619884731      -23.7493320444  PROA      150             0.0000000000
      2160       136  GLN       HE22           12.5323957750       19.1164465891      -23.5022265320  PROA      150             0.0000000000
      2161       136  GLN       C              12.9862660798       16.2388923593      -18.4421538592  PROA      150             0.0000000000
      2162       136  GLN       O              12.0398678984       15.6708516628      -17.8990133393  PROA      150             0.0000000000
      2163       137  GLY       N              13.8458962479       17.0090176196      -17.7417832285  PROA      151             0.0000000000
      2164       137  GLY       HN             14.6525989392       17.3839609506      -18.2145875189  PROA      151             0.0000000000
      2165       137  GLY       CA             13.6517184569       17.4678900327      -16.3662830268  PROA      151             0.0000000000
      2166       137  GLY       HA1            12.6185631770       17.7588265347      -16.2424803770  PROA      151             0.0000000000
      2167       137  GLY       HA2            14.3326243721       18.2906286406      -16.2054793594  PROA      151             0.0000000000
      2168       137  GLY       C              13.9490068393       16.4504662672      -15.3028446093  PROA      151             0.0000000000
      2169       137  GLY       O              13.7587380508       16.6991017384      -14.1156635360  PROA      151             0.0000000000
      2170       138  VAL       N              14.4330950999       15.2658799383      -15.7035676154  PROA      152             0.0000000000
      2171       138  VAL       HN             14.6206753771       15.1369094621      -16.6732607542  PROA      152             0.0000000000
      2172       138  VAL       CA             14.7520502948       14.1496088309      -14.8335537065  PROA      152             0.0000000000
      2173       138  VAL       HA             13.8693868626       13.8925381577      -14.2655112164  PROA      152             0.0000000000
      2174       138  VAL       CB             15.2051770180       12.9584999967      -15.6750057770  PROA      152             0.0000000000
      2175       138  VAL       HB             16.1328068656       13.2194161029      -16.2356963252  PROA      152             0.0000000000
      2176       138  VAL       CG1            15.5149635989       11.7388495746      -14.7834650489  PROA      152             0.0000000000
      2177       138  VAL       HG11           16.3950884729       11.9186949989      -14.1311268283  PROA      152             0.0000000000
      2178       138  VAL       HG12           15.7491773519       10.8575698775      -15.4127555909  PROA      152             0.0000000000
      2179       138  VAL       HG13           14.6492333100       11.4876958128      -14.1401975727  PROA      152             0.0000000000
      2180       138  VAL       CG2            14.1241435702       12.6264962930      -16.7197249748  PROA      152             0.0000000000
      2181       138  VAL       HG21           13.9951179509       13.4423501154      -17.4608330468  PROA      152             0.0000000000
      2182       138  VAL       HG22           13.1442415321       12.4411175373      -16.2354849259  PROA      152             0.0000000000
      2183       138  VAL       HG23           14.4240133800       11.7195666861      -17.2804287097  PROA      152             0.0000000000
      2184       138  VAL       C              15.8512421365       14.4831924247      -13.8469875461  PROA      152             0.0000000000
      2185       138  VAL       O              15.7153984780       14.3042224057      -12.6387412969  PROA      152             0.0000000000
      2186       139  ASP       N              16.9646293927       15.0426030028      -14.3597428380  PROA      153             0.0000000000
      2187       139  ASP       HN             17.0162019040       15.1863975504      -15.3481817963  PROA      153             0.0000000000
      2188       139  ASP       CA             18.1010247428       15.4671911880      -13.5676526990  PROA      153             0.0000000000
      2189       139  ASP       HA             18.4313004088       14.6305749749      -12.9723242763  PROA      153             0.0000000000
      2190       139  ASP       CB             19.2422625016       15.9438260235      -14.5065781809  PROA      153             0.0000000000
      2191       139  ASP       HB1            20.1657191329       16.1038707539      -13.9142434769  PROA      153             0.0000000000
      2192       139  ASP       HB2            18.9661155918       16.9023905077      -14.9937355633  PROA      153             0.0000000000
      2193       139  ASP       CG             19.5586207664       14.9378144884      -15.5897294548  PROA      153             0.0000000000
      2194       139  ASP       OD1            19.9508498811       13.7780175944      -15.3017913063  PROA      153             0.0000000000
      2195       139  ASP       OD2            19.4625313822       15.3225702376      -16.7876691240  PROA      153             0.0000000000
      2196       139  ASP       C              17.7099856831       16.5882321713      -12.6067874208  PROA      153             0.0000000000
      2197       139  ASP       O              17.9782571385       16.5590178995      -11.4052328498  PROA      153             0.0000000000
      2198       140  ASP       N              16.9745547813       17.5768914040      -13.1494396249  PROA      154             0.0000000000
      2199       140  ASP       HN             16.7932036507       17.5716633633      -14.1337140999  PROA      154             0.0000000000
      2200       140  ASP       CA             16.4699058187       18.7533323039      -12.4841245660  PROA      154             0.0000000000
      2201       140  ASP       HA             17.3207147465       19.2763720669      -12.0683086106  PROA      154             0.0000000000
      2202       140  ASP       CB             15.7653914942       19.6748914405      -13.5062687713  PROA      154             0.0000000000
      2203       140  ASP       HB1            15.4669367115       20.6333765809      -13.0344331408  PROA      154             0.0000000000
      2204       140  ASP       HB2            14.8611148079       19.1891062091      -13.9283492711  PROA      154             0.0000000000
      2205       140  ASP       CG             16.7201328792       19.9751767700      -14.6328125726  PROA      154             0.0000000000
      2206       140  ASP       OD1            16.8173362344       19.1552354794      -15.5832506819  PROA      154             0.0000000000
      2207       140  ASP       OD2            17.4631009079       20.9855822544      -14.5563523006  PROA      154             0.0000000000
      2208       140  ASP       C              15.5410089226       18.4503234198      -11.3210216522  PROA      154             0.0000000000
      2209       140  ASP       O              15.6034776822       19.1117004593      -10.2862741208  PROA      154             0.0000000000
      2210       141  ALA       N              14.6566203444       17.4404541587      -11.4365023573  PROA      155             0.0000000000
      2211       141  ALA       HN             14.5495966841       16.9599173404      -12.3117820899  PROA      155             0.0000000000
      2212       141  ALA       CA             13.8016658454       17.0084078233      -10.3484332775  PROA      155             0.0000000000
      2213       141  ALA       HA             13.2087692308       17.8546974902      -10.0394747612  PROA      155             0.0000000000
      2214       141  ALA       CB             12.8781547025       15.8871345914      -10.8646654851  PROA      155             0.0000000000
      2215       141  ALA       HB1            13.4686822105       15.0091773145      -11.2048429414  PROA      155             0.0000000000
      2216       141  ALA       HB2            12.2867209150       16.2542834291      -11.7305687614  PROA      155             0.0000000000
      2217       141  ALA       HB3            12.1690419535       15.5588191697      -10.0778176879  PROA      155             0.0000000000
      2218       141  ALA       C              14.5592648043       16.5315199157       -9.1088182699  PROA      155             0.0000000000
      2219       141  ALA       O              14.3131921447       16.9941737214       -7.9941705634  PROA      155             0.0000000000
      2220       142  PHE       N              15.5720539674       15.6593133200       -9.2892259507  PROA      156             0.0000000000
      2221       142  PHE       HN             15.7543470396       15.2949872082      -10.2015206809  PROA      156             0.0000000000
      2222       142  PHE       CA             16.4911845537       15.2758324189       -8.2291182207  PROA      156             0.0000000000
      2223       142  PHE       HA             15.8918429768       14.9513520918       -7.3871430081  PROA      156             0.0000000000
      2224       142  PHE       CB             17.4073607478       14.1032787693       -8.6613303730  PROA      156             0.0000000000
      2225       142  PHE       HB1            18.2534782323       13.9678735885       -7.9528446775  PROA      156             0.0000000000
      2226       142  PHE       HB2            17.8297131585       14.2953619400       -9.6721438131  PROA      156             0.0000000000
      2227       142  PHE       CG             16.6295150380       12.8108091260       -8.6812279737  PROA      156             0.0000000000
      2228       142  PHE       CD1            16.5579499217       12.0135343853       -7.5246264780  PROA      156             0.0000000000
      2229       142  PHE       HD1            17.0083681052       12.3630703445       -6.6077115981  PROA      156             0.0000000000
      2230       142  PHE       CE1            15.9327382092       10.7601152865       -7.5570548831  PROA      156             0.0000000000
      2231       142  PHE       HE1            15.8854188506       10.1574393781       -6.6625854034  PROA      156             0.0000000000
      2232       142  PHE       CZ             15.3758843851       10.2860992255       -8.7520277008  PROA      156             0.0000000000
      2233       142  PHE       HZ             14.9049362848        9.3137274050       -8.7874131445  PROA      156             0.0000000000
      2234       142  PHE       CD2            16.0507420973       12.3277129904       -9.8669653084  PROA      156             0.0000000000
      2235       142  PHE       HD2            16.1215765189       12.9119769440      -10.7675624102  PROA      156             0.0000000000
      2236       142  PHE       CE2            15.4294033985       11.0733357529       -9.9073793529  PROA      156             0.0000000000
      2237       142  PHE       HE2            15.0058003917       10.7086691412      -10.8319366807  PROA      156             0.0000000000
      2238       142  PHE       C              17.3296802048       16.4265551408       -7.6858683165  PROA      156             0.0000000000
      2239       142  PHE       O              17.4724611274       16.5962393825       -6.4770943148  PROA      156             0.0000000000
      2240       143  TYR       N              17.8731754531       17.2900533400       -8.5669351301  PROA      157             0.0000000000
      2241       143  TYR       HN             17.8120272670       17.1070197724       -9.5538879393  PROA      157             0.0000000000
      2242       143  TYR       CA             18.6006068765       18.4873841052       -8.1719819814  PROA      157             0.0000000000
      2243       143  TYR       HA             19.3720184691       18.1763722551       -7.4834793923  PROA      157             0.0000000000
      2244       143  TYR       CB             19.2453144991       19.2109899186       -9.3814267900  PROA      157             0.0000000000
      2245       143  TYR       HB1            19.7645335751       20.1349214164       -9.0527915360  PROA      157             0.0000000000
      2246       143  TYR       HB2            18.4571580294       19.4885806450      -10.1147286707  PROA      157             0.0000000000
      2247       143  TYR       CG             20.2881359171       18.3750373141      -10.0760839315  PROA      157             0.0000000000
      2248       143  TYR       CD1            20.4652084481       18.5134935708      -11.4644665166  PROA      157             0.0000000000
      2249       143  TYR       HD1            19.8337740612       19.1910982690      -12.0207118149  PROA      157             0.0000000000
      2250       143  TYR       CE1            21.4439119025       17.7729091842      -12.1385868519  PROA      157             0.0000000000
      2251       143  TYR       HE1            21.5646549312       17.8839608235      -13.2058085475  PROA      157             0.0000000000
      2252       143  TYR       CZ             22.2632473249       16.8973746315      -11.4260928916  PROA      157             0.0000000000
      2253       143  TYR       OH             23.2474225118       16.1480897602      -12.0847823518  PROA      157             0.0000000000
      2254       143  TYR       HH             23.0732170172       16.2132672362      -13.0462297387  PROA      157             0.0000000000
      2255       143  TYR       CD2            21.1360224370       17.4961574208       -9.3736279999  PROA      157             0.0000000000
      2256       143  TYR       HD2            21.0553608913       17.3786610772       -8.3045854256  PROA      157             0.0000000000
      2257       143  TYR       CE2            22.1168588917       16.7616297291      -10.0473915302  PROA      157             0.0000000000
      2258       143  TYR       HE2            22.7583980863       16.0897809340       -9.5022208921  PROA      157             0.0000000000
      2259       143  TYR       C              17.7859292181       19.4855650323       -7.3695685707  PROA      157             0.0000000000
      2260       143  TYR       O              18.2936575404       20.1034591311       -6.4346028727  PROA      157             0.0000000000
      2261       144  THR       N              16.4915863727       19.6507158573       -7.6975555903  PROA      158             0.0000000000
      2262       144  THR       HN             16.1408720565       19.1758642436       -8.5076420678  PROA      158             0.0000000000
      2263       144  THR       CA             15.5486390737       20.4634314473       -6.9291096319  PROA      158             0.0000000000
      2264       144  THR       HA             15.9360270777       21.4707371676       -6.8831470085  PROA      158             0.0000000000
      2265       144  THR       CB             14.1453911931       20.5008406235       -7.5288838921  PROA      158             0.0000000000
      2266       144  THR       HB             13.6549247767       19.4997575761       -7.4746463470  PROA      158             0.0000000000
      2267       144  THR       OG1            14.2015739693       20.8820565295       -8.8961545198  PROA      158             0.0000000000
      2268       144  THR       HG1            14.5891295035       20.1173741529       -9.3626771417  PROA      158             0.0000000000
      2269       144  THR       CG2            13.2718396954       21.5359599455       -6.8071255629  PROA      158             0.0000000000
      2270       144  THR       HG21           13.7447918910       22.5373785221       -6.8229848511  PROA      158             0.0000000000
      2271       144  THR       HG22           13.0947609853       21.2616283313       -5.7460526171  PROA      158             0.0000000000
      2272       144  THR       HG23           12.2808681667       21.6127030186       -7.2993920413  PROA      158             0.0000000000
      2273       144  THR       C              15.4181054675       19.9655435951       -5.5083402671  PROA      158             0.0000000000
      2274       144  THR       O              15.5135345325       20.7331815432       -4.5590707104  PROA      158             0.0000000000
      2275       145  LEU       N              15.2812558921       18.6385581124       -5.3222642160  PROA      159             0.0000000000
      2276       145  LEU       HN             15.2116086229       18.0208397713       -6.1050735608  PROA      159             0.0000000000
      2277       145  LEU       CA             15.2335827784       18.0130284612       -4.0133637904  PROA      159             0.0000000000
      2278       145  LEU       HA             14.4455606235       18.5072938843       -3.4626810407  PROA      159             0.0000000000
      2279       145  LEU       CB             14.8761276530       16.5172383792       -4.1705101673  PROA      159             0.0000000000
      2280       145  LEU       HB1            15.6716891512       16.0073403353       -4.7553563208  PROA      159             0.0000000000
      2281       145  LEU       HB2            13.9362983935       16.4549052014       -4.7652519920  PROA      159             0.0000000000
      2282       145  LEU       CG             14.6552127251       15.7452617669       -2.8546321600  PROA      159             0.0000000000
      2283       145  LEU       HG             15.6033778052       15.7577215423       -2.2653814080  PROA      159             0.0000000000
      2284       145  LEU       CD1            13.5510030060       16.3862875810       -1.9979447653  PROA      159             0.0000000000
      2285       145  LEU       HD11           12.5880299248       16.4023562083       -2.5515184473  PROA      159             0.0000000000
      2286       145  LEU       HD12           13.8143978204       17.4262865895       -1.7133460016  PROA      159             0.0000000000
      2287       145  LEU       HD13           13.4023354704       15.8174975718       -1.0603592673  PROA      159             0.0000000000
      2288       145  LEU       CD2            14.3097160704       14.2837611231       -3.1739140467  PROA      159             0.0000000000
      2289       145  LEU       HD21           15.0919669194       13.8274124864       -3.8156100077  PROA      159             0.0000000000
      2290       145  LEU       HD22           13.3377252505       14.2380610023       -3.7090333139  PROA      159             0.0000000000
      2291       145  LEU       HD23           14.2262287480       13.6864411461       -2.2444304058  PROA      159             0.0000000000
      2292       145  LEU       C              16.5079918324       18.2152398769       -3.1954578727  PROA      159             0.0000000000
      2293       145  LEU       O              16.4743385335       18.4659695026       -1.9939045748  PROA      159             0.0000000000
      2294       146  VAL       N              17.6837222977       18.1622808709       -3.8514662035  PROA      160             0.0000000000
      2295       146  VAL       HN             17.6956309885       17.8680375858       -4.8067369706  PROA      160             0.0000000000
      2296       146  VAL       CA             18.9577772688       18.5513793982       -3.2572640554  PROA      160             0.0000000000
      2297       146  VAL       HA             19.0785099671       17.9694046382       -2.3535954972  PROA      160             0.0000000000
      2298       146  VAL       CB             20.1316425711       18.2153128244       -4.1783488483  PROA      160             0.0000000000
      2299       146  VAL       HB             19.9771048645       18.6849906905       -5.1741198374  PROA      160             0.0000000000
      2300       146  VAL       CG1            21.4797392078       18.7047017989       -3.6053581004  PROA      160             0.0000000000
      2301       146  VAL       HG11           21.5269110653       19.8106637845       -3.5369226543  PROA      160             0.0000000000
      2302       146  VAL       HG12           22.3135464147       18.3719853930       -4.2600112372  PROA      160             0.0000000000
      2303       146  VAL       HG13           21.6427291725       18.2849052592       -2.5892110973  PROA      160             0.0000000000
      2304       146  VAL       CG2            20.1839001667       16.6872972955       -4.3589343923  PROA      160             0.0000000000
      2305       146  VAL       HG21           19.2610165012       16.2912713425       -4.8263683570  PROA      160             0.0000000000
      2306       146  VAL       HG22           20.3138759885       16.1922339436       -3.3734425554  PROA      160             0.0000000000
      2307       146  VAL       HG23           21.0431775382       16.4162523093       -5.0068172904  PROA      160             0.0000000000
      2308       146  VAL       C              18.9986699855       20.0114043144       -2.7993419834  PROA      160             0.0000000000
      2309       146  VAL       O              19.5194068660       20.3122995586       -1.7288814954  PROA      160             0.0000000000
      2310       147  ARG       N              18.4290383450       20.9638141353       -3.5787665355  PROA      161             0.0000000000
      2311       147  ARG       HN             17.9894882518       20.7092314157       -4.4388098344  PROA      161             0.0000000000
      2312       147  ARG       CA             18.2451325209       22.3409850625       -3.1255339110  PROA      161             0.0000000000
      2313       147  ARG       HA             19.2130270525       22.7052512857       -2.8086476947  PROA      161             0.0000000000
      2314       147  ARG       CB             17.7056453432       23.2976260420       -4.2216798935  PROA      161             0.0000000000
      2315       147  ARG       HB1            17.5884714301       24.3071535500       -3.7583510435  PROA      161             0.0000000000
      2316       147  ARG       HB2            16.6958106704       22.9670295372       -4.5500554237  PROA      161             0.0000000000
      2317       147  ARG       CG             18.6254761434       23.4586899972       -5.4455814406  PROA      161             0.0000000000
      2318       147  ARG       HG1            18.4787871735       22.5902497133       -6.1215941904  PROA      161             0.0000000000
      2319       147  ARG       HG2            19.6846659619       23.4492228684       -5.1036614025  PROA      161             0.0000000000
      2320       147  ARG       CD             18.4051733999       24.7612031342       -6.2286931736  PROA      161             0.0000000000
      2321       147  ARG       HD1            19.0500010522       24.8217261302       -7.1339012444  PROA      161             0.0000000000
      2322       147  ARG       HD2            18.6484948444       25.6324232931       -5.5775355103  PROA      161             0.0000000000
      2323       147  ARG       NE             16.9571322565       24.8504364546       -6.5974771010  PROA      161             0.0000000000
      2324       147  ARG       HE             16.3207726302       25.2522861796       -5.9487569477  PROA      161             0.0000000000
      2325       147  ARG       CZ             16.4163937556       24.3512159531       -7.7028327798  PROA      161             0.0000000000
      2326       147  ARG       NH1            17.0923527748       23.6612111262       -8.5923511326  PROA      161             0.0000000000
      2327       147  ARG       HH11           16.6318148676       23.2972152171       -9.4147671366  PROA      161             0.0000000000
      2328       147  ARG       HH12           18.0643486583       23.4394219205       -8.4405786117  PROA      161             0.0000000000
      2329       147  ARG       NH2            15.1298394692       24.5609299092       -7.9004367752  PROA      161             0.0000000000
      2330       147  ARG       HH21           14.6633584560       24.1461961088       -8.6946239253  PROA      161             0.0000000000
      2331       147  ARG       HH22           14.5908412053       25.0581129041       -7.2354006602  PROA      161             0.0000000000
      2332       147  ARG       C              17.3440384224       22.4871992136       -1.9079606829  PROA      161             0.0000000000
      2333       147  ARG       O              17.6590587383       23.2437053890       -0.9947566407  PROA      161             0.0000000000
      2334       148  GLU       N              16.2201493456       21.7398979448       -1.8725704008  PROA      162             0.0000000000
      2335       148  GLU       HN             15.9487839548       21.2098577696       -2.6757439862  PROA      162             0.0000000000
      2336       148  GLU       CA             15.2959793423       21.6856966315       -0.7518101431  PROA      162             0.0000000000
      2337       148  GLU       HA             14.9460530768       22.6931100344       -0.5676419496  PROA      162             0.0000000000
      2338       148  GLU       CB             14.0821115851       20.7709705536       -1.0761370631  PROA      162             0.0000000000
      2339       148  GLU       HB1            13.4789446517       20.6191646425       -0.1518187427  PROA      162             0.0000000000
      2340       148  GLU       HB2            14.4416289699       19.7756574757       -1.4048611225  PROA      162             0.0000000000
      2341       148  GLU       CG             13.1213308596       21.3477106399       -2.1412174829  PROA      162             0.0000000000
      2342       148  GLU       HG1            12.2595373613       20.6657357928       -2.2886832677  PROA      162             0.0000000000
      2343       148  GLU       HG2            13.6372189302       21.4838383641       -3.1109885022  PROA      162             0.0000000000
      2344       148  GLU       CD             12.5695351925       22.6965902040       -1.7053524237  PROA      162             0.0000000000
      2345       148  GLU       OE1            11.9183053554       22.7269076879       -0.6259105472  PROA      162             0.0000000000
      2346       148  GLU       OE2            12.7818986559       23.6913627316       -2.4376780472  PROA      162             0.0000000000
      2347       148  GLU       C              15.9575727864       21.2324196479        0.5416289286  PROA      162             0.0000000000
      2348       148  GLU       O              15.6869261237       21.7626457712        1.6165616263  PROA      162             0.0000000000
      2349       149  ILE       N              16.8776138173       20.2492183663        0.4468423468  PROA      163             0.0000000000
      2350       149  ILE       HN             16.9993070661       19.7887572794       -0.4323863100  PROA      163             0.0000000000
      2351       149  ILE       CA             17.7993238357       19.8893357951        1.5132269553  PROA      163             0.0000000000
      2352       149  ILE       HA             17.2645057162       19.8903617401        2.4525026215  PROA      163             0.0000000000
      2353       149  ILE       CB             18.4244515521       18.5041931559        1.2879350493  PROA      163             0.0000000000
      2354       149  ILE       HB             18.9625669413       18.5123146755        0.3103994077  PROA      163             0.0000000000
      2355       149  ILE       CG2            19.4405879010       18.1837594986        2.4109104309  PROA      163             0.0000000000
      2356       149  ILE       HG21           19.8602419180       17.1672793099        2.2808071476  PROA      163             0.0000000000
      2357       149  ILE       HG22           18.9434127692       18.2313221164        3.4030127094  PROA      163             0.0000000000
      2358       149  ILE       HG23           20.2973418012       18.8885737360        2.4091453606  PROA      163             0.0000000000
      2359       149  ILE       CG1            17.3366202244       17.4023000464        1.2097834463  PROA      163             0.0000000000
      2360       149  ILE       HG11           16.5439101631       17.7036169016        0.4906808946  PROA      163             0.0000000000
      2361       149  ILE       HG12           16.8599963223       17.2961866264        2.2087921268  PROA      163             0.0000000000
      2362       149  ILE       CD             17.8741263545       16.0374226761        0.7664847997  PROA      163             0.0000000000
      2363       149  ILE       HD1            18.3906643219       16.1281468687       -0.2126474640  PROA      163             0.0000000000
      2364       149  ILE       HD2            17.0381384850       15.3145778430        0.6642224010  PROA      163             0.0000000000
      2365       149  ILE       HD3            18.5869984334       15.6284982096        1.5120025966  PROA      163             0.0000000000
      2366       149  ILE       C              18.8871958130       20.9488953800        1.6215380149  PROA      163             0.0000000000
      2367       149  ILE       O              19.3256174794       21.3164728334        2.7162966135  PROA      163             0.0000000000
      2368       150  TYR       N             -17.7174001452        0.9560084999      -10.4427383579  PROB      739             0.0000000000
      2369       150  TYR       HN            -17.8887206548        0.0039915610      -10.7025398120  PROB      739             0.0000000000
      2370       150  TYR       CA            -17.1376337413        1.8067853534      -11.4503750283  PROB      739             0.0000000000
      2371       150  TYR       HA            -16.0668689720        1.7541632178      -11.3476608040  PROB      739             0.0000000000
      2372       150  TYR       CB            -17.5406537843        1.3791090938      -12.8875270758  PROB      739             0.0000000000
      2373       150  TYR       HB1           -16.9760460835        1.9703668224      -13.6418586554  PROB      739             0.0000000000
      2374       150  TYR       HB2           -18.6299487154        1.5424821157      -13.0414239312  PROB      739             0.0000000000
      2375       150  TYR       CG            -17.2292883832       -0.0819957387      -13.1175752938  PROB      739             0.0000000000
      2376       150  TYR       CD1           -15.9508358230       -0.6025387556      -12.8414420052  PROB      739             0.0000000000
      2377       150  TYR       HD1           -15.1694614579        0.0435736549      -12.4675095487  PROB      739             0.0000000000
      2378       150  TYR       CE1           -15.6749547048       -1.9625979154      -13.0394946591  PROB      739             0.0000000000
      2379       150  TYR       HE1           -14.6919142506       -2.3537061467      -12.8177554387  PROB      739             0.0000000000
      2380       150  TYR       CZ            -16.6669466223       -2.8128163097      -13.5371047571  PROB      739             0.0000000000
      2381       150  TYR       OH            -16.3753457452       -4.1719649995      -13.7617421185  PROB      739             0.0000000000
      2382       150  TYR       HH            -17.2057122479       -4.6317000935      -13.9055763393  PROB      739             0.0000000000
      2383       150  TYR       CD2           -18.2157683139       -0.9497548419      -13.6208157816  PROB      739             0.0000000000
      2384       150  TYR       HD2           -19.2018454373       -0.5667024366      -13.8408947743  PROB      739             0.0000000000
      2385       150  TYR       CE2           -17.9389788218       -2.3090611411      -13.8273549871  PROB      739             0.0000000000
      2386       150  TYR       HE2           -18.7100260707       -2.9594236074      -14.2127013506  PROB      739             0.0000000000
      2387       150  TYR       C             -17.5335818275        3.2373236923      -11.1688510878  PROB      739             0.0000000000
      2388       150  TYR       O             -16.9542445360        3.9032489843      -10.3017241194  PROB      739             0.0000000000
      2389       151  SER       N             -15.9586833733        2.8297732007       -7.8387093197  PROB      742             0.0000000000
      2390       151  SER       HN            -16.5344792142        3.2196794312       -8.5669516672  PROB      742             0.0000000000
      2391       151  SER       CA            -14.5300333354        2.7404471618       -8.0528431358  PROB      742             0.0000000000
      2392       151  SER       HA            -14.1063153128        2.2689247900       -7.1786984629  PROB      742             0.0000000000
      2393       151  SER       CB            -14.1396372518        1.9467910461       -9.3209770972  PROB      742             0.0000000000
      2394       151  SER       HB1           -13.0334605346        1.8125774757       -9.3389372192  PROB      742             0.0000000000
      2395       151  SER       HB2           -14.4291566560        2.4980638997      -10.2432478272  PROB      742             0.0000000000
      2396       151  SER       OG            -14.7573593854        0.6611720389       -9.3278908654  PROB      742             0.0000000000
      2397       151  SER       HG1           -15.6933578555        0.8206028261       -9.1241749162  PROB      742             0.0000000000
      2398       151  SER       C             -13.8983787275        4.1013560480       -8.1931887791  PROB      742             0.0000000000
      2399       151  SER       O             -12.8311952892        4.3533198944       -7.6396375728  PROB      742             0.0000000000
      2400       152  HSD       N             -14.5201217878        5.0053704593       -8.9806893290  PROB      743             0.0000000000
      2401       152  HSD       HN            -15.3865414173        4.7603257802       -9.4188823286  PROB      743             0.0000000000
      2402       152  HSD       CA            -13.9441238830        6.2891136875       -9.3537646765  PROB      743             0.0000000000
      2403       152  HSD       HA            -12.9135828801        6.1227057904       -9.6403571623  PROB      743             0.0000000000
      2404       152  HSD       CB            -14.7079742233        6.9123026341      -10.5563125956  PROB      743             0.0000000000
      2405       152  HSD       HB1           -14.1885364804        7.8348257125      -10.8958220642  PROB      743             0.0000000000
      2406       152  HSD       HB2           -15.7391833444        7.1880449289      -10.2457837541  PROB      743             0.0000000000
      2407       152  HSD       ND1           -13.7719771756        5.2812116619      -12.2788617156  PROB      743             0.0000000000
      2408       152  HSD       HD1           -12.7920355145        5.4298968275      -12.0799044841  PROB      743             0.0000000000
      2409       152  HSD       CG            -14.8232045236        5.9923912592      -11.7455128983  PROB      743             0.0000000000
      2410       152  HSD       CE1           -14.2645206728        4.5298487684      -13.2895103879  PROB      743             0.0000000000
      2411       152  HSD       HE1           -13.6399027151        3.8659359737      -13.8899106720  PROB      743             0.0000000000
      2412       152  HSD       NE2           -15.5582127491        4.7290782455      -13.4653526672  PROB      743             0.0000000000
      2413       152  HSD       CD2           -15.9098731017        5.6528774759      -12.4915238057  PROB      743             0.0000000000
      2414       152  HSD       HD2           -16.9331949846        5.9978232331      -12.4063139633  PROB      743             0.0000000000
      2415       152  HSD       C             -13.9305831473        7.2926663065       -8.2096022691  PROB      743             0.0000000000
      2416       152  HSD       O             -13.1521471500        7.1755230698       -7.2598324606  PROB      743             0.0000000000
      2417       153  CYS       N             -14.4990724170        5.3741508147       -5.0579924281  PROB      745             0.0000000000
      2418       153  CYS       HN            -13.9102996360        5.9592603264       -5.6256488691  PROB      745             0.0000000000
      2419       153  CYS       CA            -14.1717311772        5.2867321798       -3.6535045846  PROB      745             0.0000000000
      2420       153  CYS       HA            -15.0611454454        5.5325244119       -3.0897065569  PROB      745             0.0000000000
      2421       153  CYS       CB            -13.6561499693        3.8767835434       -3.2551764487  PROB      745             0.0000000000
      2422       153  CYS       HB1           -13.4412494032        3.8591604842       -2.1629990794  PROB      745             0.0000000000
      2423       153  CYS       HB2           -12.7035538779        3.6765191284       -3.7939408366  PROB      745             0.0000000000
      2424       153  CYS       SG            -14.8568400393        2.5686626767       -3.6522482534  PROB      745             0.0000000000
      2425       153  CYS       HG1           -15.0544354079        2.9858789219       -4.8974770432  PROB      745             0.0000000000
      2426       153  CYS       C             -13.1077980113        6.3069559221       -3.3205210884  PROB      745             0.0000000000
      2427       153  CYS       O             -12.3387633159        6.7297492064       -4.1849293909  PROB      745             0.0000000000
      2428       154  GLY       N             -13.0229492815        6.7203741379       -2.0463229899  PROB      746             0.0000000000
      2429       154  GLY       HN            -13.7018853019        6.3938284866       -1.3569366290  PROB      746             0.0000000000
      2430       154  GLY       CA            -11.9565897923        7.5448750148       -1.5025454351  PROB      746             0.0000000000
      2431       154  GLY       HA1           -12.4099616898        8.3123498438       -0.8923653297  PROB      746             0.0000000000
      2432       154  GLY       HA2           -11.3388170593        7.9359518530       -2.2949906655  PROB      746             0.0000000000
      2433       154  GLY       C             -11.0748116034        6.7021809855       -0.6305025767  PROB      746             0.0000000000
      2434       154  GLY       O             -10.1040732696        6.1039853996       -1.0880271583  PROB      746             0.0000000000
      2435       155  GLN       N             -11.4064982359        6.6195491593        0.6684811092  PROB      747             0.0000000000
      2436       155  GLN       HN            -12.2529271421        7.0518960393        0.9842222450  PROB      747             0.0000000000
      2437       155  GLN       CA            -10.6900766489        5.8228984948        1.6525105920  PROB      747             0.0000000000
      2438       155  GLN       HA             -9.7236416738        5.5435730721        1.2616865667  PROB      747             0.0000000000
      2439       155  GLN       CB            -10.4829527625        6.6436351661        2.9557780742  PROB      747             0.0000000000
      2440       155  GLN       HB1           -10.3055461512        5.9662028557        3.8227653983  PROB      747             0.0000000000
      2441       155  GLN       HB2           -11.4235351504        7.1983610731        3.1722507686  PROB      747             0.0000000000
      2442       155  GLN       CG             -9.2965623126        7.6385525075        2.8840020492  PROB      747             0.0000000000
      2443       155  GLN       HG1            -9.2687737145        8.2505315525        3.8105369473  PROB      747             0.0000000000
      2444       155  GLN       HG2            -9.4209797187        8.3205339422        2.0180349118  PROB      747             0.0000000000
      2445       155  GLN       CD             -7.9683476664        6.8850663019        2.7932745448  PROB      747             0.0000000000
      2446       155  GLN       OE1            -7.6356354312        6.0837682838        3.6718557577  PROB      747             0.0000000000
      2447       155  GLN       NE2            -7.1814529723        7.1065879578        1.7204868994  PROB      747             0.0000000000
      2448       155  GLN       HE21           -6.3630663786        6.5370351290        1.6243201279  PROB      747             0.0000000000
      2449       155  GLN       HE22           -7.4651476771        7.7474021416        1.0032032856  PROB      747             0.0000000000
      2450       155  GLN       C             -11.4009235920        4.5099561130        1.9400871517  PROB      747             0.0000000000
      2451       155  GLN       O             -11.0012434756        3.7159413101        2.7894026336  PROB      747             0.0000000000
      2452       156  ASP       N             -12.4837314046        4.2428186274        1.2001307472  PROB      748             0.0000000000
      2453       156  ASP       HN            -12.8327209427        4.9393691021        0.5640798821  PROB      748             0.0000000000
      2454       156  ASP       CA            -13.4765952315        3.2312697534        1.4967264362  PROB      748             0.0000000000
      2455       156  ASP       HA            -13.4536417408        3.0016685882        2.5533915800  PROB      748             0.0000000000
      2456       156  ASP       CB            -14.8919191897        3.7773491650        1.1115959466  PROB      748             0.0000000000
      2457       156  ASP       HB1           -15.6441530471        3.4441099570        1.8532929725  PROB      748             0.0000000000
      2458       156  ASP       HB2           -15.2166565230        3.4349767135        0.1062881746  PROB      748             0.0000000000
      2459       156  ASP       CG            -14.8902020862        5.2995601405        1.0632636196  PROB      748             0.0000000000
      2460       156  ASP       OD1           -14.4510163931        5.8260895084        0.0039547077  PROB      748             0.0000000000
      2461       156  ASP       OD2           -15.1279870275        5.9351293630        2.1132060396  PROB      748             0.0000000000
      2462       156  ASP       C             -13.1998891761        1.9547048451        0.7131263708  PROB      748             0.0000000000
      2463       156  ASP       O             -13.8639869918        0.9363495792        0.8845753377  PROB      748             0.0000000000
      2464       157  ARG       N             -12.1761272578        1.9947523775       -0.1624798417  PROB      749             0.0000000000
      2465       157  ARG       HN            -11.6243204048        2.8225305767       -0.1759257560  PROB      749             0.0000000000
      2466       157  ARG       CA            -11.8661423043        0.9927230411       -1.1653183123  PROB      749             0.0000000000
      2467       157  ARG       HA            -12.7350009468        0.8934629789       -1.8022581602  PROB      749             0.0000000000
      2468       157  ARG       CB            -10.6769533289        1.5185700829       -2.0101811145  PROB      749             0.0000000000
      2469       157  ARG       HB1            -9.7961084509        1.6383764941       -1.3398100182  PROB      749             0.0000000000
      2470       157  ARG       HB2           -10.9426734136        2.5332844844       -2.3825857270  PROB      749             0.0000000000
      2471       157  ARG       CG            -10.2681107766        0.6408072511       -3.2105039233  PROB      749             0.0000000000
      2472       157  ARG       HG1           -11.1075865343        0.5904120866       -3.9375117052  PROB      749             0.0000000000
      2473       157  ARG       HG2           -10.0676888444       -0.3954375690       -2.8550507943  PROB      749             0.0000000000
      2474       157  ARG       CD             -8.9893251599        1.1178216625       -3.9154876084  PROB      749             0.0000000000
      2475       157  ARG       HD1            -8.7028661412        0.4145084199       -4.7244328004  PROB      749             0.0000000000
      2476       157  ARG       HD2            -8.1444627779        1.1386258383       -3.1955231776  PROB      749             0.0000000000
      2477       157  ARG       NE             -9.2533926152        2.4635285503       -4.5289406369  PROB      749             0.0000000000
      2478       157  ARG       HE             -9.9068937480        2.5272985954       -5.2975059788  PROB      749             0.0000000000
      2479       157  ARG       CZ             -8.4115071983        3.4861930640       -4.4617386280  PROB      749             0.0000000000
      2480       157  ARG       NH1            -7.4259405549        3.5636469075       -3.5990987662  PROB      749             0.0000000000
      2481       157  ARG       HH11           -7.3512815676        2.8950239442       -2.8523444194  PROB      749             0.0000000000
      2482       157  ARG       HH12           -6.7063732176        4.2599510403       -3.6873285920  PROB      749             0.0000000000
      2483       157  ARG       NH2            -8.5384493543        4.4897433002       -5.3006861103  PROB      749             0.0000000000
      2484       157  ARG       HH21           -9.3837859954        4.6240212668       -5.8184188105  PROB      749             0.0000000000
      2485       157  ARG       HH22           -7.8376085560        5.2147749874       -5.2490330041  PROB      749             0.0000000000
      2486       157  ARG       C             -11.5733926206       -0.4026574495       -0.6189327837  PROB      749             0.0000000000
      2487       157  ARG       O             -12.0840988780       -1.4002580772       -1.1253035699  PROB      749             0.0000000000
      2488       158  THR       N             -10.7644310792       -0.5083839067        0.4564596061  PROB      750             0.0000000000
      2489       158  THR       HN            -10.2818972154        0.3122274797        0.7834548981  PROB      750             0.0000000000
      2490       158  THR       CA            -10.5655634703       -1.7471504988        1.2180856815  PROB      750             0.0000000000
      2491       158  THR       HA            -10.2989317371       -2.5254551837        0.5206150670  PROB      750             0.0000000000
      2492       158  THR       CB             -9.4289566923       -1.6305889562        2.2312292203  PROB      750             0.0000000000
      2493       158  THR       HB             -9.5772427022       -0.7101663133        2.8450370966  PROB      750             0.0000000000
      2494       158  THR       OG1            -8.1887988209       -1.5457917648        1.5413855357  PROB      750             0.0000000000
      2495       158  THR       HG1            -7.6185797278       -0.9938005361        2.1213998564  PROB      750             0.0000000000
      2496       158  THR       CG2            -9.3055620940       -2.8478677086        3.1634586567  PROB      750             0.0000000000
      2497       158  THR       HG21           -8.4052241750       -2.7548151438        3.8074741529  PROB      750             0.0000000000
      2498       158  THR       HG22           -9.2216596517       -3.7826595867        2.5697403536  PROB      750             0.0000000000
      2499       158  THR       HG23          -10.1827972329       -2.9355674446        3.8372999004  PROB      750             0.0000000000
      2500       158  THR       C             -11.8232001330       -2.2506095696        1.8999976382  PROB      750             0.0000000000
      2501       158  THR       O             -12.1094516623       -3.4456696105        1.9212201081  PROB      750             0.0000000000
      2502       159  LEU       N             -12.6162139642       -1.3278135496        2.4727972550  PROB      751             0.0000000000
      2503       159  LEU       HN            -12.3797217105       -0.3618664042        2.3911233624  PROB      751             0.0000000000
      2504       159  LEU       CA            -13.8387765014       -1.6195402338        3.1928823777  PROB      751             0.0000000000
      2505       159  LEU       HA            -13.6944837193       -2.5261765980        3.7651600685  PROB      751             0.0000000000
      2506       159  LEU       CB            -14.1546897370       -0.4396854351        4.1493919519  PROB      751             0.0000000000
      2507       159  LEU       HB1           -14.2070614342        0.4975431728        3.5503344879  PROB      751             0.0000000000
      2508       159  LEU       HB2           -13.2991025197       -0.3400638211        4.8528597512  PROB      751             0.0000000000
      2509       159  LEU       CG            -15.4507338645       -0.5517075447        4.9830650543  PROB      751             0.0000000000
      2510       159  LEU       HG            -16.3242172650       -0.6122010393        4.2893174495  PROB      751             0.0000000000
      2511       159  LEU       CD1           -15.4607345660       -1.8059994736        5.8707986874  PROB      751             0.0000000000
      2512       159  LEU       HD11          -14.5916630504       -1.8001853362        6.5614289569  PROB      751             0.0000000000
      2513       159  LEU       HD12          -15.4196337464       -2.7272286216        5.2513747553  PROB      751             0.0000000000
      2514       159  LEU       HD13          -16.3918386198       -1.8400030677        6.4755519476  PROB      751             0.0000000000
      2515       159  LEU       CD2           -15.6401672478        0.7087828923        5.8421903312  PROB      751             0.0000000000
      2516       159  LEU       HD21          -16.5911540310        0.6479219606        6.4129427887  PROB      751             0.0000000000
      2517       159  LEU       HD22          -15.6759532324        1.6155036405        5.2006451787  PROB      751             0.0000000000
      2518       159  LEU       HD23          -14.8034592680        0.8174536744        6.5637307297  PROB      751             0.0000000000
      2519       159  LEU       C             -15.0095946692       -1.8682029266        2.2602479482  PROB      751             0.0000000000
      2520       159  LEU       O             -15.7247763565       -2.8640432628        2.4034509577  PROB      751             0.0000000000
      2521       160  ALA       N             -14.5201845108       -2.9719139038       -0.8193616758  PROB      753             0.0000000000
      2522       160  ALA       HN            -13.7290957430       -2.3546196204       -0.9300537391  PROB      753             0.0000000000
      2523       160  ALA       CA            -14.2533119486       -4.3749301909       -0.9391139632  PROB      753             0.0000000000
      2524       160  ALA       HA            -14.9933255025       -4.7886685803       -1.6061119754  PROB      753             0.0000000000
      2525       160  ALA       CB            -12.8356972058       -4.5883677586       -1.4959732455  PROB      753             0.0000000000
      2526       160  ALA       HB1           -12.6102328886       -5.6681335313       -1.6217513989  PROB      753             0.0000000000
      2527       160  ALA       HB2           -12.0917682170       -4.1422647219       -0.8011066884  PROB      753             0.0000000000
      2528       160  ALA       HB3           -12.7348898014       -4.0865899747       -2.4814171661  PROB      753             0.0000000000
      2529       160  ALA       C             -14.4078394306       -5.0714213136        0.3947769230  PROB      753             0.0000000000
      2530       160  ALA       O             -14.4771389693       -6.3044015580        0.4467068104  PROB      753             0.0000000000
      2531       161  LEU       N             -15.3822997631      -11.1688012435       -9.9101554068  PROB      770             0.0000000000
      2532       161  LEU       HN            -15.6750487107      -11.1048698703       -8.9563787074  PROB      770             0.0000000000
      2533       161  LEU       CA            -13.9969359854      -11.4778854683      -10.1429685179  PROB      770             0.0000000000
      2534       161  LEU       HA            -13.4347715516      -10.5603403997      -10.0469032303  PROB      770             0.0000000000
      2535       161  LEU       CB            -13.4615370929      -12.5382043725       -9.1441665391  PROB      770             0.0000000000
      2536       161  LEU       HB1           -12.3645235904      -12.6538881916       -9.2888111722  PROB      770             0.0000000000
      2537       161  LEU       HB2           -13.9389696316      -13.5212477063       -9.3582980930  PROB      770             0.0000000000
      2538       161  LEU       CG            -13.7184878568      -12.2246091905       -7.6498875420  PROB      770             0.0000000000
      2539       161  LEU       HG            -14.8206075154      -12.2034147233       -7.4735495697  PROB      770             0.0000000000
      2540       161  LEU       CD1           -13.1430163567      -13.3402479417       -6.7668508735  PROB      770             0.0000000000
      2541       161  LEU       HD11          -13.5929220557      -14.3219176573       -7.0248200463  PROB      770             0.0000000000
      2542       161  LEU       HD12          -13.3471791466      -13.1333221419       -5.6943812379  PROB      770             0.0000000000
      2543       161  LEU       HD13          -12.0431898439      -13.4092111552       -6.9025246264  PROB      770             0.0000000000
      2544       161  LEU       CD2           -13.1421362214      -10.8688677928       -7.2117192394  PROB      770             0.0000000000
      2545       161  LEU       HD21          -13.6162288789      -10.0334356644       -7.7641474232  PROB      770             0.0000000000
      2546       161  LEU       HD22          -12.0478368666      -10.8369081471       -7.3881449864  PROB      770             0.0000000000
      2547       161  LEU       HD23          -13.3174383290      -10.7088452015       -6.1256290393  PROB      770             0.0000000000
      2548       161  LEU       C             -13.8395655821      -11.9508748527      -11.5710382207  PROB      770             0.0000000000
      2549       161  LEU       O             -13.6822750494      -11.1502742767      -12.5001064116  PROB      770             0.0000000000
      2550       162  LEU       N             -15.3575869536       -8.5082496784      -14.0447517649  PROB      773             0.0000000000
      2551       162  LEU       HN            -15.5589630630       -9.4112869170      -13.6605241022  PROB      773             0.0000000000
      2552       162  LEU       CA            -14.6428882795       -7.5834112813      -13.2035810335  PROB      773             0.0000000000
      2553       162  LEU       HA            -15.0355807931       -6.5985824890      -13.4066933871  PROB      773             0.0000000000
      2554       162  LEU       CB            -14.8267439904       -7.9347577279      -11.7050976252  PROB      773             0.0000000000
      2555       162  LEU       HB1           -14.3919778761       -8.9344282079      -11.5022624731  PROB      773             0.0000000000
      2556       162  LEU       HB2           -15.9161958728       -8.0127559633      -11.4941667010  PROB      773             0.0000000000
      2557       162  LEU       CG            -14.2180967420       -6.9245829277      -10.7102922409  PROB      773             0.0000000000
      2558       162  LEU       HG            -13.1677313471       -6.7039312471      -11.0155203179  PROB      773             0.0000000000
      2559       162  LEU       CD1           -15.0136482306       -5.6106796720      -10.6955253612  PROB      773             0.0000000000
      2560       162  LEU       HD11          -16.0800962005       -5.8070678376      -10.4563191571  PROB      773             0.0000000000
      2561       162  LEU       HD12          -14.9580503873       -5.1056176047      -11.6824352920  PROB      773             0.0000000000
      2562       162  LEU       HD13          -14.6117699740       -4.9176172068       -9.9279284984  PROB      773             0.0000000000
      2563       162  LEU       CD2           -14.1546756656       -7.5310577632       -9.3012787171  PROB      773             0.0000000000
      2564       162  LEU       HD21          -13.5099714736       -8.4343322857       -9.3047034319  PROB      773             0.0000000000
      2565       162  LEU       HD22          -15.1695089151       -7.8135651736       -8.9506192532  PROB      773             0.0000000000
      2566       162  LEU       HD23          -13.7207879689       -6.8056573947       -8.5828563392  PROB      773             0.0000000000
      2567       162  LEU       C             -13.1874809062       -7.5790220912      -13.6209943500  PROB      773             0.0000000000
      2568       162  LEU       O             -12.6837262709       -6.6039192473      -14.1777472910  PROB      773             0.0000000000
      2569       163  ASN       N             -12.4740088109       -8.7047387550      -13.4006922710  PROB      774             0.0000000000
      2570       163  ASN       HN            -12.9135093153       -9.4828775954      -12.9446806713  PROB      774             0.0000000000
      2571       163  ASN       CA            -11.0890352975       -8.8983827428      -13.8021365350  PROB      774             0.0000000000
      2572       163  ASN       HA            -10.4807461133       -8.1342912301      -13.3336625002  PROB      774             0.0000000000
      2573       163  ASN       CB            -10.6010750776      -10.3227431459      -13.4123704620  PROB      774             0.0000000000
      2574       163  ASN       HB1            -9.5699486820      -10.4810920148      -13.7869663394  PROB      774             0.0000000000
      2575       163  ASN       HB2           -11.2627917927      -11.0908902509      -13.8683042877  PROB      774             0.0000000000
      2576       163  ASN       CG            -10.5845861315      -10.5448314120      -11.9043862627  PROB      774             0.0000000000
      2577       163  ASN       OD1           -10.8318804801       -9.6607287066      -11.0843329442  PROB      774             0.0000000000
      2578       163  ASN       ND2           -10.2869666881      -11.8026182565      -11.5061859634  PROB      774             0.0000000000
      2579       163  ASN       HD21          -10.2122181593      -12.5335803774      -12.1957505561  PROB      774             0.0000000000
      2580       163  ASN       HD22          -10.1844576862      -11.9712681700      -10.5298747786  PROB      774             0.0000000000
      2581       163  ASN       C             -10.9076865541       -8.7706497719      -15.3087534673  PROB      774             0.0000000000
      2582       163  ASN       O             -10.0205792122       -8.0737642315      -15.7993349152  PROB      774             0.0000000000
      2583       164  ASP       N             -11.8107415850       -9.4229434158      -16.0686402438  PROB      775             0.0000000000
      2584       164  ASP       HN            -12.5048518238       -9.9888410399      -15.6365063436  PROB      775             0.0000000000
      2585       164  ASP       CA            -11.8786100143       -9.3705073237      -17.5106539552  PROB      775             0.0000000000
      2586       164  ASP       HA            -10.9104537876       -9.6701414480      -17.8935759493  PROB      775             0.0000000000
      2587       164  ASP       CB            -12.9581594126      -10.3743014040      -17.9887102003  PROB      775             0.0000000000
      2588       164  ASP       HB1           -13.9750874797      -10.0676771934      -17.6733885762  PROB      775             0.0000000000
      2589       164  ASP       HB2           -12.7413423567      -11.3794072232      -17.5700762387  PROB      775             0.0000000000
      2590       164  ASP       CG            -12.9277045490      -10.5073237887      -19.4997066683  PROB      775             0.0000000000
      2591       164  ASP       OD1           -11.8268717139      -10.8286418280      -20.0227696608  PROB      775             0.0000000000
      2592       164  ASP       OD2           -13.9779133164      -10.2835898891      -20.1376471728  PROB      775             0.0000000000
      2593       164  ASP       C             -12.1419979416       -7.9559419529      -18.0276337407  PROB      775             0.0000000000
      2594       164  ASP       O             -11.4885260777       -7.4785996706      -18.9530867974  PROB      775             0.0000000000
      2595       165  ARG       N             -13.0737672733       -7.2194881154      -17.3799219065  PROB      776             0.0000000000
      2596       165  ARG       HN            -13.5838505754       -7.6364655644      -16.6348088864  PROB      776             0.0000000000
      2597       165  ARG       CA            -13.3660188692       -5.8299696110      -17.6870636311  PROB      776             0.0000000000
      2598       165  ARG       HA            -13.6380506438       -5.7779067717      -18.7330980903  PROB      776             0.0000000000
      2599       165  ARG       CB            -14.5630251266       -5.3239451326      -16.8315353838  PROB      776             0.0000000000
      2600       165  ARG       HB1           -14.3530796965       -5.4878477376      -15.7523246216  PROB      776             0.0000000000
      2601       165  ARG       HB2           -15.4241701731       -5.9822128452      -17.0940725146  PROB      776             0.0000000000
      2602       165  ARG       CG            -15.0080138038       -3.8513482222      -17.0366286196  PROB      776             0.0000000000
      2603       165  ARG       HG1           -16.0713624552       -3.8061473505      -16.7005978045  PROB      776             0.0000000000
      2604       165  ARG       HG2           -14.9861134177       -3.6198530294      -18.1246958600  PROB      776             0.0000000000
      2605       165  ARG       CD            -14.2317070309       -2.7732864293      -16.2538337837  PROB      776             0.0000000000
      2606       165  ARG       HD1           -13.1863350877       -2.6658497768      -16.6158315902  PROB      776             0.0000000000
      2607       165  ARG       HD2           -14.2149828797       -3.0135092660      -15.1668888171  PROB      776             0.0000000000
      2608       165  ARG       NE            -14.9616261570       -1.4823134032      -16.4791709633  PROB      776             0.0000000000
      2609       165  ARG       HE            -15.8225648731       -1.4935222459      -16.9658233260  PROB      776             0.0000000000
      2610       165  ARG       CZ            -14.5072325666       -0.2999832627      -16.0948252743  PROB      776             0.0000000000
      2611       165  ARG       NH1           -13.4295014218       -0.1197117116      -15.3739035183  PROB      776             0.0000000000
      2612       165  ARG       HH11          -12.8447470868       -0.8884777468      -15.0734048116  PROB      776             0.0000000000
      2613       165  ARG       HH12          -13.0629944343        0.8144523542      -15.3361963107  PROB      776             0.0000000000
      2614       165  ARG       NH2           -15.1065875546        0.8117421755      -16.4729558486  PROB      776             0.0000000000
      2615       165  ARG       HH21          -14.6044306938        1.6537862906      -16.2378882786  PROB      776             0.0000000000
      2616       165  ARG       HH22          -15.8603824680        0.7980503240      -17.1075611691  PROB      776             0.0000000000
      2617       165  ARG       C             -12.1642740411       -4.9253399172      -17.5084859605  PROB      776             0.0000000000
      2618       165  ARG       O             -11.8607519204       -4.0951931815      -18.3610790913  PROB      776             0.0000000000
      2619       166  GLU       N             -11.4212133374       -5.0795151795      -16.3989181931  PROB      777             0.0000000000
      2620       166  GLU       HN            -11.7031933027       -5.7241661365      -15.6832943246  PROB      777             0.0000000000
      2621       166  GLU       CA            -10.1824514841       -4.3645985684      -16.1712408436  PROB      777             0.0000000000
      2622       166  GLU       HA            -10.3994351911       -3.3151696550      -16.3070365131  PROB      777             0.0000000000
      2623       166  GLU       CB             -9.6845970582       -4.5927315963      -14.7250754474  PROB      777             0.0000000000
      2624       166  GLU       HB1            -8.6156259156       -4.2909432873      -14.6255979412  PROB      777             0.0000000000
      2625       166  GLU       HB2            -9.7449626854       -5.6771102913      -14.4830496646  PROB      777             0.0000000000
      2626       166  GLU       CG            -10.4980859342       -3.7839297446      -13.6898179795  PROB      777             0.0000000000
      2627       166  GLU       HG1           -10.0891551057       -3.9539149807      -12.6722356609  PROB      777             0.0000000000
      2628       166  GLU       HG2           -11.5615825554       -4.1023638775      -13.7004015915  PROB      777             0.0000000000
      2629       166  GLU       CD            -10.4184982032       -2.3077693252      -14.0027405540  PROB      777             0.0000000000
      2630       166  GLU       OE1           -11.4578999316       -1.6799689755      -14.3336841009  PROB      777             0.0000000000
      2631       166  GLU       OE2            -9.2927782270       -1.7428547661      -13.9594804009  PROB      777             0.0000000000
      2632       166  GLU       C              -9.0777697040       -4.6412240183      -17.1712030083  PROB      777             0.0000000000
      2633       166  GLU       O              -8.4241742686       -3.7149771331      -17.6523981551  PROB      777             0.0000000000
      2634       167  ILE       N              -8.8672651337       -5.9179614840      -17.5343989881  PROB      778             0.0000000000
      2635       167  ILE       HN             -9.3672084697       -6.6567401858      -17.0741852000  PROB      778             0.0000000000
      2636       167  ILE       CA             -7.9683293798       -6.3226673580      -18.6051704531  PROB      778             0.0000000000
      2637       167  ILE       HA             -7.0017200261       -5.8811028627      -18.4072608600  PROB      778             0.0000000000
      2638       167  ILE       CB             -7.7875214650       -7.8418735824      -18.6029951934  PROB      778             0.0000000000
      2639       167  ILE       HB             -8.7994470410       -8.3134749812      -18.5907644060  PROB      778             0.0000000000
      2640       167  ILE       CG2            -7.0464800035       -8.3227043822      -19.8704851642  PROB      778             0.0000000000
      2641       167  ILE       HG21           -6.0824556746       -7.7855027205      -19.9923235369  PROB      778             0.0000000000
      2642       167  ILE       HG22           -7.6654398734       -8.1642731003      -20.7791172591  PROB      778             0.0000000000
      2643       167  ILE       HG23           -6.8410579034       -9.4094298138      -19.8068166032  PROB      778             0.0000000000
      2644       167  ILE       CG1            -7.0388754156       -8.2795328161      -17.3164172719  PROB      778             0.0000000000
      2645       167  ILE       HG11           -7.4077110713       -7.6925638033      -16.4469635936  PROB      778             0.0000000000
      2646       167  ILE       HG12           -5.9589057140       -8.0464206626      -17.4369282058  PROB      778             0.0000000000
      2647       167  ILE       CD             -7.2142887537       -9.7614666385      -16.9702743158  PROB      778             0.0000000000
      2648       167  ILE       HD1            -6.7900807193      -10.4017573011      -17.7674375533  PROB      778             0.0000000000
      2649       167  ILE       HD2            -8.2931286927      -10.0071695715      -16.8571232044  PROB      778             0.0000000000
      2650       167  ILE       HD3            -6.6989935016      -10.0102099191      -16.0184593643  PROB      778             0.0000000000
      2651       167  ILE       C              -8.3954957609       -5.7712923793      -19.9638172144  PROB      778             0.0000000000
      2652       167  ILE       O              -7.5839050927       -5.2379536229      -20.7173788839  PROB      778             0.0000000000
      2653       168  SER       N              -9.7076663688       -5.8264598497      -20.2789921396  PROB      779             0.0000000000
      2654       168  SER       HN            -10.3297185680       -6.3172345504      -19.6611516015  PROB      779             0.0000000000
      2655       168  SER       CA            -10.3042874659       -5.2778588068      -21.4899120871  PROB      779             0.0000000000
      2656       168  SER       HA             -9.8229092677       -5.7413551851      -22.3348057112  PROB      779             0.0000000000
      2657       168  SER       CB            -11.8241687140       -5.6090605495      -21.5634673270  PROB      779             0.0000000000
      2658       168  SER       HB1           -12.3443757450       -5.1688163825      -20.6855245190  PROB      779             0.0000000000
      2659       168  SER       HB2           -11.9566437339       -6.7135989880      -21.5057991247  PROB      779             0.0000000000
      2660       168  SER       OG            -12.4476788991       -5.1245909324      -22.7545487680  PROB      779             0.0000000000
      2661       168  SER       HG1           -12.2283790789       -5.7408434646      -23.4627937108  PROB      779             0.0000000000
      2662       168  SER       C             -10.0968984899       -3.7756318624      -21.6149617080  PROB      779             0.0000000000
      2663       168  SER       O              -9.6378507186       -3.2817224196      -22.6433065994  PROB      779             0.0000000000
      2664       169  MET       N             -10.3498608366       -3.0237811798      -20.5266091654  PROB      780             0.0000000000
      2665       169  MET       HN            -10.7566030695       -3.4574266067      -19.7178177687  PROB      780             0.0000000000
      2666       169  MET       CA            -10.1050949823       -1.5984486115      -20.4243105200  PROB      780             0.0000000000
      2667       169  MET       HA            -10.6234890940       -1.1348551064      -21.2524595637  PROB      780             0.0000000000
      2668       169  MET       CB            -10.6978487853       -1.0315981856      -19.1090605476  PROB      780             0.0000000000
      2669       169  MET       HB1           -10.3026228166       -0.0116512392      -18.9006761822  PROB      780             0.0000000000
      2670       169  MET       HB2           -10.3850812754       -1.6849817254      -18.2642150126  PROB      780             0.0000000000
      2671       169  MET       CG            -12.2337692838       -0.9262905663      -19.1386561431  PROB      780             0.0000000000
      2672       169  MET       HG1           -12.5767929819       -0.6993796264      -18.1071953491  PROB      780             0.0000000000
      2673       169  MET       HG2           -12.6561705098       -1.9166067726      -19.4166000022  PROB      780             0.0000000000
      2674       169  MET       SD            -12.8548385821        0.3552365879      -20.2695804227  PROB      780             0.0000000000
      2675       169  MET       CE            -14.5618608856       -0.2581062830      -20.2722047034  PROB      780             0.0000000000
      2676       169  MET       HE1           -14.9734214203       -0.2944898118      -19.2437617484  PROB      780             0.0000000000
      2677       169  MET       HE2           -14.6115567064       -1.2821063711      -20.7027248216  PROB      780             0.0000000000
      2678       169  MET       HE3           -15.2147951941        0.3987590806      -20.8864383183  PROB      780             0.0000000000
      2679       169  MET       C              -8.6629476807       -1.1448485700      -20.5690268106  PROB      780             0.0000000000
      2680       169  MET       O              -8.3903642206       -0.1125726993      -21.1836753850  PROB      780             0.0000000000
      2681       170  GLU       N              -7.7004009858       -1.8784303049      -19.9807997555  PROB      781             0.0000000000
      2682       170  GLU       HN             -7.9431269798       -2.7258680081      -19.5069070676  PROB      781             0.0000000000
      2683       170  GLU       CA             -6.2963048463       -1.5039774487      -19.9369421636  PROB      781             0.0000000000
      2684       170  GLU       HA             -6.2499592467       -0.5415305897      -19.4464703282  PROB      781             0.0000000000
      2685       170  GLU       CB             -5.5130449829       -2.5229533211      -19.0664631056  PROB      781             0.0000000000
      2686       170  GLU       HB1            -5.6249245425       -3.5338871263      -19.5221039429  PROB      781             0.0000000000
      2687       170  GLU       HB2            -6.0009108570       -2.5646866670      -18.0667546522  PROB      781             0.0000000000
      2688       170  GLU       CG             -4.0075910575       -2.2249807491      -18.8726384151  PROB      781             0.0000000000
      2689       170  GLU       HG1            -3.4664878877       -2.3222882905      -19.8354888138  PROB      781             0.0000000000
      2690       170  GLU       HG2            -3.5627813807       -2.9572727598      -18.1692640066  PROB      781             0.0000000000
      2691       170  GLU       CD             -3.7809361463       -0.8375048888      -18.3121579345  PROB      781             0.0000000000
      2692       170  GLU       OE1            -4.1387111421       -0.5771969465      -17.1336563658  PROB      781             0.0000000000
      2693       170  GLU       OE2            -3.2305941115        0.0311966080      -19.0378416734  PROB      781             0.0000000000
      2694       170  GLU       C              -5.6283489173       -1.3256613774      -21.3047738859  PROB      781             0.0000000000
      2695       170  GLU       O              -5.8632329568       -2.0832234828      -22.2411277322  PROB      781             0.0000000000
      2696       171  ASP       N              -4.7713615088       -0.3006844910      -21.4699278985  PROB      782             0.0000000000
      2697       171  ASP       HN             -4.5250864550        0.2806714074      -20.6947146258  PROB      782             0.0000000000
      2698       171  ASP       CA             -4.1033202452       -0.0412895064      -22.7314284814  PROB      782             0.0000000000
      2699       171  ASP       HA             -4.5393526307       -0.6277235840      -23.5247975629  PROB      782             0.0000000000
      2700       171  ASP       CB             -4.1991610306        1.4681204128      -23.0631554455  PROB      782             0.0000000000
      2701       171  ASP       HB1            -3.4859899920        1.7385890241      -23.8743415746  PROB      782             0.0000000000
      2702       171  ASP       HB2            -3.9576518566        2.0793298108      -22.1710433306  PROB      782             0.0000000000
      2703       171  ASP       CG             -5.5748235037        1.8182531556      -23.5716046574  PROB      782             0.0000000000
      2704       171  ASP       OD1            -6.0629038190        1.1603805493      -24.5294851374  PROB      782             0.0000000000
      2705       171  ASP       OD2            -6.1305632327        2.8501515106      -23.1159359651  PROB      782             0.0000000000
      2706       171  ASP       C              -2.6391903641       -0.4398221836      -22.6986336983  PROB      782             0.0000000000
      2707       171  ASP       O              -2.0310293976       -0.6639586392      -23.7468711763  PROB      782             0.0000000000
      2708       172  GLU       N              -2.0363740656       -0.5812635150      -21.5054512742  PROB      783             0.0000000000
      2709       172  GLU       HN             -2.5275082457       -0.4080086046      -20.6415746537  PROB      783             0.0000000000
      2710       172  GLU       CA             -0.6266803935       -0.8685427035      -21.3922124684  PROB      783             0.0000000000
      2711       172  GLU       HA             -0.2071113489       -1.0502774643      -22.3705445593  PROB      783             0.0000000000
      2712       172  GLU       CB              0.1329627973        0.3401747173      -20.8035136444  PROB      783             0.0000000000
      2713       172  GLU       HB1            -0.3196190124        0.6154984856      -19.8243758703  PROB      783             0.0000000000
      2714       172  GLU       HB2            -0.0309331410        1.2047745553      -21.4883474899  PROB      783             0.0000000000
      2715       172  GLU       CG              1.6533759171        0.1210996105      -20.6201332164  PROB      783             0.0000000000
      2716       172  GLU       HG1             1.8412825574       -0.5826875235      -19.7865516448  PROB      783             0.0000000000
      2717       172  GLU       HG2             2.1174966398        1.0873254583      -20.3531962869  PROB      783             0.0000000000
      2718       172  GLU       CD              2.3156636660       -0.4026895267      -21.8761962785  PROB      783             0.0000000000
      2719       172  GLU       OE1             2.2321133633        0.2615428520      -22.9392852054  PROB      783             0.0000000000
      2720       172  GLU       OE2             2.9287652925       -1.5018388501      -21.8296125659  PROB      783             0.0000000000
      2721       172  GLU       C              -0.3555801304       -2.1196248182      -20.5823163921  PROB      783             0.0000000000
      2722       172  GLU       O              -0.5525326014       -2.1850500857      -19.3698157175  PROB      783             0.0000000000
      2723       173  ALA       N               0.1675331668       -3.1627676630      -21.2503957146  PROB      784             0.0000000000
      2724       173  ALA       HN              0.2715274780       -3.1110408638      -22.2465566295  PROB      784             0.0000000000
      2725       173  ALA       CA              0.4567136121       -4.4427137181      -20.6476759881  PROB      784             0.0000000000
      2726       173  ALA       HA             -0.4074364977       -4.7499654220      -20.0724073121  PROB      784             0.0000000000
      2727       173  ALA       CB              0.6895330801       -5.4572859267      -21.7812799408  PROB      784             0.0000000000
      2728       173  ALA       HB1            -0.1857056962       -5.4545330275      -22.4650881452  PROB      784             0.0000000000
      2729       173  ALA       HB2             0.7970421815       -6.4817996757      -21.3795903493  PROB      784             0.0000000000
      2730       173  ALA       HB3             1.5947328663       -5.2023873860      -22.3703722352  PROB      784             0.0000000000
      2731       173  ALA       C               1.6503938539       -4.4241318433      -19.6909064578  PROB      784             0.0000000000
      2732       173  ALA       O               1.8191533548       -5.3127339785      -18.8578343695  PROB      784             0.0000000000
      2733       174  THR       N               2.5255808222       -3.3991724711      -19.7587677626  PROB      785             0.0000000000
      2734       174  THR       HN              2.4486203162       -2.7277973560      -20.5048254359  PROB      785             0.0000000000
      2735       174  THR       CA              3.5746465537       -3.1650734515      -18.7604128865  PROB      785             0.0000000000
      2736       174  THR       HA              4.1294189262       -4.0847205789      -18.6761616742  PROB      785             0.0000000000
      2737       174  THR       CB              4.5769811569       -2.0724942967      -19.1298528294  PROB      785             0.0000000000
      2738       174  THR       HB              4.1334949440       -1.0531942514      -19.0343740527  PROB      785             0.0000000000
      2739       174  THR       OG1             5.0129788777       -2.2373862542      -20.4678130921  PROB      785             0.0000000000
      2740       174  THR       HG1             4.2581782923       -1.9248551545      -21.0167892552  PROB      785             0.0000000000
      2741       174  THR       CG2             5.8357706816       -2.1877976467      -18.2614203145  PROB      785             0.0000000000
      2742       174  THR       HG21            6.2434864008       -3.2161460420      -18.3282029616  PROB      785             0.0000000000
      2743       174  THR       HG22            5.6240639722       -1.9483560014      -17.2000309114  PROB      785             0.0000000000
      2744       174  THR       HG23            6.6199873022       -1.4865814349      -18.6178616146  PROB      785             0.0000000000
      2745       174  THR       C               3.0211386833       -2.8440599063      -17.3800396543  PROB      785             0.0000000000
      2746       174  THR       O               3.5478443514       -3.2655977005      -16.3521527804  PROB      785             0.0000000000
      2747       175  THR       N               1.9327753735       -2.0616782117      -17.3214877064  PROB      786             0.0000000000
      2748       175  THR       HN              1.4793645245       -1.7524161539      -18.1571158069  PROB      786             0.0000000000
      2749       175  THR       CA              1.3829108556       -1.5098555612      -16.0874312436  PROB      786             0.0000000000
      2750       175  THR       HA              1.9420503338       -1.8870899093      -15.2437103992  PROB      786             0.0000000000
      2751       175  THR       CB              1.4618077147        0.0132967454      -16.0072151709  PROB      786             0.0000000000
      2752       175  THR       HB              0.7964831784        0.4498617115      -15.2240074700  PROB      786             0.0000000000
      2753       175  THR       OG1             1.1925078469        0.6099060352      -17.2681661507  PROB      786             0.0000000000
      2754       175  THR       HG1             0.2139752252        0.6107632493      -17.3370667301  PROB      786             0.0000000000
      2755       175  THR       CG2             2.9009902073        0.3951976196      -15.6429329553  PROB      786             0.0000000000
      2756       175  THR       HG21            3.1629388659        0.0087401117      -14.6371136281  PROB      786             0.0000000000
      2757       175  THR       HG22            3.0053419021        1.5023985776      -15.6263945001  PROB      786             0.0000000000
      2758       175  THR       HG23            3.6156170511       -0.0211182786      -16.3819349848  PROB      786             0.0000000000
      2759       175  THR       C              -0.0263704135       -1.9987274706      -15.8447117823  PROB      786             0.0000000000
      2760       175  THR       O              -0.8360043035       -1.3355799029      -15.2029893301  PROB      786             0.0000000000
      2761       176  LEU       N              -0.3719928405       -3.1989806033      -16.3469213449  PROB      787             0.0000000000
      2762       176  LEU       HN              0.2585419034       -3.6894672728      -16.9404759960  PROB      787             0.0000000000
      2763       176  LEU       CA             -1.6077098000       -3.8853153136      -16.0029320430  PROB      787             0.0000000000
      2764       176  LEU       HA             -2.4314718686       -3.2319104268      -16.2551195840  PROB      787             0.0000000000
      2765       176  LEU       CB             -1.7234601223       -5.1990519978      -16.8271896283  PROB      787             0.0000000000
      2766       176  LEU       HB1            -0.7903743293       -5.7845234723      -16.6606621468  PROB      787             0.0000000000
      2767       176  LEU       HB2            -1.7635104333       -4.9370817559      -17.9064807654  PROB      787             0.0000000000
      2768       176  LEU       CG             -2.9200804331       -6.1163461637      -16.4851951161  PROB      787             0.0000000000
      2769       176  LEU       HG             -2.9244797691       -6.2850179912      -15.3864163777  PROB      787             0.0000000000
      2770       176  LEU       CD1            -4.2678416286       -5.4909210232      -16.8738189347  PROB      787             0.0000000000
      2771       176  LEU       HD11           -4.3394670594       -5.3483534006      -17.9714888985  PROB      787             0.0000000000
      2772       176  LEU       HD12           -4.4010795416       -4.5061422440      -16.3823223488  PROB      787             0.0000000000
      2773       176  LEU       HD13           -5.1052594937       -6.1423494420      -16.5472992114  PROB      787             0.0000000000
      2774       176  LEU       CD2            -2.7644127038       -7.5046769765      -17.1221380379  PROB      787             0.0000000000
      2775       176  LEU       HD21           -2.7197239967       -7.4161754373      -18.2234567316  PROB      787             0.0000000000
      2776       176  LEU       HD22           -3.6267161262       -8.1516946692      -16.8539539737  PROB      787             0.0000000000
      2777       176  LEU       HD23           -1.8335847093       -7.9940624544      -16.7648769356  PROB      787             0.0000000000
      2778       176  LEU       C              -1.7037460518       -4.1742960787      -14.5024028957  PROB      787             0.0000000000
      2779       176  LEU       O              -0.7865441497       -4.7541023776      -13.9174325918  PROB      787             0.0000000000
      2780       177  PHE       N              -2.7990335849       -3.7388277207      -13.8441017963  PROB      788             0.0000000000
      2781       177  PHE       HN             -3.5224839358       -3.2508507109      -14.3558695874  PROB      788             0.0000000000
      2782       177  PHE       CA             -3.0630052750       -3.8784016874      -12.4169855625  PROB      788             0.0000000000
      2783       177  PHE       HA             -3.9549528537       -3.2945136963      -12.2355316739  PROB      788             0.0000000000
      2784       177  PHE       CB             -3.3576700288       -5.3481331483      -11.9916199735  PROB      788             0.0000000000
      2785       177  PHE       HB1            -3.4991238987       -5.4267352307      -10.8918170256  PROB      788             0.0000000000
      2786       177  PHE       HB2            -2.5104869798       -6.0072400908      -12.2736238867  PROB      788             0.0000000000
      2787       177  PHE       CG             -4.6272903961       -5.8656108834      -12.6131849704  PROB      788             0.0000000000
      2788       177  PHE       CD1            -5.8639825017       -5.3078080243      -12.2508748753  PROB      788             0.0000000000
      2789       177  PHE       HD1            -5.8932403932       -4.4625882284      -11.5794832499  PROB      788             0.0000000000
      2790       177  PHE       CE1            -7.0627375155       -5.8523929615      -12.7270565604  PROB      788             0.0000000000
      2791       177  PHE       HE1            -8.0065951445       -5.4233045236      -12.4204636237  PROB      788             0.0000000000
      2792       177  PHE       CZ             -7.0363725425       -6.9583885585      -13.5853274728  PROB      788             0.0000000000
      2793       177  PHE       HZ             -7.9615408695       -7.3799708984      -13.9518511601  PROB      788             0.0000000000
      2794       177  PHE       CD2            -4.6160247282       -6.9846483535      -13.4632969529  PROB      788             0.0000000000
      2795       177  PHE       HD2            -3.6771177388       -7.4572870668      -13.7071832745  PROB      788             0.0000000000
      2796       177  PHE       CE2            -5.8106646826       -7.5255774114      -13.9539777873  PROB      788             0.0000000000
      2797       177  PHE       HE2            -5.7856885143       -8.3901891493      -14.5998558446  PROB      788             0.0000000000
      2798       177  PHE       C              -2.0198989705       -3.2489979750      -11.4949139798  PROB      788             0.0000000000
      2799       177  PHE       O              -1.8913125725       -3.6027918145      -10.3247524136  PROB      788             0.0000000000
      2800       178  ARG       N              -1.2372689571       -2.2688429983      -11.9795517790  PROB      789             0.0000000000
      2801       178  ARG       HN             -1.4281486704       -1.8767526277      -12.8818535630  PROB      789             0.0000000000
      2802       178  ARG       CA             -0.1371314263       -1.7090798279      -11.2222617557  PROB      789             0.0000000000
      2803       178  ARG       HA              0.3869393997       -2.5187504670      -10.7333692501  PROB      789             0.0000000000
      2804       178  ARG       CB              0.8236424601       -0.9792684062      -12.1955104755  PROB      789             0.0000000000
      2805       178  ARG       HB1             0.3188489722       -0.0627925132      -12.5730668953  PROB      789             0.0000000000
      2806       178  ARG       HB2             0.9819336102       -1.6400874445      -13.0754983762  PROB      789             0.0000000000
      2807       178  ARG       CG              2.1969823698       -0.6193264412      -11.6012888233  PROB      789             0.0000000000
      2808       178  ARG       HG1             2.0482013949       -0.1189124502      -10.6188027017  PROB      789             0.0000000000
      2809       178  ARG       HG2             2.6976345429        0.1109051548      -12.2706341741  PROB      789             0.0000000000
      2810       178  ARG       CD              3.1317798749       -1.8105619704      -11.3934712353  PROB      789             0.0000000000
      2811       178  ARG       HD1             2.5894713773       -2.6375545418      -10.9296153366  PROB      789             0.0000000000
      2812       178  ARG       HD2             3.9518086964       -1.5404691115      -10.7260436172  PROB      789             0.0000000000
      2813       178  ARG       NE              3.6601886372       -2.2791917679      -12.6810781923  PROB      789             0.0000000000
      2814       178  ARG       HE              3.1691401395       -3.0821726640      -13.0997015270  PROB      789             0.0000000000
      2815       178  ARG       CZ              4.8275310537       -1.8837154366      -13.2137093049  PROB      789             0.0000000000
      2816       178  ARG       NH1             5.5770065138       -0.9300690571      -12.6624680476  PROB      789             0.0000000000
      2817       178  ARG       HH11            6.3793269023       -0.5248266148      -13.1585942724  PROB      789             0.0000000000
      2818       178  ARG       HH12            5.3087237810       -0.3621183503      -11.8567024103  PROB      789             0.0000000000
      2819       178  ARG       NH2             5.2655704536       -2.5054040711      -14.3347480133  PROB      789             0.0000000000
      2820       178  ARG       HH21            4.5976783656       -2.9669182356      -14.9577682715  PROB      789             0.0000000000
      2821       178  ARG       HH22            6.1546157829       -2.2031548985      -14.7563256836  PROB      789             0.0000000000
      2822       178  ARG       QQH9            2.4530234065       -0.9456058527      -11.5443675859  PROB      789             0.0000000000
      2823       178  ARG       C              -0.6269689752       -0.7557778982      -10.1329031244  PROB      789             0.0000000000
      2824       178  ARG       O              -0.0163355833       -0.6302190411       -9.0724433011  PROB      789             0.0000000000
      2825       179  ALA       N              -1.7796740291       -0.1036896117      -10.3378292113  PROB      790             0.0000000000
      2826       179  ALA       HN             -2.2593790896       -0.1963754254      -11.2193917509  PROB      790             0.0000000000
      2827       179  ALA       CA             -2.3623574152        0.8101760986       -9.3822469409  PROB      790             0.0000000000
      2828       179  ALA       HA             -1.6859285986        0.9756054397       -8.5536595105  PROB      790             0.0000000000
      2829       179  ALA       CB             -2.6409767212        2.1572386483      -10.0581136688  PROB      790             0.0000000000
      2830       179  ALA       HB1            -3.3074950075        2.0219985425      -10.9375915272  PROB      790             0.0000000000
      2831       179  ALA       HB2            -1.6861388751        2.6034619970      -10.4104941398  PROB      790             0.0000000000
      2832       179  ALA       HB3            -3.1252519556        2.8616781137       -9.3507419068  PROB      790             0.0000000000
      2833       179  ALA       C              -3.6567193744        0.2624930463       -8.8063319566  PROB      790             0.0000000000
      2834       179  ALA       O              -4.4498039826       -0.3819882352       -9.4950037805  PROB      790             0.0000000000
      2835       180  THR       N              -3.8741350777        0.4914220835       -7.4939209373  PROB      791             0.0000000000
      2836       180  THR       HN             -3.1857348399        0.9890462500       -6.9567229702  PROB      791             0.0000000000
[truncated: 703,591 more chars]
