# Supplementary material for: Systematically Improvable and Locality Accelerated Enzymatic Reactivity Modeling: Toward Chemical Accuracy at Affordable Cost
Source: J Chem Theory Comput. 2026 Mar 24;22(7):3415–30. doi: 10.1021/acs.jctc.5c02128 (PMC13085240; doi:10.1021/acs.jctc.5c02128)
Supplement: Supplementary file 3 [file ct5c02128_si_003.zip › geom-RS.crd]

* -2.1 5  -2437107.4
*  DATE:     7/20/21      6:16:40      CREATED BY USER: ucapgeh
*
      7826  EXT
         1         1  GLU       N              26.1284775395       12.6692927656        3.3264128801  PROA      3               0.0000000000
         2         1  GLU       HN             25.8329781770       13.1544929577        4.1518090756  PROA      3               0.0000000000
         3         1  GLU       CA             25.1708596809       11.7523822059        2.7669062288  PROA      3               0.0000000000
         4         1  GLU       HA             25.3701023315       11.7078489689        1.7088145083  PROA      3               0.0000000000
         5         1  GLU       CB             25.3130563407       10.3222869526        3.3581850844  PROA      3               0.0000000000
         6         1  GLU       HB1            25.2744399104       10.4044218141        4.4694149883  PROA      3               0.0000000000
         7         1  GLU       HB2            26.3227952662        9.9395764968        3.0908076030  PROA      3               0.0000000000
         8         1  GLU       CG             24.2287176968        9.3125645743        2.9006439940  PROA      3               0.0000000000
         9         1  GLU       HG1            24.2409512379        9.2270023820        1.7932594305  PROA      3               0.0000000000
        10         1  GLU       HG2            23.2182568495        9.6488124122        3.2170053915  PROA      3               0.0000000000
        11         1  GLU       CD             24.4373300655        7.9359714766        3.4960860714  PROA      3               0.0000000000
        12         1  GLU       OE1            24.6630650059        6.9622234979        2.7289208938  PROA      3               0.0000000000
        13         1  GLU       OE2            24.3168177324        7.7640591119        4.7342845021  PROA      3               0.0000000000
        14         1  GLU       C              23.7555882056       12.2681094776        2.9230597928  PROA      3               0.0000000000
        15         1  GLU       O              23.3520321318       12.7114974305        3.9995256076  PROA      3               0.0000000000
        16         2  TYR       N              22.9593049814       12.2016498210        1.8409638000  PROA      4               0.0000000000
        17         2  TYR       HN             23.3453541681       11.9221792817        0.9558700434  PROA      4               0.0000000000
        18         2  TYR       CA             21.5479453878       12.5184566994        1.8395438748  PROA      4               0.0000000000
        19         2  TYR       HA             21.2216367821       12.7468263396        2.8446154153  PROA      4               0.0000000000
        20         2  TYR       CB             21.2085848960       13.7034142688        0.8881715445  PROA      4               0.0000000000
        21         2  TYR       HB1            20.1288519314       13.9551561318        0.9457915755  PROA      4               0.0000000000
        22         2  TYR       HB2            21.4584987546       13.4272635389       -0.1597265643  PROA      4               0.0000000000
        23         2  TYR       CG             21.9848623513       14.9426161233        1.2558758149  PROA      4               0.0000000000
        24         2  TYR       CD1            21.9746088681       15.4236386602        2.5755584966  PROA      4               0.0000000000
        25         2  TYR       HD1            21.4012915166       14.9078169037        3.3315984809  PROA      4               0.0000000000
        26         2  TYR       CE1            22.7132451524       16.5609385179        2.9317116148  PROA      4               0.0000000000
        27         2  TYR       HE1            22.7087566764       16.8942256076        3.9592487049  PROA      4               0.0000000000
        28         2  TYR       CZ             23.4500046766       17.2443951982        1.9591965070  PROA      4               0.0000000000
        29         2  TYR       OH             24.2028988647       18.3816422974        2.3037388506  PROA      4               0.0000000000
        30         2  TYR       HH             23.9855759883       18.6003847178        3.2128124452  PROA      4               0.0000000000
        31         2  TYR       CD2            22.7108456881       15.6569131245        0.2855726624  PROA      4               0.0000000000
        32         2  TYR       HD2            22.7119387600       15.3194560542       -0.7365314021  PROA      4               0.0000000000
        33         2  TYR       CE2            23.4397392984       16.8017867028        0.6346013376  PROA      4               0.0000000000
        34         2  TYR       HE2            23.9934911695       17.3490010154       -0.1132531068  PROA      4               0.0000000000
        35         2  TYR       C              20.7696616142       11.2968338383        1.3833846715  PROA      4               0.0000000000
        36         2  TYR       O              20.9578493608       10.7826093678        0.2790567888  PROA      4               0.0000000000
        37         3  LYS       N              19.8583662973       10.7978264729        2.2352478331  PROA      5               0.0000000000
        38         3  LYS       HN             19.7818018434       11.1721362987        3.1731243635  PROA      5               0.0000000000
        39         3  LYS       CA             18.9678360701        9.7058982811        1.9135686107  PROA      5               0.0000000000
        40         3  LYS       HA             19.4693353791        9.0250034370        1.2396996228  PROA      5               0.0000000000
        41         3  LYS       CB             18.5442518948        8.9241821627        3.1813837721  PROA      5               0.0000000000
        42         3  LYS       HB1            17.8682119597        8.0915600489        2.8816952660  PROA      5               0.0000000000
        43         3  LYS       HB2            17.9689333057        9.6050169509        3.8497134296  PROA      5               0.0000000000
        44         3  LYS       CG             19.7014103159        8.3306810879        4.0062142286  PROA      5               0.0000000000
        45         3  LYS       HG1            19.2486979304        7.7576587795        4.8473087995  PROA      5               0.0000000000
        46         3  LYS       HG2            20.3041473287        9.1481120775        4.4627450430  PROA      5               0.0000000000
        47         3  LYS       CD             20.6392245830        7.4046863578        3.2146447437  PROA      5               0.0000000000
        48         3  LYS       HD1            21.3818412121        8.0371766212        2.6790428027  PROA      5               0.0000000000
        49         3  LYS       HD2            20.0401779122        6.8546676991        2.4541165622  PROA      5               0.0000000000
        50         3  LYS       CE             21.3527084042        6.3783653640        4.1080367315  PROA      5               0.0000000000
        51         3  LYS       HE1            20.6066333987        5.6574046481        4.5014708793  PROA      5               0.0000000000
        52         3  LYS       HE2            21.8536593477        6.8749909638        4.9638607717  PROA      5               0.0000000000
        53         3  LYS       NZ             22.3675392040        5.6290767023        3.3530067238  PROA      5               0.0000000000
        54         3  LYS       HZ1            22.0053829064        5.3733935814        2.3945803040  PROA      5               0.0000000000
        55         3  LYS       HZ2            22.6476334038        4.7473398372        3.8541016746  PROA      5               0.0000000000
        56         3  LYS       HZ3            23.2335301873        6.2122132360        3.2157283201  PROA      5               0.0000000000
        57         3  LYS       C              17.7173937574       10.2204823975        1.2106776836  PROA      5               0.0000000000
        58         3  LYS       O              16.7599027167       10.6932189782        1.8255760977  PROA      5               0.0000000000
        59         4  LEU       N              17.6979212571       10.1216263309       -0.1254558814  PROA      6               0.0000000000
        60         4  LEU       HN             18.4759798322        9.7088170029       -0.6066197453  PROA      6               0.0000000000
        61         4  LEU       CA             16.5768533713       10.4920998045       -0.9554436959  PROA      6               0.0000000000
        62         4  LEU       HA             16.0003430677       11.2547382467       -0.4512308009  PROA      6               0.0000000000
        63         4  LEU       CB             17.0293534183       11.0316253309       -2.3393727751  PROA      6               0.0000000000
        64         4  LEU       HB1            16.1370757635       11.4170034798       -2.8814215547  PROA      6               0.0000000000
        65         4  LEU       HB2            17.4603551223       10.1955087866       -2.9328150376  PROA      6               0.0000000000
        66         4  LEU       CG             18.0909777580       12.1546428351       -2.2969232361  PROA      6               0.0000000000
        67         4  LEU       HG             19.0453630686       11.7226120936       -1.9067004238  PROA      6               0.0000000000
        68         4  LEU       CD1            18.3597200384       12.6972524701       -3.7101361829  PROA      6               0.0000000000
        69         4  LEU       HD11           17.4340717847       13.1418765002       -4.1334125714  PROA      6               0.0000000000
        70         4  LEU       HD12           18.7068856672       11.8878518219       -4.3841948863  PROA      6               0.0000000000
        71         4  LEU       HD13           19.1386305219       13.4879974039       -3.6779204303  PROA      6               0.0000000000
        72         4  LEU       CD2            17.6877689478       13.3091468708       -1.3701540325  PROA      6               0.0000000000
        73         4  LEU       HD21           18.4582874827       14.1085520897       -1.4000843197  PROA      6               0.0000000000
        74         4  LEU       HD22           17.5904721315       12.9646207595       -0.3189239521  PROA      6               0.0000000000
        75         4  LEU       HD23           16.7188310330       13.7453611543       -1.6881058033  PROA      6               0.0000000000
        76         4  LEU       C              15.6828202894        9.2809723124       -1.1635360939  PROA      6               0.0000000000
        77         4  LEU       O              16.1497692437        8.1499402564       -1.3239540491  PROA      6               0.0000000000
        78         5  VAL       N              14.3559563607        9.4756362438       -1.1506429258  PROA      7               0.0000000000
        79         5  VAL       HN             13.9737943782       10.3774495313       -0.9269120539  PROA      7               0.0000000000
        80         5  VAL       CA             13.4183181113        8.3949275198       -1.3991929346  PROA      7               0.0000000000
        81         5  VAL       HA             13.9379793334        7.5257725400       -1.7774012085  PROA      7               0.0000000000
        82         5  VAL       CB             12.6583438358        7.9726128063       -0.1436050221  PROA      7               0.0000000000
        83         5  VAL       HB             12.0008930068        8.8053920132        0.1913984090  PROA      7               0.0000000000
        84         5  VAL       CG1            11.8112707630        6.7213850686       -0.4356001052  PROA      7               0.0000000000
        85         5  VAL       HG11           11.2489175329        6.4263557693        0.4734295706  PROA      7               0.0000000000
        86         5  VAL       HG12           12.4666858041        5.8740037844       -0.7285656405  PROA      7               0.0000000000
        87         5  VAL       HG13           11.0804180659        6.8912288306       -1.2507688485  PROA      7               0.0000000000
        88         5  VAL       CG2            13.6487225120        7.6544140238        0.9957467739  PROA      7               0.0000000000
        89         5  VAL       HG21           14.2232321997        8.5571559497        1.2889033650  PROA      7               0.0000000000
        90         5  VAL       HG22           14.3655276019        6.8669722359        0.6832967495  PROA      7               0.0000000000
        91         5  VAL       HG23           13.0993955179        7.2933788578        1.8907536761  PROA      7               0.0000000000
        92         5  VAL       C              12.4556456113        8.8300023022       -2.4902526436  PROA      7               0.0000000000
        93         5  VAL       O              11.8147482173        9.8768097134       -2.4092229154  PROA      7               0.0000000000
        94         6  VAL       N              12.3343601741        8.0307186729       -3.5646677122  PROA      8               0.0000000000
        95         6  VAL       HN             12.8700334421        7.1819743758       -3.6391000486  PROA      8               0.0000000000
        96         6  VAL       CA             11.4010200257        8.2762467968       -4.6469237028  PROA      8               0.0000000000
        97         6  VAL       HA             11.1628017339        9.3292247521       -4.6870800759  PROA      8               0.0000000000
        98         6  VAL       CB             11.9447989420        7.8530632559       -6.0090893808  PROA      8               0.0000000000
        99         6  VAL       HB             12.0470829879        6.7433315657       -6.0609428379  PROA      8               0.0000000000
       100         6  VAL       CG1            10.9934806596        8.3326067558       -7.1231466323  PROA      8               0.0000000000
       101         6  VAL       HG11           10.8817214288        9.4374712843       -7.0888788815  PROA      8               0.0000000000
       102         6  VAL       HG12            9.9880903085        7.8772492492       -7.0219407907  PROA      8               0.0000000000
       103         6  VAL       HG13           11.4033351479        8.0545285347       -8.1180289065  PROA      8               0.0000000000
       104         6  VAL       CG2            13.3422564408        8.4650562962       -6.2205066873  PROA      8               0.0000000000
       105         6  VAL       HG21           13.7205520352        8.1877236394       -7.2278192942  PROA      8               0.0000000000
       106         6  VAL       HG22           14.0668237119        8.0809348171       -5.4742876906  PROA      8               0.0000000000
       107         6  VAL       HG23           13.3022655523        9.5723053035       -6.1506077537  PROA      8               0.0000000000
       108         6  VAL       C              10.1275161678        7.5142149952       -4.3357135861  PROA      8               0.0000000000
       109         6  VAL       O              10.1386148868        6.2924780976       -4.1617249116  PROA      8               0.0000000000
       110         7  VAL       N               8.9963025442        8.2311119402       -4.2313424233  PROA      9               0.0000000000
       111         7  VAL       HN              8.9972964166        9.2146704951       -4.4484650100  PROA      9               0.0000000000
       112         7  VAL       CA              7.7260065650        7.7014862829       -3.7740462810  PROA      9               0.0000000000
       113         7  VAL       HA              7.7579587887        6.6242141933       -3.7909680423  PROA      9               0.0000000000
       114         7  VAL       CB              7.3341102478        8.1736034427       -2.3667027393  PROA      9               0.0000000000
       115         7  VAL       HB              6.3689191894        7.6964117431       -2.0805969795  PROA      9               0.0000000000
       116         7  VAL       CG1             8.3866667218        7.7193884752       -1.3380305077  PROA      9               0.0000000000
       117         7  VAL       HG11            9.3514924997        8.2375272262       -1.5231646635  PROA      9               0.0000000000
       118         7  VAL       HG12            8.5489238028        6.6224749906       -1.3952325859  PROA      9               0.0000000000
       119         7  VAL       HG13            8.0533830227        7.9740640817       -0.3096653713  PROA      9               0.0000000000
       120         7  VAL       CG2             7.1570969873        9.7044220498       -2.3097972191  PROA      9               0.0000000000
       121         7  VAL       HG21            8.0915151432       10.2249207672       -2.6083909330  PROA      9               0.0000000000
       122         7  VAL       HG22            6.9064361308       10.0234486496       -1.2784969866  PROA      9               0.0000000000
       123         7  VAL       HG23            6.3350323230       10.0473043984       -2.9710478509  PROA      9               0.0000000000
       124         7  VAL       C               6.6524975768        8.1154942040       -4.7555056898  PROA      9               0.0000000000
       125         7  VAL       O               6.8369352300        9.0232427692       -5.5625004691  PROA      9               0.0000000000
       126         8  GLY       N               5.4905037899        7.4377981319       -4.7428077499  PROA      10              0.0000000000
       127         8  GLY       HN              5.3855772168        6.6321180538       -4.1551111799  PROA      10              0.0000000000
       128         8  GLY       CA              4.3730895341        7.8011234627       -5.6066585337  PROA      10              0.0000000000
       129         8  GLY       HA1             4.7214521889        8.3908942335       -6.4396036725  PROA      10              0.0000000000
       130         8  GLY       HA2             3.6482387945        8.3202872229       -4.9983079352  PROA      10              0.0000000000
       131         8  GLY       C               3.7033391658        6.6066790760       -6.2105738285  PROA      10              0.0000000000
       132         8  GLY       O               4.2566703544        5.5113351794       -6.2445798629  PROA      10              0.0000000000
       133         9  ALA       N               2.4691692034        6.8125328828       -6.6991580107  PROA      11              0.0000000000
       134         9  ALA       HN              2.1174389843        7.7439445746       -6.7010935690  PROA      11              0.0000000000
       135         9  ALA       CA              1.5569372720        5.8445976614       -7.2811667142  PROA      11              0.0000000000
       136         9  ALA       HA              1.1279766869        5.2998873703       -6.4505581018  PROA      11              0.0000000000
       137         9  ALA       CB              0.4314652979        6.6360138513       -7.9625372813  PROA      11              0.0000000000
       138         9  ALA       HB1            -0.1142993852        7.2509400177       -7.2159596003  PROA      11              0.0000000000
       139         9  ALA       HB2            -0.3004385501        5.9715444749       -8.4628621186  PROA      11              0.0000000000
       140         9  ALA       HB3             0.8627507102        7.3231506557       -8.7165404746  PROA      11              0.0000000000
       141         9  ALA       C               2.1086441619        4.7701462391       -8.2318373792  PROA      11              0.0000000000
       142         9  ALA       O               3.2158688828        4.8549256611       -8.7643617684  PROA      11              0.0000000000
       143        10  GLY       N               1.3315547954        3.6816554119       -8.4403990608  PROA      12              0.0000000000
       144        10  GLY       HN              0.4566932807        3.5966376506       -7.9560132796  PROA      12              0.0000000000
       145        10  GLY       CA              1.7578509721        2.5294206637       -9.2469958698  PROA      12              0.0000000000
       146        10  GLY       HA1             0.9719698150        1.7733564156       -9.1570316630  PROA      12              0.0000000000
       147        10  GLY       HA2             2.6840642028        2.1272928158       -8.8279258322  PROA      12              0.0000000000
       148        10  GLY       QQH2            1.4483173182        3.3660583144       -8.6613259268  PROA      12              0.0000000000
       149        10  GLY       C               1.8905510735        2.8910932955      -10.7194829691  PROA      12              0.0000000000
       150        10  GLY       O               0.9117360989        3.3241444904      -11.3662328537  PROA      12              0.0000000000
       151        11  GLY       N               3.0829982700        2.6651319323      -11.2940435038  PROA      13              0.0000000000
       152        11  GLY       HN              3.8299543541        2.2788749083      -10.7245426488  PROA      13              0.0000000000
       153        11  GLY       CA              3.3267254952        2.6598525237      -12.7386596241  PROA      13              0.0000000000
       154        11  GLY       HA1             2.4159575904        2.3504024230      -13.2575563194  PROA      13              0.0000000000
       155        11  GLY       HA2             4.1213950149        1.9353602851      -12.9242214778  PROA      13              0.0000000000
       156        11  GLY       QQH3            3.6356023470        3.6398026572      -13.1032634325  PROA      13              0.0000000000
       157        11  GLY       C               3.7521171104        4.0094601997      -13.2407995613  PROA      13              0.0000000000
       158        11  GLY       O               3.9344089379        4.2114640970      -14.4388728395  PROA      13              0.0000000000
       159        12  VAL       N               3.9466596398        4.9911911199      -12.3553499775  PROA      14              0.0000000000
       160        12  VAL       HN              3.8587406892        4.8243789021      -11.3725892741  PROA      14              0.0000000000
       161        12  VAL       CA              4.1334277050        6.3847644346      -12.7530784250  PROA      14              0.0000000000
       162        12  VAL       HA              3.4023233295        6.5916609587      -13.5180771825  PROA      14              0.0000000000
       163        12  VAL       CB              3.8470826830        7.3533389139      -11.6172036623  PROA      14              0.0000000000
       164        12  VAL       HB              3.9621421439        8.4053301698      -11.9774441180  PROA      14              0.0000000000
       165        12  VAL       CG1             2.3829476944        7.1777705911      -11.1798234719  PROA      14              0.0000000000
       166        12  VAL       HG11            2.1867426182        6.1553536634      -10.7977119137  PROA      14              0.0000000000
       167        12  VAL       HG12            1.6893612292        7.3765620883      -12.0240832114  PROA      14              0.0000000000
       168        12  VAL       HG13            2.1580681110        7.8952675756      -10.3642403644  PROA      14              0.0000000000
       169        12  VAL       CG2             4.8218049762        7.1365818278      -10.4483438531  PROA      14              0.0000000000
       170        12  VAL       HG21            4.8436564038        6.0772262272      -10.1290242074  PROA      14              0.0000000000
       171        12  VAL       HG22            4.5153832707        7.7500220505       -9.5760631268  PROA      14              0.0000000000
       172        12  VAL       HG23            5.8492706872        7.4381639008      -10.7381222619  PROA      14              0.0000000000
       173        12  VAL       C               5.4900140393        6.7090270493      -13.3681439639  PROA      14              0.0000000000
       174        12  VAL       O               5.6377556879        7.6835643786      -14.1059208808  PROA      14              0.0000000000
       175        13  GLY       N               6.5035327754        5.8665484837      -13.1237588297  PROA      15              0.0000000000
       176        13  GLY       HN              6.3698902075        5.1284489195      -12.4499014561  PROA      15              0.0000000000
       177        13  GLY       CA              7.7946558542        5.9167475511      -13.7856829615  PROA      15              0.0000000000
       178        13  GLY       HA1             7.8060929655        6.6815123452      -14.5447502237  PROA      15              0.0000000000
       179        13  GLY       HA2             7.9833045423        4.9386816743      -14.1927791003  PROA      15              0.0000000000
       180        13  GLY       C               8.9250851840        6.2180128143      -12.8621119499  PROA      15              0.0000000000
       181        13  GLY       O               9.9504431484        6.7138706142      -13.3040529797  PROA      15              0.0000000000
       182        14  LYS       N               8.7975639867        5.9321615101      -11.5567459586  PROA      16              0.0000000000
       183        14  LYS       HN              7.9662067718        5.4597499521      -11.2389960818  PROA      16              0.0000000000
       184        14  LYS       CA              9.8254693884        6.1809290653      -10.5580713062  PROA      16              0.0000000000
       185        14  LYS       HA             10.0420226740        7.2402021564      -10.5429687902  PROA      16              0.0000000000
       186        14  LYS       CB              9.3059914970        5.7202678788       -9.1745788264  PROA      16              0.0000000000
       187        14  LYS       HB1            10.1014218720        5.8323339514       -8.4028559371  PROA      16              0.0000000000
       188        14  LYS       HB2             9.0490400551        4.6389974127       -9.2366602815  PROA      16              0.0000000000
       189        14  LYS       CG              8.0681156546        6.5065097652       -8.7290516278  PROA      16              0.0000000000
       190        14  LYS       HG1             7.2708810216        6.4037632119       -9.4926744455  PROA      16              0.0000000000
       191        14  LYS       HG2             8.3449862049        7.5828470320       -8.6803158202  PROA      16              0.0000000000
       192        14  LYS       CD              7.5080892534        6.0839239067       -7.3678630693  PROA      16              0.0000000000
       193        14  LYS       HD1             6.6300959373        6.7276066846       -7.1411566146  PROA      16              0.0000000000
       194        14  LYS       HD2             8.2823478933        6.2782404485       -6.5897857966  PROA      16              0.0000000000
       195        14  LYS       CE              7.0915871058        4.6236746700       -7.2488141723  PROA      16              0.0000000000
       196        14  LYS       HE1             6.7589883779        4.4139077021       -6.2306843559  PROA      16              0.0000000000
       197        14  LYS       HE2             7.9273877373        3.9740995992       -7.4985069508  PROA      16              0.0000000000
       198        14  LYS       NZ              5.9673573924        4.3096574206       -8.1766251691  PROA      16              0.0000000000
       199        14  LYS       HZ1             6.1993647859        4.5174176173       -9.1665976960  PROA      16              0.0000000000
       200        14  LYS       HZ2             5.0976894267        4.7970425547       -7.9057772538  PROA      16              0.0000000000
       201        14  LYS       HZ3             5.7679603800        3.2725488348       -8.1819941034  PROA      16              0.0000000000
       202        14  LYS       QQH4            7.3940093152        5.6839616408       -7.3352555764  PROA      16              0.0000000000
       203        14  LYS       C              11.1299402782        5.4545803536      -10.8256517881  PROA      16              0.0000000000
       204        14  LYS       O              12.2107687622        6.0470637043      -10.8552528463  PROA      16              0.0000000000
       205        15  SER       N              11.0393752187        4.1394552810      -11.0912371696  PROA      17              0.0000000000
       206        15  SER       HN             10.2279094932        3.6493599264      -10.7916820426  PROA      17              0.0000000000
       207        15  SER       CA             12.1652378022        3.3161858126      -11.4854743547  PROA      17              0.0000000000
       208        15  SER       HA             12.9228899955        3.3886747100      -10.7161242594  PROA      17              0.0000000000
       209        15  SER       CB             11.7348915158        1.8500160836      -11.6469469169  PROA      17              0.0000000000
       210        15  SER       HB1            12.5935509404        1.2503011288      -11.9704318277  PROA      17              0.0000000000
       211        15  SER       HB2            10.9200112214        1.7874435834      -12.3693953693  PROA      17              0.0000000000
       212        15  SER       OG             11.2400490554        1.3412390256      -10.4040134722  PROA      17              0.0000000000
       213        15  SER       HG1            11.9024906694        1.5690059441       -9.6865750054  PROA      17              0.0000000000
       214        15  SER       QQH5           12.0473659544        2.9146019239      -11.5297016895  PROA      17              0.0000000000
       215        15  SER       C              12.8044568392        3.7762838355      -12.7835445312  PROA      17              0.0000000000
       216        15  SER       O              14.0186753779        3.9508789552      -12.8557559012  PROA      17              0.0000000000
       217        16  ALA       N              11.9820258595        4.0561138271      -13.8175099234  PROA      18              0.0000000000
       218        16  ALA       HN             11.0026436293        3.8515898851      -13.7347268732  PROA      18              0.0000000000
       219        16  ALA       CA             12.4080347025        4.6026606296      -15.0913061932  PROA      18              0.0000000000
       220        16  ALA       HA             13.1240062251        3.9174139333      -15.5203781663  PROA      18              0.0000000000
       221        16  ALA       CB             11.1907511982        4.6830190793      -16.0298232883  PROA      18              0.0000000000
       222        16  ALA       HB1            10.7219261582        3.6791055198      -16.1247020266  PROA      18              0.0000000000
       223        16  ALA       HB2            11.4883932290        5.0278596497      -17.0414401522  PROA      18              0.0000000000
       224        16  ALA       HB3            10.4313352149        5.3833017903      -15.6210930352  PROA      18              0.0000000000
       225        16  ALA       C              13.0850769477        5.9725137172      -15.0010729766  PROA      18              0.0000000000
       226        16  ALA       O              14.1242614669        6.2146007268      -15.6121120714  PROA      18              0.0000000000
       227        17  LEU       N              12.5223048458        6.8980186425      -14.2017880247  PROA      19              0.0000000000
       228        17  LEU       HN             11.6327146901        6.6995852554      -13.7734684133  PROA      19              0.0000000000
       229        17  LEU       CA             13.0771190612        8.2001163115      -13.8818007004  PROA      19              0.0000000000
       230        17  LEU       HA             13.2399272345        8.7401294750      -14.8024655850  PROA      19              0.0000000000
       231        17  LEU       CB             12.0517847421        8.9531475785      -12.9869590298  PROA      19              0.0000000000
       232        17  LEU       HB1            11.9597128716        8.4177781848      -12.0165797838  PROA      19              0.0000000000
       233        17  LEU       HB2            11.0546896958        8.8979541338      -13.4783033392  PROA      19              0.0000000000
       234        17  LEU       CG             12.3230247749       10.4454971589      -12.7123474462  PROA      19              0.0000000000
       235        17  LEU       HG             13.4104195512       10.5929714775      -12.5192696392  PROA      19              0.0000000000
       236        17  LEU       CD1            11.9058533261       11.2998545577      -13.9178866828  PROA      19              0.0000000000
       237        17  LEU       HD11           12.1387462956       12.3706388668      -13.7358922179  PROA      19              0.0000000000
       238        17  LEU       HD12           10.8121294065       11.2121464986      -14.0950305421  PROA      19              0.0000000000
       239        17  LEU       HD13           12.4358599861       10.9665328441      -14.8327947186  PROA      19              0.0000000000
       240        17  LEU       CD2            11.5647631547       10.9137910168      -11.4594199043  PROA      19              0.0000000000
       241        17  LEU       HD21           10.4704789853       10.7805416477      -11.5977194583  PROA      19              0.0000000000
       242        17  LEU       HD22           11.7638027268       11.9898304928      -11.2672616036  PROA      19              0.0000000000
       243        17  LEU       HD23           11.8834388879       10.3330817506      -10.5679080423  PROA      19              0.0000000000
       244        17  LEU       C              14.4197317875        8.0935577491      -13.1720273021  PROA      19              0.0000000000
       245        17  LEU       O              15.3939032211        8.7566040963      -13.5228842246  PROA      19              0.0000000000
       246        18  THR       N              14.5178932497        7.2032624330      -12.1669656524  PROA      20              0.0000000000
       247        18  THR       HN             13.7047515102        6.6876388170      -11.8879161624  PROA      20              0.0000000000
       248        18  THR       CA             15.7548806879        6.9596878448      -11.4300126994  PROA      20              0.0000000000
       249        18  THR       HA             16.1131386979        7.9266965388      -11.1051317290  PROA      20              0.0000000000
       250        18  THR       CB             15.5642521658        6.1233450711      -10.1700674000  PROA      20              0.0000000000
       251        18  THR       HB             15.3633898131        5.0539054840      -10.4161415788  PROA      20              0.0000000000
       252        18  THR       OG1            14.4806860337        6.6200954331       -9.3944733091  PROA      20              0.0000000000
       253        18  THR       HG1            13.6604091607        6.3880303999       -9.8636399726  PROA      20              0.0000000000
       254        18  THR       CG2            16.8094056790        6.2462022833       -9.2813924022  PROA      20              0.0000000000
       255        18  THR       HG21           17.0262145107        7.3137684035       -9.0656250882  PROA      20              0.0000000000
       256        18  THR       HG22           17.6983737212        5.7927517530       -9.7648901464  PROA      20              0.0000000000
       257        18  THR       HG23           16.6358869672        5.7284073080       -8.3143123395  PROA      20              0.0000000000
       258        18  THR       C              16.8654735172        6.3584721556      -12.2813274931  PROA      20              0.0000000000
       259        18  THR       O              18.0044740396        6.8196503620      -12.2665632009  PROA      20              0.0000000000
       260        19  ILE       N              16.5811487690        5.3369544357      -13.1153766701  PROA      21              0.0000000000
       261        19  ILE       HN             15.6733949561        4.9054240225      -13.1201341083  PROA      21              0.0000000000
       262        19  ILE       CA             17.5849868206        4.7876255069      -14.0244420612  PROA      21              0.0000000000
       263        19  ILE       HA             18.4810785737        4.6467144840      -13.4358851791  PROA      21              0.0000000000
       264        19  ILE       CB             17.2237922810        3.3991982977      -14.5421439096  PROA      21              0.0000000000
       265        19  ILE       HB             16.9791182026        2.7852234012      -13.6440225099  PROA      21              0.0000000000
       266        19  ILE       CG2            15.9671284132        3.4375304853      -15.4273173394  PROA      21              0.0000000000
       267        19  ILE       HG21           16.1712577420        3.9227999394      -16.4005410952  PROA      21              0.0000000000
       268        19  ILE       HG22           15.1577632402        3.9989267611      -14.9321868352  PROA      21              0.0000000000
       269        19  ILE       HG23           15.6019094376        2.4086176834      -15.6121043890  PROA      21              0.0000000000
       270        19  ILE       CG1            18.4193686604        2.7169085446      -15.2491681864  PROA      21              0.0000000000
       271        19  ILE       HG11           19.3365013613        2.9261332249      -14.6561054813  PROA      21              0.0000000000
       272        19  ILE       HG12           18.5520747461        3.1616991880      -16.2606260634  PROA      21              0.0000000000
       273        19  ILE       CD             18.2653147046        1.1963522499      -15.3674337732  PROA      21              0.0000000000
       274        19  ILE       HD1            19.1676529599        0.7447178605      -15.8317504036  PROA      21              0.0000000000
       275        19  ILE       HD2            17.3880200137        0.9379253708      -15.9962710673  PROA      21              0.0000000000
       276        19  ILE       HD3            18.1225115396        0.7396615320      -14.3636479033  PROA      21              0.0000000000
       277        19  ILE       C              17.9828654666        5.7547871844      -15.1395049762  PROA      21              0.0000000000
       278        19  ILE       O              19.1435295422        5.8144184279      -15.5526101057  PROA      21              0.0000000000
       279        20  GLN       N              17.0445733441        6.6037763858      -15.6117567242  PROA      22              0.0000000000
       280        20  GLN       HN             16.0848490720        6.4849838198      -15.3442462507  PROA      22              0.0000000000
       281        20  GLN       CA             17.3310297173        7.7373348320      -16.4729715432  PROA      22              0.0000000000
       282        20  GLN       HA             17.8683660915        7.3505334312      -17.3271233324  PROA      22              0.0000000000
       283        20  GLN       CB             16.0153446786        8.3832126730      -16.9826309262  PROA      22              0.0000000000
       284        20  GLN       HB1            15.4441243945        8.7824117876      -16.1172513438  PROA      22              0.0000000000
       285        20  GLN       HB2            15.3944740063        7.5683583059      -17.4219744853  PROA      22              0.0000000000
       286        20  GLN       CG             16.1863190992        9.4954999043      -18.0473412560  PROA      22              0.0000000000
       287        20  GLN       HG1            16.7549653334       10.3496322211      -17.6260229828  PROA      22              0.0000000000
       288        20  GLN       HG2            15.1945985275        9.8783801717      -18.3603720496  PROA      22              0.0000000000
       289        20  GLN       CD             16.9399228044        8.9997892839      -19.2820954176  PROA      22              0.0000000000
       290        20  GLN       OE1            18.1199006295        9.2905267830      -19.4837721073  PROA      22              0.0000000000
       291        20  GLN       NE2            16.2399882249        8.2408966776      -20.1531920080  PROA      22              0.0000000000
       292        20  GLN       HE21           15.2438613637        8.1777702380      -20.0437383783  PROA      22              0.0000000000
       293        20  GLN       HE22           16.7124220155        7.8673777606      -20.9471459819  PROA      22              0.0000000000
       294        20  GLN       C              18.2524482961        8.7756985777      -15.8171976320  PROA      22              0.0000000000
       295        20  GLN       O              19.1721059300        9.2986941994      -16.4438523159  PROA      22              0.0000000000
       296        21  LEU       N              18.0866862621        9.0929458444      -14.5153323307  PROA      23              0.0000000000
       297        21  LEU       HN             17.2808298685        8.7710655130      -14.0096289252  PROA      23              0.0000000000
       298        21  LEU       CA             19.0634551299        9.8916283855      -13.7792374956  PROA      23              0.0000000000
       299        21  LEU       HA             19.1704346287       10.8461589235      -14.2740761238  PROA      23              0.0000000000
       300        21  LEU       CB             18.5977851752       10.1469075872      -12.3184229838  PROA      23              0.0000000000
       301        21  LEU       HB1            18.4485978131        9.1672382024      -11.8174756873  PROA      23              0.0000000000
       302        21  LEU       HB2            17.6052993280       10.6478012155      -12.3365644904  PROA      23              0.0000000000
       303        21  LEU       CG             19.5609058619       10.9812919246      -11.4338275091  PROA      23              0.0000000000
       304        21  LEU       HG             20.6197042595       10.6913803230      -11.6222221925  PROA      23              0.0000000000
       305        21  LEU       CD1            19.4371015329       12.4787390624      -11.7376861693  PROA      23              0.0000000000
       306        21  LEU       HD11           19.6925508239       12.6830483849      -12.7997109851  PROA      23              0.0000000000
       307        21  LEU       HD12           20.1215831943       13.0706394172      -11.0949154961  PROA      23              0.0000000000
       308        21  LEU       HD13           18.3976199864       12.8245780112      -11.5554260990  PROA      23              0.0000000000
       309        21  LEU       CD2            19.3156625160       10.6949499029       -9.9464935228  PROA      23              0.0000000000
       310        21  LEU       HD21           19.5088819099        9.6251922691       -9.7222897590  PROA      23              0.0000000000
       311        21  LEU       HD22           18.2639295023       10.9082372740       -9.6791399811  PROA      23              0.0000000000
       312        21  LEU       HD23           19.9771048980       11.3184124525       -9.3097851479  PROA      23              0.0000000000
       313        21  LEU       C              20.4499131237        9.2549091403      -13.7290820396  PROA      23              0.0000000000
       314        21  LEU       O              21.4626474538        9.9047713420      -13.9802244592  PROA      23              0.0000000000
       315        22  ILE       N              20.5331758742        7.9481898454      -13.4209960024  PROA      24              0.0000000000
       316        22  ILE       HN             19.6930207545        7.4455896609      -13.2053230912  PROA      24              0.0000000000
       317        22  ILE       CA             21.8022734182        7.3144197991      -13.0974331267  PROA      24              0.0000000000
       318        22  ILE       HA             22.4715750035        8.0531800534      -12.6800791673  PROA      24              0.0000000000
       319        22  ILE       CB             21.6089230132        6.2238204590      -12.0461173545  PROA      24              0.0000000000
       320        22  ILE       HB             20.8792038310        5.4685187071      -12.4261164616  PROA      24              0.0000000000
       321        22  ILE       CG2            22.9378710934        5.4929922583      -11.7515656436  PROA      24              0.0000000000
       322        22  ILE       HG21           23.7277558146        6.2098815349      -11.4429767160  PROA      24              0.0000000000
       323        22  ILE       HG22           23.3004561875        4.9241324043      -12.6285807040  PROA      24              0.0000000000
       324        22  ILE       HG23           22.7925164361        4.7654791524      -10.9232214803  PROA      24              0.0000000000
       325        22  ILE       CG1            21.0176778432        6.8002999820      -10.7348677511  PROA      24              0.0000000000
       326        22  ILE       HG11           20.9683469058        5.9628826569      -10.0089232157  PROA      24              0.0000000000
       327        22  ILE       HG12           19.9758548391        7.1460248492      -10.8995568963  PROA      24              0.0000000000
       328        22  ILE       CD             21.8194708080        7.9461794764      -10.1113244807  PROA      24              0.0000000000
       329        22  ILE       HD1            21.7957360360        8.8495462624      -10.7560307898  PROA      24              0.0000000000
       330        22  ILE       HD2            22.8793380977        7.6553070005       -9.9597318000  PROA      24              0.0000000000
       331        22  ILE       HD3            21.3939913959        8.2186063608       -9.1220793020  PROA      24              0.0000000000
       332        22  ILE       C              22.5238462943        6.7731282672      -14.3185726068  PROA      24              0.0000000000
       333        22  ILE       O              23.6383329589        7.1924346814      -14.6331776200  PROA      24              0.0000000000
       334        23  GLN       N              21.9246561480        5.8304611304      -15.0677096865  PROA      25              0.0000000000
       335        23  GLN       HN             20.9864129059        5.5434689435      -14.8676443474  PROA      25              0.0000000000
       336        23  GLN       CA             22.5535364751        5.2477580198      -16.2396291935  PROA      25              0.0000000000
       337        23  GLN       HA             23.6144749220        5.1327364064      -16.0624072921  PROA      25              0.0000000000
       338        23  GLN       CB             21.9367498197        3.8546186394      -16.5522891253  PROA      25              0.0000000000
       339        23  GLN       HB1            22.3915393558        3.4544037147      -17.4890887981  PROA      25              0.0000000000
       340        23  GLN       HB2            20.8450921589        3.9705993965      -16.7380236302  PROA      25              0.0000000000
       341        23  GLN       CG             22.1269752672        2.7832843435      -15.4464296601  PROA      25              0.0000000000
       342        23  GLN       HG1            21.7006138612        1.8142479415      -15.7821606435  PROA      25              0.0000000000
       343        23  GLN       HG2            21.5836466843        3.0923128018      -14.5278268806  PROA      25              0.0000000000
       344        23  GLN       CD             23.5857961147        2.5704216375      -15.0426630081  PROA      25              0.0000000000
       345        23  GLN       OE1            24.0210166217        2.9900940905      -13.9662553252  PROA      25              0.0000000000
       346        23  GLN       NE2            24.3726880448        1.8872394509      -15.8978352508  PROA      25              0.0000000000
       347        23  GLN       HE21           25.3272003711        1.7364261915      -15.6353975762  PROA      25              0.0000000000
       348        23  GLN       HE22           24.0110252625        1.5784706622      -16.7868992873  PROA      25              0.0000000000
       349        23  GLN       C              22.3996932357        6.1332657273      -17.4676433888  PROA      25              0.0000000000
       350        23  GLN       O              23.2099543737        6.0745476545      -18.3918856749  PROA      25              0.0000000000
       351        24  ASN       N              21.3388021212        6.9670483240      -17.4895047669  PROA      26              0.0000000000
       352        24  ASN       HN             20.7585801430        7.0137314093      -16.6760280889  PROA      26              0.0000000000
       353        24  ASN       CA             20.9059324131        7.7565082970      -18.6364272197  PROA      26              0.0000000000
       354        24  ASN       HA             20.1079681374        8.3827436673      -18.2867132628  PROA      26              0.0000000000
       355        24  ASN       CB             21.9511004476        8.7152306050      -19.2776261384  PROA      26              0.0000000000
       356        24  ASN       HB1            21.4549332783        9.3329131471      -20.0580366649  PROA      26              0.0000000000
       357        24  ASN       HB2            22.7518421432        8.1346542639      -19.7740608143  PROA      26              0.0000000000
       358        24  ASN       CG             22.6170159429        9.6858338683      -18.3037838268  PROA      26              0.0000000000
       359        24  ASN       OD1            23.7391824518       10.1300432440      -18.5740965760  PROA      26              0.0000000000
       360        24  ASN       ND2            21.9749267372       10.0263847157      -17.1690838665  PROA      26              0.0000000000
       361        24  ASN       HD21           22.4145624861       10.7080576169      -16.5769078224  PROA      26              0.0000000000
       362        24  ASN       HD22           21.0533396450        9.6906700513      -16.9748057399  PROA      26              0.0000000000
       363        24  ASN       C              20.2265939075        6.8806229710      -19.6703670599  PROA      26              0.0000000000
       364        24  ASN       O              20.2714830014        7.1414073186      -20.8685469631  PROA      26              0.0000000000
       365        25  HSD       N              19.5756830582        5.7986731325      -19.2155625468  PROA      27              0.0000000000
       366        25  HSD       HN             19.5148212923        5.6204071961      -18.2368181372  PROA      27              0.0000000000
       367        25  HSD       CA             18.9391022627        4.8252019230      -20.0746702924  PROA      27              0.0000000000
       368        25  HSD       HA             18.8877860281        5.1849746293      -21.0934203156  PROA      27              0.0000000000
       369        25  HSD       CB             19.6940456989        3.4757978258      -20.0384681135  PROA      27              0.0000000000
       370        25  HSD       HB1            19.1192959935        2.6895316038      -20.5743639168  PROA      27              0.0000000000
       371        25  HSD       HB2            19.8135403114        3.1507699071      -18.9814529007  PROA      27              0.0000000000
       372        25  HSD       ND1            22.1135277680        2.7615664259      -20.3700073957  PROA      27              0.0000000000
       373        25  HSD       HD1            22.1188474611        1.9824635778      -19.7315435288  PROA      27              0.0000000000
       374        25  HSD       CG             21.0483739774        3.5706879101      -20.6886886906  PROA      27              0.0000000000
       375        25  HSD       CE1            23.1442254211        3.1204141135      -21.1679119457  PROA      27              0.0000000000
       376        25  HSD       HE1            24.1149610201        2.6189692253      -21.1171236005  PROA      27              0.0000000000
       377        25  HSD       NE2            22.8236935488        4.1190668933      -21.9786652066  PROA      27              0.0000000000
       378        25  HSD       CD2            21.4942527580        4.3941783392      -21.6778680361  PROA      27              0.0000000000
       379        25  HSD       HD2            20.9522950941        5.1533947821      -22.2282828174  PROA      27              0.0000000000
       380        25  HSD       C              17.5219067966        4.6159961038      -19.6133270742  PROA      27              0.0000000000
       381        25  HSD       O              17.2819286672        4.2806300043      -18.4592214045  PROA      27              0.0000000000
       382        26  PHE       N              16.5380527577        4.8365753760      -20.5003843095  PROA      28              0.0000000000
       383        26  PHE       HN             16.7540573708        5.1400325804      -21.4333957660  PROA      28              0.0000000000
       384        26  PHE       CA             15.1378631314        4.5717425428      -20.2385968337  PROA      28              0.0000000000
       385        26  PHE       HA             14.9077709791        4.9890049657      -19.2667430975  PROA      28              0.0000000000
       386        26  PHE       CB             14.2692837525        5.2788715817      -21.3126053798  PROA      28              0.0000000000
       387        26  PHE       HB1            14.5146848455        4.8626558417      -22.3149031224  PROA      28              0.0000000000
       388        26  PHE       HB2            14.5048044136        6.3635730027      -21.3226001511  PROA      28              0.0000000000
       389        26  PHE       CG             12.7922529425        5.1498600012      -21.0808595018  PROA      28              0.0000000000
       390        26  PHE       CD1            12.2120775582        5.7497055444      -19.9533079042  PROA      28              0.0000000000
       391        26  PHE       HD1            12.8337291777        6.2859118548      -19.2510299000  PROA      28              0.0000000000
       392        26  PHE       CE1            10.8309414185        5.6851017881      -19.7484696192  PROA      28              0.0000000000
       393        26  PHE       HE1            10.3955308533        6.1666965459      -18.8876610316  PROA      28              0.0000000000
       394        26  PHE       CZ             10.0209237158        5.0120318356      -20.6692309301  PROA      28              0.0000000000
       395        26  PHE       HZ              8.9523618956        4.9717359776      -20.5314564434  PROA      28              0.0000000000
       396        26  PHE       CD2            11.9722115332        4.4671943860      -21.9935385182  PROA      28              0.0000000000
       397        26  PHE       HD2            12.4058462983        4.0047674450      -22.8685909335  PROA      28              0.0000000000
       398        26  PHE       CE2            10.5917878459        4.3885922929      -21.7822803959  PROA      28              0.0000000000
       399        26  PHE       HE2             9.9657537727        3.8598661108      -22.4862838798  PROA      28              0.0000000000
       400        26  PHE       C              14.8364489543        3.0745543616      -20.1628375047  PROA      28              0.0000000000
       401        26  PHE       O              15.5300765644        2.2547559516      -20.7605710393  PROA      28              0.0000000000
       402        27  VAL       N              13.7888945559        2.6748357267      -19.4162634738  PROA      29              0.0000000000
       403        27  VAL       HN             13.2226363594        3.3379969128      -18.9371998710  PROA      29              0.0000000000
       404        27  VAL       CA             13.3494825327        1.2922916794      -19.3534765673  PROA      29              0.0000000000
       405        27  VAL       HA             13.9557295746        0.6796516219      -20.0034927083  PROA      29              0.0000000000
       406        27  VAL       CB             13.4668277123        0.6964454157      -17.9521066392  PROA      29              0.0000000000
       407        27  VAL       HB             12.9459890399        1.3583856608      -17.2205990075  PROA      29              0.0000000000
       408        27  VAL       CG1            12.8499781131       -0.7159916637      -17.8815589761  PROA      29              0.0000000000
       409        27  VAL       HG11           13.0176792346       -1.1500584056      -16.8723772643  PROA      29              0.0000000000
       410        27  VAL       HG12           13.3237239072       -1.3860706193      -18.6295778946  PROA      29              0.0000000000
       411        27  VAL       HG13           11.7561324037       -0.6922799218      -18.0555809186  PROA      29              0.0000000000
       412        27  VAL       CG2            14.9602812469        0.6098599868      -17.5858289557  PROA      29              0.0000000000
       413        27  VAL       HG21           15.0818454336        0.2349971002      -16.5486712308  PROA      29              0.0000000000
       414        27  VAL       HG22           15.4554032299        1.6004853949      -17.6592743154  PROA      29              0.0000000000
       415        27  VAL       HG23           15.4863777659       -0.0885626284      -18.2688512568  PROA      29              0.0000000000
       416        27  VAL       C              11.9309492017        1.1952366424      -19.8833158925  PROA      29              0.0000000000
       417        27  VAL       O              10.9842967296        1.7587695963      -19.3318204776  PROA      29              0.0000000000
       418        28  ASP       N              11.7536647705        0.4559759242      -20.9962991520  PROA      30              0.0000000000
       419        28  ASP       HN             12.5380142210        0.0746193273      -21.4863995038  PROA      30              0.0000000000
       420        28  ASP       CA             10.4606016102        0.1624999283      -21.5784089554  PROA      30              0.0000000000
       421        28  ASP       HA              9.7130973036        0.8205104476      -21.1574398339  PROA      30              0.0000000000
       422        28  ASP       CB             10.5095938683        0.4181038119      -23.1190909803  PROA      30              0.0000000000
       423        28  ASP       HB1            10.8464338304        1.4616143060      -23.2962902432  PROA      30              0.0000000000
       424        28  ASP       HB2             9.4847646569        0.3203047659      -23.5358592086  PROA      30              0.0000000000
       425        28  ASP       CG             11.4164347062       -0.5013190506      -23.9142661742  PROA      30              0.0000000000
       426        28  ASP       OD1            12.1915163601       -1.3003757056      -23.3343687396  PROA      30              0.0000000000
       427        28  ASP       OD2            11.3816662760       -0.4216442356      -25.1715645871  PROA      30              0.0000000000
       428        28  ASP       C              10.0311407904       -1.2686922051      -21.2381605149  PROA      30              0.0000000000
       429        28  ASP       O               8.9044991600       -1.6858085033      -21.5233952591  PROA      30              0.0000000000
       430        29  GLU       N              10.9147555572       -2.0539821808      -20.5950366882  PROA      31              0.0000000000
       431        29  GLU       HN             11.8287885513       -1.7019881782      -20.4198917965  PROA      31              0.0000000000
       432        29  GLU       CA             10.6542073845       -3.4084244939      -20.1543505945  PROA      31              0.0000000000
       433        29  GLU       HA             10.0370942268       -3.8960802521      -20.8955054099  PROA      31              0.0000000000
       434        29  GLU       CB             11.9587243414       -4.2322981672      -20.0261659249  PROA      31              0.0000000000
       435        29  GLU       HB1            11.6983604654       -5.1863923889      -19.5201606122  PROA      31              0.0000000000
       436        29  GLU       HB2            12.6834444953       -3.6816408483      -19.3862625248  PROA      31              0.0000000000
       437        29  GLU       CG             12.6199282480       -4.6228559588      -21.3688392907  PROA      31              0.0000000000
       438        29  GLU       HG1            13.0603405720       -3.7353546376      -21.8659659893  PROA      31              0.0000000000
       439        29  GLU       HG2            11.8565557518       -5.0530668348      -22.0509642074  PROA      31              0.0000000000
       440        29  GLU       CD             13.7060846913       -5.6559971699      -21.1445571586  PROA      31              0.0000000000
       441        29  GLU       OE1            13.5295995917       -6.8423029454      -21.5320275983  PROA      31              0.0000000000
       442        29  GLU       OE2            14.7465934251       -5.3177978387      -20.5257417422  PROA      31              0.0000000000
       443        29  GLU       C               9.9016984142       -3.4876548408      -18.8307210333  PROA      31              0.0000000000
       444        29  GLU       O              10.0494525201       -2.6462203368      -17.9489038166  PROA      31              0.0000000000
       445        30  TYR       N               9.0740263865       -4.5342112564      -18.6607143216  PROA      32              0.0000000000
       446        30  TYR       HN              8.9352931274       -5.1852870002      -19.4121210163  PROA      32              0.0000000000
       447        30  TYR       CA              8.3553156687       -4.8422920306      -17.4379543506  PROA      32              0.0000000000
       448        30  TYR       HA              7.7778433216       -3.9727926093      -17.1615984661  PROA      32              0.0000000000
       449        30  TYR       CB              7.4077182406       -6.0296662359      -17.7538484502  PROA      32              0.0000000000
       450        30  TYR       HB1             8.0390708274       -6.8796924273      -18.0936767717  PROA      32              0.0000000000
       451        30  TYR       HB2             6.7449825804       -5.7406932863      -18.5990608648  PROA      32              0.0000000000
       452        30  TYR       CG              6.5439254636       -6.5254972663      -16.6200877538  PROA      32              0.0000000000
       453        30  TYR       CD1             5.2642547964       -5.9832351530      -16.4527257153  PROA      32              0.0000000000
       454        30  TYR       HD1             4.9509288880       -5.1764785934      -17.0910390701  PROA      32              0.0000000000
       455        30  TYR       CE1             4.3779343239       -6.5033522370      -15.5033897849  PROA      32              0.0000000000
       456        30  TYR       HE1             3.3926232508       -6.0730070131      -15.3895310733  PROA      32              0.0000000000
       457        30  TYR       CZ              4.7675516617       -7.5831268301      -14.7089941639  PROA      32              0.0000000000
       458        30  TYR       OH              3.8525569894       -8.0959722839      -13.7713327240  PROA      32              0.0000000000
       459        30  TYR       HH              4.3345022937       -8.6947640551      -13.1598504460  PROA      32              0.0000000000
       460        30  TYR       CD2             6.9279225454       -7.6150826029      -15.8157545895  PROA      32              0.0000000000
       461        30  TYR       HD2             7.8997928549       -8.0657601602      -15.9574541093  PROA      32              0.0000000000
       462        30  TYR       CE2             6.0444593961       -8.1397045419      -14.8587864788  PROA      32              0.0000000000
       463        30  TYR       HE2             6.3437983794       -8.9808059211      -14.2522528520  PROA      32              0.0000000000
       464        30  TYR       C               9.2447400855       -5.1735891495      -16.2460676661  PROA      32              0.0000000000
       465        30  TYR       O              10.0929274159       -6.0654583230      -16.3276418192  PROA      32              0.0000000000
       466        31  ASP       N               9.0289444416       -4.4830309819      -15.1068977448  PROA      33              0.0000000000
       467        31  ASP       HN              8.4077950267       -3.6968728339      -15.0982580713  PROA      33              0.0000000000
       468        31  ASP       CA              9.7719084581       -4.7383797748      -13.8901719388  PROA      33              0.0000000000
       469        31  ASP       HA              9.7809840088       -5.8066180382      -13.7118221055  PROA      33              0.0000000000
       470        31  ASP       CB             11.2393891127       -4.2455952994      -14.1096158365  PROA      33              0.0000000000
       471        31  ASP       HB1            11.2371939951       -3.1567644784      -14.3028639321  PROA      33              0.0000000000
       472        31  ASP       HB2            11.6647014826       -4.7304075306      -15.0120819963  PROA      33              0.0000000000
       473        31  ASP       CG             12.1773952300       -4.5654396058      -12.9755034605  PROA      33              0.0000000000
       474        31  ASP       OD1            11.8586412956       -5.4108759065      -12.1126449224  PROA      33              0.0000000000
       475        31  ASP       OD2            13.3248873087       -4.0481220488      -12.9845070968  PROA      33              0.0000000000
       476        31  ASP       C               9.0969279287       -4.0867184736      -12.6588267569  PROA      33              0.0000000000
       477        31  ASP       O               9.5491990948       -3.0298301686      -12.2038811237  PROA      33              0.0000000000
       478        32  PRO       N               8.0057925962       -4.6330698437      -12.0883727194  PROA      34              0.0000000000
       479        32  PRO       CD              7.0868329810       -5.5370152721      -12.7853009977  PROA      34              0.0000000000
       480        32  PRO       HD1             7.5652551771       -6.5304976118      -12.9084628099  PROA      34              0.0000000000
       481        32  PRO       HD2             6.7928582982       -5.1313470215      -13.7797338253  PROA      34              0.0000000000
       482        32  PRO       CA              7.4884763415       -4.2767519178      -10.7692823295  PROA      34              0.0000000000
       483        32  PRO       HA              7.1048974736       -3.2658806779      -10.8410383454  PROA      34              0.0000000000
       484        32  PRO       CB              6.4062561003       -5.3140375937      -10.4937810236  PROA      34              0.0000000000
       485        32  PRO       HB1             5.6286577014       -4.9183766620       -9.8057653350  PROA      34              0.0000000000
       486        32  PRO       HB2             6.8336701958       -6.2482126697      -10.0612250819  PROA      34              0.0000000000
       487        32  PRO       CG              5.8538342417       -5.6347823284      -11.8815035581  PROA      34              0.0000000000
       488        32  PRO       HG1             5.3721393390       -6.6326173392      -11.9245933191  PROA      34              0.0000000000
       489        32  PRO       HG2             5.1121854169       -4.8623956346      -12.1777600609  PROA      34              0.0000000000
       490        32  PRO       C               8.5289918055       -4.3044823105       -9.6769553216  PROA      34              0.0000000000
       491        32  PRO       O               9.3627472505       -5.2329421690       -9.6807318942  PROA      34              0.0000000000
       492        32  PRO       QQH6            7.7734735271       -4.2843472723      -10.4700939620  PROA      34              0.0000000000
       493        33  THR       N               8.4546669194       -3.2996822753       -8.8018289414  PROA      35              0.0000000000
       494        33  THR       HN              7.5934639281       -2.7340973317       -8.8086648084  PROA      35              0.0000000000
       495        33  THR       CA              9.4252765773       -3.0231455246       -7.7625893940  PROA      35              0.0000000000
       496        33  THR       HA             10.3674373237       -3.4983010101       -8.0489633183  PROA      35              0.0000000000
       497        33  THR       CB              9.6443373200       -1.4787550593       -7.6838673196  PROA      35              0.0000000000
       498        33  THR       HB              8.6758015903       -1.0119603593       -7.4830487826  PROA      35              0.0000000000
       499        33  THR       OG1            10.0047815634       -1.0058229872       -8.9913266699  PROA      35              0.0000000000
       500        33  THR       HG1            10.8056565973       -1.4924381877       -9.3211133964  PROA      35              0.0000000000
       501        33  THR       CG2            10.6828096873       -1.0178408127       -6.6643228085  PROA      35              0.0000000000
       502        33  THR       HG21           10.8690766833        0.0492113902       -6.8103685429  PROA      35              0.0000000000
       503        33  THR       HG22           11.6350851568       -1.5489926925       -6.7879005560  PROA      35              0.0000000000
       504        33  THR       HG23           10.3326014184       -1.1609674574       -5.6377645429  PROA      35              0.0000000000
       505        33  THR       C               9.0083849311       -3.5756369800       -6.3824148713  PROA      35              0.0000000000
       506        33  THR       O               7.8413381343       -3.5764361693       -5.9816715490  PROA      35              0.0000000000
       507        34  ILE       N              10.0636987327       -4.0004912148       -5.6460174388  PROA      36              0.0000000000
       508        34  ILE       HN             11.0140367594       -4.0328137934       -6.0380617392  PROA      36              0.0000000000
       509        34  ILE       CA              9.9636447386       -4.2798920093       -4.2608106254  PROA      36              0.0000000000
       510        34  ILE       HA              8.9382368156       -4.3002358715       -3.9346777828  PROA      36              0.0000000000
       511        34  ILE       QQH7            9.9910495276       -4.2033641317       -4.6402187716  PROA      36              0.0000000000
       512        34  ILE       CB             10.6571535102       -5.5750658830       -3.8934732343  PROA      36              0.0000000000
       513        34  ILE       HB             11.7101358013       -5.5697776542       -4.2610116490  PROA      36              0.0000000000
       514        34  ILE       CG2            10.6914932000       -5.7504599824       -2.3651392867  PROA      36              0.0000000000
       515        34  ILE       HG21           11.2860810878       -4.9619947854       -1.8580031930  PROA      36              0.0000000000
       516        34  ILE       HG22           11.1561403694       -6.7254748348       -2.1133672298  PROA      36              0.0000000000
       517        34  ILE       HG23            9.6574847693       -5.7355191319       -1.9636393354  PROA      36              0.0000000000
       518        34  ILE       CG1             9.9487191847       -6.7606409677       -4.5833568882  PROA      36              0.0000000000
       519        34  ILE       HG11           10.4129553156       -7.6983048960       -4.2193319475  PROA      36              0.0000000000
       520        34  ILE       HG12           10.1502739041       -6.7061160640       -5.6770246575  PROA      36              0.0000000000
       521        34  ILE       CD              8.4342763604       -6.8430322801       -4.3553554489  PROA      36              0.0000000000
       522        34  ILE       HD1             8.0307600152       -7.7988923981       -4.7513128197  PROA      36              0.0000000000
       523        34  ILE       HD2             7.9065701975       -6.0260264646       -4.8890442691  PROA      36              0.0000000000
       524        34  ILE       HD3             8.1785768064       -6.7884749943       -3.2767136547  PROA      36              0.0000000000
       525        34  ILE       C              10.6027112958       -3.0937771207       -3.5811293992  PROA      36              0.0000000000
       526        34  ILE       O               9.9569830128       -2.4389716410       -2.7735329691  PROA      36              0.0000000000
       527        35  GLU       N              11.8548237323       -2.7659740282       -3.9369535701  PROA      37              0.0000000000
       528        35  GLU       HN             12.3241522196       -3.2837868328       -4.6591925389  PROA      37              0.0000000000
       529        35  GLU       CA             12.6034338171       -1.6657735150       -3.3662426914  PROA      37              0.0000000000
       530        35  GLU       HA             12.0981914287       -0.7362740835       -3.5906355164  PROA      37              0.0000000000
       531        35  GLU       CB             12.8361379626       -1.8225133941       -1.8363270274  PROA      37              0.0000000000
       532        35  GLU       HB1            13.4398255822       -2.7370380381       -1.6437703768  PROA      37              0.0000000000
       533        35  GLU       HB2            11.8564593098       -1.9889602868       -1.3413311933  PROA      37              0.0000000000
       534        35  GLU       CG             13.4860745588       -0.5928282044       -1.1578527011  PROA      37              0.0000000000
       535        35  GLU       HG1            12.7878648893        0.2707584711       -1.1834851351  PROA      37              0.0000000000
       536        35  GLU       HG2            14.4161099494       -0.2847947041       -1.6750870046  PROA      37              0.0000000000
       537        35  GLU       CD             13.8151576930       -0.8969760223        0.2926089894  PROA      37              0.0000000000
       538        35  GLU       OE1            12.8893410460       -0.8421584355        1.1430645650  PROA      37              0.0000000000
       539        35  GLU       OE2            15.0006308478       -1.2078686323        0.5932753344  PROA      37              0.0000000000
       540        35  GLU       C              13.9549480424       -1.6818802195       -4.0519198708  PROA      37              0.0000000000
       541        35  GLU       O              14.7752148283       -2.5695060632       -3.8100176115  PROA      37              0.0000000000
       542        36  ASP       N              14.2256054995       -0.7196519346       -4.9463863597  PROA      38              0.0000000000
       543        36  ASP       HN             13.5853111581        0.0430740840       -5.0869750508  PROA      38              0.0000000000
       544        36  ASP       CA             15.4547623697       -0.6835562431       -5.7148236539  PROA      38              0.0000000000
       545        36  ASP       HA             16.0088807849       -1.5949162537       -5.5578049522  PROA      38              0.0000000000
       546        36  ASP       CB             15.1918609018       -0.5345910019       -7.2371183023  PROA      38              0.0000000000
       547        36  ASP       HB1            16.1163661375       -0.2243111282       -7.7710338926  PROA      38              0.0000000000
       548        36  ASP       HB2            14.4113830649        0.2360001460       -7.3991983083  PROA      38              0.0000000000
       549        36  ASP       CG             14.7327421275       -1.8245774347       -7.8826607557  PROA      38              0.0000000000
       550        36  ASP       OD1            14.7885752989       -2.9227262086       -7.2739336594  PROA      38              0.0000000000
       551        36  ASP       OD2            14.3813188349       -1.7632436647       -9.0917213110  PROA      38              0.0000000000
       552        36  ASP       C              16.3678968029        0.4169544384       -5.1974343199  PROA      38              0.0000000000
       553        36  ASP       O              15.9322678611        1.4240883987       -4.6428683933  PROA      38              0.0000000000
       554        37  SER       N              17.6873555625        0.2075166930       -5.3285531424  PROA      39              0.0000000000
       555        37  SER       HN             18.0039502914       -0.6113578411       -5.8136909334  PROA      39              0.0000000000
       556        37  SER       CA             18.6983829528        1.0403940397       -4.6939418394  PROA      39              0.0000000000
       557        37  SER       HA             18.2263647856        1.8649431066       -4.1771371853  PROA      39              0.0000000000
       558        37  SER       CB             19.4798876206        0.2135216340       -3.6368828463  PROA      39              0.0000000000
       559        37  SER       HB1            19.8876248402       -0.6889723018       -4.1359257185  PROA      39              0.0000000000
       560        37  SER       HB2            18.7612918607       -0.1262549955       -2.8579466599  PROA      39              0.0000000000
       561        37  SER       OG             20.5528889431        0.9203289518       -3.0145385531  PROA      39              0.0000000000
       562        37  SER       HG1            20.1556330387        1.7205204509       -2.5980490678  PROA      39              0.0000000000
       563        37  SER       C              19.6376373265        1.6548562022       -5.7165094279  PROA      39              0.0000000000
       564        37  SER       O              20.1723930550        0.9812701507       -6.5954048042  PROA      39              0.0000000000
       565        38  TYR       N              19.8390261669        2.9811077102       -5.6397060023  PROA      40              0.0000000000
       566        38  TYR       HN             19.3798942693        3.5209530135       -4.9299988699  PROA      40              0.0000000000
       567        38  TYR       CA             20.6289220972        3.7540189637       -6.5760257918  PROA      40              0.0000000000
       568        38  TYR       HA             21.3300276242        3.1154145262       -7.0955348377  PROA      40              0.0000000000
       569        38  TYR       CB             19.7233518943        4.5214922977       -7.5697060868  PROA      40              0.0000000000
       570        38  TYR       HB1            20.3043357266        5.2457984988       -8.1735170215  PROA      40              0.0000000000
       571        38  TYR       HB2            18.9532793370        5.0930496538       -7.0080015161  PROA      40              0.0000000000
       572        38  TYR       CG             19.0026238927        3.6070006091       -8.5159692042  PROA      40              0.0000000000
       573        38  TYR       CD1            17.7013107203        3.1645514957       -8.2188527777  PROA      40              0.0000000000
       574        38  TYR       HD1            17.2626259784        3.3986592800       -7.2588629594  PROA      40              0.0000000000
       575        38  TYR       CE1            16.9436013149        2.4869063031       -9.1807594916  PROA      40              0.0000000000
       576        38  TYR       HE1            15.9326652334        2.1901658618       -8.9473518584  PROA      40              0.0000000000
       577        38  TYR       CZ             17.4853986483        2.2444175825      -10.4469426537  PROA      40              0.0000000000
       578        38  TYR       OH             16.7164452862        1.6175015935      -11.4401993579  PROA      40              0.0000000000
       579        38  TYR       HH             15.8772630511        1.3284780861      -11.0317929326  PROA      40              0.0000000000
       580        38  TYR       CD2            19.5490871418        3.3218002430       -9.7792142054  PROA      40              0.0000000000
       581        38  TYR       HD2            20.5441989186        3.6614545111      -10.0278317281  PROA      40              0.0000000000
       582        38  TYR       CE2            18.7902829053        2.6467887322      -10.7435362358  PROA      40              0.0000000000
       583        38  TYR       HE2            19.2044992972        2.4525584598      -11.7218411148  PROA      40              0.0000000000
       584        38  TYR       C              21.4414224227        4.7935961580       -5.8283199343  PROA      40              0.0000000000
       585        38  TYR       O              21.1466390388        5.1227752687       -4.6801151727  PROA      40              0.0000000000
       586        39  ARG       N              22.4907879509        5.3584097692       -6.4523214698  PROA      41              0.0000000000
       587        39  ARG       HN             22.8102340213        5.0361755211       -7.3439768027  PROA      41              0.0000000000
       588        39  ARG       CA             23.2207718369        6.4522449843       -5.8397805972  PROA      41              0.0000000000
       589        39  ARG       HA             22.4921938712        7.0970839746       -5.3667330401  PROA      41              0.0000000000
       590        39  ARG       CB             24.2164483485        5.9885779750       -4.7434329051  PROA      41              0.0000000000
       591        39  ARG       HB1            23.6049553799        5.6947354651       -3.8615561173  PROA      41              0.0000000000
       592        39  ARG       HB2            24.8497465922        6.8370535084       -4.4066677097  PROA      41              0.0000000000
       593        39  ARG       CG             25.1091975247        4.7955121811       -5.1495324130  PROA      41              0.0000000000
       594        39  ARG       HG1            25.6759392525        5.0732639736       -6.0660784448  PROA      41              0.0000000000
       595        39  ARG       HG2            24.4801744615        3.9153050045       -5.4096349769  PROA      41              0.0000000000
       596        39  ARG       CD             26.1208297553        4.3850311983       -4.0697872099  PROA      41              0.0000000000
       597        39  ARG       HD1            26.7572871072        5.2624517001       -3.8093572767  PROA      41              0.0000000000
       598        39  ARG       HD2            26.7670154240        3.5484420643       -4.4196245721  PROA      41              0.0000000000
       599        39  ARG       NE             25.3187430111        3.9254361054       -2.8927861284  PROA      41              0.0000000000
       600        39  ARG       HE             24.3521594433        3.6712074579       -3.0389118483  PROA      41              0.0000000000
       601        39  ARG       CZ             25.6618429735        4.0930709635       -1.6245625051  PROA      41              0.0000000000
       602        39  ARG       NH1            26.8425721419        4.5414798438       -1.2716127612  PROA      41              0.0000000000
       603        39  ARG       HH11           27.0876540313        4.6585665575       -0.2968419875  PROA      41              0.0000000000
       604        39  ARG       HH12           27.5634656196        4.6599255484       -1.9627838625  PROA      41              0.0000000000
       605        39  ARG       NH2            24.7934163523        3.8016376560       -0.6810331431  PROA      41              0.0000000000
       606        39  ARG       HH21           23.8800789176        3.4532837947       -0.8972489512  PROA      41              0.0000000000
       607        39  ARG       HH22           25.0002671890        4.0549942091        0.2799952181  PROA      41              0.0000000000
       608        39  ARG       C              23.9238879177        7.3539210997       -6.8367027218  PROA      41              0.0000000000
       609        39  ARG       O              24.2341035538        6.9663160737       -7.9624085792  PROA      41              0.0000000000
       610        40  LYS       N              24.1799670903        8.6098741999       -6.4281888370  PROA      42              0.0000000000
       611        40  LYS       HN             23.9046683012        8.8952628002       -5.5037317236  PROA      42              0.0000000000
       612        40  LYS       CA             24.8296068219        9.6187791972       -7.2394964188  PROA      42              0.0000000000
       613        40  LYS       HA             25.5148432713        9.1400514724       -7.9191301295  PROA      42              0.0000000000
       614        40  LYS       CB             23.7749224348       10.4571520122       -8.0165900356  PROA      42              0.0000000000
       615        40  LYS       HB1            23.0696128431       10.9159382937       -7.2898389165  PROA      42              0.0000000000
       616        40  LYS       HB2            23.1868997863        9.7407425509       -8.6285610907  PROA      42              0.0000000000
       617        40  LYS       CG             24.3149335840       11.5489809445       -8.9625511293  PROA      42              0.0000000000
       618        40  LYS       HG1            25.0523878937       11.0887291029       -9.6585184210  PROA      42              0.0000000000
       619        40  LYS       HG2            24.8409760292       12.3339024358       -8.3748942633  PROA      42              0.0000000000
       620        40  LYS       CD             23.1787330827       12.2023060310       -9.7738677895  PROA      42              0.0000000000
       621        40  LYS       HD1            22.4108378140       12.5699778864       -9.0547711203  PROA      42              0.0000000000
       622        40  LYS       HD2            22.6869578073       11.4251196881      -10.4016853725  PROA      42              0.0000000000
       623        40  LYS       CE             23.5816593322       13.3944189610      -10.6607620022  PROA      42              0.0000000000
       624        40  LYS       HE1            24.0738528938       14.1873063277      -10.0588200619  PROA      42              0.0000000000
       625        40  LYS       HE2            22.6646405654       13.8112915182      -11.1354698553  PROA      42              0.0000000000
       626        40  LYS       NZ             24.4982054811       12.9979538844      -11.7379605488  PROA      42              0.0000000000
       627        40  LYS       HZ1            24.0870043225       12.1881895969      -12.2668488929  PROA      42              0.0000000000
       628        40  LYS       HZ2            25.4320207971       12.6843221926      -11.3720221627  PROA      42              0.0000000000
       629        40  LYS       HZ3            24.6875940928       13.7855182127      -12.4085879685  PROA      42              0.0000000000
       630        40  LYS       C              25.6381247418       10.5131845649       -6.3194935635  PROA      42              0.0000000000
       631        40  LYS       O              25.2928333003       10.6841043703       -5.1568072481  PROA      42              0.0000000000
       632        41  GLN       N              26.7480721608       11.1059205790       -6.7876718530  PROA      43              0.0000000000
       633        41  GLN       HN             27.0810138498       10.8742956727       -7.7115041706  PROA      43              0.0000000000
       634        41  GLN       CA             27.4947733693       12.0863437453       -6.0186459908  PROA      43              0.0000000000
       635        41  GLN       HA             27.0388690172       12.2088187748       -5.0469163857  PROA      43              0.0000000000
       636        41  GLN       CB             28.9593059229       11.6519473059       -5.7512842444  PROA      43              0.0000000000
       637        41  GLN       HB1            29.5311894286       12.5343550621       -5.3829531757  PROA      43              0.0000000000
       638        41  GLN       HB2            29.4156886608       11.3148091656       -6.7089047681  PROA      43              0.0000000000
       639        41  GLN       CG             29.0478688294       10.5274333912       -4.6879557027  PROA      43              0.0000000000
       640        41  GLN       HG1            28.4748983199        9.6412171874       -5.0371189489  PROA      43              0.0000000000
       641        41  GLN       HG2            28.5949667250       10.8739717028       -3.7359966423  PROA      43              0.0000000000
       642        41  GLN       CD             30.4729986631       10.0590359551       -4.3867238442  PROA      43              0.0000000000
       643        41  GLN       OE1            30.7331715018        8.8631616168       -4.2271174533  PROA      43              0.0000000000
       644        41  GLN       NE2            31.4266673367       11.0063013694       -4.2577224028  PROA      43              0.0000000000
       645        41  GLN       HE21           32.3571813384       10.7011178195       -4.0778342268  PROA      43              0.0000000000
       646        41  GLN       HE22           31.1894496727       11.9666507500       -4.3701501216  PROA      43              0.0000000000
       647        41  GLN       C              27.4395893051       13.4618839763       -6.6565221276  PROA      43              0.0000000000
       648        41  GLN       O              27.7289792667       13.6323730818       -7.8402127840  PROA      43              0.0000000000
       649        42  VAL       N              27.0475683737       14.4814942033       -5.8710622525  PROA      44              0.0000000000
       650        42  VAL       HN             26.8418391583       14.3077907649       -4.9021925484  PROA      44              0.0000000000
       651        42  VAL       CA             26.9525589938       15.8636294156       -6.3145138153  PROA      44              0.0000000000
       652        42  VAL       HA             27.3894116769       15.9562769213       -7.2996846163  PROA      44              0.0000000000
       653        42  VAL       CB             25.5156655665       16.3847073842       -6.3801194522  PROA      44              0.0000000000
       654        42  VAL       HB             25.5126820195       17.4339012448       -6.7669605098  PROA      44              0.0000000000
       655        42  VAL       CG1            24.7147710079       15.5306916920       -7.3817954794  PROA      44              0.0000000000
       656        42  VAL       HG11           24.6278510029       14.4817987919       -7.0286966728  PROA      44              0.0000000000
       657        42  VAL       HG12           25.2046111598       15.5355369091       -8.3783426640  PROA      44              0.0000000000
       658        42  VAL       HG13           23.6898150975       15.9469735424       -7.4834531162  PROA      44              0.0000000000
       659        42  VAL       CG2            24.8367194747       16.3843839932       -4.9951979484  PROA      44              0.0000000000
       660        42  VAL       HG21           23.7706686188       16.6810076955       -5.1065400067  PROA      44              0.0000000000
       661        42  VAL       HG22           25.3101428791       17.1125980403       -4.3057266872  PROA      44              0.0000000000
       662        42  VAL       HG23           24.8638695766       15.3757661189       -4.5324831537  PROA      44              0.0000000000
       663        42  VAL       C              27.7718152925       16.7526400205       -5.4031729536  PROA      44              0.0000000000
       664        42  VAL       O              28.6948593462       16.3043252722       -4.7177981283  PROA      44              0.0000000000
       665        43  CYS       N              28.9615507647       15.3477991519       -1.9687950172  PROA      51              0.0000000000
       666        43  CYS       HN             28.9496798760       15.8031526793       -2.8687092166  PROA      51              0.0000000000
       667        43  CYS       CA             27.6891872547       15.0461462535       -1.3623831008  PROA      51              0.0000000000
       668        43  CYS       HA             27.8751302054       14.8599300679       -0.3149651259  PROA      51              0.0000000000
       669        43  CYS       CB             26.6529496273       16.1935615047       -1.5033177347  PROA      51              0.0000000000
       670        43  CYS       HB1            25.6649654205       15.8585256404       -1.1172779753  PROA      51              0.0000000000
       671        43  CYS       HB2            26.5311384784       16.4109342085       -2.5854170192  PROA      51              0.0000000000
       672        43  CYS       SG             27.1513833792       17.7200097726       -0.6406680086  PROA      51              0.0000000000
       673        43  CYS       HG1            26.7154402328       17.3682048474        0.5636576281  PROA      51              0.0000000000
       674        43  CYS       C              27.1214562218       13.7813090207       -1.9661038001  PROA      51              0.0000000000
       675        43  CYS       O              26.7768493211       13.7272904434       -3.1465476737  PROA      51              0.0000000000
       676        44  LEU       N              26.9992505082       12.7084188283       -1.1625640382  PROA      52              0.0000000000
       677        44  LEU       HN             27.2721986172       12.7537667177       -0.2065691748  PROA      52              0.0000000000
       678        44  LEU       CA             26.4003077523       11.4632385748       -1.5992889230  PROA      52              0.0000000000
       679        44  LEU       HA             26.6951625879       11.2742074485       -2.6220924558  PROA      52              0.0000000000
       680        44  LEU       CB             26.8947283031       10.2798797666       -0.7252169262  PROA      52              0.0000000000
       681        44  LEU       HB1            26.7267127164       10.5429795776        0.3434513583  PROA      52              0.0000000000
       682        44  LEU       HB2            27.9912355899       10.1701160025       -0.8675419617  PROA      52              0.0000000000
       683        44  LEU       CG             26.2255727404        8.9067255607       -0.9714679896  PROA      52              0.0000000000
       684        44  LEU       HG             25.1225902676        9.0028374036       -0.8206737694  PROA      52              0.0000000000
       685        44  LEU       CD1            26.4734107490        8.3733184664       -2.3908331965  PROA      52              0.0000000000
       686        44  LEU       HD11           26.0398680149        9.0497960426       -3.1559670142  PROA      52              0.0000000000
       687        44  LEU       HD12           25.9999975011        7.3742487876       -2.5008003319  PROA      52              0.0000000000
       688        44  LEU       HD13           27.5619902997        8.2647764340       -2.5804412152  PROA      52              0.0000000000
       689        44  LEU       CD2            26.7143779969        7.8866752099        0.0658209027  PROA      52              0.0000000000
       690        44  LEU       HD21           26.5512243119        8.2676093595        1.0965577958  PROA      52              0.0000000000
       691        44  LEU       HD22           27.7958191795        7.6736354105       -0.0643407094  PROA      52              0.0000000000
       692        44  LEU       HD23           26.1528733272        6.9339323257       -0.0343124986  PROA      52              0.0000000000
       693        44  LEU       C              24.8835532194       11.5333588065       -1.5855146079  PROA      52              0.0000000000
       694        44  LEU       O              24.2613032406       11.7725215817       -0.5554953991  PROA      52              0.0000000000
       695        45  LEU       N              24.2462703209       11.2973276365       -2.7398965273  PROA      53              0.0000000000
       696        45  LEU       HN             24.7519815183       11.1448288023       -3.5954002216  PROA      53              0.0000000000
       697        45  LEU       CA             22.8201575272       11.1199026311       -2.8500486351  PROA      53              0.0000000000
       698        45  LEU       HA             22.3175070458       11.5438372971       -1.9899382296  PROA      53              0.0000000000
       699        45  LEU       CB             22.2445307361       11.7359988360       -4.1542396312  PROA      53              0.0000000000
       700        45  LEU       HB1            21.1351217867       11.6708374884       -4.1185866065  PROA      53              0.0000000000
       701        45  LEU       HB2            22.5901492581       11.1509472939       -5.0354931903  PROA      53              0.0000000000
       702        45  LEU       CG             22.6460168370       13.2000791581       -4.4169674746  PROA      53              0.0000000000
       703        45  LEU       HG             23.7498979313       13.2359072000       -4.5888401105  PROA      53              0.0000000000
       704        45  LEU       CD1            21.9575861147       13.7158962053       -5.6899772414  PROA      53              0.0000000000
       705        45  LEU       HD11           22.2788657790       14.7560316008       -5.9061527387  PROA      53              0.0000000000
       706        45  LEU       HD12           20.8542689652       13.7094896037       -5.5618345192  PROA      53              0.0000000000
       707        45  LEU       HD13           22.2188921089       13.0781758421       -6.5597127884  PROA      53              0.0000000000
       708        45  LEU       CD2            22.3260302274       14.0999349802       -3.2167771369  PROA      53              0.0000000000
       709        45  LEU       HD21           22.9071447470       13.7793070178       -2.3266521238  PROA      53              0.0000000000
       710        45  LEU       HD22           21.2458075496       14.0494174639       -2.9670385355  PROA      53              0.0000000000
       711        45  LEU       HD23           22.5895489660       15.1552983371       -3.4384188252  PROA      53              0.0000000000
       712        45  LEU       C              22.5619884243        9.6311680669       -2.8748478753  PROA      53              0.0000000000
       713        45  LEU       O              22.8739992480        8.9431366369       -3.8470433916  PROA      53              0.0000000000
       714        46  ASP       N              21.9782363802        9.0925627940       -1.7983239638  PROA      54              0.0000000000
       715        46  ASP       HN             21.7317091815        9.6608951310       -1.0061173409  PROA      54              0.0000000000
       716        46  ASP       CA             21.5805604923        7.7102738218       -1.7376526019  PROA      54              0.0000000000
       717        46  ASP       HA             22.1063264985        7.1281897735       -2.4849512465  PROA      54              0.0000000000
       718        46  ASP       CB             21.8994237165        7.1421517427       -0.3311918086  PROA      54              0.0000000000
       719        46  ASP       HB1            21.3697771713        7.7428549191        0.4355192782  PROA      54              0.0000000000
       720        46  ASP       HB2            22.9902855497        7.2073218521       -0.1349243564  PROA      54              0.0000000000
       721        46  ASP       CG             21.4762779517        5.7031769824       -0.2047260679  PROA      54              0.0000000000
       722        46  ASP       OD1            21.1972530332        5.0470166065       -1.2376729090  PROA      54              0.0000000000
       723        46  ASP       OD2            21.4607945715        5.1674978732        0.9297804389  PROA      54              0.0000000000
       724        46  ASP       C              20.0958686705        7.6677537305       -2.0667800783  PROA      54              0.0000000000
       725        46  ASP       O              19.2840477013        8.2690217802       -1.3707223340  PROA      54              0.0000000000
       726        47  ILE       N              19.6977811260        6.9792800916       -3.1451084108  PROA      55              0.0000000000
       727        47  ILE       HN             20.3455065416        6.3950223023       -3.6433049290  PROA      55              0.0000000000
       728        47  ILE       CA             18.3647335906        7.0844487418       -3.7033272057  PROA      55              0.0000000000
       729        47  ILE       HA             17.7809567216        7.8070455638       -3.1530550460  PROA      55              0.0000000000
       730        47  ILE       CB             18.4067080324        7.5461467748       -5.1624297368  PROA      55              0.0000000000
       731        47  ILE       HB             19.0383869782        6.8302595483       -5.7349511911  PROA      55              0.0000000000
       732        47  ILE       CG2            16.9819802607        7.5548293643       -5.7635239308  PROA      55              0.0000000000
       733        47  ILE       HG21           16.3140540499        8.2008982688       -5.1561379375  PROA      55              0.0000000000
       734        47  ILE       HG22           16.5431263196        6.5364217199       -5.8131982020  PROA      55              0.0000000000
       735        47  ILE       HG23           16.9965376097        7.9517454228       -6.7992649199  PROA      55              0.0000000000
       736        47  ILE       CG1            19.0771226731        8.9396547416       -5.2930202619  PROA      55              0.0000000000
       737        47  ILE       HG11           19.9927100545        8.9912521513       -4.6637722727  PROA      55              0.0000000000
       738        47  ILE       HG12           18.3706364502        9.7092556255       -4.9159837878  PROA      55              0.0000000000
       739        47  ILE       CD             19.4948608720        9.2811138453       -6.7278200360  PROA      55              0.0000000000
       740        47  ILE       HD1            20.0019748070       10.2695191133       -6.7590262789  PROA      55              0.0000000000
       741        47  ILE       HD2            18.6112927877        9.3258368194       -7.3992395164  PROA      55              0.0000000000
       742        47  ILE       HD3            20.1970184037        8.5146003511       -7.1197286659  PROA      55              0.0000000000
       743        47  ILE       C              17.6614553758        5.7463230276       -3.5787654820  PROA      55              0.0000000000
       744        47  ILE       O              18.0981661946        4.7340713034       -4.1267190813  PROA      55              0.0000000000
       745        48  LEU       N              16.5413901174        5.6965931242       -2.8364244603  PROA      56              0.0000000000
       746        48  LEU       HN             16.2397629812        6.5074884448       -2.3299264554  PROA      56              0.0000000000
       747        48  LEU       CA             15.6810928601        4.5279771276       -2.7809048824  PROA      56              0.0000000000
       748        48  LEU       HA             16.2233651216        3.6566815342       -3.1195898107  PROA      56              0.0000000000
       749        48  LEU       CB             15.1446180839        4.2431398096       -1.3545570401  PROA      56              0.0000000000
       750        48  LEU       HB1            14.2947918361        3.5241568441       -1.3893907359  PROA      56              0.0000000000
       751        48  LEU       HB2            14.7656212063        5.1969504020       -0.9272591643  PROA      56              0.0000000000
       752        48  LEU       CG             16.1929301087        3.6433674255       -0.3962161231  PROA      56              0.0000000000
       753        48  LEU       HG             17.1126590594        4.2732779661       -0.4414110961  PROA      56              0.0000000000
       754        48  LEU       CD1            15.6728935782        3.6597501117        1.0500644719  PROA      56              0.0000000000
       755        48  LEU       HD11           16.4421871667        3.2475636692        1.7369071405  PROA      56              0.0000000000
       756        48  LEU       HD12           14.7583256668        3.0363692260        1.1375228716  PROA      56              0.0000000000
       757        48  LEU       HD13           15.4361935396        4.6962442391        1.3697147759  PROA      56              0.0000000000
       758        48  LEU       CD2            16.5819622087        2.2100263228       -0.7947520508  PROA      56              0.0000000000
       759        48  LEU       HD21           17.3641222457        1.8258958015       -0.1073311770  PROA      56              0.0000000000
       760        48  LEU       HD22           16.9921251380        2.1712737953       -1.8243944946  PROA      56              0.0000000000
       761        48  LEU       HD23           15.7025478688        1.5356644767       -0.7346064148  PROA      56              0.0000000000
       762        48  LEU       C              14.5090117290        4.6899648423       -3.7252796548  PROA      56              0.0000000000
       763        48  LEU       O              13.7807826109        5.6788672236       -3.6850879376  PROA      56              0.0000000000
       764        49  ASP       N              14.2987244607        3.6930377298       -4.5951038867  PROA      57              0.0000000000
       765        49  ASP       HN             14.9157527641        2.8985232907       -4.6098450838  PROA      57              0.0000000000
       766        49  ASP       CA             13.2024117018        3.6282933560       -5.5279285134  PROA      57              0.0000000000
       767        49  ASP       HA             12.7276095314        4.5963501703       -5.6218287569  PROA      57              0.0000000000
       768        49  ASP       CB             13.7749438071        3.2225584650       -6.9144324694  PROA      57              0.0000000000
       769        49  ASP       HB1            14.4889415854        2.3846552533       -6.7781234346  PROA      57              0.0000000000
       770        49  ASP       HB2            14.3319404351        4.0819483973       -7.3437035477  PROA      57              0.0000000000
       771        49  ASP       CG             12.7267343309        2.7918214012       -7.9058804523  PROA      57              0.0000000000
       772        49  ASP       OD1            11.5886676924        3.3195022504       -7.8912933780  PROA      57              0.0000000000
       773        49  ASP       OD2            13.0438652097        1.9427414892       -8.7776729479  PROA      57              0.0000000000
       774        49  ASP       C              12.1595760237        2.6649177110       -4.9559378420  PROA      57              0.0000000000
       775        49  ASP       O              12.3878590997        1.4609685246       -4.8230039833  PROA      57              0.0000000000
       776        50  THR       N              10.9923026388        3.1986140981       -4.5529561350  PROA      58              0.0000000000
       777        50  THR       HN             10.8002676905        4.1622918716       -4.7294902642  PROA      58              0.0000000000
       778        50  THR       CA             10.0065168882        2.4635977008       -3.7656454943  PROA      58              0.0000000000
       779        50  THR       HA             10.4721817905        1.5738723703       -3.3658573914  PROA      58              0.0000000000
       780        50  THR       CB              9.4789039052        3.2411034104       -2.5619419159  PROA      58              0.0000000000
       781        50  THR       HB              8.8232906111        2.5858179440       -1.9402288560  PROA      58              0.0000000000
       782        50  THR       OG1             8.7368162349        4.4018524983       -2.9133411527  PROA      58              0.0000000000
       783        50  THR       HG1             9.3755260725        5.0192582654       -3.3228629998  PROA      58              0.0000000000
       784        50  THR       CG2            10.6672222417        3.6945370077       -1.7051235248  PROA      58              0.0000000000
       785        50  THR       HG21           10.3011243710        4.2360260890       -0.8100126142  PROA      58              0.0000000000
       786        50  THR       HG22           11.3386644298        4.3787747428       -2.2647402753  PROA      58              0.0000000000
       787        50  THR       HG23           11.2564414778        2.8169185622       -1.3649078819  PROA      58              0.0000000000
       788        50  THR       C               8.8512721717        1.9905410987       -4.6195496690  PROA      58              0.0000000000
       789        50  THR       O               8.6558900026        2.4186120795       -5.7546068080  PROA      58              0.0000000000
       790        51  ALA       N               8.0471730930        1.0333818487       -4.1261437807  PROA      59              0.0000000000
       791        51  ALA       HN              8.2750612604        0.5971858069       -3.2503464310  PROA      59              0.0000000000
       792        51  ALA       CA              6.9082506525        0.5568024161       -4.8606344541  PROA      59              0.0000000000
       793        51  ALA       HA              7.1545181569        0.4928238818       -5.9174593445  PROA      59              0.0000000000
       794        51  ALA       CB              6.4841712930       -0.8054630435       -4.3426333464  PROA      59              0.0000000000
       795        51  ALA       HB1             7.3123260456       -1.5275660108       -4.5048509785  PROA      59              0.0000000000
       796        51  ALA       HB2             5.5901352176       -1.1956951961       -4.8706224632  PROA      59              0.0000000000
       797        51  ALA       HB3             6.2581201056       -0.7700572231       -3.2533012265  PROA      59              0.0000000000
       798        51  ALA       C               5.7553471683        1.5059577616       -4.6706786629  PROA      59              0.0000000000
       799        51  ALA       O               5.6225675805        2.1207728878       -3.5987094973  PROA      59              0.0000000000
       800        51  ALA       QQH10           6.5924703882        0.8167760652       -4.8086055629  PROA      59              0.0000000000
       801        52  GLY       N               4.9108371106        1.5917519297       -5.7120144059  PROA      60              0.0000000000
       802        52  GLY       HN              5.2023457635        1.2674191781       -6.6495857249  PROA      60              0.0000000000
       803        52  GLY       CA              3.8082786610        2.4926144538       -5.7185653825  PROA      60              0.0000000000
       804        52  GLY       HA1             3.5860959262        2.7137508308       -6.7492377181  PROA      60              0.0000000000
       805        52  GLY       HA2             4.0378345242        3.3741965410       -5.1476514714  PROA      60              0.0000000000
       806        52  GLY       QQH11           4.1102694203        2.2458682085       -5.7167710700  PROA      60              0.0000000000
       807        52  GLY       C               2.5963631571        1.8332164056       -5.1194163682  PROA      60              0.0000000000
       808        52  GLY       O               1.5774967911        2.4787002251       -4.8962178367  PROA      60              0.0000000000
       809        53  GLN       N               2.7024585061        0.5229341780       -4.8570917601  PROA      61              0.0000000000
       810        53  GLN       HN              3.5412335674        0.0515664778       -5.1316734657  PROA      61              0.0000000000
       811        53  GLN       CA              1.7496202096       -0.2886055702       -4.1334338240  PROA      61              0.0000000000
       812        53  GLN       HA              0.7570476883        0.1196457657       -4.2789324959  PROA      61              0.0000000000
       813        53  GLN       CB              1.7794298624       -1.7730645130       -4.6069728530  PROA      61              0.0000000000
       814        53  GLN       HB1             0.9584648103       -2.3031449337       -4.0791979033  PROA      61              0.0000000000
       815        53  GLN       HB2             2.7251520339       -2.2598531101       -4.2839767796  PROA      61              0.0000000000
       816        53  GLN       CG              1.5531547587       -2.0178964014       -6.1030096254  PROA      61              0.0000000000
       817        53  GLN       HG1             0.6486648405       -1.5010169200       -6.4335076765  PROA      61              0.0000000000
       818        53  GLN       HG2             1.3985653022       -3.0959592455       -6.2483316649  PROA      61              0.0000000000
       819        53  GLN       QQH8            1.7174531115       -1.8401239672       -5.0167373249  PROA      61              0.0000000000
       820        53  GLN       CD              2.7759162404       -1.6131702602       -6.9062867402  PROA      61              0.0000000000
       821        53  GLN       OE1             3.9241210606       -1.8054056523       -6.4660792961  PROA      61              0.0000000000
       822        53  GLN       NE2             2.5729568865       -1.0431669464       -8.1079004809  PROA      61              0.0000000000
       823        53  GLN       HE21            3.3757928945       -0.7644457946       -8.6814186437  PROA      61              0.0000000000
       824        53  GLN       HE22            1.6270799998       -0.8704186450       -8.4582627692  PROA      61              0.0000000000
       825        53  GLN       C               2.0841764238       -0.2102688517       -2.6422996957  PROA      61              0.0000000000
       826        53  GLN       O               3.2476420387       -0.0926081541       -2.2537963556  PROA      61              0.0000000000
       827        54  GLU       N               1.0775535744       -0.2372348358       -1.7500034616  PROA      62              0.0000000000
       828        54  GLU       HN              0.1313704694       -0.4078297300       -2.0423667469  PROA      62              0.0000000000
       829        54  GLU       CA              1.2748703522        0.1929326930       -0.3725013652  PROA      62              0.0000000000
       830        54  GLU       HA              2.1490481846        0.8225220414       -0.3013238251  PROA      62              0.0000000000
       831        54  GLU       CB              0.0456408614        1.0177415393        0.0732222140  PROA      62              0.0000000000
       832        54  GLU       HB1            -0.1262042461        1.7984374667       -0.7015415178  PROA      62              0.0000000000
       833        54  GLU       HB2             0.2739272786        1.5441611071        1.0281682496  PROA      62              0.0000000000
       834        54  GLU       CG             -1.2453544421        0.1862621049        0.2504459181  PROA      62              0.0000000000
       835        54  GLU       HG1            -1.1733490658       -0.4933600630        1.1236352075  PROA      62              0.0000000000
       836        54  GLU       HG2            -1.4363567304       -0.4333310121       -0.6502402601  PROA      62              0.0000000000
       837        54  GLU       CD             -2.4349300994        1.0924628818        0.4482063682  PROA      62              0.0000000000
       838        54  GLU       OE1            -2.6517503185        1.5702466686        1.5945837857  PROA      62              0.0000000000
       839        54  GLU       OE2            -3.1651067605        1.3390993379       -0.5454481173  PROA      62              0.0000000000
       840        54  GLU       C               1.4544329865       -0.9305789337        0.6327501362  PROA      62              0.0000000000
       841        54  GLU       O               1.7150782735       -0.6810072630        1.8104049747  PROA      62              0.0000000000
       842        55  GLU       N               1.3565070905       -2.2056353654        0.2159751231  PROA      63              0.0000000000
       843        55  GLU       HN              1.1850473354       -2.4016279706       -0.7455601221  PROA      63              0.0000000000
       844        55  GLU       CA              1.1800281739       -3.3152186458        1.1414645137  PROA      63              0.0000000000
       845        55  GLU       HA              0.6114551801       -2.9561771688        1.9852870720  PROA      63              0.0000000000
       846        55  GLU       CB              0.3438310203       -4.4387087026        0.4846521703  PROA      63              0.0000000000
       847        55  GLU       HB1             0.3046438341       -5.3437064571        1.1325142092  PROA      63              0.0000000000
       848        55  GLU       HB2             0.8307257996       -4.7355093330       -0.4697541202  PROA      63              0.0000000000
       849        55  GLU       CG             -1.1197086698       -4.0184396629        0.2108418040  PROA      63              0.0000000000
       850        55  GLU       HG1            -1.6108969131       -4.8016651985       -0.4024409781  PROA      63              0.0000000000
       851        55  GLU       HG2            -1.1630711692       -3.0643906872       -0.3512770172  PROA      63              0.0000000000
       852        55  GLU       CD             -1.9225047167       -3.8692515296        1.4857806205  PROA      63              0.0000000000
       853        55  GLU       OE1            -2.5933521280       -4.8462594698        1.8983278255  PROA      63              0.0000000000
       854        55  GLU       OE2            -1.9400118429       -2.7542850184        2.0744403934  PROA      63              0.0000000000
       855        55  GLU       C               2.4614748602       -3.8815978627        1.7368694996  PROA      63              0.0000000000
       856        55  GLU       O               2.5167212922       -5.0283686583        2.1789772267  PROA      63              0.0000000000
       857        56  TYR       N               3.5304716147       -3.0723922585        1.8156508557  PROA      64              0.0000000000
       858        56  TYR       HN              3.4448001139       -2.1408417472        1.4704615791  PROA      64              0.0000000000
       859        56  TYR       CA              4.7871316588       -3.4518644409        2.4368990552  PROA      64              0.0000000000
       860        56  TYR       HA              4.8120894981       -4.5170890534        2.6275249540  PROA      64              0.0000000000
       861        56  TYR       CB              6.0064622263       -3.0543757111        1.5521088307  PROA      64              0.0000000000
       862        56  TYR       HB1             6.9474178486       -3.4179533553        2.0140410914  PROA      64              0.0000000000
       863        56  TYR       HB2             6.0532567173       -1.9446427326        1.4733729651  PROA      64              0.0000000000
       864        56  TYR       CG              5.9620358245       -3.5960912076        0.1409200843  PROA      64              0.0000000000
       865        56  TYR       CD1             6.7554868001       -2.9654952070       -0.8339548361  PROA      64              0.0000000000
       866        56  TYR       HD1             7.3700532513       -2.1199880240       -0.5576776382  PROA      64              0.0000000000
       867        56  TYR       CE1             6.7488208352       -3.4095084809       -2.1621125092  PROA      64              0.0000000000
       868        56  TYR       HE1             7.3637224220       -2.9103721832       -2.8894141467  PROA      64              0.0000000000
       869        56  TYR       CZ              5.9260894802       -4.4704232372       -2.5433811243  PROA      64              0.0000000000
       870        56  TYR       OH              5.8174232190       -4.8485683322       -3.8965319803  PROA      64              0.0000000000
       871        56  TYR       HH              6.3934903853       -4.2791045175       -4.4253524731  PROA      64              0.0000000000
       872        56  TYR       CD2             5.2060407661       -4.7238939674       -0.2413742420  PROA      64              0.0000000000
       873        56  TYR       HD2             4.6218451578       -5.2665207883        0.4848252479  PROA      64              0.0000000000
       874        56  TYR       CE2             5.1810205039       -5.1479873061       -1.5766434131  PROA      64              0.0000000000
       875        56  TYR       HE2             4.5678355243       -5.9860283365       -1.8657139085  PROA      64              0.0000000000
       876        56  TYR       C               4.8918841357       -2.7516497193        3.7859470312  PROA      64              0.0000000000
       877        56  TYR       O               5.8135484203       -1.9770640580        4.0449925900  PROA      64              0.0000000000
       878        57  SER       N               3.9221543671       -2.9898406635        4.6905140424  PROA      65              0.0000000000
       879        57  SER       HN              3.1804083179       -3.6366409676        4.4918903179  PROA      65              0.0000000000
       880        57  SER       CA              3.8263930744       -2.2890868683        5.9638363884  PROA      65              0.0000000000
       881        57  SER       HA              3.7976898218       -1.2344222826        5.7295127490  PROA      65              0.0000000000
       882        57  SER       CB              2.5081949949       -2.6263672842        6.6986832480  PROA      65              0.0000000000
       883        57  SER       HB1             2.4959572640       -3.7057830972        6.9601116902  PROA      65              0.0000000000
       884        57  SER       HB2             1.6560233325       -2.4337088475        6.0080861747  PROA      65              0.0000000000
       885        57  SER       OG              2.3211108738       -1.8481427886        7.8778847045  PROA      65              0.0000000000
       886        57  SER       HG1             1.5319413839       -2.2321783483        8.3259553256  PROA      65              0.0000000000
       887        57  SER       C               5.0191716008       -2.4971205520        6.8907557252  PROA      65              0.0000000000
       888        57  SER       O               5.5635077343       -3.5952147610        7.0089905310  PROA      65              0.0000000000
       889        58  ALA       N               5.4818324128       -1.3993564353        7.5196346919  PROA      66              0.0000000000
       890        58  ALA       HN              4.9928162146       -0.5338601023        7.3621799954  PROA      66              0.0000000000
       891        58  ALA       CA              6.6443140326       -1.2702994342        8.3756029421  PROA      66              0.0000000000
       892        58  ALA       HA              6.5239442400       -0.3119908591        8.8593089454  PROA      66              0.0000000000
       893        58  ALA       CB              6.7208517587       -2.3143829262        9.5036320748  PROA      66              0.0000000000
       894        58  ALA       HB1             7.4941029682       -2.0192194834       10.2441303340  PROA      66              0.0000000000
       895        58  ALA       HB2             6.9785578950       -3.3169110707        9.1139950337  PROA      66              0.0000000000
       896        58  ALA       HB3             5.7450895157       -2.3756566808       10.0312554492  PROA      66              0.0000000000
       897        58  ALA       C               7.9449284365       -1.1683763585        7.5895892490  PROA      66              0.0000000000
       898        58  ALA       O               8.8572596051       -0.4232157881        7.9481475990  PROA      66              0.0000000000
       899        59  MET       N               8.0552984162       -1.8877530160        6.4570763542  PROA      67              0.0000000000
       900        59  MET       HN              7.3251925722       -2.5322251946        6.2286529428  PROA      67              0.0000000000
       901        59  MET       CA              9.1097929865       -1.7177280173        5.4727917740  PROA      67              0.0000000000
       902        59  MET       HA             10.0545050444       -1.6927849502        5.9957684431  PROA      67              0.0000000000
       903        59  MET       CB              9.1483691141       -2.9018958954        4.4815882864  PROA      67              0.0000000000
       904        59  MET       HB1             9.9606019529       -2.7317006837        3.7396312994  PROA      67              0.0000000000
       905        59  MET       HB2             8.1859176968       -2.9453650969        3.9271078621  PROA      67              0.0000000000
       906        59  MET       CG              9.3869670052       -4.2727744993        5.1537736637  PROA      67              0.0000000000
       907        59  MET       HG1             9.3178913488       -5.0419368033        4.3579693993  PROA      67              0.0000000000
       908        59  MET       HG2             8.5591493515       -4.4931734703        5.8628391436  PROA      67              0.0000000000
       909        59  MET       SD             10.9963870288       -4.4782586535        5.9794841743  PROA      67              0.0000000000
       910        59  MET       CE             10.4706959194       -4.0244037002        7.6605892486  PROA      67              0.0000000000
       911        59  MET       HE1            11.2670850126       -4.2472083365        8.4000532508  PROA      67              0.0000000000
       912        59  MET       HE2             9.5597344343       -4.5855654881        7.9628234692  PROA      67              0.0000000000
       913        59  MET       HE3            10.2480323869       -2.9417135581        7.7440149620  PROA      67              0.0000000000
       914        59  MET       C               9.0124912278       -0.3830593247        4.7459912434  PROA      67              0.0000000000
       915        59  MET       O              10.0221915058        0.2578791852        4.4500609180  PROA      67              0.0000000000
       916        60  ARG       N               7.7754528890        0.0918300149        4.4913452521  PROA      68              0.0000000000
       917        60  ARG       HN              6.9790217431       -0.5093790291        4.5961781153  PROA      68              0.0000000000
       918        60  ARG       CA              7.5065754688        1.4705336728        4.1293733458  PROA      68              0.0000000000
       919        60  ARG       HA              8.1458400330        1.6966225765        3.2983448327  PROA      68              0.0000000000
       920        60  ARG       CB              6.0482331353        1.6612493319        3.6295745661  PROA      68              0.0000000000
       921        60  ARG       HB1             5.3818645901        0.9956218639        4.2196237420  PROA      68              0.0000000000
       922        60  ARG       HB2             6.0011807983        1.3023147212        2.5786222215  PROA      68              0.0000000000
       923        60  ARG       CG              5.5070522817        3.1049777007        3.7334881031  PROA      68              0.0000000000
       924        60  ARG       HG1             6.2071003775        3.8036296401        3.2252363932  PROA      68              0.0000000000
       925        60  ARG       HG2             5.4767544257        3.3992515906        4.8066287624  PROA      68              0.0000000000
       926        60  ARG       CD              4.0863166934        3.3109509316        3.2002482670  PROA      68              0.0000000000
       927        60  ARG       HD1             3.7301621316        4.3383766053        3.4508014650  PROA      68              0.0000000000
       928        60  ARG       HD2             3.3922173348        2.5542763959        3.6329588759  PROA      68              0.0000000000
       929        60  ARG       NE              4.1545673707        3.1433481495        1.7185831820  PROA      68              0.0000000000
       930        60  ARG       HE              5.0423905396        2.9741261137        1.2862198119  PROA      68              0.0000000000
       931        60  ARG       CZ              3.1630082443        3.4304247954        0.8884056591  PROA      68              0.0000000000
       932        60  ARG       NH1             2.0066850194        3.9035029536        1.2887064946  PROA      68              0.0000000000
       933        60  ARG       HH11            1.7814733233        3.9143901613        2.2752612464  PROA      68              0.0000000000
       934        60  ARG       HH12            1.2728349200        4.1354925070        0.6432080777  PROA      68              0.0000000000
       935        60  ARG       NH2             3.3513121593        3.2080920359       -0.3927931045  PROA      68              0.0000000000
       936        60  ARG       HH21            2.5539194653        3.3145630013       -1.0020234903  PROA      68              0.0000000000
       937        60  ARG       HH22            4.1349319182        2.6441995375       -0.6627928035  PROA      68              0.0000000000
       938        60  ARG       C               7.9178408117        2.5020367980        5.1695487215  PROA      68              0.0000000000
       939        60  ARG       O               8.5900977413        3.4806954260        4.8519967078  PROA      68              0.0000000000
       940        61  ASP       N               7.6045134328        2.2714304605        6.4634577978  PROA      69              0.0000000000
       941        61  ASP       HN              6.9597065466        1.5442398079        6.6891483887  PROA      69              0.0000000000
       942        61  ASP       CA              8.0725511323        3.1104284390        7.5586871667  PROA      69              0.0000000000
       943        61  ASP       HA              7.7428376671        4.1228016504        7.3603563119  PROA      69              0.0000000000
       944        61  ASP       CB              7.5383277806        2.6636508463        8.9494271149  PROA      69              0.0000000000
       945        61  ASP       HB1             8.0202022820        3.2757869437        9.7452302927  PROA      69              0.0000000000
       946        61  ASP       HB2             7.7909379587        1.6011616572        9.1340001343  PROA      69              0.0000000000
       947        61  ASP       CG              6.0492966580        2.8399406326        9.1223448113  PROA      69              0.0000000000
       948        61  ASP       OD1             5.3106383802        3.1964803747        8.1733638625  PROA      69              0.0000000000
       949        61  ASP       OD2             5.5597811649        2.5626636528       10.2525099462  PROA      69              0.0000000000
       950        61  ASP       C               9.5970460861        3.1596890987        7.6225171324  PROA      69              0.0000000000
       951        61  ASP       O              10.1849581713        4.2076583638        7.8642425912  PROA      69              0.0000000000
       952        62  GLN       N              10.2783720472        2.0235185620        7.3718830101  PROA      70              0.0000000000
       953        62  GLN       HN              9.7696540565        1.1742009559        7.2302259134  PROA      70              0.0000000000
       954        62  GLN       CA             11.7249778419        1.9502739853        7.2943223792  PROA      70              0.0000000000
       955        62  GLN       HA             12.1168226700        2.2992858891        8.2396363172  PROA      70              0.0000000000
       956        62  GLN       CB             12.1566732817        0.4700890876        7.0868823944  PROA      70              0.0000000000
       957        62  GLN       HB1            11.6283295722        0.0649211394        6.2011043546  PROA      70              0.0000000000
       958        62  GLN       HB2            11.7997264943       -0.1164275841        7.9622128692  PROA      70              0.0000000000
       959        62  GLN       CG             13.6656299258        0.1936555657        6.8757893621  PROA      70              0.0000000000
       960        62  GLN       HG1            14.0155919921        0.6651283583        5.9352741534  PROA      70              0.0000000000
       961        62  GLN       HG2            13.8282727348       -0.9012789484        6.7830870090  PROA      70              0.0000000000
       962        62  GLN       CD             14.4952863814        0.6760139572        8.0612507704  PROA      70              0.0000000000
       963        62  GLN       OE1            14.1750331779        0.3541899432        9.2110462366  PROA      70              0.0000000000
       964        62  GLN       NE2            15.5745112438        1.4414982042        7.8071393098  PROA      70              0.0000000000
       965        62  GLN       HE21           16.1359074322        1.7374139557        8.5807194933  PROA      70              0.0000000000
       966        62  GLN       HE22           15.8287282675        1.6336287105        6.8528550223  PROA      70              0.0000000000
       967        62  GLN       C              12.3455536566        2.8537013471        6.2295065675  PROA      70              0.0000000000
       968        62  GLN       O              13.2770123301        3.6058628598        6.5244521206  PROA      70              0.0000000000
       969        63  TYR       N              11.8235818631        2.8660885615        4.9757187661  PROA      71              0.0000000000
       970        63  TYR       HN             11.0720085429        2.2579931303        4.7188765823  PROA      71              0.0000000000
       971        63  TYR       CA             12.2619574721        3.8540278293        3.9960160918  PROA      71              0.0000000000
       972        63  TYR       HA             13.3421483442        3.8764501104        4.0645939136  PROA      71              0.0000000000
       973        63  TYR       CB             12.0122460049        3.4755833951        2.4959532716  PROA      71              0.0000000000
       974        63  TYR       HB1            12.5309212203        2.5071372312        2.3130117448  PROA      71              0.0000000000
       975        63  TYR       HB2            12.5012064016        4.2310407910        1.8420085037  PROA      71              0.0000000000
       976        63  TYR       CG             10.5809472707        3.3386356871        2.0218917197  PROA      71              0.0000000000
       977        63  TYR       CD1             9.7616061708        4.4714795609        1.8663524270  PROA      71              0.0000000000
       978        63  TYR       HD1            10.1218724287        5.4444062911        2.1605642861  PROA      71              0.0000000000
       979        63  TYR       CE1             8.4830123633        4.3667905156        1.3043566992  PROA      71              0.0000000000
       980        63  TYR       HE1             7.8626148753        5.2443692644        1.2030158091  PROA      71              0.0000000000
       981        63  TYR       CZ              8.0152608368        3.1317035085        0.8554548861  PROA      71              0.0000000000
       982        63  TYR       OH              6.7141935377        3.0554869849        0.3229323239  PROA      71              0.0000000000
       983        63  TYR       HH              6.6178708313        2.2161347366       -0.1628041961  PROA      71              0.0000000000
       984        63  TYR       CD2            10.1066157111        2.1063685925        1.5338841151  PROA      71              0.0000000000
       985        63  TYR       HD2            10.7396299866        1.2336710002        1.5953472977  PROA      71              0.0000000000
       986        63  TYR       CE2             8.8350819470        2.0019425869        0.9443671970  PROA      71              0.0000000000
       987        63  TYR       HE2             8.4818241097        1.0436787701        0.5951801702  PROA      71              0.0000000000
       988        63  TYR       C              11.8460313983        5.2850587962        4.3379102929  PROA      71              0.0000000000
       989        63  TYR       O              12.6452220408        6.2097284607        4.2151001578  PROA      71              0.0000000000
       990        64  MET       N              10.5975126752        5.5129296082        4.8037973161  PROA      72              0.0000000000
       991        64  MET       HN              9.9366288520        4.7579811891        4.8776297419  PROA      72              0.0000000000
       992        64  MET       CA             10.1149621437        6.8336738377        5.1794878480  PROA      72              0.0000000000
       993        64  MET       HA             10.3070812135        7.4788449766        4.3362756212  PROA      72              0.0000000000
       994        64  MET       CB              8.5805073161        6.8663931203        5.4009609837  PROA      72              0.0000000000
       995        64  MET       HB1             8.2927383478        7.8601242061        5.8177722759  PROA      72              0.0000000000
       996        64  MET       HB2             8.2943344514        6.0858202369        6.1387562591  PROA      72              0.0000000000
       997        64  MET       CG              7.7657269527        6.6813803630        4.1039186671  PROA      72              0.0000000000
       998        64  MET       HG1             7.9812085496        5.6742800606        3.6919803053  PROA      72              0.0000000000
       999        64  MET       HG2             8.1161931356        7.4294447781        3.3590060151  PROA      72              0.0000000000
      1000        64  MET       SD              5.9706475269        6.8545339423        4.3375627195  PROA      72              0.0000000000
      1001        64  MET       CE              5.5254575727        6.7362366739        2.5796927455  PROA      72              0.0000000000
      1002        64  MET       HE1             6.0436588808        7.5161613601        1.9822029388  PROA      72              0.0000000000
      1003        64  MET       HE2             4.4310655174        6.8730931488        2.4422253693  PROA      72              0.0000000000
      1004        64  MET       HE3             5.7973255940        5.7463008834        2.1580102777  PROA      72              0.0000000000
      1005        64  MET       C              10.8534813647        7.4983110615        6.3346435723  PROA      72              0.0000000000
      1006        64  MET       O              11.2033546994        8.6708736830        6.2672512618  PROA      72              0.0000000000
      1007        65  ARG       N              11.1544603003        6.7574799785        7.4166646502  PROA      73              0.0000000000
      1008        65  ARG       HN             10.8122938668        5.8147198097        7.4948228470  PROA      73              0.0000000000
      1009        65  ARG       CA             12.0148252537        7.2116490208        8.4956275339  PROA      73              0.0000000000
      1010        65  ARG       HA             11.6160042121        8.1463066417        8.8630843345  PROA      73              0.0000000000
      1011        65  ARG       CB             11.9835465532        6.2070411282        9.6748660327  PROA      73              0.0000000000
      1012        65  ARG       HB1            12.7627553854        6.4902598014       10.4176708754  PROA      73              0.0000000000
      1013        65  ARG       HB2            12.2230934552        5.1875196976        9.3008425989  PROA      73              0.0000000000
      1014        65  ARG       CG             10.6215691438        6.2006793620       10.4033304965  PROA      73              0.0000000000
      1015        65  ARG       HG1             9.8093329378        5.9828019614        9.6753131720  PROA      73              0.0000000000
      1016        65  ARG       HG2            10.4483143983        7.2287787785       10.7917748631  PROA      73              0.0000000000
      1017        65  ARG       CD             10.5310523302        5.1885226696       11.5544709548  PROA      73              0.0000000000
      1018        65  ARG       HD1            11.3397723214        5.3336723795       12.2999058967  PROA      73              0.0000000000
      1019        65  ARG       HD2            10.6152783661        4.1527339477       11.1525016824  PROA      73              0.0000000000
      1020        65  ARG       NE              9.1936703450        5.3362432602       12.2149136224  PROA      73              0.0000000000
      1021        65  ARG       HE              8.4525346960        4.6783466574       12.0305714288  PROA      73              0.0000000000
      1022        65  ARG       CZ              8.8333321201        6.3240624840       13.0249971078  PROA      73              0.0000000000
      1023        65  ARG       NH1             9.6282523101        7.2765479377       13.4468329945  PROA      73              0.0000000000
      1024        65  ARG       HH11           10.6109609806        7.2543591028       13.2012928925  PROA      73              0.0000000000
      1025        65  ARG       HH12            9.2730693423        8.0307198642       13.9740673090  PROA      73              0.0000000000
      1026        65  ARG       NH2             7.5743899524        6.3331839880       13.4159244667  PROA      73              0.0000000000
      1027        65  ARG       HH21            7.0113032371        5.5654862826       13.0785498800  PROA      73              0.0000000000
      1028        65  ARG       HH22            7.2336451325        7.0289088694       14.0277092397  PROA      73              0.0000000000
      1029        65  ARG       C              13.4469325195        7.5121224464        8.0627494308  PROA      73              0.0000000000
      1030        65  ARG       O              14.0331155840        8.5334230337        8.4283322041  PROA      73              0.0000000000
      1031        66  THR       N              14.0244160997        6.6246079268        7.2236975050  PROA      74              0.0000000000
      1032        66  THR       HN             13.5155098059        5.8042752857        6.9696805925  PROA      74              0.0000000000
      1033        66  THR       CA             15.3532654328        6.7821280944        6.6300433509  PROA      74              0.0000000000
      1034        66  THR       HA             16.0579105067        6.9107420076        7.4370093571  PROA      74              0.0000000000
      1035        66  THR       CB             15.7816555675        5.5565494372        5.8243894856  PROA      74              0.0000000000
      1036        66  THR       HB             15.0369820488        5.3384093058        5.0229594121  PROA      74              0.0000000000
      1037        66  THR       OG1            15.8734817493        4.4236268830        6.6785417112  PROA      74              0.0000000000
      1038        66  THR       HG1            14.9663595929        4.0637823691        6.7289605410  PROA      74              0.0000000000
      1039        66  THR       CG2            17.1657310731        5.7370170010        5.1807183320  PROA      74              0.0000000000
      1040        66  THR       HG21           17.9106734169        6.0719412035        5.9326988628  PROA      74              0.0000000000
      1041        66  THR       HG22           17.1361724419        6.4804552070        4.3583674019  PROA      74              0.0000000000
      1042        66  THR       HG23           17.5129909535        4.7784588113        4.7442471163  PROA      74              0.0000000000
      1043        66  THR       C              15.4858100295        8.0094037831        5.7494252492  PROA      74              0.0000000000
      1044        66  THR       O              16.4674411893        8.7487266741        5.8199608038  PROA      74              0.0000000000
      1045        67  GLY       N              14.4769816315        8.2608406611        4.8911535678  PROA      75              0.0000000000
      1046        67  GLY       HN             13.7023743208        7.6226628151        4.8444073123  PROA      75              0.0000000000
      1047        67  GLY       CA             14.4076195377        9.4189658171        4.0116799197  PROA      75              0.0000000000
      1048        67  GLY       HA1            13.4381712430        9.3966683732        3.5392352482  PROA      75              0.0000000000
      1049        67  GLY       HA2            15.2182303899        9.3306143385        3.3039524147  PROA      75              0.0000000000
      1050        67  GLY       C              14.5238892751       10.7634841025        4.6819395501  PROA      75              0.0000000000
      1051        67  GLY       O              13.8950590031       11.0416730870        5.7017438701  PROA      75              0.0000000000
      1052        68  GLU       N              15.3224516353       11.6579657870        4.0888581574  PROA      76              0.0000000000
      1053        68  GLU       HN             15.9074942533       11.3798695348        3.3205232601  PROA      76              0.0000000000
      1054        68  GLU       CA             15.4444634347       13.0314426747        4.5364713507  PROA      76              0.0000000000
      1055        68  GLU       HA             14.7057188102       13.2522722489        5.2949146667  PROA      76              0.0000000000
      1056        68  GLU       CB             16.8495093419       13.2377593685        5.1354283665  PROA      76              0.0000000000
      1057        68  GLU       HB1            16.9899124466       12.4105880417        5.8706647466  PROA      76              0.0000000000
      1058        68  GLU       HB2            16.8735462286       14.1826262528        5.7177560060  PROA      76              0.0000000000
      1059        68  GLU       CG             18.0112321445       13.2396644272        4.1182649039  PROA      76              0.0000000000
      1060        68  GLU       HG1            18.0877047895       14.2161531714        3.5970307809  PROA      76              0.0000000000
      1061        68  GLU       HG2            17.8580344953       12.4476619954        3.3586235269  PROA      76              0.0000000000
      1062        68  GLU       CD             19.3101820198       12.9544928868        4.8389055655  PROA      76              0.0000000000
      1063        68  GLU       OE1            19.8553670373       13.8740945195        5.4983571453  PROA      76              0.0000000000
      1064        68  GLU       OE2            19.7710733385       11.7854229529        4.7840881349  PROA      76              0.0000000000
      1065        68  GLU       C              15.1662641575       13.9752167619        3.3801280847  PROA      76              0.0000000000
      1066        68  GLU       O              15.2777107053       15.1937907711        3.5003124285  PROA      76              0.0000000000
      1067        69  GLY       N              14.7268601874       13.4129861188        2.2382403736  PROA      77              0.0000000000
      1068        69  GLY       HN             14.6982434704       12.4201492457        2.1562929728  PROA      77              0.0000000000
      1069        69  GLY       CA             14.1727755331       14.1587007683        1.1272014894  PROA      77              0.0000000000
      1070        69  GLY       HA1            14.9816283431       14.5114717035        0.5066611279  PROA      77              0.0000000000
      1071        69  GLY       HA2            13.5407003461       14.9409780954        1.5152693674  PROA      77              0.0000000000
      1072        69  GLY       C              13.3331755274       13.2236575333        0.3079085233  PROA      77              0.0000000000
      1073        69  GLY       O              13.7496363551       12.1007484519        0.0224920630  PROA      77              0.0000000000
      1074        70  PHE       N              12.1242058408       13.6493036845       -0.1014287771  PROA      78              0.0000000000
      1075        70  PHE       HN             11.8023577719       14.5661806951        0.1481263040  PROA      78              0.0000000000
      1076        70  PHE       CA             11.1993093031       12.7807739700       -0.8163896470  PROA      78              0.0000000000
      1077        70  PHE       HA             11.6743209654       11.8289472477       -1.0013935411  PROA      78              0.0000000000
      1078        70  PHE       CB              9.8849571698       12.4841975520       -0.0449568383  PROA      78              0.0000000000
      1079        70  PHE       HB1             9.2808034564       11.7206826568       -0.5828600083  PROA      78              0.0000000000
      1080        70  PHE       HB2             9.2613586365       13.3886937610        0.0612374787  PROA      78              0.0000000000
      1081        70  PHE       CG             10.2137080906       11.9611576536        1.3244745942  PROA      78              0.0000000000
      1082        70  PHE       CD1            10.4378490548       12.8353913658        2.4041595529  PROA      78              0.0000000000
      1083        70  PHE       HD1            10.3590587467       13.9028936485        2.2578450725  PROA      78              0.0000000000
      1084        70  PHE       CE1            10.8183666744       12.3376427911        3.6547060635  PROA      78              0.0000000000
      1085        70  PHE       HE1            11.0125149754       13.0175819334        4.4709898196  PROA      78              0.0000000000
      1086        70  PHE       CZ             10.9503246241       10.9578727410        3.8414219270  PROA      78              0.0000000000
      1087        70  PHE       HZ             11.2587179393       10.5781369378        4.8014524163  PROA      78              0.0000000000
      1088        70  PHE       CD2            10.3154828717       10.5783421768        1.5361420831  PROA      78              0.0000000000
      1089        70  PHE       HD2            10.1241928816        9.9031827770        0.7157712288  PROA      78              0.0000000000
      1090        70  PHE       CE2            10.6939261360       10.0754990420        2.7853520615  PROA      78              0.0000000000
      1091        70  PHE       HE2            10.8036850277        9.0120333495        2.9276585796  PROA      78              0.0000000000
      1092        70  PHE       C              10.8454094190       13.3490754006       -2.1745263383  PROA      78              0.0000000000
      1093        70  PHE       O              10.4880877599       14.5171434892       -2.3257365884  PROA      78              0.0000000000
      1094        71  LEU       N              10.9267955869       12.5006341642       -3.2130366898  PROA      79              0.0000000000
      1095        71  LEU       HN             11.2230088409       11.5530282825       -3.0630793209  PROA      79              0.0000000000
      1096        71  LEU       CA             10.5549304663       12.8640296624       -4.5619888996  PROA      79              0.0000000000
      1097        71  LEU       HA             10.4167443656       13.9338160933       -4.6364221007  PROA      79              0.0000000000
      1098        71  LEU       CB             11.6449566235       12.3936088144       -5.5612025996  PROA      79              0.0000000000
      1099        71  LEU       HB1            11.6252396162       11.2875146693       -5.6543011426  PROA      79              0.0000000000
      1100        71  LEU       HB2            12.6385258903       12.6581339450       -5.1377101033  PROA      79              0.0000000000
      1101        71  LEU       CG             11.5618663402       13.0305088680       -6.9624721998  PROA      79              0.0000000000
      1102        71  LEU       HG             10.5300100348       12.8822386616       -7.3627430224  PROA      79              0.0000000000
      1103        71  LEU       CD1            11.8577443553       14.5362698752       -6.8987925204  PROA      79              0.0000000000
      1104        71  LEU       HD11           11.9186372654       14.9689738678       -7.9176042062  PROA      79              0.0000000000
      1105        71  LEU       HD12           12.8268133623       14.7252461410       -6.3900607329  PROA      79              0.0000000000
      1106        71  LEU       HD13           11.0540671055       15.0675819526       -6.3495113928  PROA      79              0.0000000000
      1107        71  LEU       CD2            12.5402823577       12.3499453543       -7.9296301328  PROA      79              0.0000000000
      1108        71  LEU       HD21           13.5848331500       12.4868019945       -7.5784086523  PROA      79              0.0000000000
      1109        71  LEU       HD22           12.4563106456       12.7924217632       -8.9447572066  PROA      79              0.0000000000
      1110        71  LEU       HD23           12.3317901789       11.2618274542       -8.0016795397  PROA      79              0.0000000000
      1111        71  LEU       C               9.2279932359       12.1901267137       -4.8588146805  PROA      79              0.0000000000
      1112        71  LEU       O               9.1491488051       10.9667083849       -4.9616106149  PROA      79              0.0000000000
      1113        72  CYS       N               8.1387335422       12.9722532776       -4.9678958771  PROA      80              0.0000000000
      1114        72  CYS       HN              8.2224244503       13.9736436423       -4.9184866292  PROA      80              0.0000000000
      1115        72  CYS       CA              6.7924190352       12.4452464818       -5.1090414647  PROA      80              0.0000000000
      1116        72  CYS       HA              6.7581407077       11.4248174508       -4.7545728821  PROA      80              0.0000000000
      1117        72  CYS       CB              5.7605791929       13.2802219765       -4.3058165054  PROA      80              0.0000000000
      1118        72  CYS       HB1             4.7259869548       12.9825257689       -4.5829935037  PROA      80              0.0000000000
      1119        72  CYS       HB2             5.8839902637       14.3515452148       -4.5831784147  PROA      80              0.0000000000
      1120        72  CYS       SG              5.9720622628       13.0769425298       -2.5123038517  PROA      80              0.0000000000
      1121        72  CYS       HG1             5.1766219886       14.0811121990       -2.1664251911  PROA      80              0.0000000000
      1122        72  CYS       C               6.3680623742       12.4294070050       -6.5564708745  PROA      80              0.0000000000
      1123        72  CYS       O               6.0994354449       13.4688487616       -7.1477767073  PROA      80              0.0000000000
      1124        73  VAL       N               6.2869048167       11.2414792715       -7.1696530297  PROA      81              0.0000000000
      1125        73  VAL       HN              6.4980365301       10.3972402861       -6.6659321872  PROA      81              0.0000000000
      1126        73  VAL       CA              6.0378154481       11.1105966658       -8.5914419444  PROA      81              0.0000000000
      1127        73  VAL       HA              6.2060492348       12.0591426787       -9.0775146737  PROA      81              0.0000000000
      1128        73  VAL       CB              6.9785603322       10.0936520215       -9.2406827460  PROA      81              0.0000000000
      1129        73  VAL       HB              6.7216367427        9.0720716666       -8.8784994059  PROA      81              0.0000000000
      1130        73  VAL       CG1             6.8478661307       10.1439574722      -10.7772534976  PROA      81              0.0000000000
      1131        73  VAL       HG11            7.0615097563       11.1711795043      -11.1424223316  PROA      81              0.0000000000
      1132        73  VAL       HG12            5.8294445229        9.8606572763      -11.1141817073  PROA      81              0.0000000000
      1133        73  VAL       HG13            7.5720614563        9.4459973672      -11.2485779504  PROA      81              0.0000000000
      1134        73  VAL       CG2             8.4390049597       10.3995587148       -8.8397348200  PROA      81              0.0000000000
      1135        73  VAL       HG21            9.1325984144        9.7158266850       -9.3727507981  PROA      81              0.0000000000
      1136        73  VAL       HG22            8.5986726629       10.2637017777       -7.7489262714  PROA      81              0.0000000000
      1137        73  VAL       HG23            8.7110432320       11.4402766485       -9.1090719906  PROA      81              0.0000000000
      1138        73  VAL       C               4.5898383625       10.7211086012       -8.8465859146  PROA      81              0.0000000000
      1139        73  VAL       O               4.0543603146        9.7809245309       -8.2600284532  PROA      81              0.0000000000
      1140        74  PHE       N               3.9179248427       11.4338271170       -9.7628104543  PROA      82              0.0000000000
      1141        74  PHE       HN              4.3430446299       12.2451026109      -10.1803277932  PROA      82              0.0000000000
      1142        74  PHE       CA              2.6345993841       11.0408431071      -10.3045493366  PROA      82              0.0000000000
      1143        74  PHE       HA              2.4135716020       10.0254012329      -10.0101730187  PROA      82              0.0000000000
      1144        74  PHE       CB              1.4694943054       11.9567928739       -9.8202288084  PROA      82              0.0000000000
      1145        74  PHE       HB1             1.5124485119       12.0464492990       -8.7140236606  PROA      82              0.0000000000
      1146        74  PHE       HB2             0.5016675978       11.4782514277      -10.0771500141  PROA      82              0.0000000000
      1147        74  PHE       CG              1.4700226123       13.3407572366      -10.4182324967  PROA      82              0.0000000000
      1148        74  PHE       CD1             2.1430725649       14.4015810337       -9.7922908217  PROA      82              0.0000000000
      1149        74  PHE       HD1             2.7031487066       14.2169213633       -8.8880451848  PROA      82              0.0000000000
      1150        74  PHE       CE1             2.1048330143       15.6896332856      -10.3417613013  PROA      82              0.0000000000
      1151        74  PHE       HE1             2.6210445925       16.5023995813       -9.8566967039  PROA      82              0.0000000000
      1152        74  PHE       CZ              1.4055137290       15.9240522179      -11.5312748080  PROA      82              0.0000000000
      1153        74  PHE       HZ              1.3834781844       16.9132971373      -11.9649052848  PROA      82              0.0000000000
      1154        74  PHE       CD2             0.7455183842       13.5966784970      -11.5945419977  PROA      82              0.0000000000
      1155        74  PHE       HD2             0.1952072707       12.7981034724      -12.0702076601  PROA      82              0.0000000000
      1156        74  PHE       CE2             0.7325407133       14.8734888345      -12.1603395341  PROA      82              0.0000000000
      1157        74  PHE       HE2             0.1814205426       15.0519556769      -13.0697244334  PROA      82              0.0000000000
      1158        74  PHE       C               2.8138099219       11.0336153320      -11.8164037871  PROA      82              0.0000000000
      1159        74  PHE       O               3.8562672135       11.4371175669      -12.3309450953  PROA      82              0.0000000000
      1160        75  ALA       N               1.8232841834       10.5324030442      -12.5753081766  PROA      83              0.0000000000
      1161        75  ALA       HN              0.9535864467       10.2245920829      -12.1740762988  PROA      83              0.0000000000
      1162        75  ALA       CA              1.8970552199       10.5001210394      -14.0182578819  PROA      83              0.0000000000
      1163        75  ALA       HA              2.8398569302       10.9017486000      -14.3553238331  PROA      83              0.0000000000
      1164        75  ALA       CB              1.7751529429        9.0580868760      -14.5363926967  PROA      83              0.0000000000
      1165        75  ALA       HB1             2.6036429028        8.4512774176      -14.1206177780  PROA      83              0.0000000000
      1166        75  ALA       HB2             1.8497794704        9.0323776882      -15.6434326049  PROA      83              0.0000000000
      1167        75  ALA       HB3             0.8096048211        8.6066284977      -14.2212341990  PROA      83              0.0000000000
      1168        75  ALA       C               0.8017358483       11.3630292617      -14.6145052707  PROA      83              0.0000000000
      1169        75  ALA       O              -0.3628017455       11.2898088163      -14.2251323020  PROA      83              0.0000000000
      1170        76  ILE       N               1.1409970085       12.2204406891      -15.5985077924  PROA      84              0.0000000000
      1171        76  ILE       HN              2.0918603773       12.2701113143      -15.9208809499  PROA      84              0.0000000000
      1172        76  ILE       CA              0.2331216754       13.2512526078      -16.0882831572  PROA      84              0.0000000000
      1173        76  ILE       HA             -0.2094117526       13.7069392214      -15.2140968118  PROA      84              0.0000000000
      1174        76  ILE       CB              0.9376432444       14.3888087440      -16.8347238691  PROA      84              0.0000000000
      1175        76  ILE       HB              0.1710326726       15.1090292744      -17.2036667457  PROA      84              0.0000000000
      1176        76  ILE       CG2             1.7890472840       15.1739377760      -15.8109593357  PROA      84              0.0000000000
      1177        76  ILE       HG21            2.2710594304       16.0448463509      -16.3057391467  PROA      84              0.0000000000
      1178        76  ILE       HG22            2.5901704654       14.5332578884      -15.3874011061  PROA      84              0.0000000000
      1179        76  ILE       HG23            1.1587675106       15.5613152435      -14.9856311972  PROA      84              0.0000000000
      1180        76  ILE       CG1             1.8219245465       13.9846208111      -18.0434832923  PROA      84              0.0000000000
      1181        76  ILE       HG11            2.7029654902       13.4115333056      -17.6879628086  PROA      84              0.0000000000
      1182        76  ILE       HG12            2.2128224175       14.9408662523      -18.4644109353  PROA      84              0.0000000000
      1183        76  ILE       CD              1.1421878454       13.2204836696      -19.1851168019  PROA      84              0.0000000000
      1184        76  ILE       HD1             0.9875645154       12.1561904320      -18.9145333665  PROA      84              0.0000000000
      1185        76  ILE       HD2             1.7784627509       13.2421429544      -20.0956622950  PROA      84              0.0000000000
      1186        76  ILE       HD3             0.1645075582       13.6771852493      -19.4410029390  PROA      84              0.0000000000
      1187        76  ILE       C              -0.9590629931       12.7264190433      -16.8788392531  PROA      84              0.0000000000
      1188        76  ILE       O              -1.9142714381       13.4496428449      -17.1433787596  PROA      84              0.0000000000
      1189        77  ASN       N              -0.9529453203       11.4376125509      -17.2593618990  PROA      85              0.0000000000
      1190        77  ASN       HN             -0.1652296048       10.8627876231      -17.0417088578  PROA      85              0.0000000000
      1191        77  ASN       CA             -2.0305003018       10.7918883036      -17.9783878429  PROA      85              0.0000000000
      1192        77  ASN       HA             -2.6246442833       11.5329812049      -18.4971957833  PROA      85              0.0000000000
      1193        77  ASN       CB             -1.4458290429        9.7973583623      -19.0274192005  PROA      85              0.0000000000
      1194        77  ASN       HB1            -0.7353551159       10.3491015680      -19.6776941848  PROA      85              0.0000000000
      1195        77  ASN       HB2            -2.2668415021        9.4180691008      -19.6711720784  PROA      85              0.0000000000
      1196        77  ASN       CG             -0.6901118590        8.6352170097      -18.3804536736  PROA      85              0.0000000000
      1197        77  ASN       OD1             0.2112614312        8.8229890386      -17.5578159166  PROA      85              0.0000000000
      1198        77  ASN       ND2            -1.0705836926        7.3831251373      -18.7138088688  PROA      85              0.0000000000
      1199        77  ASN       HD21           -1.8989701315        7.2515705234      -19.2766117861  PROA      85              0.0000000000
      1200        77  ASN       HD22           -0.5983645180        6.6121059692      -18.2952785774  PROA      85              0.0000000000
      1201        77  ASN       C              -2.9707021472       10.0505232097      -17.0329577497  PROA      85              0.0000000000
      1202        77  ASN       O              -3.8561433881        9.3257053631      -17.4849272452  PROA      85              0.0000000000
      1203        78  ASN       N              -2.7985873573       10.1699654209      -15.7009626314  PROA      86              0.0000000000
      1204        78  ASN       HN             -2.0673642205       10.7363246272      -15.3138499358  PROA      86              0.0000000000
      1205        78  ASN       CA             -3.6876851761        9.4947679504      -14.7821962124  PROA      86              0.0000000000
      1206        78  ASN       HA             -4.6406383306        9.3313431006      -15.2662375862  PROA      86              0.0000000000
      1207        78  ASN       CB             -3.0732214912        8.1201190854      -14.4018926567  PROA      86              0.0000000000
      1208        78  ASN       HB1            -2.1428052262        8.2645514845      -13.8149301303  PROA      86              0.0000000000
      1209        78  ASN       HB2            -2.8081149540        7.5696072682      -15.3290751165  PROA      86              0.0000000000
      1210        78  ASN       CG             -4.0436369193        7.2795075287      -13.5888058885  PROA      86              0.0000000000
      1211        78  ASN       OD1            -3.8639044014        7.0804638740      -12.3863215443  PROA      86              0.0000000000
      1212        78  ASN       ND2            -5.1051882694        6.7685612990      -14.2479230106  PROA      86              0.0000000000
      1213        78  ASN       HD21           -5.8293081453        6.3381047554      -13.7154985079  PROA      86              0.0000000000
      1214        78  ASN       HD22           -5.2276582159        6.9560920617      -15.2177081989  PROA      86              0.0000000000
      1215        78  ASN       C              -3.9987435110       10.3474876866      -13.5549199163  PROA      86              0.0000000000
      1216        78  ASN       O              -3.1567877058       10.5323086554      -12.6751725953  PROA      86              0.0000000000
      1217        79  THR       N              -5.2508752406       10.8375712470      -13.4393934224  PROA      87              0.0000000000
      1218        79  THR       HN             -5.9208789404       10.6825537127      -14.1732562495  PROA      87              0.0000000000
      1219        79  THR       CA             -5.7374051307       11.6335790637      -12.3084323290  PROA      87              0.0000000000
      1220        79  THR       HA             -5.0818222584       12.4841402536      -12.2127452025  PROA      87              0.0000000000
      1221        79  THR       CB             -7.1513200740       12.1820350011      -12.4841395403  PROA      87              0.0000000000
      1222        79  THR       HB             -7.4752233878       12.7382336950      -11.5683383445  PROA      87              0.0000000000
      1223        79  THR       OG1            -8.0862551324       11.1484840696      -12.7785637150  PROA      87              0.0000000000
      1224        79  THR       HG1            -8.7837788008       11.2514599237      -12.0975074144  PROA      87              0.0000000000
      1225        79  THR       CG2            -7.1696633879       13.1696250028      -13.6583978874  PROA      87              0.0000000000
      1226        79  THR       HG21           -8.1854086871       13.6018765803      -13.7841922513  PROA      87              0.0000000000
      1227        79  THR       HG22           -6.8933426064       12.6685757709      -14.6070259060  PROA      87              0.0000000000
      1228        79  THR       HG23           -6.4627032260       14.0084150168      -13.4847279653  PROA      87              0.0000000000
      1229        79  THR       C              -5.6599522430       10.9213755891      -10.9724940444  PROA      87              0.0000000000
      1230        79  THR       O              -5.2614237014       11.5023344866       -9.9669463941  PROA      87              0.0000000000
      1231        80  LYS       N              -5.9860070693        9.6144217055      -10.9216122628  PROA      88              0.0000000000
      1232        80  LYS       HN             -6.3552782374        9.1565184563      -11.7369292300  PROA      88              0.0000000000
      1233        80  LYS       CA             -5.8622309311        8.8099368167       -9.7214659961  PROA      88              0.0000000000
      1234        80  LYS       HA             -6.4389915398        9.3124984012       -8.9606127030  PROA      88              0.0000000000
      1235        80  LYS       CB             -6.4255577074        7.3771118684       -9.9177798816  PROA      88              0.0000000000
      1236        80  LYS       HB1            -6.0801895377        6.7226332817       -9.0846417093  PROA      88              0.0000000000
      1237        80  LYS       HB2            -6.0104365614        6.9530418309      -10.8576048297  PROA      88              0.0000000000
      1238        80  LYS       CG             -7.9635412574        7.2818480535       -9.9613658076  PROA      88              0.0000000000
      1239        80  LYS       HG1            -8.2432155067        6.2034368584       -9.9656479816  PROA      88              0.0000000000
      1240        80  LYS       HG2            -8.3353976963        7.7256602552      -10.9116350662  PROA      88              0.0000000000
      1241        80  LYS       CD             -8.6802783919        7.9793085592       -8.7898144261  PROA      88              0.0000000000
      1242        80  LYS       HD1            -9.7609027076        7.7147482487       -8.8311677506  PROA      88              0.0000000000
      1243        80  LYS       HD2            -8.5993990808        9.0800716982       -8.9408989877  PROA      88              0.0000000000
      1244        80  LYS       CE             -8.1336083158        7.6132223496       -7.4053928587  PROA      88              0.0000000000
      1245        80  LYS       HE1            -7.0571674988        7.8781222463       -7.3190360372  PROA      88              0.0000000000
      1246        80  LYS       HE2            -8.2530443155        6.5252243016       -7.2182542121  PROA      88              0.0000000000
      1247        80  LYS       NZ             -8.8480119791        8.3547194464       -6.3599732934  PROA      88              0.0000000000
      1248        80  LYS       HZ1            -9.8166589906        8.0011466763       -6.2095831229  PROA      88              0.0000000000
      1249        80  LYS       HZ2            -8.9184487206        9.3755842209       -6.6238695953  PROA      88              0.0000000000
      1250        80  LYS       HZ3            -8.3249066113        8.3234131272       -5.4471692868  PROA      88              0.0000000000
      1251        80  LYS       C              -4.4610600146        8.7528888782       -9.1356331793  PROA      88              0.0000000000
      1252        80  LYS       O              -4.2850207580        8.7981345678       -7.9204976047  PROA      88              0.0000000000
      1253        81  SER       N              -3.4239001853        8.6939185002       -9.9948597743  PROA      89              0.0000000000
      1254        81  SER       HN             -3.6118256552        8.5946974154      -10.9725144064  PROA      89              0.0000000000
      1255        81  SER       CA             -2.0267361342        8.7367028944       -9.5839348354  PROA      89              0.0000000000
      1256        81  SER       HA             -1.8864122879        7.9204920231       -8.8913444068  PROA      89              0.0000000000
      1257        81  SER       CB             -1.0569275903        8.5265393724      -10.7925262133  PROA      89              0.0000000000
      1258        81  SER       HB1            -1.4532412443        7.7052531142      -11.4274824328  PROA      89              0.0000000000
      1259        81  SER       HB2            -0.0788005118        8.1946808339      -10.3941678045  PROA      89              0.0000000000
      1260        81  SER       OG             -0.8127910824        9.6784105730      -11.6059629104  PROA      89              0.0000000000
      1261        81  SER       HG1            -1.6515455586        9.9536030244      -12.0314022346  PROA      89              0.0000000000
      1262        81  SER       C              -1.6720323536       10.0123303928       -8.8281273002  PROA      89              0.0000000000
      1263        81  SER       O              -0.9958980025        9.9758320948       -7.8019447420  PROA      89              0.0000000000
      1264        82  PHE       N              -2.1688495151       11.1678686870       -9.3147232020  PROA      90              0.0000000000
      1265        82  PHE       HN             -2.6955712845       11.1442987143      -10.1609255909  PROA      90              0.0000000000
      1266        82  PHE       CA             -2.0951345399       12.4618688290       -8.6673106171  PROA      90              0.0000000000
      1267        82  PHE       HA             -1.0563713812       12.6507925644       -8.4334631284  PROA      90              0.0000000000
      1268        82  PHE       CB             -2.5599619276       13.5330733295       -9.6995420869  PROA      90              0.0000000000
      1269        82  PHE       HB1            -3.5222974491       13.2179506169      -10.1520770425  PROA      90              0.0000000000
      1270        82  PHE       HB2            -1.8163354847       13.6051975622      -10.5197801751  PROA      90              0.0000000000
      1271        82  PHE       CG             -2.7438936380       14.9084742770       -9.1262697892  PROA      90              0.0000000000
      1272        82  PHE       CD1            -1.6561169202       15.5739734845       -8.5423791647  PROA      90              0.0000000000
      1273        82  PHE       HD1            -0.6901063552       15.0925464998       -8.5030769289  PROA      90              0.0000000000
      1274        82  PHE       CE1            -1.8176384200       16.8550362814       -8.0064862157  PROA      90              0.0000000000
      1275        82  PHE       HE1            -0.9752889384       17.3564778743       -7.5534809486  PROA      90              0.0000000000
      1276        82  PHE       CZ             -3.0649701154       17.4894808199       -8.0686835628  PROA      90              0.0000000000
      1277        82  PHE       HZ             -3.1823040025       18.4858788346       -7.6716336506  PROA      90              0.0000000000
      1278        82  PHE       CD2            -3.9895812422       15.5551905763       -9.1922900543  PROA      90              0.0000000000
      1279        82  PHE       HD2            -4.8325704046       15.0606726201       -9.6538401104  PROA      90              0.0000000000
      1280        82  PHE       CE2            -4.1508077413       16.8421044884       -8.6681128556  PROA      90              0.0000000000
      1281        82  PHE       HE2            -5.1122815225       17.3311415106       -8.7420671468  PROA      90              0.0000000000
      1282        82  PHE       C              -2.8305125636       12.5250341843       -7.3233205109  PROA      90              0.0000000000
      1283        82  PHE       O              -2.2949770645       12.9801948506       -6.3137942276  PROA      90              0.0000000000
      1284        83  GLU       N              -4.0636531797       11.9836513991       -7.2604053607  PROA      91              0.0000000000
      1285        83  GLU       HN             -4.4950689652       11.6563321354       -8.1038565699  PROA      91              0.0000000000
      1286        83  GLU       CA             -4.8750528594       11.9123298603       -6.0533385257  PROA      91              0.0000000000
      1287        83  GLU       HA             -4.9820779890       12.9245017098       -5.6873380074  PROA      91              0.0000000000
      1288        83  GLU       CB             -6.2956738981       11.3745708726       -6.3657363788  PROA      91              0.0000000000
      1289        83  GLU       HB1            -6.8504012786       11.1980559374       -5.4151291529  PROA      91              0.0000000000
      1290        83  GLU       HB2            -6.2069936675       10.4018931572       -6.8955016622  PROA      91              0.0000000000
      1291        83  GLU       CG             -7.1139336788       12.3778069158       -7.2185223163  PROA      91              0.0000000000
      1292        83  GLU       HG1            -6.5655061934       12.6119753853       -8.1546602177  PROA      91              0.0000000000
      1293        83  GLU       HG2            -7.2356066735       13.3282265573       -6.6574561201  PROA      91              0.0000000000
      1294        83  GLU       CD             -8.4971205244       11.8984798571       -7.6150540578  PROA      91              0.0000000000
      1295        83  GLU       OE1            -9.1160775156       12.5382694425       -8.5046903173  PROA      91              0.0000000000
      1296        83  GLU       OE2            -9.0076908591       10.8989899943       -7.0443052338  PROA      91              0.0000000000
      1297        83  GLU       C              -4.2321578012       11.1228938160       -4.9159959034  PROA      91              0.0000000000
      1298        83  GLU       O              -4.3838305219       11.4479795388       -3.7352205806  PROA      91              0.0000000000
      1299        84  ASP       N              -3.4591844134       10.0762652161       -5.2600432934  PROA      92              0.0000000000
      1300        84  ASP       HN             -3.3934480322        9.8321400229       -6.2291899716  PROA      92              0.0000000000
      1301        84  ASP       CA             -2.7767557031        9.1905533398       -4.3387732690  PROA      92              0.0000000000
      1302        84  ASP       HA             -3.5147030929        8.8819396674       -3.6133132932  PROA      92              0.0000000000
      1303        84  ASP       CB             -2.2351643829        7.9886478549       -5.1739451001  PROA      92              0.0000000000
      1304        84  ASP       HB1            -1.1585184582        8.0978724545       -5.4089529491  PROA      92              0.0000000000
      1305        84  ASP       HB2            -2.7786887822        7.9535112470       -6.1424843503  PROA      92              0.0000000000
      1306        84  ASP       CG             -2.4746727729        6.6477061301       -4.5230474585  PROA      92              0.0000000000
      1307        84  ASP       OD1            -3.0075945337        6.5831319292       -3.3868200704  PROA      92              0.0000000000
      1308        84  ASP       OD2            -2.1433202985        5.6129959779       -5.1619915097  PROA      92              0.0000000000
      1309        84  ASP       C              -1.6409392717        9.8686970879       -3.5550431212  PROA      92              0.0000000000
      1310        84  ASP       O              -1.2397260566        9.4138696282       -2.4809097528  PROA      92              0.0000000000
      1311        85  ILE       N              -1.1112738889       11.0029092028       -4.0632352518  PROA      93              0.0000000000
      1312        85  ILE       HN             -1.4642598575       11.3553117767       -4.9321027127  PROA      93              0.0000000000
      1313        85  ILE       CA             -0.0319470669       11.7848580881       -3.4674501160  PROA      93              0.0000000000
      1314        85  ILE       HA              0.7988258640       11.1126556993       -3.3228013136  PROA      93              0.0000000000
      1315        85  ILE       CB              0.4391006759       12.8983521720       -4.4050508427  PROA      93              0.0000000000
      1316        85  ILE       HB             -0.4263732565       13.5707579207       -4.6205210708  PROA      93              0.0000000000
      1317        85  ILE       CG2             1.5415060602       13.7618579262       -3.7467860265  PROA      93              0.0000000000
      1318        85  ILE       HG21            2.3909227871       13.1321553389       -3.4102006426  PROA      93              0.0000000000
      1319        85  ILE       HG22            1.1539384948       14.3325074594       -2.8770042525  PROA      93              0.0000000000
      1320        85  ILE       HG23            1.9191653361       14.5013800982       -4.4803452634  PROA      93              0.0000000000
      1321        85  ILE       CG1             0.9240184663       12.3347384475       -5.7698929449  PROA      93              0.0000000000
      1322        85  ILE       HG11            1.2728785692       13.1926700697       -6.3883531719  PROA      93              0.0000000000
      1323        85  ILE       HG12            0.0617844743       11.8880111167       -6.3120945433  PROA      93              0.0000000000
      1324        85  ILE       CD              2.0446392059       11.2875426384       -5.6904414711  PROA      93              0.0000000000
      1325        85  ILE       HD1             2.3607194047       10.9938252146       -6.7149297805  PROA      93              0.0000000000
      1326        85  ILE       HD2             1.6967679222       10.3724406420       -5.1680363517  PROA      93              0.0000000000
      1327        85  ILE       HD3             2.9318011227       11.6891790503       -5.1600047706  PROA      93              0.0000000000
      1328        85  ILE       C              -0.3378000753       12.3149122942       -2.0684944373  PROA      93              0.0000000000
      1329        85  ILE       O               0.5327065378       12.3310451203       -1.1987013814  PROA      93              0.0000000000
      1330        86  HSD       N              -1.5948871609       12.7219181425       -1.7807304812  PROA      94              0.0000000000
      1331        86  HSD       HN             -2.2898207509       12.7066812075       -2.4959926564  PROA      94              0.0000000000
      1332        86  HSD       CA             -1.9927260895       13.1949178337       -0.4532776915  PROA      94              0.0000000000
      1333        86  HSD       HA             -1.3949800358       14.0645686183       -0.2132530305  PROA      94              0.0000000000
      1334        86  HSD       CB             -3.4932707605       13.5941561276       -0.4297256651  PROA      94              0.0000000000
      1335        86  HSD       HB1            -4.1208422588       12.7446339117       -0.7723856944  PROA      94              0.0000000000
      1336        86  HSD       HB2            -3.6357119007       14.4233396802       -1.1578772302  PROA      94              0.0000000000
      1337        86  HSD       ND1            -4.4887266917       13.2517352485        1.9164614499  PROA      94              0.0000000000
      1338        86  HSD       HD1            -4.4797674079       12.2463816643        1.9479390239  PROA      94              0.0000000000
      1339        86  HSD       CG             -4.0046338589       14.0681869730        0.9115060250  PROA      94              0.0000000000
      1340        86  HSD       CE1            -4.9586834193       14.0592617788        2.8969232795  PROA      94              0.0000000000
      1341        86  HSD       HE1            -5.3952100079       13.6738257276        3.8213917739  PROA      94              0.0000000000
      1342        86  HSD       NE2            -4.8246747377       15.3371189872        2.5887272381  PROA      94              0.0000000000
      1343        86  HSD       CD2            -4.2304283599       15.3408087819        1.3338076848  PROA      94              0.0000000000
      1344        86  HSD       HD2            -4.0260279011       16.2751533418        0.8230015212  PROA      94              0.0000000000
      1345        86  HSD       C              -1.7422161900       12.1756782045        0.6525277652  PROA      94              0.0000000000
      1346        86  HSD       O              -1.2024360412       12.4843343079        1.7135974994  PROA      94              0.0000000000
      1347        87  GLN       N              -2.0731689451       10.8947137512        0.3927643571  PROA      95              0.0000000000
      1348        87  GLN       HN             -2.4896047530       10.6540228535       -0.4787193804  PROA      95              0.0000000000
      1349        87  GLN       CA             -1.7667982470        9.7968900503        1.2873118662  PROA      95              0.0000000000
      1350        87  GLN       HA             -2.1430869311       10.0794658028        2.2605477225  PROA      95              0.0000000000
      1351        87  GLN       CB             -2.4657673401        8.4843322994        0.8453693204  PROA      95              0.0000000000
      1352        87  GLN       HB1            -2.0911704201        7.6418032484        1.4739347109  PROA      95              0.0000000000
      1353        87  GLN       HB2            -2.1982590640        8.2621060900       -0.2069092804  PROA      95              0.0000000000
      1354        87  GLN       CG             -4.0100612512        8.4997851626        0.9710736181  PROA      95              0.0000000000
      1355        87  GLN       HG1            -4.4184673082        7.4732165375        0.8897752396  PROA      95              0.0000000000
      1356        87  GLN       HG2            -4.4402861522        9.1031447865        0.1423016642  PROA      95              0.0000000000
      1357        87  GLN       CD             -4.4747014205        9.1467296049        2.2754472640  PROA      95              0.0000000000
      1358        87  GLN       OE1            -4.9647748692       10.2799686635        2.2684711200  PROA      95              0.0000000000
      1359        87  GLN       NE2            -4.2751739741        8.4470521069        3.4134773632  PROA      95              0.0000000000
      1360        87  GLN       HE21           -4.4136725993        8.9220071139        4.2879157691  PROA      95              0.0000000000
      1361        87  GLN       HE22           -3.8643525918        7.5368219390        3.3932737468  PROA      95              0.0000000000
      1362        87  GLN       C              -0.2827595133        9.5879799800        1.5324916103  PROA      95              0.0000000000
      1363        87  GLN       O               0.1257672373        9.3210145315        2.6597936121  PROA      95              0.0000000000
      1364        88  TYR       N               0.5753114061        9.7532920615        0.5047175715  PROA      96              0.0000000000
      1365        88  TYR       HN              0.2340148185        9.9553708972       -0.4098848769  PROA      96              0.0000000000
      1366        88  TYR       CA              2.0147244703        9.8156744598        0.7062786970  PROA      96              0.0000000000
      1367        88  TYR       HA              2.3101847690        8.9105813288        1.2222829346  PROA      96              0.0000000000
      1368        88  TYR       CB              2.7931576878        9.9220761303       -0.6314869419  PROA      96              0.0000000000
      1369        88  TYR       HB1             3.8465984037       10.2444222529       -0.4720305419  PROA      96              0.0000000000
      1370        88  TYR       HB2             2.3195270007       10.6516635881       -1.3186241109  PROA      96              0.0000000000
      1371        88  TYR       CG              2.8470696719        8.5815722773       -1.2901050128  PROA      96              0.0000000000
      1372        88  TYR       CD1             3.8259173797        7.6653951380       -0.8763496880  PROA      96              0.0000000000
      1373        88  TYR       HD1             4.4981239789        7.9287396672       -0.0726524745  PROA      96              0.0000000000
      1374        88  TYR       CE1             3.9590271400        6.4321423282       -1.5201929050  PROA      96              0.0000000000
      1375        88  TYR       HE1             4.7332468286        5.7446893373       -1.2101328831  PROA      96              0.0000000000
      1376        88  TYR       CZ              3.1055509503        6.1077100028       -2.5763332711  PROA      96              0.0000000000
      1377        88  TYR       OH              3.3151618880        4.9112452011       -3.2749615390  PROA      96              0.0000000000
      1378        88  TYR       HH              4.2789984078        4.7527783473       -3.2417325181  PROA      96              0.0000000000
      1379        88  TYR       CD2             1.9881631260        8.2395776244       -2.3471424400  PROA      96              0.0000000000
      1380        88  TYR       HD2             1.2390122045        8.9409490687       -2.6774772840  PROA      96              0.0000000000
      1381        88  TYR       CE2             2.1032067669        6.9932790621       -2.9781118693  PROA      96              0.0000000000
      1382        88  TYR       HE2             1.4446656506        6.7325008987       -3.7935880089  PROA      96              0.0000000000
      1383        88  TYR       C               2.4763499676       10.9465723857        1.6085099315  PROA      96              0.0000000000
      1384        88  TYR       O               3.2601679633       10.7187094774        2.5246203423  PROA      96              0.0000000000
      1385        89  ARG       N               1.9709903378       12.1827328014        1.4108564687  PROA      97              0.0000000000
      1386        89  ARG       HN              1.3252197482       12.3437393362        0.6603248801  PROA      97              0.0000000000
      1387        89  ARG       CA              2.3281434148       13.3289100073        2.2358956302  PROA      97              0.0000000000
      1388        89  ARG       HA              3.4034417375       13.4439259511        2.2018765710  PROA      97              0.0000000000
      1389        89  ARG       CB              1.6492582045       14.6044958491        1.6676772980  PROA      97              0.0000000000
      1390        89  ARG       HB1             0.5557263383       14.6083252197        1.8662998155  PROA      97              0.0000000000
      1391        89  ARG       HB2             1.7649200846       14.5540228795        0.5585710093  PROA      97              0.0000000000
      1392        89  ARG       CG              2.2851742831       15.9451934552        2.1078513498  PROA      97              0.0000000000
      1393        89  ARG       HG1             1.9496627668       16.7291784847        1.3936778339  PROA      97              0.0000000000
      1394        89  ARG       HG2             3.3827035793       15.8475889557        1.9773791789  PROA      97              0.0000000000
      1395        89  ARG       CD              1.9458120595       16.4382271092        3.5314915550  PROA      97              0.0000000000
      1396        89  ARG       HD1             2.3953903822       15.8124966671        4.3263257711  PROA      97              0.0000000000
      1397        89  ARG       HD2             0.8387917378       16.4157357439        3.6635590797  PROA      97              0.0000000000
      1398        89  ARG       NE              2.3919052164       17.8580887657        3.7242721208  PROA      97              0.0000000000
      1399        89  ARG       HE              1.7584446251       18.5389580844        4.1064970069  PROA      97              0.0000000000
      1400        89  ARG       CZ              3.5818986739       18.3738418078        3.4404392913  PROA      97              0.0000000000
      1401        89  ARG       NH1             4.6580751037       17.6697553562        3.1987403122  PROA      97              0.0000000000
      1402        89  ARG       HH11            4.6152758021       16.6906753553        3.4289472295  PROA      97              0.0000000000
      1403        89  ARG       HH12            5.5467857702       18.1285175554        3.2608824383  PROA      97              0.0000000000
      1404        89  ARG       NH2             3.7000639376       19.6808940992        3.4915199225  PROA      97              0.0000000000
      1405        89  ARG       HH21            3.0068074473       20.1635025351        4.0570722873  PROA      97              0.0000000000
      1406        89  ARG       HH22            4.6031789266       20.0983002248        3.3039991040  PROA      97              0.0000000000
      1407        89  ARG       C               1.9326551571       13.1142501964        3.6926188906  PROA      97              0.0000000000
      1408        89  ARG       O               2.7376177442       13.2817512283        4.6112835577  PROA      97              0.0000000000
      1409        90  GLU       N               0.6944427593       12.6489018564        3.9372631519  PROA      98              0.0000000000
      1410        90  GLU       HN              0.0307415139       12.5569850335        3.1878129993  PROA      98              0.0000000000
      1411        90  GLU       CA              0.2324834975       12.2840825548        5.2597397210  PROA      98              0.0000000000
      1412        90  GLU       HA              0.3700564966       13.1448799138        5.8963550367  PROA      98              0.0000000000
      1413        90  GLU       CB             -1.2706041302       11.9122193476        5.2173380625  PROA      98              0.0000000000
      1414        90  GLU       HB1            -1.5392806756       11.3154036373        6.1171374861  PROA      98              0.0000000000
      1415        90  GLU       HB2            -1.4681027009       11.2692448244        4.3316117115  PROA      98              0.0000000000
      1416        90  GLU       CG             -2.2223711936       13.1324650353        5.1811166202  PROA      98              0.0000000000
      1417        90  GLU       HG1            -3.2746956003       12.7903770318        5.2579554112  PROA      98              0.0000000000
      1418        90  GLU       HG2            -2.1029232772       13.6698308615        4.2175022956  PROA      98              0.0000000000
      1419        90  GLU       CD             -1.9511350699       14.0942741062        6.3242172442  PROA      98              0.0000000000
      1420        90  GLU       OE1            -1.8452136108       15.3226354293        6.0689540310  PROA      98              0.0000000000
      1421        90  GLU       OE2            -1.7858805352       13.6187375199        7.4828246872  PROA      98              0.0000000000
      1422        90  GLU       C               1.0057842992       11.1677848780        5.9405134763  PROA      98              0.0000000000
      1423        90  GLU       O               1.3709556303       11.2748915749        7.1110489275  PROA      98              0.0000000000
      1424        91  GLN       N               1.2936257477       10.0697839301        5.2212841108  PROA      99              0.0000000000
      1425        91  GLN       HN              0.9606144742        9.9865216047        4.2788412536  PROA      99              0.0000000000
      1426        91  GLN       CA              2.0772966096        8.9607866368        5.7286252206  PROA      99              0.0000000000
      1427        91  GLN       HA              1.6871206446        8.7277398020        6.7111213456  PROA      99              0.0000000000
      1428        91  GLN       CB              1.8804335964        7.6734634334        4.8871766350  PROA      99              0.0000000000
      1429        91  GLN       HB1             2.7276356531        6.9679105119        5.0505278779  PROA      99              0.0000000000
      1430        91  GLN       HB2             1.9102303345        7.9602925131        3.8133116816  PROA      99              0.0000000000
      1431        91  GLN       CG              0.5703700358        6.8693942812        5.1713691602  PROA      99              0.0000000000
      1432        91  GLN       HG1             0.8145730434        6.0917409965        5.9297978702  PROA      99              0.0000000000
      1433        91  GLN       HG2             0.2452537955        6.3366875387        4.2538518061  PROA      99              0.0000000000
      1434        91  GLN       CD             -0.6293239324        7.6353083894        5.7559097688  PROA      99              0.0000000000
      1435        91  GLN       OE1            -0.9578868110        7.5094471787        6.9394848510  PROA      99              0.0000000000
      1436        91  GLN       NE2            -1.3360917652        8.4178913462        4.9162871543  PROA      99              0.0000000000
      1437        91  GLN       HE21           -0.9797356858        8.5790294097        3.9956718840  PROA      99              0.0000000000
      1438        91  GLN       HE22           -2.1658651081        8.8654872080        5.2605023136  PROA      99              0.0000000000
      1439        91  GLN       C               3.5399895198        9.2929918621        5.9958319398  PROA      99              0.0000000000
      1440        91  GLN       O               4.0866316258        8.9060700371        7.0283517806  PROA      99              0.0000000000
      1441        92  ILE       N               4.1972101580       10.0739628536        5.1081826919  PROA      100             0.0000000000
      1442        92  ILE       HN              3.7631669920       10.3389009580        4.2401929990  PROA      100             0.0000000000
      1443        92  ILE       CA              5.5304114714       10.6250822680        5.3414436072  PROA      100             0.0000000000
      1444        92  ILE       HA              6.1984185469        9.8036867417        5.5600784872  PROA      100             0.0000000000
      1445        92  ILE       CB              6.0698130456       11.3678679399        4.1110518509  PROA      100             0.0000000000
      1446        92  ILE       HB              5.2743352231       12.0556015190        3.7376171242  PROA      100             0.0000000000
      1447        92  ILE       CG2             7.3190409075       12.2202855646        4.4475431544  PROA      100             0.0000000000
      1448        92  ILE       HG21            7.7285556897       12.6865600456        3.5274840089  PROA      100             0.0000000000
      1449        92  ILE       HG22            8.1130560218       11.5871902273        4.8962133259  PROA      100             0.0000000000
      1450        92  ILE       HG23            7.0857231584       13.0517404419        5.1446294191  PROA      100             0.0000000000
      1451        92  ILE       CG1             6.3911795327       10.3538291801        2.9865070076  PROA      100             0.0000000000
      1452        92  ILE       HG11            5.5652533638        9.6133037599        2.9165547808  PROA      100             0.0000000000
      1453        92  ILE       HG12            7.3162348646        9.7997439172        3.2604297666  PROA      100             0.0000000000
      1454        92  ILE       CD              6.5590835113       10.9976932553        1.6056879670  PROA      100             0.0000000000
      1455        92  ILE       HD1             7.3939603152       11.7289152447        1.6047762132  PROA      100             0.0000000000
      1456        92  ILE       HD2             5.6295621339       11.5305296764        1.3106876821  PROA      100             0.0000000000
      1457        92  ILE       HD3             6.7783085198       10.2192188278        0.8468427608  PROA      100             0.0000000000
      1458        92  ILE       C               5.5533277070       11.5184007853        6.5664678514  PROA      100             0.0000000000
      1459        92  ILE       O               6.4049140302       11.3758492123        7.4396896550  PROA      100             0.0000000000
      1460        93  LYS       N               4.5478802286       12.4086277616        6.7103700251  PROA      101             0.0000000000
      1461        93  LYS       HN              3.8535173075       12.5069764608        5.9947798061  PROA      101             0.0000000000
      1462        93  LYS       CA              4.3825613600       13.2426760075        7.8823174907  PROA      101             0.0000000000
      1463        93  LYS       HA              5.2956290334       13.8080997266        8.0115582361  PROA      101             0.0000000000
      1464        93  LYS       CB              3.2269997241       14.2494558841        7.6781741740  PROA      101             0.0000000000
      1465        93  LYS       HB1             2.3213489163       13.6755723527        7.3864979099  PROA      101             0.0000000000
      1466        93  LYS       HB2             3.4970022865       14.9067318003        6.8205427961  PROA      101             0.0000000000
      1467        93  LYS       CG              2.9017361491       15.1331756026        8.8967288722  PROA      101             0.0000000000
      1468        93  LYS       HG1             3.8438255465       15.6049564521        9.2603680095  PROA      101             0.0000000000
      1469        93  LYS       HG2             2.5025825290       14.5167063870        9.7321615929  PROA      101             0.0000000000
      1470        93  LYS       CD              1.8963745196       16.2524207033        8.5666938144  PROA      101             0.0000000000
      1471        93  LYS       HD1             2.3572312536       16.8766717302        7.7697044776  PROA      101             0.0000000000
      1472        93  LYS       HD2             1.7587917458       16.8947323819        9.4651771593  PROA      101             0.0000000000
      1473        93  LYS       CE              0.5353509915       15.7401955779        8.0785615161  PROA      101             0.0000000000
      1474        93  LYS       HE1             0.0074851969       15.1932891466        8.8879285762  PROA      101             0.0000000000
      1475        93  LYS       HE2             0.6700846808       15.0587287943        7.2107867399  PROA      101             0.0000000000
      1476        93  LYS       NZ             -0.3394978343       16.8341511717        7.6216593767  PROA      101             0.0000000000
      1477        93  LYS       HZ1            -1.0396644255       16.4014545966        6.9504208341  PROA      101             0.0000000000
      1478        93  LYS       HZ2             0.2360633800       17.5726240347        7.1162323872  PROA      101             0.0000000000
      1479        93  LYS       HZ3            -0.8366619504       17.2897960609        8.3999030341  PROA      101             0.0000000000
      1480        93  LYS       C               4.1970431105       12.4451491638        9.1613295386  PROA      101             0.0000000000
      1481        93  LYS       O               4.7607765338       12.7615204231       10.1980704107  PROA      101             0.0000000000
      1482        94  ARG       N               3.4498245325       11.3314641463        9.1242601008  PROA      102             0.0000000000
      1483        94  ARG       HN              2.9930067241       11.0700564710        8.2735987801  PROA      102             0.0000000000
      1484        94  ARG       CA              3.1262892433       10.5598989523       10.3091418623  PROA      102             0.0000000000
      1485        94  ARG       HA              2.8468295593       11.2730874250       11.0646913499  PROA      102             0.0000000000
      1486        94  ARG       CB              1.9140292746        9.6467179576        9.9924716772  PROA      102             0.0000000000
      1487        94  ARG       HB1             2.2117018178        8.8991670696        9.2265183861  PROA      102             0.0000000000
      1488        94  ARG       HB2             1.1372762177       10.2834571678        9.5145591177  PROA      102             0.0000000000
      1489        94  ARG       CG              1.2426998239        8.9158968256       11.1796463536  PROA      102             0.0000000000
      1490        94  ARG       HG1             1.8675815561        8.0406163749       11.4681064481  PROA      102             0.0000000000
      1491        94  ARG       HG2             0.2694804880        8.5204376667       10.8146141659  PROA      102             0.0000000000
      1492        94  ARG       CD              0.9695001979        9.7331478176       12.4544173586  PROA      102             0.0000000000
      1493        94  ARG       HD1             1.9274204633        9.8272912416       13.0182983093  PROA      102             0.0000000000
      1494        94  ARG       HD2             0.2231627560        9.2160398885       13.0990539271  PROA      102             0.0000000000
      1495        94  ARG       NE              0.4301315688       11.0765845416       12.0579513610  PROA      102             0.0000000000
      1496        94  ARG       HE             -0.0015951629       11.1692051043       11.1624962795  PROA      102             0.0000000000
      1497        94  ARG       CZ              0.9466047849       12.2096404092       12.5229295434  PROA      102             0.0000000000
      1498        94  ARG       NH1             1.5927382343       12.2716483652       13.6634275368  PROA      102             0.0000000000
      1499        94  ARG       HH11            1.7148517569       11.4583947629       14.1989650833  PROA      102             0.0000000000
      1500        94  ARG       HH12            2.2478726600       13.0468636078       13.8229959890  PROA      102             0.0000000000
      1501        94  ARG       NH2             0.9375460290       13.2735280110       11.7562826022  PROA      102             0.0000000000
      1502        94  ARG       HH21            0.6278743996       13.1561152958       10.8075051071  PROA      102             0.0000000000
      1503        94  ARG       HH22            1.6877551520       13.9321013697       11.9832755006  PROA      102             0.0000000000
      1504        94  ARG       C               4.3014420919        9.7985446321       10.9230589204  PROA      102             0.0000000000
      1505        94  ARG       O               4.2229741707        9.3142897842       12.0509755277  PROA      102             0.0000000000
      1506        95  VAL       N               5.4505619326        9.7207521424       10.2221211839  PROA      103             0.0000000000
      1507        95  VAL       HN              5.4919672366       10.0610723803        9.2834767032  PROA      103             0.0000000000
      1508        95  VAL       CA              6.6936049853        9.2383630924       10.8075028262  PROA      103             0.0000000000
      1509        95  VAL       HA              6.5142507226        8.9077602256       11.8201435430  PROA      103             0.0000000000
      1510        95  VAL       CB              7.2610918394        8.0305296717       10.0555195090  PROA      103             0.0000000000
      1511        95  VAL       HB              8.1898718360        7.6893332734       10.5669834141  PROA      103             0.0000000000
      1512        95  VAL       CG1             6.2460272076        6.8705700876       10.1172884746  PROA      103             0.0000000000
      1513        95  VAL       HG11            6.6822905285        5.9498187046        9.6757942448  PROA      103             0.0000000000
      1514        95  VAL       HG12            5.3311543319        7.1261552085        9.5444672405  PROA      103             0.0000000000
      1515        95  VAL       HG13            5.9491477113        6.6559393994       11.1641575941  PROA      103             0.0000000000
      1516        95  VAL       CG2             7.6066872545        8.3575135486        8.5918679525  PROA      103             0.0000000000
      1517        95  VAL       HG21            8.4103321173        9.1166051461        8.5261830968  PROA      103             0.0000000000
      1518        95  VAL       HG22            6.7163223583        8.7248182445        8.0388233139  PROA      103             0.0000000000
      1519        95  VAL       HG23            7.9682843206        7.4372022114        8.0878793706  PROA      103             0.0000000000
      1520        95  VAL       C               7.7306758715       10.3590167170       10.9368660927  PROA      103             0.0000000000
      1521        95  VAL       O               8.9045377042       10.1005565789       11.2148840138  PROA      103             0.0000000000
      1522        96  LYS       N               7.3236401012       11.6391426134       10.7613354473  PROA      104             0.0000000000
      1523        96  LYS       HN              6.3597986076       11.8323272431       10.5687550297  PROA      104             0.0000000000
      1524        96  LYS       CA              8.2399577072       12.7744718250       10.7211646612  PROA      104             0.0000000000
      1525        96  LYS       HA              9.1830975817       12.5047015119       11.1742764106  PROA      104             0.0000000000
      1526        96  LYS       CB              8.4549645420       13.1831268719        9.2338424071  PROA      104             0.0000000000
      1527        96  LYS       HB1             8.9755497253       14.1659792503        9.1617793934  PROA      104             0.0000000000
      1528        96  LYS       HB2             7.4574187697       13.3029840324        8.7557709576  PROA      104             0.0000000000
      1529        96  LYS       CG              9.2810595162       12.1839878343        8.4066550717  PROA      104             0.0000000000
      1530        96  LYS       HG1             9.2027329125       12.4725895148        7.3333054651  PROA      104             0.0000000000
      1531        96  LYS       HG2             8.8509902184       11.1673959847        8.4956442210  PROA      104             0.0000000000
      1532        96  LYS       CD             10.7548919371       12.1856829212        8.8302715862  PROA      104             0.0000000000
      1533        96  LYS       HD1            10.8305445450       11.8947591834        9.8996531860  PROA      104             0.0000000000
      1534        96  LYS       HD2            11.0977179930       13.2390568224        8.7396414147  PROA      104             0.0000000000
      1535        96  LYS       CE             11.6486865710       11.2738227965        7.9883581359  PROA      104             0.0000000000
      1536        96  LYS       HE1            11.4726621914       11.4659887155        6.9063627215  PROA      104             0.0000000000
      1537        96  LYS       HE2            11.4309675626       10.2097981168        8.2108263216  PROA      104             0.0000000000
      1538        96  LYS       NZ             13.0755068998       11.5277819610        8.2644194976  PROA      104             0.0000000000
      1539        96  LYS       HZ1            13.2134300989       12.5270599937        8.5644000949  PROA      104             0.0000000000
      1540        96  LYS       HZ2            13.6142297696       11.3394345292        7.3834714729  PROA      104             0.0000000000
      1541        96  LYS       HZ3            13.4450200378       10.9182543319        9.0237485823  PROA      104             0.0000000000
      1542        96  LYS       C               7.8054558366       14.0524137985       11.4416796865  PROA      104             0.0000000000
      1543        96  LYS       O               8.6643483650       14.7872737405       11.9262010738  PROA      104             0.0000000000
      1544        97  ASP       N               6.4878151155       14.3515621131       11.4921010937  PROA      105             0.0000000000
      1545        97  ASP       HN              5.8239795986       13.6848627458       11.1394698712  PROA      105             0.0000000000
      1546        97  ASP       CA              5.8266440111       15.5603907913       11.9735283399  PROA      105             0.0000000000
      1547        97  ASP       HA              4.9814023437       15.6537310770       11.3075400128  PROA      105             0.0000000000
      1548        97  ASP       CB              5.2262063802       15.3849380300       13.3955996661  PROA      105             0.0000000000
      1549        97  ASP       HB1             4.9345669904       16.3632679645       13.8319750755  PROA      105             0.0000000000
      1550        97  ASP       HB2             5.9620768609       14.9026000796       14.0681386114  PROA      105             0.0000000000
      1551        97  ASP       CG              3.9574001628       14.5521415369       13.3473870843  PROA      105             0.0000000000
      1552        97  ASP       OD1             3.1901800659       14.6393822170       12.3506248793  PROA      105             0.0000000000
      1553        97  ASP       OD2             3.6426694525       13.8746563642       14.3569527466  PROA      105             0.0000000000
      1554        97  ASP       C               6.5036031030       16.9045625295       11.6989452765  PROA      105             0.0000000000
      1555        97  ASP       O               6.5109928591       17.8353970510       12.5012159406  PROA      105             0.0000000000
      1556        98  SER       N               7.0351269397       17.0561420916       10.4745807041  PROA      106             0.0000000000
      1557        98  SER       HN              7.1056209813       16.2727609478        9.8664791781  PROA      106             0.0000000000
      1558        98  SER       CA              7.5203765941       18.3178352215        9.9586942792  PROA      106             0.0000000000
      1559        98  SER       HA              7.1114426674       19.1291151504       10.5452091058  PROA      106             0.0000000000
      1560        98  SER       CB              9.0751713229       18.4294297780        9.9729726122  PROA      106             0.0000000000
      1561        98  SER       HB1             9.3992469024       18.3680532889       11.0377471110  PROA      106             0.0000000000
      1562        98  SER       HB2             9.4002770031       19.4171721924        9.5771387929  PROA      106             0.0000000000
      1563        98  SER       OG              9.7277207256       17.3793336559        9.2504873078  PROA      106             0.0000000000
      1564        98  SER       HG1             9.5717408866       17.5413091039        8.3015322200  PROA      106             0.0000000000
      1565        98  SER       C               6.9964329682       18.4738402279        8.5494502290  PROA      106             0.0000000000
      1566        98  SER       O               7.1844085661       17.5933881077        7.7133635433  PROA      106             0.0000000000
      1567        99  GLU       N               6.3007663615       19.5890445524        8.2432217459  PROA      107             0.0000000000
      1568        99  GLU       HN              6.0578909192       20.2511279025        8.9443700071  PROA      107             0.0000000000
      1569        99  GLU       CA              5.8661119978       19.8926791577        6.8886522609  PROA      107             0.0000000000
      1570        99  GLU       HA              5.7921304868       18.9735328837        6.3208560094  PROA      107             0.0000000000
      1571        99  GLU       CB              4.4593865795       20.5489313525        6.8455454319  PROA      107             0.0000000000
      1572        99  GLU       HB1             4.2788476659       20.9080975915        5.8078817468  PROA      107             0.0000000000
      1573        99  GLU       HB2             4.4135689123       21.4415023777        7.5043075714  PROA      107             0.0000000000
      1574        99  GLU       CG              3.3362562928       19.5455676961        7.2448461049  PROA      107             0.0000000000
      1575        99  GLU       HG1             3.0632178192       19.6830838432        8.3099758387  PROA      107             0.0000000000
      1576        99  GLU       HG2             3.7322210374       18.5141701098        7.1237504029  PROA      107             0.0000000000
      1577        99  GLU       CD              2.0498114681       19.5888638971        6.4145848251  PROA      107             0.0000000000
      1578        99  GLU       OE1             1.1606357110       18.7420291636        6.6932322395  PROA      107             0.0000000000
      1579        99  GLU       OE2             1.9515728993       20.3733081314        5.4406153689  PROA      107             0.0000000000
      1580        99  GLU       C               6.8991281769       20.7347897350        6.1622293473  PROA      107             0.0000000000
      1581        99  GLU       O               7.9356554192       20.2068546838        5.7438029820  PROA      107             0.0000000000
      1582       100  VAL       N               8.0117451278       19.4917987412        6.1434406193  PROA      109             0.0000000000
      1583       100  VAL       HN              7.5985665229       18.7874116245        6.6981565186  PROA      109             0.0000000000
      1584       100  VAL       CA              9.6082984945       18.6979489057        5.5942262148  PROA      109             0.0000000000
      1585       100  VAL       HA             10.2919811463       19.0655839052        6.3434360367  PROA      109             0.0000000000
      1586       100  VAL       CB              9.7050188935       17.0045147050        5.6373859817  PROA      109             0.0000000000
      1587       100  VAL       HB              8.9674236298       16.6420982193        4.9024295476  PROA      109             0.0000000000
      1588       100  VAL       CG1            11.0090336741       16.2357060545        5.1622760956  PROA      109             0.0000000000
      1589       100  VAL       HG11           11.0278570032       15.1678034426        5.4547091584  PROA      109             0.0000000000
      1590       100  VAL       HG12           11.9169579064       16.6779980245        5.6180498648  PROA      109             0.0000000000
      1591       100  VAL       HG13           11.0934171011       16.1501021134        4.0590926639  PROA      109             0.0000000000
      1592       100  VAL       CG2             9.5733523191       16.0861851638        6.8671876774  PROA      109             0.0000000000
      1593       100  VAL       HG21            9.4249250703       15.0373448118        6.5175569971  PROA      109             0.0000000000
      1594       100  VAL       HG22            8.7180050536       16.1816078320        7.5194979096  PROA      109             0.0000000000
      1595       100  VAL       HG23           10.5137619609       16.0785813570        7.4603590709  PROA      109             0.0000000000
      1596       100  VAL       C              10.6987927316       18.5368988000        4.1257487024  PROA      109             0.0000000000
      1597       100  VAL       O               9.9191228576       18.4904207293        3.1950750674  PROA      109             0.0000000000
      1598       101  PRO       N              12.2009393681       18.2995539935        3.4715653863  PROA      110             0.0000000000
      1599       101  PRO       CD             13.4781810785       18.4343699236        4.1745269581  PROA      110             0.0000000000
      1600       101  PRO       HD1            13.8033090895       17.4358897476        4.5396093208  PROA      110             0.0000000000
      1601       101  PRO       HD2            13.4017715603       19.1524730810        5.0215083273  PROA      110             0.0000000000
      1602       101  PRO       CA             12.3641367577       18.4824579345        2.0249528684  PROA      110             0.0000000000
      1603       101  PRO       HA             12.0480665072       19.4935589692        1.8047861893  PROA      110             0.0000000000
      1604       101  PRO       CB             13.8751857033       18.3053876649        1.8374460207  PROA      110             0.0000000000
      1605       101  PRO       HB1            14.2526701035       18.7896805768        0.9172250771  PROA      110             0.0000000000
      1606       101  PRO       HB2            14.1475454715       17.2261302624        1.8231256253  PROA      110             0.0000000000
      1607       101  PRO       CG             14.4420773376       18.9380368673        3.1082768551  PROA      110             0.0000000000
      1608       101  PRO       HG1            15.4914683427       18.6548243371        3.3159499280  PROA      110             0.0000000000
      1609       101  PRO       HG2            14.3672866171       20.0473099717        3.0369258516  PROA      110             0.0000000000
      1610       101  PRO       C              11.5484258454       17.5801859037        1.1019020716  PROA      110             0.0000000000
      1611       101  PRO       O              11.6705619303       16.3558475246        1.1680459827  PROA      110             0.0000000000
      1612       102  MET       N              10.7151535950       18.1552701191        0.2176316417  PROA      111             0.0000000000
      1613       102  MET       HN             10.6124891335       19.1564003848        0.1968688751  PROA      111             0.0000000000
      1614       102  MET       CA              9.8481104121       17.4001852971       -0.6640942668  PROA      111             0.0000000000
      1615       102  MET       HA             10.3340022332       16.4641009955       -0.8946763840  PROA      111             0.0000000000
      1616       102  MET       CB              8.4636041597       17.0911675976       -0.0228283598  PROA      111             0.0000000000
      1617       102  MET       HB1             7.7973942355       16.6459424244       -0.7933263955  PROA      111             0.0000000000
      1618       102  MET       HB2             8.0047535001       18.0437495305        0.3254125543  PROA      111             0.0000000000
      1619       102  MET       CG              8.5592755146       16.1113484546        1.1651661933  PROA      111             0.0000000000
      1620       102  MET       HG1             9.1588595839       16.5859029460        1.9650381894  PROA      111             0.0000000000
      1621       102  MET       HG2             9.1467958412       15.2367830157        0.8349876509  PROA      111             0.0000000000
      1622       102  MET       SD              6.9991373332       15.5671061045        1.9104467354  PROA      111             0.0000000000
      1623       102  MET       CE              6.2909888260       14.6481072673        0.5236596697  PROA      111             0.0000000000
      1624       102  MET       HE1             6.0563779639       15.3244585555       -0.3248089448  PROA      111             0.0000000000
      1625       102  MET       HE2             5.3483946438       14.1462226499        0.8291562503  PROA      111             0.0000000000
      1626       102  MET       HE3             6.9944815018       13.8673858222        0.1667622715  PROA      111             0.0000000000
      1627       102  MET       C               9.6567709011       18.1061859433       -1.9958872001  PROA      111             0.0000000000
      1628       102  MET       O               9.5741374597       19.3305984494       -2.0706061458  PROA      111             0.0000000000
      1629       103  VAL       N               9.5986961620       17.3342530416       -3.0982141875  PROA      112             0.0000000000
      1630       103  VAL       HN              9.7076851071       16.3417022967       -3.0193674434  PROA      112             0.0000000000
      1631       103  VAL       CA              9.4195623841       17.8648015117       -4.4437385055  PROA      112             0.0000000000
      1632       103  VAL       HA              9.0347092423       18.8756628741       -4.3935458015  PROA      112             0.0000000000
      1633       103  VAL       CB             10.7335183165       17.8814591748       -5.2321731802  PROA      112             0.0000000000
      1634       103  VAL       HB             11.2153153983       16.8800333806       -5.1586725013  PROA      112             0.0000000000
      1635       103  VAL       CG1            10.5204774953       18.2266941569       -6.7218341919  PROA      112             0.0000000000
      1636       103  VAL       HG11            9.9710933850       19.1873749692       -6.8224294394  PROA      112             0.0000000000
      1637       103  VAL       HG12            9.9502981279       17.4361399034       -7.2529457903  PROA      112             0.0000000000
      1638       103  VAL       HG13           11.5018208609       18.3307338421       -7.2310095491  PROA      112             0.0000000000
      1639       103  VAL       CG2            11.6828117424       18.9136871230       -4.5971839900  PROA      112             0.0000000000
      1640       103  VAL       HG21           11.2008148278       19.9135219559       -4.5525073977  PROA      112             0.0000000000
      1641       103  VAL       HG22           12.6102219288       18.9983021257       -5.1959052409  PROA      112             0.0000000000
      1642       103  VAL       HG23           11.9641887802       18.6205342400       -3.5645622037  PROA      112             0.0000000000
      1643       103  VAL       C               8.3674494175       17.0379845746       -5.1645289558  PROA      112             0.0000000000
      1644       103  VAL       O               8.3892960611       15.8062784252       -5.1165572823  PROA      112             0.0000000000
      1645       104  LEU       N               7.4002215425       17.6920892775       -5.8454945635  PROA      113             0.0000000000
      1646       104  LEU       HN              7.3936172990       18.6980495450       -5.8940570733  PROA      113             0.0000000000
      1647       104  LEU       CA              6.3728041644       17.0172197684       -6.6184051142  PROA      113             0.0000000000
      1648       104  LEU       HA              6.2420342110       16.0192995899       -6.2259348034  PROA      113             0.0000000000
      1649       104  LEU       CB              5.0145427743       17.7654485271       -6.5296478334  PROA      113             0.0000000000
      1650       104  LEU       HB1             5.1226770369       18.7665154363       -7.0034483437  PROA      113             0.0000000000
      1651       104  LEU       HB2             4.7824747325       17.9412633919       -5.4563015292  PROA      113             0.0000000000
      1652       104  LEU       CG              3.8172724735       17.0216522199       -7.1689571903  PROA      113             0.0000000000
      1653       104  LEU       HG              4.0851552330       16.7443525353       -8.2148681845  PROA      113             0.0000000000
      1654       104  LEU       CD1             3.4767655100       15.7402209136       -6.3983420594  PROA      113             0.0000000000
      1655       104  LEU       HD11            3.2874210510       15.9841232410       -5.3316540936  PROA      113             0.0000000000
      1656       104  LEU       HD12            4.3041222871       15.0064262046       -6.4538934198  PROA      113             0.0000000000
      1657       104  LEU       HD13            2.5636420690       15.2678252073       -6.8180563932  PROA      113             0.0000000000
      1658       104  LEU       CD2             2.5665500238       17.9078468327       -7.2459770061  PROA      113             0.0000000000
      1659       104  LEU       HD21            2.7763813284       18.8356971951       -7.8202287106  PROA      113             0.0000000000
      1660       104  LEU       HD22            2.2252470197       18.1929659598       -6.2283373996  PROA      113             0.0000000000
      1661       104  LEU       HD23            1.7344560658       17.3716413554       -7.7492905338  PROA      113             0.0000000000
      1662       104  LEU       C               6.7909457171       16.8823036676       -8.0782534626  PROA      113             0.0000000000
      1663       104  LEU       O               7.2277235195       17.8372251621       -8.7176143585  PROA      113             0.0000000000
      1664       105  VAL       N               6.6688164837       15.6724882630       -8.6494255152  PROA      114             0.0000000000
      1665       105  VAL       HN              6.3409764639       14.8872146946       -8.1120207525  PROA      114             0.0000000000
      1666       105  VAL       CA              7.0744195125       15.3674700154      -10.0073289496  PROA      114             0.0000000000
      1667       105  VAL       HA              7.4358802214       16.2605363896      -10.4915106719  PROA      114             0.0000000000
      1668       105  VAL       CB              8.1999911636       14.3377239018      -10.0392322019  PROA      114             0.0000000000
      1669       105  VAL       HB              7.8855308654       13.4315896493       -9.4747245370  PROA      114             0.0000000000
      1670       105  VAL       CG1             8.5567463536       13.9358747006      -11.4836061055  PROA      114             0.0000000000
      1671       105  VAL       HG11            7.7307809980       13.3851373579      -11.9777877253  PROA      114             0.0000000000
      1672       105  VAL       HG12            9.4524759361       13.2801721228      -11.4944861478  PROA      114             0.0000000000
      1673       105  VAL       HG13            8.7829813963       14.8380408955      -12.0898753468  PROA      114             0.0000000000
      1674       105  VAL       CG2             9.4361277891       14.9377422120       -9.3477313933  PROA      114             0.0000000000
      1675       105  VAL       HG21            9.2381552785       15.1339713791       -8.2725997574  PROA      114             0.0000000000
      1676       105  VAL       HG22            9.7273000825       15.8928052055       -9.8331368689  PROA      114             0.0000000000
      1677       105  VAL       HG23           10.2879436002       14.2296770053       -9.4209846042  PROA      114             0.0000000000
      1678       105  VAL       C               5.8892656915       14.8649923560      -10.8129248415  PROA      114             0.0000000000
      1679       105  VAL       O               5.3018505596       13.8227816284      -10.5243452371  PROA      114             0.0000000000
      1680       106  GLY       N               5.5192036815       15.6018883628      -11.8780210335  PROA      115             0.0000000000
      1681       106  GLY       HN              6.0470821497       16.4340958906      -12.0875926841  PROA      115             0.0000000000
      1682       106  GLY       CA              4.5249112473       15.1866202328      -12.8595891771  PROA      115             0.0000000000
      1683       106  GLY       HA1             4.0522539941       16.0770376551      -13.2458041767  PROA      115             0.0000000000
      1684       106  GLY       HA2             3.8245122383       14.4890583425      -12.4197879962  PROA      115             0.0000000000
      1685       106  GLY       C               5.2046512211       14.5127250363      -14.0108705422  PROA      115             0.0000000000
      1686       106  GLY       O               5.6718629522       15.1663439393      -14.9381377833  PROA      115             0.0000000000
      1687       107  ASN       N               5.3055286811       13.1765827155      -13.9868713695  PROA      116             0.0000000000
      1688       107  ASN       HN              4.8688373131       12.6440795307      -13.2538398105  PROA      116             0.0000000000
      1689       107  ASN       CA              6.0617050073       12.4381658670      -14.9738902969  PROA      116             0.0000000000
      1690       107  ASN       HA              6.8221409520       13.0977536495      -15.3688870531  PROA      116             0.0000000000
      1691       107  ASN       CB              6.7759487781       11.2267175344      -14.3041493551  PROA      116             0.0000000000
      1692       107  ASN       HB1             6.0258750871       10.4825358449      -13.9669423070  PROA      116             0.0000000000
      1693       107  ASN       HB2             7.3188301962       11.6026522972      -13.4113981692  PROA      116             0.0000000000
      1694       107  ASN       CG              7.8186836077       10.5925523640      -15.2242033181  PROA      116             0.0000000000
      1695       107  ASN       OD1             8.5507259359       11.2950760485      -15.9304359179  PROA      116             0.0000000000
      1696       107  ASN       ND2             7.8327756359        9.2455303408      -15.2919921317  PROA      116             0.0000000000
      1697       107  ASN       HD21            8.4315532863        8.8056343778      -15.9602385499  PROA      116             0.0000000000
      1698       107  ASN       HD22            7.1493382187        8.7177244049      -14.7820007395  PROA      116             0.0000000000
      1699       107  ASN       C               5.1988055422       12.0145127213      -16.1629155683  PROA      116             0.0000000000
      1700       107  ASN       O               3.9713913823       11.9951383605      -16.1060160435  PROA      116             0.0000000000
      1701       108  LYS       N               5.8659509468       11.6705938022      -17.2804969431  PROA      117             0.0000000000
      1702       108  LYS       HN              6.8611816327       11.7683640836      -17.2577542183  PROA      117             0.0000000000
      1703       108  LYS       CA              5.3118816279       11.0788411056      -18.4828370349  PROA      117             0.0000000000
      1704       108  LYS       HA              6.1503749385       10.6212098489      -18.9802875848  PROA      117             0.0000000000
      1705       108  LYS       CB              4.2503796797        9.9712408917      -18.2687522196  PROA      117             0.0000000000
      1706       108  LYS       HB1             4.0738757295        9.5026073148      -19.2644131415  PROA      117             0.0000000000
      1707       108  LYS       HB2             3.2832001349       10.4102236627      -17.9363578024  PROA      117             0.0000000000
      1708       108  LYS       CG              4.6516596239        8.8492211649      -17.3034224055  PROA      117             0.0000000000
      1709       108  LYS       HG1             4.4803571771        9.1819810988      -16.2544100878  PROA      117             0.0000000000
      1710       108  LYS       HG2             5.7326096716        8.6208276091      -17.4044944961  PROA      117             0.0000000000
      1711       108  LYS       CD              3.8297885576        7.5898487809      -17.6047704724  PROA      117             0.0000000000
      1712       108  LYS       HD1             4.0738723679        7.2806071232      -18.6426948774  PROA      117             0.0000000000
      1713       108  LYS       HD2             2.7517553552        7.8687010041      -17.5831335626  PROA      117             0.0000000000
      1714       108  LYS       CE              4.0852981299        6.4329739393      -16.6403423227  PROA      117             0.0000000000
      1715       108  LYS       HE1             3.8099268608        6.7516133735      -15.6143401801  PROA      117             0.0000000000
      1716       108  LYS       HE2             5.1497891432        6.1198486374      -16.6529833268  PROA      117             0.0000000000
      1717       108  LYS       NZ              3.2442293754        5.2737801449      -16.9806302964  PROA      117             0.0000000000
      1718       108  LYS       HZ1             3.3953139761        4.9610936818      -17.9659653573  PROA      117             0.0000000000
      1719       108  LYS       HZ2             2.2364764530        5.5487919398      -16.8566780661  PROA      117             0.0000000000
      1720       108  LYS       HZ3             3.4479724339        4.4901780843      -16.3193410348  PROA      117             0.0000000000
      1721       108  LYS       C               4.7964808509       12.1076398891      -19.4636778020  PROA      117             0.0000000000
      1722       108  LYS       O               3.9500345933       11.8267878753      -20.3111049665  PROA      117             0.0000000000
      1723       109  CYS       N               5.3294937968       13.3388868982      -19.4066250339  PROA      118             0.0000000000
      1724       109  CYS       HN              6.0192772798       13.5551894535      -18.7114710794  PROA      118             0.0000000000
      1725       109  CYS       CA              4.8367877491       14.4627658781      -20.1821602513  PROA      118             0.0000000000
      1726       109  CYS       HA              3.7632720451       14.4951153846      -20.0579076372  PROA      118             0.0000000000
      1727       109  CYS       CB              5.3977978894       15.7873115287      -19.6135492766  PROA      118             0.0000000000
      1728       109  CYS       HB1             5.0599972376       16.6392116277      -20.2428365824  PROA      118             0.0000000000
      1729       109  CYS       HB2             6.5056881115       15.7557095509      -19.6403680386  PROA      118             0.0000000000
      1730       109  CYS       SG              4.8376434357       16.0909802800      -17.9076073451  PROA      118             0.0000000000
      1731       109  CYS       HG1             5.6732451464       15.2528957810      -17.3002795620  PROA      118             0.0000000000
      1732       109  CYS       C               5.0559729519       14.3724056495      -21.6927079050  PROA      118             0.0000000000
      1733       109  CYS       O               4.6111823106       15.2366179387      -22.4476275475  PROA      118             0.0000000000
      1734       110  ASP       N               5.6987891997       13.2985720751      -22.1897493856  PROA      119             0.0000000000
      1735       110  ASP       HN              6.0601713034       12.5931824873      -21.5770872390  PROA      119             0.0000000000
      1736       110  ASP       CA              5.8122602478       12.9697873587      -23.5936760624  PROA      119             0.0000000000
      1737       110  ASP       HA              5.9926099994       13.8798751885      -24.1512708676  PROA      119             0.0000000000
      1738       110  ASP       CB              7.0205867534       12.0041678334      -23.7859848610  PROA      119             0.0000000000
      1739       110  ASP       HB1             7.9409960136       12.5083237565      -23.4223027761  PROA      119             0.0000000000
      1740       110  ASP       HB2             7.1609675505       11.7813479647      -24.8639736692  PROA      119             0.0000000000
      1741       110  ASP       CG              6.8649966259       10.7018450900      -23.0237719273  PROA      119             0.0000000000
      1742       110  ASP       OD1             6.6481559491        9.6418173233      -23.6719564279  PROA      119             0.0000000000
      1743       110  ASP       OD2             6.9335844902       10.7267657960      -21.7671332356  PROA      119             0.0000000000
      1744       110  ASP       C               4.5384292656       12.3278707217      -24.1644573830  PROA      119             0.0000000000
      1745       110  ASP       O               4.3636618466       12.2396246362      -25.3819776511  PROA      119             0.0000000000
      1746       111  LEU       N               3.6343200734       11.8086714523      -23.3089177933  PROA      120             0.0000000000
      1747       111  LEU       HN              3.7906688219       11.8595115703      -22.3183048783  PROA      120             0.0000000000
      1748       111  LEU       CA              2.4313162466       11.1016712034      -23.7228789360  PROA      120             0.0000000000
      1749       111  LEU       HA              2.7884427419       10.3271537349      -24.3800028370  PROA      120             0.0000000000
      1750       111  LEU       CB              1.7405989562       10.4211207839      -22.5153559153  PROA      120             0.0000000000
      1751       111  LEU       HB1             0.7264709692       10.0569700186      -22.7869421630  PROA      120             0.0000000000
      1752       111  LEU       HB2             1.6125274151       11.1799041051      -21.7105621967  PROA      120             0.0000000000
      1753       111  LEU       CG              2.5143528542        9.2110210535      -21.9458144200  PROA      120             0.0000000000
      1754       111  LEU       HG              3.5464503040        9.5415095830      -21.6770450385  PROA      120             0.0000000000
      1755       111  LEU       CD1             1.8293380070        8.7141509212      -20.6677897828  PROA      120             0.0000000000
      1756       111  LEU       HD11            1.7933786762        9.5234252198      -19.9070944311  PROA      120             0.0000000000
      1757       111  LEU       HD12            2.3767033397        7.8482402872      -20.2409389921  PROA      120             0.0000000000
      1758       111  LEU       HD13            0.7899582818        8.3965036647      -20.8898244230  PROA      120             0.0000000000
      1759       111  LEU       CD2             2.6238971029        8.0513272428      -22.9506034150  PROA      120             0.0000000000
      1760       111  LEU       HD21            3.1233548290        7.1800740117      -22.4759247108  PROA      120             0.0000000000
      1761       111  LEU       HD22            3.2170444924        8.3394592591      -23.8421611553  PROA      120             0.0000000000
      1762       111  LEU       HD23            1.6133269105        7.7284524296      -23.2789787019  PROA      120             0.0000000000
      1763       111  LEU       C               1.4196457427       11.9238404471      -24.5367051810  PROA      120             0.0000000000
      1764       111  LEU       O               1.3300319750       13.1412498883      -24.3508951640  PROA      120             0.0000000000
      1765       112  PRO       N               0.6558956828       11.3284191902      -25.4625123816  PROA      121             0.0000000000
      1766       112  PRO       CD              0.7357519349        9.9097397856      -25.8325019820  PROA      121             0.0000000000
      1767       112  PRO       HD1             0.6403300150        9.2460802199      -24.9447431636  PROA      121             0.0000000000
      1768       112  PRO       HD2             1.7070025262        9.7277386298      -26.3427992935  PROA      121             0.0000000000
      1769       112  PRO       CA             -0.2790550149       12.0581858426      -26.3142853557  PROA      121             0.0000000000
      1770       112  PRO       HA              0.1953694410       12.9546322837      -26.6886126398  PROA      121             0.0000000000
      1771       112  PRO       CB             -0.6229817017       11.0621352658      -27.4370476198  PROA      121             0.0000000000
      1772       112  PRO       HB1             0.1101541638       11.1920185952      -28.2631342248  PROA      121             0.0000000000
      1773       112  PRO       HB2            -1.6424685982       11.1945318387      -27.8543037896  PROA      121             0.0000000000
      1774       112  PRO       CG             -0.4211097423        9.6808152303      -26.8061582211  PROA      121             0.0000000000
      1775       112  PRO       HG1            -1.3344010828        9.3866154808      -26.2442947155  PROA      121             0.0000000000
      1776       112  PRO       HG2            -0.1934682043        8.8993752349      -27.5599290937  PROA      121             0.0000000000
      1777       112  PRO       C              -1.5181757332       12.5027713592      -25.5648299511  PROA      121             0.0000000000
      1778       112  PRO       O              -2.0446634446       13.5678581524      -25.8777617241  PROA      121             0.0000000000
      1779       113  SER       N              -2.0301266957       11.6998178664      -24.6127468904  PROA      122             0.0000000000
      1780       113  SER       HN             -1.5919297608       10.8309656293      -24.3865344067  PROA      122             0.0000000000
      1781       113  SER       CA             -3.2212022310       12.0515344353      -23.8584804173  PROA      122             0.0000000000
      1782       113  SER       HA             -3.6499149601       12.9584998275      -24.2496026007  PROA      122             0.0000000000
      1783       113  SER       CB             -4.3319806037       10.9738720091      -23.9310832517  PROA      122             0.0000000000
      1784       113  SER       HB1            -4.0433218919       10.0546602018      -23.3780487353  PROA      122             0.0000000000
      1785       113  SER       HB2            -4.4600860588       10.7032061216      -25.0038773633  PROA      122             0.0000000000
      1786       113  SER       OG             -5.5851731219       11.4549693700      -23.4376856997  PROA      122             0.0000000000
      1787       113  SER       HG1            -6.2251978702       10.7362489140      -23.6118792363  PROA      122             0.0000000000
      1788       113  SER       C              -2.8236346315       12.3046783489      -22.4214725041  PROA      122             0.0000000000
      1789       113  SER       O              -2.3229202333       11.4165702708      -21.7262971760  PROA      122             0.0000000000
      1790       114  ARG       N              -3.0119729789       13.5579208827      -21.9793425243  PROA      123             0.0000000000
      1791       114  ARG       HN             -3.3552333622       14.2580903023      -22.6151077153  PROA      123             0.0000000000
      1792       114  ARG       CA             -2.7256393290       14.0609728917      -20.6587304904  PROA      123             0.0000000000
      1793       114  ARG       HA             -2.2432756657       13.2957220024      -20.0663188641  PROA      123             0.0000000000
      1794       114  ARG       CB             -1.8023887037       15.3055879174      -20.7587484414  PROA      123             0.0000000000
      1795       114  ARG       HB1            -2.2223810091       15.9977480212      -21.5260335575  PROA      123             0.0000000000
      1796       114  ARG       HB2            -0.8144577716       14.9609952306      -21.1365465712  PROA      123             0.0000000000
      1797       114  ARG       CG             -1.6147525083       16.0912190601      -19.4457120554  PROA      123             0.0000000000
      1798       114  ARG       HG1            -1.4067042656       15.3630489862      -18.6357788397  PROA      123             0.0000000000
      1799       114  ARG       HG2            -2.5647648443       16.6165713262      -19.1933112707  PROA      123             0.0000000000
      1800       114  ARG       CD             -0.4769155654       17.1162081344      -19.4958545447  PROA      123             0.0000000000
      1801       114  ARG       HD1            -0.6824706367       17.9061982298      -20.2496761282  PROA      123             0.0000000000
      1802       114  ARG       HD2             0.4882832829       16.6090779572      -19.7291082725  PROA      123             0.0000000000
      1803       114  ARG       NE             -0.4137446490       17.7399330036      -18.1411979105  PROA      123             0.0000000000
      1804       114  ARG       HE             -1.1863188169       17.6465503148      -17.5015328820  PROA      123             0.0000000000
      1805       114  ARG       CZ              0.5951591161       18.4637526123      -17.6826359144  PROA      123             0.0000000000
      1806       114  ARG       NH1             1.6633369268       18.7635599296      -18.3838711547  PROA      123             0.0000000000
      1807       114  ARG       HH11            1.6947201475       18.5575642865      -19.3684055225  PROA      123             0.0000000000
      1808       114  ARG       HH12            2.3654106541       19.3524931685      -17.9715183406  PROA      123             0.0000000000
      1809       114  ARG       NH2             0.5115399629       18.9011180661      -16.4441132778  PROA      123             0.0000000000
      1810       114  ARG       HH21            1.2605942289       19.5011164833      -16.1122156010  PROA      123             0.0000000000
      1811       114  ARG       HH22           -0.3321526995       18.7355388406      -15.9397895459  PROA      123             0.0000000000
      1812       114  ARG       C              -4.0290223839       14.4185190104      -19.9713192380  PROA      123             0.0000000000
      1813       114  ARG       O              -4.9562655636       14.9188755338      -20.6030136492  PROA      123             0.0000000000
      1814       115  THR       N              -4.1575857363       14.1340794570      -18.6623329477  PROA      124             0.0000000000
      1815       115  THR       HN             -3.4217646443       13.6893217140      -18.1480857509  PROA      124             0.0000000000
      1816       115  THR       CA             -5.3807941796       14.4117034566      -17.9160111106  PROA      124             0.0000000000
      1817       115  THR       HA             -6.0616188177       14.9931743588      -18.5188760208  PROA      124             0.0000000000
      1818       115  THR       CB             -6.1134642322       13.1512747486      -17.4622754395  PROA      124             0.0000000000
      1819       115  THR       HB             -6.9968675506       13.4143827479      -16.8280391888  PROA      124             0.0000000000
      1820       115  THR       OG1            -5.2558801410       12.2598956191      -16.7589833393  PROA      124             0.0000000000
      1821       115  THR       HG1            -5.8451668081       11.5588743636      -16.4216443232  PROA      124             0.0000000000
      1822       115  THR       CG2            -6.6242834942       12.3949104627      -18.6943270274  PROA      124             0.0000000000
      1823       115  THR       HG21           -7.2356634505       11.5243999349      -18.3812118996  PROA      124             0.0000000000
      1824       115  THR       HG22           -5.7820743313       12.0321519715      -19.3202829655  PROA      124             0.0000000000
      1825       115  THR       HG23           -7.2597940790       13.0640558133      -19.3114989052  PROA      124             0.0000000000
      1826       115  THR       C              -5.1282993414       15.2381792503      -16.6745685590  PROA      124             0.0000000000
      1827       115  THR       O              -6.0465257015       15.8753328904      -16.1633100763  PROA      124             0.0000000000
      1828       116  VAL       N              -3.8843911713       15.2877399278      -16.1594316395  PROA      125             0.0000000000
      1829       116  VAL       HN             -3.1472350865       14.7347143766      -16.5453482586  PROA      125             0.0000000000
      1830       116  VAL       CA             -3.5889158880       16.0395834094      -14.9513481012  PROA      125             0.0000000000
      1831       116  VAL       HA             -4.4925227036       16.1175045983      -14.3633974880  PROA      125             0.0000000000
      1832       116  VAL       CB             -2.5568366820       15.3717568927      -14.0473048457  PROA      125             0.0000000000
      1833       116  VAL       HB             -1.5626780272       15.3590192182      -14.5467059556  PROA      125             0.0000000000
      1834       116  VAL       CG1            -2.4659318030       16.1520295435      -12.7167264444  PROA      125             0.0000000000
      1835       116  VAL       HG11           -1.8534302039       15.6003595166      -11.9758953865  PROA      125             0.0000000000
      1836       116  VAL       HG12           -3.4775784704       16.2900052997      -12.2771267859  PROA      125             0.0000000000
      1837       116  VAL       HG13           -2.0103016411       17.1543695463      -12.8584127538  PROA      125             0.0000000000
      1838       116  VAL       CG2            -2.9926961601       13.9207058540      -13.7662819512  PROA      125             0.0000000000
      1839       116  VAL       HG21           -4.0049127207       13.9213123606      -13.3129945697  PROA      125             0.0000000000
      1840       116  VAL       HG22           -2.2887134347       13.4320231951      -13.0597337751  PROA      125             0.0000000000
      1841       116  VAL       HG23           -3.0260908835       13.3115134183      -14.6929512715  PROA      125             0.0000000000
      1842       116  VAL       C              -3.1473600813       17.4527410705      -15.2916111866  PROA      125             0.0000000000
      1843       116  VAL       O              -2.1669453473       17.6772372282      -16.0077528303  PROA      125             0.0000000000
      1844       117  ASP       N              -3.8857670770       18.4415992372      -14.7681794454  PROA      126             0.0000000000
      1845       117  ASP       HN             -4.6775348328       18.1999521149      -14.1903400785  PROA      126             0.0000000000
      1846       117  ASP       CA             -3.6397785359       19.8616778814      -14.8604242323  PROA      126             0.0000000000
      1847       117  ASP       HA             -3.6060645333       20.1125973235      -15.9118670988  PROA      126             0.0000000000
      1848       117  ASP       CB             -4.8654954317       20.5643588091      -14.2188885305  PROA      126             0.0000000000
      1849       117  ASP       HB1            -4.9114765034       20.2296893354      -13.1659016743  PROA      126             0.0000000000
      1850       117  ASP       HB2            -5.7947608150       20.2327259856      -14.7254970716  PROA      126             0.0000000000
      1851       117  ASP       CG             -4.8510411674       22.0811040881      -14.2354024250  PROA      126             0.0000000000
      1852       117  ASP       OD1            -4.2592865188       22.6635360380      -15.1783682912  PROA      126             0.0000000000
      1853       117  ASP       OD2            -5.4941989015       22.6709050803      -13.3277287226  PROA      126             0.0000000000
      1854       117  ASP       C              -2.2949970042       20.2990271714      -14.2518892431  PROA      126             0.0000000000
      1855       117  ASP       O              -1.7684068846       19.7078787639      -13.3090460740  PROA      126             0.0000000000
      1856       118  THR       N              -1.6801312742       21.3467569634      -14.8236255378  PROA      127             0.0000000000
      1857       118  THR       HN             -2.1651458449       21.8184164370      -15.5680159124  PROA      127             0.0000000000
      1858       118  THR       CA             -0.4049228482       21.9021182204      -14.3948587806  PROA      127             0.0000000000
      1859       118  THR       HA              0.2356404229       21.0887269636      -14.0822292797  PROA      127             0.0000000000
      1860       118  THR       CB              0.2637306164       22.6608853135      -15.5412252587  PROA      127             0.0000000000
      1861       118  THR       HB              0.1474654690       22.0437455717      -16.4667483321  PROA      127             0.0000000000
      1862       118  THR       OG1             1.6548534833       22.8478859712      -15.3135740547  PROA      127             0.0000000000
      1863       118  THR       HG1             2.0503438967       21.9443147913      -15.3491620569  PROA      127             0.0000000000
      1864       118  THR       CG2            -0.3666951374       24.0396763509      -15.8013009003  PROA      127             0.0000000000
      1865       118  THR       HG21           -0.1438357042       24.7536406220      -14.9819977087  PROA      127             0.0000000000
      1866       118  THR       HG22           -1.4682159215       23.9556988388      -15.9175920686  PROA      127             0.0000000000
      1867       118  THR       HG23            0.0462996958       24.4668063650      -16.7402970165  PROA      127             0.0000000000
      1868       118  THR       C              -0.5928389433       22.8218516113      -13.2053569415  PROA      127             0.0000000000
      1869       118  THR       O              -0.0853845268       22.5768067479      -12.1043967205  PROA      127             0.0000000000
      1870       119  GLN       N              -3.6858078687       22.0668308433      -11.2826015472  PROA      129             0.0000000000
      1871       119  GLN       HN             -4.4013451845       22.3033557209      -11.9683106968  PROA      129             0.0000000000
      1872       119  GLN       CA             -4.0606105033       21.3600109405      -10.0867201950  PROA      129             0.0000000000
      1873       119  GLN       HA             -4.5071235715       22.0817919173       -9.4198625661  PROA      129             0.0000000000
      1874       119  GLN       CB             -5.0347576987       20.1669008160      -10.3290640586  PROA      129             0.0000000000
      1875       119  GLN       HB1            -5.1602093848       19.6369192614       -9.3558545428  PROA      129             0.0000000000
      1876       119  GLN       HB2            -4.5804847970       19.4452611398      -11.0430874028  PROA      129             0.0000000000
      1877       119  GLN       CG             -6.4661159343       20.5275563487      -10.8059761628  PROA      129             0.0000000000
      1878       119  GLN       HG1            -7.1647578657       19.7041581338      -10.5490353853  PROA      129             0.0000000000
      1879       119  GLN       HG2            -6.4959793827       20.6442770016      -11.9072737501  PROA      129             0.0000000000
      1880       119  GLN       CD             -6.9837373829       21.8125742914      -10.1651585147  PROA      129             0.0000000000
      1881       119  GLN       OE1            -7.3446362876       21.8192711148       -8.9834217861  PROA      129             0.0000000000
      1882       119  GLN       NE2            -6.9949626343       22.9226060965      -10.9353900153  PROA      129             0.0000000000
      1883       119  GLN       HE21           -7.3157403417       23.7723981738      -10.5371102113  PROA      129             0.0000000000
      1884       119  GLN       HE22           -6.5754496169       22.8857982675      -11.8571214178  PROA      129             0.0000000000
      1885       119  GLN       C              -2.8201128354       20.8745714511       -9.3850148826  PROA      129             0.0000000000
      1886       119  GLN       O              -2.7307520520       20.9082908928       -8.1583877642  PROA      129             0.0000000000
      1887       120  ALA       N              -1.8130045550       20.4088365448      -10.1484761654  PROA      130             0.0000000000
      1888       120  ALA       HN             -1.9134162782       20.4195873457      -11.1452891860  PROA      130             0.0000000000
      1889       120  ALA       CA             -0.5756741112       19.8770776005       -9.6181926365  PROA      130             0.0000000000
      1890       120  ALA       HA             -0.8321401161       19.0819933154       -8.9395001393  PROA      130             0.0000000000
      1891       120  ALA       CB              0.2532739611       19.2871526652      -10.7663278374  PROA      130             0.0000000000
      1892       120  ALA       HB1             1.1804356761       18.8134299510      -10.3819456619  PROA      130             0.0000000000
      1893       120  ALA       HB2             0.5245500730       20.0764535259      -11.4995859471  PROA      130             0.0000000000
      1894       120  ALA       HB3            -0.3433875149       18.5166998486      -11.3011071637  PROA      130             0.0000000000
      1895       120  ALA       C               0.2464002054       20.8678564490       -8.8046807738  PROA      130             0.0000000000
      1896       120  ALA       O               0.7264635133       20.5590660233       -7.7142944208  PROA      130             0.0000000000
      1897       121  GLN       N               0.3776409225       22.1171000549       -9.2858103444  PROA      131             0.0000000000
      1898       121  GLN       HN              0.0392990561       22.3246297307      -10.2101384035  PROA      131             0.0000000000
      1899       121  GLN       CA              1.0396558633       23.1735071775       -8.5478322128  PROA      131             0.0000000000
      1900       121  GLN       HA              1.9414294773       22.7641712834       -8.1173243181  PROA      131             0.0000000000
      1901       121  GLN       CB              1.4283410398       24.3482995389       -9.4810737299  PROA      131             0.0000000000
      1902       121  GLN       HB1             0.5096099464       24.7423827379       -9.9712746076  PROA      131             0.0000000000
      1903       121  GLN       HB2             2.0624705815       23.9311867748      -10.2960305553  PROA      131             0.0000000000
      1904       121  GLN       CG              2.1893971989       25.5281832374       -8.8127988707  PROA      131             0.0000000000
      1905       121  GLN       HG1             1.5355755394       26.0574590120       -8.0890703134  PROA      131             0.0000000000
      1906       121  GLN       HG2             2.4713543571       26.2590962058       -9.6021014827  PROA      131             0.0000000000
      1907       121  GLN       CD              3.4872434617       25.1110062681       -8.1064888867  PROA      131             0.0000000000
      1908       121  GLN       OE1             4.5630462525       25.1427993643       -8.7068647707  PROA      131             0.0000000000
      1909       121  GLN       NE2             3.4147442095       24.7269094937       -6.8147972553  PROA      131             0.0000000000
      1910       121  GLN       HE21            4.2593946381       24.4871523443       -6.3377653647  PROA      131             0.0000000000
      1911       121  GLN       HE22            2.5168470150       24.6672214891       -6.3730250307  PROA      131             0.0000000000
      1912       121  GLN       C               0.1763953027       23.6856998963       -7.4039766750  PROA      131             0.0000000000
      1913       121  GLN       O               0.6941627904       24.0528408175       -6.3446564823  PROA      131             0.0000000000
      1914       122  LEU       N              -1.7961259372       21.4877623385       -5.5606386339  PROA      133             0.0000000000
      1915       122  LEU       HN             -2.1480798388       21.1540341168       -6.4471120397  PROA      133             0.0000000000
      1916       122  LEU       CA             -1.4718846983       20.5370445288       -4.5291575259  PROA      133             0.0000000000
      1917       122  LEU       HA             -2.1891341969       20.6839171863       -3.7363181469  PROA      133             0.0000000000
      1918       122  LEU       CB             -1.5277778437       19.0752015624       -5.0477184462  PROA      133             0.0000000000
      1919       122  LEU       HB1            -0.7757619931       18.9538589307       -5.8575418424  PROA      133             0.0000000000
      1920       122  LEU       HB2            -2.5309774854       18.9132741510       -5.4968010115  PROA      133             0.0000000000
      1921       122  LEU       CG             -1.3026681144       17.9861127776       -3.9714857405  PROA      133             0.0000000000
      1922       122  LEU       HG             -0.3321422743       18.1881751464       -3.4581710474  PROA      133             0.0000000000
      1923       122  LEU       CD1            -2.4151832733       18.0006548581       -2.9105041653  PROA      133             0.0000000000
      1924       122  LEU       HD11           -2.4188298974       18.9644689065       -2.3582075839  PROA      133             0.0000000000
      1925       122  LEU       HD12           -2.2595983482       17.1866255513       -2.1715170201  PROA      133             0.0000000000
      1926       122  LEU       HD13           -3.4084759032       17.8582738365       -3.3859589773  PROA      133             0.0000000000
      1927       122  LEU       CD2            -1.2004591405       16.5875876643       -4.5999757176  PROA      133             0.0000000000
      1928       122  LEU       HD21           -0.3621754335       16.5460970570       -5.3268897697  PROA      133             0.0000000000
      1929       122  LEU       HD22           -2.1421385480       16.3303523997       -5.1306052330  PROA      133             0.0000000000
      1930       122  LEU       HD23           -1.0226630986       15.8246144839       -3.8134752565  PROA      133             0.0000000000
      1931       122  LEU       C              -0.1110737636       20.8664598361       -3.9577161439  PROA      133             0.0000000000
      1932       122  LEU       O               0.0678850704       20.9720468614       -2.7470191682  PROA      133             0.0000000000
      1933       123  ALA       N               0.9040879286       21.0479192552       -4.8235240985  PROA      134             0.0000000000
      1934       123  ALA       HN              0.7354022045       20.9516068906       -5.8079007627  PROA      134             0.0000000000
      1935       123  ALA       CA              2.2461855105       21.4024391307       -4.4181233270  PROA      134             0.0000000000
      1936       123  ALA       HA              2.5441826424       20.7526668591       -3.6059633794  PROA      134             0.0000000000
      1937       123  ALA       CB              3.2059129049       21.2215772385       -5.6077429759  PROA      134             0.0000000000
      1938       123  ALA       HB1             3.2044042392       20.1649846433       -5.9350815677  PROA      134             0.0000000000
      1939       123  ALA       HB2             4.2475623867       21.4885795922       -5.3370931903  PROA      134             0.0000000000
      1940       123  ALA       HB3             2.8926979801       21.8484188648       -6.4662548567  PROA      134             0.0000000000
      1941       123  ALA       C               2.3407400053       22.8301246498       -3.9079042078  PROA      134             0.0000000000
      1942       123  ALA       O               2.8959780892       23.0759617677       -2.8353443070  PROA      134             0.0000000000
      1943       124  TYR       N               0.4789767477       22.5315162719       -0.3473744506  PROA      137             0.0000000000
      1944       124  TYR       HN              0.2916397164       21.9446758305       -1.1480132470  PROA      137             0.0000000000
      1945       124  TYR       CA              1.6230156973       22.1876048480        0.4560725802  PROA      137             0.0000000000
      1946       124  TYR       HA              1.3048690899       22.2081342810        1.4876682777  PROA      137             0.0000000000
      1947       124  TYR       CB              2.2056939574       20.7958087320        0.0791343908  PROA      137             0.0000000000
      1948       124  TYR       HB1             3.0951086934       20.5607068067        0.7022701844  PROA      137             0.0000000000
      1949       124  TYR       HB2             2.5077128457       20.8049505140       -0.9915191919  PROA      137             0.0000000000
      1950       124  TYR       CG              1.2043012189       19.6849041145        0.2961355033  PROA      137             0.0000000000
      1951       124  TYR       CD1             0.4965689028       19.5716468827        1.5073045614  PROA      137             0.0000000000
      1952       124  TYR       HD1             0.6467490852       20.2998150509        2.2908789675  PROA      137             0.0000000000
      1953       124  TYR       CE1            -0.3917488360       18.5081938734        1.7229032307  PROA      137             0.0000000000
      1954       124  TYR       HE1            -0.9163395504       18.4320453610        2.6640230065  PROA      137             0.0000000000
      1955       124  TYR       CZ             -0.5705557967       17.5367980427        0.7332214347  PROA      137             0.0000000000
      1956       124  TYR       OH             -1.3950494107       16.4226418092        0.9784566051  PROA      137             0.0000000000
      1957       124  TYR       HH             -1.6404730362       16.4453013110        1.9263742102  PROA      137             0.0000000000
      1958       124  TYR       CD2             1.0074403157       18.7023554962       -0.6915650228  PROA      137             0.0000000000
      1959       124  TYR       HD2             1.5435943205       18.7763893096       -1.6259867873  PROA      137             0.0000000000
      1960       124  TYR       CE2             0.1224964976       17.6360500507       -0.4768489236  PROA      137             0.0000000000
      1961       124  TYR       HE2            -0.0115096781       16.8796899599       -1.2346526681  PROA      137             0.0000000000
      1962       124  TYR       C               2.6853614351       23.2538049792        0.3299002925  PROA      137             0.0000000000
      1963       124  TYR       O               3.1306790827       23.8153140893        1.3348311511  PROA      137             0.0000000000
      1964       125  ILE       N               3.9419595933       22.9211603017       -0.7706578876  PROA      139             0.0000000000
      1965       125  ILE       HN              3.4151679173       22.4719650464       -1.4895448145  PROA      139             0.0000000000
      1966       125  ILE       CA              5.6028014911       22.8731846918       -1.6386820340  PROA      139             0.0000000000
      1967       125  ILE       HA              6.1563552932       23.6150114613       -1.0831235260  PROA      139             0.0000000000
      1968       125  ILE       CB              6.1725978035       21.4973953138       -1.2801960035  PROA      139             0.0000000000
      1969       125  ILE       HB              7.2350881973       21.3874374071       -1.6121101825  PROA      139             0.0000000000
      1970       125  ILE       CG2             6.2586878846       21.3462823300        0.2354039060  PROA      139             0.0000000000
      1971       125  ILE       HG21            6.8562678704       22.1703674797        0.6809255145  PROA      139             0.0000000000
      1972       125  ILE       HG22            6.7520895937       20.3828828675        0.4877091344  PROA      139             0.0000000000
      1973       125  ILE       HG23            5.2551378680       21.3492215976        0.7072742255  PROA      139             0.0000000000
      1974       125  ILE       CG1             5.3403834083       20.3712644852       -1.9423839662  PROA      139             0.0000000000
      1975       125  ILE       HG11            4.7968735148       20.7881440556       -2.8198239960  PROA      139             0.0000000000
      1976       125  ILE       HG12            4.5789613535       20.0143101617       -1.2169227030  PROA      139             0.0000000000
      1977       125  ILE       CD              6.1918462713       19.1905491468       -2.4193213555  PROA      139             0.0000000000
      1978       125  ILE       HD1             6.9403809295       19.5320316790       -3.1678038239  PROA      139             0.0000000000
      1979       125  ILE       HD2             5.5562504078       18.4099206410       -2.8877702678  PROA      139             0.0000000000
      1980       125  ILE       HD3             6.7352517045       18.7418417054       -1.5622419565  PROA      139             0.0000000000
      1981       125  ILE       C               6.5799207613       22.8661816746       -3.4427564135  PROA      139             0.0000000000
      1982       125  ILE       O               5.7191336589       23.1084597260       -4.2911720469  PROA      139             0.0000000000
      1983       126  PRO       N               8.1223169150       22.6848286890       -4.4083798724  PROA      140             0.0000000000
      1984       126  PRO       CD              9.3812032331       22.6975258013       -3.6542944415  PROA      140             0.0000000000
      1985       126  PRO       HD1             9.5863439307       21.6745443605       -3.2697006362  PROA      140             0.0000000000
      1986       126  PRO       HD2             9.3719255402       23.4277508598       -2.8128033668  PROA      140             0.0000000000
      1987       126  PRO       CA              8.3629794955       22.6985591529       -5.8500001685  PROA      140             0.0000000000
      1988       126  PRO       HA              8.0438806284       23.6698122117       -6.2007572899  PROA      140             0.0000000000
      1989       126  PRO       CB              9.8795845882       22.5060768469       -5.9826483240  PROA      140             0.0000000000
      1990       126  PRO       HB1            10.2835506972       23.0094939376       -6.8854845560  PROA      140             0.0000000000
      1991       126  PRO       HB2            10.1394084600       21.4244051506       -6.0118745071  PROA      140             0.0000000000
      1992       126  PRO       CG             10.4314828196       23.1008477697       -4.6894709642  PROA      140             0.0000000000
      1993       126  PRO       HG1            11.4425725509       22.7273482840       -4.4299164181  PROA      140             0.0000000000
      1994       126  PRO       HG2            10.4666025055       24.2109453018       -4.7584745296  PROA      140             0.0000000000
      1995       126  PRO       C               7.6047440637       21.6737926319       -6.6789120524  PROA      140             0.0000000000
      1996       126  PRO       O               7.4101106158       20.5382451106       -6.2408735500  PROA      140             0.0000000000
      1997       127  PHE       N               7.2087657999       22.0540128694       -7.9054052995  PROA      141             0.0000000000
      1998       127  PHE       HN              7.3560292883       23.0068148216       -8.1968258619  PROA      141             0.0000000000
      1999       127  PHE       CA              6.5743015120       21.1816706368       -8.8689813409  PROA      141             0.0000000000
      2000       127  PHE       HA              6.5380266116       20.1799582195       -8.4662490156  PROA      141             0.0000000000
      2001       127  PHE       CB              5.1110641546       21.6468700878       -9.1366371381  PROA      141             0.0000000000
      2002       127  PHE       HB1             5.1300136414       22.7316684577       -9.3781349981  PROA      141             0.0000000000
      2003       127  PHE       HB2             4.5055578547       21.5084561252       -8.2173196626  PROA      141             0.0000000000
      2004       127  PHE       CG              4.4217629053       20.9157610048      -10.2619734552  PROA      141             0.0000000000
      2005       127  PHE       CD1             4.4038493713       19.5107982636      -10.3015869575  PROA      141             0.0000000000
      2006       127  PHE       HD1             4.8739459029       18.9444154038       -9.5123764441  PROA      141             0.0000000000
      2007       127  PHE       CE1             3.8070756762       18.8371167066      -11.3732584685  PROA      141             0.0000000000
      2008       127  PHE       HE1             3.8191782127       17.7598155025      -11.4069880102  PROA      141             0.0000000000
      2009       127  PHE       CZ              3.1849725406       19.5626032969      -12.3951638577  PROA      141             0.0000000000
      2010       127  PHE       HZ              2.7058474707       19.0503487310      -13.2171693434  PROA      141             0.0000000000
      2011       127  PHE       CD2             3.7955706276       21.6325381172      -11.2951679883  PROA      141             0.0000000000
      2012       127  PHE       HD2             3.8026796003       22.7126318284      -11.2825073934  PROA      141             0.0000000000
      2013       127  PHE       CE2             3.1753302617       20.9614044492      -12.3539786727  PROA      141             0.0000000000
      2014       127  PHE       HE2             2.6957178674       21.5233349633      -13.1426105611  PROA      141             0.0000000000
      2015       127  PHE       C               7.4145618057       21.1043592201      -10.1431657115  PROA      141             0.0000000000
      2016       127  PHE       O               7.8210536879       22.1209811967      -10.7118033548  PROA      141             0.0000000000
      2017       128  ILE       N               7.7132913043       19.8754396707      -10.6079808457  PROA      142             0.0000000000
      2018       128  ILE       HN              7.4254309131       19.0678537588      -10.0839048560  PROA      142             0.0000000000
      2019       128  ILE       CA              8.5351442547       19.6168702319      -11.7777636188  PROA      142             0.0000000000
      2020       128  ILE       HA              8.7714010700       20.5470257749      -12.2757141362  PROA      142             0.0000000000
      2021       128  ILE       CB              9.8392500885       18.8790590035      -11.4263834267  PROA      142             0.0000000000
      2022       128  ILE       HB              9.6076631100       17.8081621056      -11.2031490948  PROA      142             0.0000000000
      2023       128  ILE       CG2            10.7939431549       18.9275986736      -12.6420304638  PROA      142             0.0000000000
      2024       128  ILE       HG21           11.0182023450       19.9780659013      -12.9233682034  PROA      142             0.0000000000
      2025       128  ILE       HG22           10.3481732960       18.4263301050      -13.5242331203  PROA      142             0.0000000000
      2026       128  ILE       HG23           11.7516944087       18.4194285950      -12.4035068711  PROA      142             0.0000000000
      2027       128  ILE       CG1            10.5235167092       19.4135506039      -10.1398746372  PROA      142             0.0000000000
      2028       128  ILE       HG11           11.3495536889       18.7209293057       -9.8777165018  PROA      142             0.0000000000
      2029       128  ILE       HG12            9.8106555779       19.3700773076       -9.2874517222  PROA      142             0.0000000000
      2030       128  ILE       CD             11.0898562611       20.8290304800      -10.2591226945  PROA      142             0.0000000000
      2031       128  ILE       HD1            11.9248264124       20.8704477976      -10.9894922534  PROA      142             0.0000000000
      2032       128  ILE       HD2            11.4672808055       21.1785672301       -9.2762985567  PROA      142             0.0000000000
      2033       128  ILE       HD3            10.2989857500       21.5297887681      -10.5875421163  PROA      142             0.0000000000
      2034       128  ILE       C               7.7550045301       18.7456833720      -12.7562015889  PROA      142             0.0000000000
      2035       128  ILE       O               7.3785238840       17.6187131942      -12.4423270121  PROA      142             0.0000000000
      2036       129  GLU       N               7.5080871689       19.2128969805      -13.9926321959  PROA      143             0.0000000000
      2037       129  GLU       HN              7.6677522630       20.1798899942      -14.2190653249  PROA      143             0.0000000000
      2038       129  GLU       CA              6.9835562896       18.3665657550      -15.0539348885  PROA      143             0.0000000000
      2039       129  GLU       HA              6.3488657541       17.6053009373      -14.6208922665  PROA      143             0.0000000000
      2040       129  GLU       CB              6.1049232551       19.1761457763      -16.0385780650  PROA      143             0.0000000000
      2041       129  GLU       HB1             5.8529477886       18.5434532171      -16.9176099392  PROA      143             0.0000000000
      2042       129  GLU       HB2             6.6592724576       20.0659822798      -16.4081950648  PROA      143             0.0000000000
      2043       129  GLU       CG              4.7869409624       19.6156775425      -15.3563062433  PROA      143             0.0000000000
      2044       129  GLU       HG1             5.0019299474       20.3748970049      -14.5743905674  PROA      143             0.0000000000
      2045       129  GLU       HG2             4.3343507543       18.7276118152      -14.8642583035  PROA      143             0.0000000000
      2046       129  GLU       CD              3.7357044798       20.1844004439      -16.2833256933  PROA      143             0.0000000000
      2047       129  GLU       OE1             3.9602774382       20.3215674339      -17.5142992421  PROA      143             0.0000000000
      2048       129  GLU       OE2             2.6165898307       20.4873774251      -15.7956971313  PROA      143             0.0000000000
      2049       129  GLU       C               8.1063102554       17.6402668863      -15.7828811496  PROA      143             0.0000000000
      2050       129  GLU       O               9.0762871383       18.2574633311      -16.2254194324  PROA      143             0.0000000000
      2051       130  THR       N               8.0430465864       16.2989593734      -15.9099887367  PROA      144             0.0000000000
      2052       130  THR       HN              7.2462025723       15.7945042938      -15.5560453417  PROA      144             0.0000000000
      2053       130  THR       CA              9.1620650287       15.5035652722      -16.4187711100  PROA      144             0.0000000000
      2054       130  THR       HA              9.8566582556       16.1600008988      -16.9180772848  PROA      144             0.0000000000
      2055       130  THR       CB              9.9692567734       14.7356723347      -15.3513004338  PROA      144             0.0000000000
      2056       130  THR       HB             10.8698203169       14.2594291204      -15.8103904765  PROA      144             0.0000000000
      2057       130  THR       OG1             9.2199727374       13.7306178651      -14.6730850291  PROA      144             0.0000000000
      2058       130  THR       HG1             9.0824992899       12.9877241382      -15.2832828354  PROA      144             0.0000000000
      2059       130  THR       CG2            10.4760350455       15.7111816042      -14.2827519670  PROA      144             0.0000000000
      2060       130  THR       HG21           11.0576074290       16.5322287559      -14.7487570787  PROA      144             0.0000000000
      2061       130  THR       HG22           11.1304345918       15.1808454592      -13.5590242655  PROA      144             0.0000000000
      2062       130  THR       HG23            9.6269576700       16.1525138754      -13.7191711155  PROA      144             0.0000000000
      2063       130  THR       C               8.7447082318       14.4894932083      -17.4604308931  PROA      144             0.0000000000
      2064       130  THR       O               7.5929168696       14.0731841979      -17.5827363461  PROA      144             0.0000000000
      2065       131  SER       N               9.7344740714       14.0190761403      -18.2325750076  PROA      145             0.0000000000
      2066       131  SER       HN             10.6359513184       14.4658347023      -18.2079171611  PROA      145             0.0000000000
      2067       131  SER       CA              9.6447555798       12.7559015747      -18.9336091670  PROA      145             0.0000000000
      2068       131  SER       HA              8.9024939184       12.1282450406      -18.4586579856  PROA      145             0.0000000000
      2069       131  SER       CB              9.2921653905       12.8836589966      -20.4373416262  PROA      145             0.0000000000
      2070       131  SER       HB1            10.0297215871       13.5676152666      -20.9126878150  PROA      145             0.0000000000
      2071       131  SER       HB2             8.2895322624       13.3565703901      -20.5396101713  PROA      145             0.0000000000
      2072       131  SER       OG              9.3070914582       11.6115609546      -21.1018899148  PROA      145             0.0000000000
      2073       131  SER       HG1             8.3701184203       11.3583413257      -21.2822922884  PROA      145             0.0000000000
      2074       131  SER       C              10.9702820574       12.0404816129      -18.8121753209  PROA      145             0.0000000000
      2075       131  SER       O              12.0228585545       12.5468326900      -19.1992933907  PROA      145             0.0000000000
      2076       132  ALA       N              10.9361453850       10.7916040004      -18.3217678163  PROA      146             0.0000000000
      2077       132  ALA       HN             10.0592948738       10.4023719152      -18.0220425830  PROA      146             0.0000000000
      2078       132  ALA       CA             12.0663445605        9.8946151684      -18.2909635916  PROA      146             0.0000000000
      2079       132  ALA       HA             12.9394187038       10.4339762610      -17.9625219586  PROA      146             0.0000000000
      2080       132  ALA       CB             11.7590009187        8.7486393047      -17.3077124030  PROA      146             0.0000000000
      2081       132  ALA       HB1            10.8716869640        8.1675202023      -17.6385553327  PROA      146             0.0000000000
      2082       132  ALA       HB2            11.5319289016        9.1649891080      -16.3028704289  PROA      146             0.0000000000
      2083       132  ALA       HB3            12.6246066349        8.0586803400      -17.2131716762  PROA      146             0.0000000000
      2084       132  ALA       C              12.3649097966        9.3241825062      -19.6728516292  PROA      146             0.0000000000
      2085       132  ALA       O              13.4386825354        8.7818658812      -19.9309499028  PROA      146             0.0000000000
      2086       133  LYS       N              11.4029906855        9.4506456351      -20.6030740482  PROA      147             0.0000000000
      2087       133  LYS       HN             10.5751640790        9.9711465965      -20.3853022960  PROA      147             0.0000000000
      2088       133  LYS       CA             11.4416784780        8.8228813826      -21.9006729504  PROA      147             0.0000000000
      2089       133  LYS       HA             12.0892463526        7.9563764714      -21.8676419648  PROA      147             0.0000000000
      2090       133  LYS       CB             10.0080943932        8.3533398904      -22.2153995276  PROA      147             0.0000000000
      2091       133  LYS       HB1             9.3053821603        9.2143542391      -22.2128565103  PROA      147             0.0000000000
      2092       133  LYS       HB2             9.7099465582        7.7008202027      -21.3625182119  PROA      147             0.0000000000
      2093       133  LYS       CG              9.8239584688        7.5380567500      -23.5027905520  PROA      147             0.0000000000
      2094       133  LYS       HG1             8.9474542132        6.8875574413      -23.2972253862  PROA      147             0.0000000000
      2095       133  LYS       HG2            10.6874528198        6.8556472733      -23.6649780145  PROA      147             0.0000000000
      2096       133  LYS       CD              9.5586912989        8.3911971725      -24.7581560129  PROA      147             0.0000000000
      2097       133  LYS       HD1            10.5272387700        8.6091361488      -25.2590263425  PROA      147             0.0000000000
      2098       133  LYS       HD2             9.1309338273        9.3716094035      -24.4483601602  PROA      147             0.0000000000
      2099       133  LYS       CE              8.6037755093        7.7649019064      -25.7872363337  PROA      147             0.0000000000
      2100       133  LYS       HE1             9.0127441354        6.8120933529      -26.1865836026  PROA      147             0.0000000000
      2101       133  LYS       HE2             8.4391436988        8.4720432811      -26.6288870525  PROA      147             0.0000000000
      2102       133  LYS       NZ              7.3026173721        7.4866147062      -25.1555868310  PROA      147             0.0000000000
      2103       133  LYS       HZ1             7.3770219069        6.5922143710      -24.6040151029  PROA      147             0.0000000000
      2104       133  LYS       HZ2             6.5355473147        7.3501518391      -25.8602158093  PROA      147             0.0000000000
      2105       133  LYS       HZ3             7.0453670599        8.2847260023      -24.5153902060  PROA      147             0.0000000000
      2106       133  LYS       C              11.9790832186        9.7445869249      -22.9818838825  PROA      147             0.0000000000
      2107       133  LYS       O              12.7181361742        9.3001078186      -23.8615509249  PROA      147             0.0000000000
      2108       134  THR       N              11.6860998542       11.0610147244      -22.9306378304  PROA      148             0.0000000000
      2109       134  THR       HN             10.9908636984       11.4228983628      -22.2989791951  PROA      148             0.0000000000
      2110       134  THR       CA             12.2797660940       12.0379522775      -23.8504827985  PROA      148             0.0000000000
      2111       134  THR       HA             12.6793189119       11.5364603177      -24.7186207707  PROA      148             0.0000000000
      2112       134  THR       CB             11.2993214181       13.0876333782      -24.3735609435  PROA      148             0.0000000000
      2113       134  THR       HB             11.8175550739       13.9060127057      -24.9275711329  PROA      148             0.0000000000
      2114       134  THR       OG1            10.5270921398       13.6456233912      -23.3258256297  PROA      148             0.0000000000
      2115       134  THR       HG1             9.8832255958       14.2410502521      -23.7628180439  PROA      148             0.0000000000
      2116       134  THR       CG2            10.3199048204       12.4119924278      -25.3399598065  PROA      148             0.0000000000
      2117       134  THR       HG21           10.8722086959       12.0008919089      -26.2089959369  PROA      148             0.0000000000
      2118       134  THR       HG22            9.5790083827       13.1479692700      -25.7201355407  PROA      148             0.0000000000
      2119       134  THR       HG23            9.7713514928       11.5885907906      -24.8388969845  PROA      148             0.0000000000
      2120       134  THR       C              13.4524991033       12.7612633882      -23.2231313010  PROA      148             0.0000000000
      2121       134  THR       O              14.1158645806       13.5546151793      -23.8846883560  PROA      148             0.0000000000
      2122       135  ARG       N              13.7632517291       12.4777812259      -21.9397742653  PROA      149             0.0000000000
      2123       135  ARG       HN             13.1602290813       11.8670284781      -21.4342358117  PROA      149             0.0000000000
      2124       135  ARG       CA             14.9556993195       12.9485206646      -21.2439164334  PROA      149             0.0000000000
      2125       135  ARG       HA             15.0161102222       12.3396992898      -20.3532189181  PROA      149             0.0000000000
      2126       135  ARG       CB             16.2992494725       12.7116866735      -22.0008356993  PROA      149             0.0000000000
      2127       135  ARG       HB1            17.1347544019       13.0189085153      -21.3321831604  PROA      149             0.0000000000
      2128       135  ARG       HB2            16.3598604222       13.3447253545      -22.9096394669  PROA      149             0.0000000000
      2129       135  ARG       CG             16.5056841571       11.2302133218      -22.3714024853  PROA      149             0.0000000000
      2130       135  ARG       HG1            15.8174455804       10.9527413955      -23.2003074822  PROA      149             0.0000000000
      2131       135  ARG       HG2            16.2106474170       10.6227728682      -21.4883334376  PROA      149             0.0000000000
      2132       135  ARG       CD             17.9394257361       10.8205037659      -22.7407184963  PROA      149             0.0000000000
      2133       135  ARG       HD1            17.9708972065        9.7132135443      -22.8262369555  PROA      149             0.0000000000
      2134       135  ARG       HD2            18.6606685726       11.1379526520      -21.9573661258  PROA      149             0.0000000000
      2135       135  ARG       NE             18.3134631295       11.4741526215      -24.0352445682  PROA      149             0.0000000000
      2136       135  ARG       HE             18.2035895584       12.4674016269      -24.1602931857  PROA      149             0.0000000000
      2137       135  ARG       CZ             18.8414656087       10.8615308853      -25.0851495856  PROA      149             0.0000000000
      2138       135  ARG       NH1            19.1086047616        9.5826878877      -25.1606485535  PROA      149             0.0000000000
      2139       135  ARG       HH11           18.8298008570        8.9813776560      -24.4090415016  PROA      149             0.0000000000
      2140       135  ARG       HH12           19.1029466777        9.2010455493      -26.0934525586  PROA      149             0.0000000000
      2141       135  ARG       NH2            19.1387829189       11.5820182949      -26.1445153798  PROA      149             0.0000000000
      2142       135  ARG       HH21           18.9880202811       12.5682940202      -26.0715310870  PROA      149             0.0000000000
      2143       135  ARG       HH22           19.7566257925       11.1565020090      -26.8133883695  PROA      149             0.0000000000
      2144       135  ARG       C              14.8113001144       14.3671499577      -20.7099234877  PROA      149             0.0000000000
      2145       135  ARG       O              15.7692246433       15.1370429733      -20.6425862069  PROA      149             0.0000000000
      2146       136  GLN       N              13.5833589894       14.7484762039      -20.3147303477  PROA      150             0.0000000000
      2147       136  GLN       HN             12.8415557721       14.0784410063      -20.2859274094  PROA      150             0.0000000000
      2148       136  GLN       CA             13.2479507925       16.1032798454      -19.9320912322  PROA      150             0.0000000000
      2149       136  GLN       HA             14.0809848706       16.7541004886      -20.1477376252  PROA      150             0.0000000000
      2150       136  GLN       CB             12.0297504769       16.6435091596      -20.7286246134  PROA      150             0.0000000000
      2151       136  GLN       HB1            11.7687303678       17.6456004211      -20.3177951698  PROA      150             0.0000000000
      2152       136  GLN       HB2            11.1561787476       15.9721309591      -20.5768948056  PROA      150             0.0000000000
      2153       136  GLN       CG             12.2985022378       16.8239154381      -22.2428298036  PROA      150             0.0000000000
      2154       136  GLN       HG1            12.3298362284       15.8371716640      -22.7491296730  PROA      150             0.0000000000
      2155       136  GLN       HG2            13.2788571360       17.3229225519      -22.3851623267  PROA      150             0.0000000000
      2156       136  GLN       CD             11.2038924829       17.6698679215      -22.8967065120  PROA      150             0.0000000000
      2157       136  GLN       OE1            10.0207457402       17.3135282910      -22.8794627694  PROA      150             0.0000000000
      2158       136  GLN       NE2            11.5626846593       18.8430997316      -23.4589304007  PROA      150             0.0000000000
      2159       136  GLN       HE21           10.8389686769       19.4616315907      -23.7496896801  PROA      150             0.0000000000
      2160       136  GLN       HE22           12.5315855467       19.1155985375      -23.5028663316  PROA      150             0.0000000000
      2161       136  GLN       C              12.9850343243       16.2390129784      -18.4421026981  PROA      150             0.0000000000
      2162       136  GLN       O              12.0390866701       15.6700545203      -17.8989960868  PROA      150             0.0000000000
      2163       137  GLY       N              13.8441287170       17.0100783391      -17.7419224054  PROA      151             0.0000000000
      2164       137  GLY       HN             14.6504340367       17.3855784040      -18.2149550006  PROA      151             0.0000000000
      2165       137  GLY       CA             13.6503013047       17.4687563189      -16.3662273357  PROA      151             0.0000000000
      2166       137  GLY       HA1            12.6169978929       17.7588832613      -16.2418457575  PROA      151             0.0000000000
      2167       137  GLY       HA2            14.3307960518       18.2918712621      -16.2055581385  PROA      151             0.0000000000
      2168       137  GLY       C              13.9489418945       16.4509156753      -15.3036098391  PROA      151             0.0000000000
      2169       137  GLY       O              13.7570129847       16.6972679434      -14.1162026638  PROA      151             0.0000000000
      2170       138  VAL       N              14.4360278532       15.2682703093      -15.7059820855  PROA      152             0.0000000000
      2171       138  VAL       HN             14.6253727364       15.1419775430      -16.6757148957  PROA      152             0.0000000000
      2172       138  VAL       CA             14.7564591497       14.1505426780      -14.8387520214  PROA      152             0.0000000000
      2173       138  VAL       HA             13.8737979947       13.8896774735      -14.2726134911  PROA      152             0.0000000000
      2174       138  VAL       CB             15.2138147048       12.9640773657      -15.6844554810  PROA      152             0.0000000000
      2175       138  VAL       HB             16.1409296968       13.2300214626      -16.2434373950  PROA      152             0.0000000000
      2176       138  VAL       CG1            15.5287128821       11.7425940697      -14.7977049686  PROA      152             0.0000000000
      2177       138  VAL       HG11           16.4091869766       11.9230327490      -14.1459415957  PROA      152             0.0000000000
      2178       138  VAL       HG12           15.7652156587       10.8643346185      -15.4302971021  PROA      152             0.0000000000
      2179       138  VAL       HG13           14.6652028735       11.4865308598      -14.1540198656  PROA      152             0.0000000000
      2180       138  VAL       CG2            14.1349258925       12.6330153955      -16.7318286110  PROA      152             0.0000000000
      2181       138  VAL       HG21           14.0098705710       13.4489342908      -17.4735707207  PROA      152             0.0000000000
      2182       138  VAL       HG22           13.1530676292       12.4507033075      -16.2506882011  PROA      152             0.0000000000
      2183       138  VAL       HG23           14.4341931540       11.7250770966      -17.2913100560  PROA      152             0.0000000000
      2184       138  VAL       C              15.8537068193       14.4832251286      -13.8498480747  PROA      152             0.0000000000
      2185       138  VAL       O              15.7166770628       14.3011475847      -12.6421284750  PROA      152             0.0000000000
      2186       139  ASP       N              16.9668151246       15.0447823291      -14.3605101756  PROA      153             0.0000000000
      2187       139  ASP       HN             17.0190594185       15.1900827378      -15.3486548558  PROA      153             0.0000000000
      2188       139  ASP       CA             18.1022899908       15.4693494681      -13.5674107732  PROA      153             0.0000000000
      2189       139  ASP       HA             18.4326695071       14.6325775639      -12.9724235164  PROA      153             0.0000000000
      2190       139  ASP       CB             19.2434412149       15.9468596995      -14.5058636056  PROA      153             0.0000000000
      2191       139  ASP       HB1            20.1668204547       16.1070102832      -13.9135171215  PROA      153             0.0000000000
      2192       139  ASP       HB2            18.9669203626       16.9053819088      -14.9928350938  PROA      153             0.0000000000
      2193       139  ASP       CG             19.5599020203       14.9410642868      -15.5891532443  PROA      153             0.0000000000
      2194       139  ASP       OD1            19.9532844140       13.7816961592      -15.3011166445  PROA      153             0.0000000000
      2195       139  ASP       OD2            19.4618470055       15.3250217957      -16.7871840348  PROA      153             0.0000000000
      2196       139  ASP       C              17.7098143997       16.5893685848      -12.6061805259  PROA      153             0.0000000000
      2197       139  ASP       O              17.9768222181       16.5594614853      -11.4043708879  PROA      153             0.0000000000
      2198       140  ASP       N              16.9743939766       17.5779037976      -13.1489957097  PROA      154             0.0000000000
      2199       140  ASP       HN             16.7941273596       17.5731517376      -14.1334909274  PROA      154             0.0000000000
      2200       140  ASP       CA             16.4692833228       18.7542037812      -12.4838676123  PROA      154             0.0000000000
      2201       140  ASP       HA             17.3198420371       19.2775548206      -12.0679095205  PROA      154             0.0000000000
      2202       140  ASP       CB             15.7647870151       19.6753205734      -13.5063962025  PROA      154             0.0000000000
      2203       140  ASP       HB1            15.4662865266       20.6339948595      -13.0349796222  PROA      154             0.0000000000
      2204       140  ASP       HB2            14.8605969660       19.1893283400      -13.9284167494  PROA      154             0.0000000000
      2205       140  ASP       CG             16.7197250228       19.9751203081      -14.6329359753  PROA      154             0.0000000000
      2206       140  ASP       OD1            16.8167590007       19.1548945701      -15.5831646225  PROA      154             0.0000000000
      2207       140  ASP       OD2            17.4630500283       20.9852414822      -14.5565363573  PROA      154             0.0000000000
      2208       140  ASP       C              15.5402391276       18.4508601128      -11.3210298128  PROA      154             0.0000000000
      2209       140  ASP       O              15.6024758562       19.1119220037      -10.2860915153  PROA      154             0.0000000000
      2210       141  ALA       N              14.6560898201       17.4408201959      -11.4368736130  PROA      155             0.0000000000
      2211       141  ALA       HN             14.5493522175       16.9604822804      -12.3122728296  PROA      155             0.0000000000
      2212       141  ALA       CA             13.8011452666       17.0084453775      -10.3489324836  PROA      155             0.0000000000
      2213       141  ALA       HA             13.2080030336       17.8545654013      -10.0399364507  PROA      155             0.0000000000
      2214       141  ALA       CB             12.8780604302       15.8869004130      -10.8653185771  PROA      155             0.0000000000
      2215       141  ALA       HB1            13.4690513308       15.0095173777      -11.2061861724  PROA      155             0.0000000000
      2216       141  ALA       HB2            12.2860850265       16.2542113052      -11.7307842701  PROA      155             0.0000000000
      2217       141  ALA       HB3            12.1695695393       15.5578496162      -10.0782188234  PROA      155             0.0000000000
      2218       141  ALA       C              14.5585216052       16.5315123222       -9.1092010308  PROA      155             0.0000000000
      2219       141  ALA       O              14.3114360925       16.9933187225       -7.9944492478  PROA      155             0.0000000000
      2220       142  PHE       N              15.5717793798       15.6598396053       -9.2894485752  PROA      156             0.0000000000
      2221       142  PHE       HN             15.7552283765       15.2964435460      -10.2018515274  PROA      156             0.0000000000
      2222       142  PHE       CA             16.4907794854       15.2767238718       -8.2291096617  PROA      156             0.0000000000
      2223       142  PHE       HA             15.8913608975       14.9525042606       -7.3870822675  PROA      156             0.0000000000
      2224       142  PHE       CB             17.4069884817       14.1040443655       -8.6608204416  PROA      156             0.0000000000
      2225       142  PHE       HB1            18.2539730424       13.9698556672       -7.9531212348  PROA      156             0.0000000000
      2226       142  PHE       HB2            17.8281615282       14.2948826326       -9.6723472282  PROA      156             0.0000000000
      2227       142  PHE       CG             16.6295073273       12.8113746977       -8.6780404633  PROA      156             0.0000000000
      2228       142  PHE       CD1            16.5610224825       12.0151087723       -7.5205420542  PROA      156             0.0000000000
      2229       142  PHE       HD1            17.0139239992       12.3654244460       -6.6051447456  PROA      156             0.0000000000
      2230       142  PHE       CE1            15.9359038175       10.7616190050       -7.5501418723  PROA      156             0.0000000000
      2231       142  PHE       HE1            15.8917114696       10.1592670708       -6.6552445143  PROA      156             0.0000000000
      2232       142  PHE       CZ             15.3760535932       10.2865889267       -8.7432150080  PROA      156             0.0000000000
      2233       142  PHE       HZ             14.9057976542        9.3138721332       -8.7764055666  PROA      156             0.0000000000
      2234       142  PHE       CD2            16.0475725515       12.3274244298       -9.8619059699  PROA      156             0.0000000000
      2235       142  PHE       HD2            16.1157168385       12.9111414900      -10.7632184700  PROA      156             0.0000000000
      2236       142  PHE       CE2            15.4265580837       11.0727675124       -9.8994424417  PROA      156             0.0000000000
      2237       142  PHE       HE2            15.0013619956       10.7067211557      -10.8225657636  PROA      156             0.0000000000
      2238       142  PHE       C              17.3289955747       16.4275621103       -7.6858661660  PROA      156             0.0000000000
      2239       142  PHE       O              17.4712125839       16.5974904523       -6.4770856880  PROA      156             0.0000000000
      2240       143  TYR       N              17.8727118090       17.2909078706       -8.5669124400  PROA      157             0.0000000000
      2241       143  TYR       HN             17.8120224392       17.1076887193       -9.5538620807  PROA      157             0.0000000000
      2242       143  TYR       CA             18.6002566574       18.4881498084       -8.1719430816  PROA      157             0.0000000000
      2243       143  TYR       HA             19.3716463560       18.1770855657       -7.4834332938  PROA      157             0.0000000000
      2244       143  TYR       CB             19.2449457866       19.2116965221       -9.3814026199  PROA      157             0.0000000000
      2245       143  TYR       HB1            19.7642414520       20.1355827798       -9.0527645596  PROA      157             0.0000000000
      2246       143  TYR       HB2            18.4568325546       19.4893447930      -10.1147199030  PROA      157             0.0000000000
      2247       143  TYR       CG             20.2877414668       18.3757057693      -10.0760108538  PROA      157             0.0000000000
      2248       143  TYR       CD1            20.4649489887       18.5142294272      -11.4643644720  PROA      157             0.0000000000
      2249       143  TYR       HD1            19.8335893107       19.1918630140      -12.0206520768  PROA      157             0.0000000000
      2250       143  TYR       CE1            21.4438958902       17.7738641419      -12.1383591273  PROA      157             0.0000000000
      2251       143  TYR       HE1            21.5648801138       17.8850182807      -13.2055397766  PROA      157             0.0000000000
      2252       143  TYR       CZ             22.2631924509       16.8983436716      -11.4258328920  PROA      157             0.0000000000
      2253       143  TYR       OH             23.2474410201       16.1491435042      -12.0844941615  PROA      157             0.0000000000
      2254       143  TYR       HH             23.0732467259       16.2141775984      -13.0459512879  PROA      157             0.0000000000
      2255       143  TYR       CD2            21.1356399956       17.4968972351       -9.3734874495  PROA      157             0.0000000000
      2256       143  TYR       HD2            21.0549701193       17.3794077791       -8.3044435769  PROA      157             0.0000000000
      2257       143  TYR       CE2            22.1166481816       16.7625270436      -10.0471570519  PROA      157             0.0000000000
      2258       143  TYR       HE2            22.7582380511       16.0908041610       -9.5018995040  PROA      157             0.0000000000
      2259       143  TYR       C              17.7856130984       19.4863184095       -7.3695492784  PROA      157             0.0000000000
      2260       143  TYR       O              18.2932775343       20.1040716404       -6.4344847636  PROA      157             0.0000000000
      2261       144  THR       N              16.4912870526       19.6514306193       -7.6975995377  PROA      158             0.0000000000
      2262       144  THR       HN             16.1407372342       19.1767611782       -8.5078414199  PROA      158             0.0000000000
      2263       144  THR       CA             15.5482179092       20.4638514252       -6.9290057371  PROA      158             0.0000000000
      2264       144  THR       HA             15.9354159803       21.4712282565       -6.8828745108  PROA      158             0.0000000000
      2265       144  THR       CB             14.1449610753       20.5009962442       -7.5288055291  PROA      158             0.0000000000
      2266       144  THR       HB             13.6546886111       19.4998274945       -7.4744811380  PROA      158             0.0000000000
      2267       144  THR       OG1            14.2009966287       20.8820719752       -8.8961120248  PROA      158             0.0000000000
      2268       144  THR       HG1            14.5890649116       20.1176079504       -9.3625470565  PROA      158             0.0000000000
      2269       144  THR       CG2            13.2711866495       21.5360348090       -6.8072601481  PROA      158             0.0000000000
      2270       144  THR       HG21           13.7438814166       22.5375806781       -6.8233662569  PROA      158             0.0000000000
      2271       144  THR       HG22           13.0942299468       21.2619279053       -5.7461099780  PROA      158             0.0000000000
      2272       144  THR       HG23           12.2802018769       21.6124183321       -7.2995828330  PROA      158             0.0000000000
      2273       144  THR       C              15.4177420932       19.9656615805       -5.5082970801  PROA      158             0.0000000000
      2274       144  THR       O              15.5129311866       20.7331742552       -4.5589270875  PROA      158             0.0000000000
      2275       145  LEU       N              15.2811095046       18.6386000938       -5.3223639671  PROA      159             0.0000000000
      2276       145  LEU       HN             15.2120262065       18.0209291023       -6.1052223861  PROA      159             0.0000000000
      2277       145  LEU       CA             15.2333967473       18.0129136171       -4.0134958369  PROA      159             0.0000000000
      2278       145  LEU       HA             14.4454116537       18.5071825764       -3.4627650679  PROA      159             0.0000000000
      2279       145  LEU       CB             14.8758274659       16.5170733610       -4.1706306226  PROA      159             0.0000000000
      2280       145  LEU       HB1            15.6715467925       16.0071254671       -4.7552160518  PROA      159             0.0000000000
      2281       145  LEU       HB2            13.9361742309       16.4548070561       -4.7656254632  PROA      159             0.0000000000
      2282       145  LEU       CG             14.6545552465       15.7450801252       -2.8547638023  PROA      159             0.0000000000
      2283       145  LEU       HG             15.6026064727       15.7576576448       -2.2652952017  PROA      159             0.0000000000
      2284       145  LEU       CD1            13.5501418322       16.3859324097       -1.9982298143  PROA      159             0.0000000000
      2285       145  LEU       HD11           12.5871991687       16.4017613188       -2.5518307703  PROA      159             0.0000000000
      2286       145  LEU       HD12           13.8133337061       17.4260125318       -1.7136992626  PROA      159             0.0000000000
      2287       145  LEU       HD13           13.4016472183       15.8171285185       -1.0605765410  PROA      159             0.0000000000
      2288       145  LEU       CD2            14.3091675577       14.2834680139       -3.1737766363  PROA      159             0.0000000000
      2289       145  LEU       HD21           15.0921408822       13.8267826140       -3.8143455488  PROA      159             0.0000000000
      2290       145  LEU       HD22           13.3377980946       14.2375562806       -3.7099708751  PROA      159             0.0000000000
      2291       145  LEU       HD23           14.2246629737       13.6866786314       -2.2439627255  PROA      159             0.0000000000
      2292       145  LEU       C              16.5077800526       18.2151689853       -3.1955603878  PROA      159             0.0000000000
      2293       145  LEU       O              16.4740149212       18.4657522099       -1.9939960021  PROA      159             0.0000000000
      2294       146  VAL       N              17.6835281889       18.1623713766       -3.8515531552  PROA      160             0.0000000000
      2295       146  VAL       HN             17.6955152922       17.8682510270       -4.8068528228  PROA      160             0.0000000000
      2296       146  VAL       CA             18.9575966499       18.5514221880       -3.2573306622  PROA      160             0.0000000000
      2297       146  VAL       HA             19.0783987485       17.9693424946       -2.3537356398  PROA      160             0.0000000000
      2298       146  VAL       CB             20.1313952946       18.2155936900       -4.1785539176  PROA      160             0.0000000000
      2299       146  VAL       HB             19.9770280734       18.6857600262       -5.1741136554  PROA      160             0.0000000000
      2300       146  VAL       CG1            21.4795470841       18.7044369732       -3.6052272031  PROA      160             0.0000000000
      2301       146  VAL       HG11           21.5269688338       19.8103590411       -3.5362864716  PROA      160             0.0000000000
      2302       146  VAL       HG12           22.3133621087       18.3718256223       -4.2599245099  PROA      160             0.0000000000
      2303       146  VAL       HG13           21.6423599174       18.2841685747       -2.5892432603  PROA      160             0.0000000000
      2304       146  VAL       CG2            20.1833375170       16.6876725139       -4.3598189564  PROA      160             0.0000000000
      2305       146  VAL       HG21           19.2605724190       16.2920075592       -4.8277516688  PROA      160             0.0000000000
      2306       146  VAL       HG22           20.3128265064       16.1922080760       -3.3744628556  PROA      160             0.0000000000
      2307       146  VAL       HG23           21.0428279053       16.4167256420       -5.0074615369  PROA      160             0.0000000000
      2308       146  VAL       C              18.9985439055       20.0113796597       -2.7993102832  PROA      160             0.0000000000
      2309       146  VAL       O              19.5191538820       20.3121876775       -1.7287794944  PROA      160             0.0000000000
      2310       147  ARG       N              18.4290383450       20.9638141353       -3.5787665355  PROA      161             0.0000000000
      2311       147  ARG       HN             17.9894882518       20.7092314157       -4.4388098344  PROA      161             0.0000000000
      2312       147  ARG       CA             18.2451325209       22.3409850625       -3.1255339110  PROA      161             0.0000000000
      2313       147  ARG       HA             19.2130270525       22.7052512857       -2.8086476947  PROA      161             0.0000000000
      2314       147  ARG       CB             17.7056453432       23.2976260420       -4.2216798935  PROA      161             0.0000000000
      2315       147  ARG       HB1            17.5884714301       24.3071535500       -3.7583510435  PROA      161             0.0000000000
      2316       147  ARG       HB2            16.6958106704       22.9670295372       -4.5500554237  PROA      161             0.0000000000
      2317       147  ARG       CG             18.6254761434       23.4586899972       -5.4455814406  PROA      161             0.0000000000
      2318       147  ARG       HG1            18.4787871735       22.5902497133       -6.1215941904  PROA      161             0.0000000000
      2319       147  ARG       HG2            19.6846659619       23.4492228684       -5.1036614025  PROA      161             0.0000000000
      2320       147  ARG       CD             18.4051733999       24.7612031342       -6.2286931736  PROA      161             0.0000000000
      2321       147  ARG       HD1            19.0500010522       24.8217261302       -7.1339012444  PROA      161             0.0000000000
      2322       147  ARG       HD2            18.6484948444       25.6324232931       -5.5775355103  PROA      161             0.0000000000
      2323       147  ARG       NE             16.9571322565       24.8504364546       -6.5974771010  PROA      161             0.0000000000
      2324       147  ARG       HE             16.3207726302       25.2522861796       -5.9487569477  PROA      161             0.0000000000
      2325       147  ARG       CZ             16.4163937556       24.3512159531       -7.7028327798  PROA      161             0.0000000000
      2326       147  ARG       NH1            17.0923527748       23.6612111262       -8.5923511326  PROA      161             0.0000000000
      2327       147  ARG       HH11           16.6318148676       23.2972152171       -9.4147671366  PROA      161             0.0000000000
      2328       147  ARG       HH12           18.0643486583       23.4394219205       -8.4405786117  PROA      161             0.0000000000
      2329       147  ARG       NH2            15.1298394692       24.5609299092       -7.9004367752  PROA      161             0.0000000000
      2330       147  ARG       HH21           14.6633584560       24.1461961088       -8.6946239253  PROA      161             0.0000000000
      2331       147  ARG       HH22           14.5908412053       25.0581129041       -7.2354006602  PROA      161             0.0000000000
      2332       147  ARG       C              17.3440384224       22.4871992136       -1.9079606829  PROA      161             0.0000000000
      2333       147  ARG       O              17.6590587383       23.2437053890       -0.9947566407  PROA      161             0.0000000000
      2334       148  GLU       N              16.2201493456       21.7398979448       -1.8725704008  PROA      162             0.0000000000
      2335       148  GLU       HN             15.9487839548       21.2098577696       -2.6757439862  PROA      162             0.0000000000
      2336       148  GLU       CA             15.2959793423       21.6856966315       -0.7518101431  PROA      162             0.0000000000
      2337       148  GLU       HA             14.9460530768       22.6931100344       -0.5676419496  PROA      162             0.0000000000
      2338       148  GLU       CB             14.0821115851       20.7709705536       -1.0761370631  PROA      162             0.0000000000
      2339       148  GLU       HB1            13.4789446517       20.6191646425       -0.1518187427  PROA      162             0.0000000000
      2340       148  GLU       HB2            14.4416289699       19.7756574757       -1.4048611225  PROA      162             0.0000000000
      2341       148  GLU       CG             13.1213308596       21.3477106399       -2.1412174829  PROA      162             0.0000000000
      2342       148  GLU       HG1            12.2595373613       20.6657357928       -2.2886832677  PROA      162             0.0000000000
      2343       148  GLU       HG2            13.6372189302       21.4838383641       -3.1109885022  PROA      162             0.0000000000
      2344       148  GLU       CD             12.5695351925       22.6965902040       -1.7053524237  PROA      162             0.0000000000
      2345       148  GLU       OE1            11.9183053554       22.7269076879       -0.6259105472  PROA      162             0.0000000000
      2346       148  GLU       OE2            12.7818986559       23.6913627316       -2.4376780472  PROA      162             0.0000000000
      2347       148  GLU       C              15.9575727864       21.2324196479        0.5416289286  PROA      162             0.0000000000
      2348       148  GLU       O              15.6869261237       21.7626457712        1.6165616263  PROA      162             0.0000000000
      2349       149  ILE       N              16.8776138173       20.2492183663        0.4468423468  PROA      163             0.0000000000
      2350       149  ILE       HN             16.9993070661       19.7887572794       -0.4323863100  PROA      163             0.0000000000
      2351       149  ILE       CA             17.7993238357       19.8893357951        1.5132269553  PROA      163             0.0000000000
      2352       149  ILE       HA             17.2645057162       19.8903617401        2.4525026215  PROA      163             0.0000000000
      2353       149  ILE       CB             18.4244515521       18.5041931559        1.2879350493  PROA      163             0.0000000000
      2354       149  ILE       HB             18.9625669413       18.5123146755        0.3103994077  PROA      163             0.0000000000
      2355       149  ILE       CG2            19.4405879010       18.1837594986        2.4109104309  PROA      163             0.0000000000
      2356       149  ILE       HG21           19.8602419180       17.1672793099        2.2808071476  PROA      163             0.0000000000
      2357       149  ILE       HG22           18.9434127692       18.2313221164        3.4030127094  PROA      163             0.0000000000
      2358       149  ILE       HG23           20.2973418012       18.8885737360        2.4091453606  PROA      163             0.0000000000
      2359       149  ILE       CG1            17.3366202244       17.4023000464        1.2097834463  PROA      163             0.0000000000
      2360       149  ILE       HG11           16.5439101631       17.7036169016        0.4906808946  PROA      163             0.0000000000
      2361       149  ILE       HG12           16.8599963223       17.2961866264        2.2087921268  PROA      163             0.0000000000
      2362       149  ILE       CD             17.8741263545       16.0374226761        0.7664847997  PROA      163             0.0000000000
      2363       149  ILE       HD1            18.3906643219       16.1281468687       -0.2126474640  PROA      163             0.0000000000
      2364       149  ILE       HD2            17.0381384850       15.3145778430        0.6642224010  PROA      163             0.0000000000
      2365       149  ILE       HD3            18.5869984334       15.6284982096        1.5120025966  PROA      163             0.0000000000
      2366       149  ILE       C              18.8871958130       20.9488953800        1.6215380149  PROA      163             0.0000000000
      2367       149  ILE       O              19.3256174794       21.3164728334        2.7162966135  PROA      163             0.0000000000
      2368       150  TYR       N             -17.7174001452        0.9560084999      -10.4427383579  PROB      739             0.0000000000
      2369       150  TYR       HN            -17.8887206548        0.0039915610      -10.7025398120  PROB      739             0.0000000000
      2370       150  TYR       CA            -17.1376337413        1.8067853534      -11.4503750283  PROB      739             0.0000000000
      2371       150  TYR       HA            -16.0668689720        1.7541632178      -11.3476608040  PROB      739             0.0000000000
      2372       150  TYR       CB            -17.5406537843        1.3791090938      -12.8875270758  PROB      739             0.0000000000
      2373       150  TYR       HB1           -16.9760460835        1.9703668224      -13.6418586554  PROB      739             0.0000000000
      2374       150  TYR       HB2           -18.6299487154        1.5424821157      -13.0414239312  PROB      739             0.0000000000
      2375       150  TYR       CG            -17.2292883832       -0.0819957387      -13.1175752938  PROB      739             0.0000000000
      2376       150  TYR       CD1           -15.9508358230       -0.6025387556      -12.8414420052  PROB      739             0.0000000000
      2377       150  TYR       HD1           -15.1694614579        0.0435736549      -12.4675095487  PROB      739             0.0000000000
      2378       150  TYR       CE1           -15.6749547048       -1.9625979154      -13.0394946591  PROB      739             0.0000000000
      2379       150  TYR       HE1           -14.6919142506       -2.3537061467      -12.8177554387  PROB      739             0.0000000000
      2380       150  TYR       CZ            -16.6669466223       -2.8128163097      -13.5371047571  PROB      739             0.0000000000
      2381       150  TYR       OH            -16.3753457452       -4.1719649995      -13.7617421185  PROB      739             0.0000000000
      2382       150  TYR       HH            -17.2057122479       -4.6317000935      -13.9055763393  PROB      739             0.0000000000
      2383       150  TYR       CD2           -18.2157683139       -0.9497548419      -13.6208157816  PROB      739             0.0000000000
      2384       150  TYR       HD2           -19.2018454373       -0.5667024366      -13.8408947743  PROB      739             0.0000000000
      2385       150  TYR       CE2           -17.9389788218       -2.3090611411      -13.8273549871  PROB      739             0.0000000000
      2386       150  TYR       HE2           -18.7100260707       -2.9594236074      -14.2127013506  PROB      739             0.0000000000
      2387       150  TYR       C             -17.5335818275        3.2373236923      -11.1688510878  PROB      739             0.0000000000
      2388       150  TYR       O             -16.9542445360        3.9032489843      -10.3017241194  PROB      739             0.0000000000
      2389       151  SER       N             -15.9586833733        2.8297732007       -7.8387093197  PROB      742             0.0000000000
      2390       151  SER       HN            -16.5344792142        3.2196794312       -8.5669516672  PROB      742             0.0000000000
      2391       151  SER       CA            -14.5300333354        2.7404471618       -8.0528431358  PROB      742             0.0000000000
      2392       151  SER       HA            -14.1063153128        2.2689247900       -7.1786984629  PROB      742             0.0000000000
      2393       151  SER       CB            -14.1396372518        1.9467910461       -9.3209770972  PROB      742             0.0000000000
      2394       151  SER       HB1           -13.0334605346        1.8125774757       -9.3389372192  PROB      742             0.0000000000
      2395       151  SER       HB2           -14.4291566560        2.4980638997      -10.2432478272  PROB      742             0.0000000000
      2396       151  SER       OG            -14.7573593854        0.6611720389       -9.3278908654  PROB      742             0.0000000000
      2397       151  SER       HG1           -15.6933578555        0.8206028261       -9.1241749162  PROB      742             0.0000000000
      2398       151  SER       C             -13.8983787275        4.1013560480       -8.1931887791  PROB      742             0.0000000000
      2399       151  SER       O             -12.8311952892        4.3533198944       -7.6396375728  PROB      742             0.0000000000
      2400       152  HSD       N             -14.5201217878        5.0053704593       -8.9806893290  PROB      743             0.0000000000
      2401       152  HSD       HN            -15.3865414173        4.7603257802       -9.4188823286  PROB      743             0.0000000000
      2402       152  HSD       CA            -13.9441238830        6.2891136875       -9.3537646765  PROB      743             0.0000000000
      2403       152  HSD       HA            -12.9135828801        6.1227057904       -9.6403571623  PROB      743             0.0000000000
      2404       152  HSD       CB            -14.7079742233        6.9123026341      -10.5563125956  PROB      743             0.0000000000
      2405       152  HSD       HB1           -14.1885364804        7.8348257125      -10.8958220642  PROB      743             0.0000000000
      2406       152  HSD       HB2           -15.7391833444        7.1880449289      -10.2457837541  PROB      743             0.0000000000
      2407       152  HSD       ND1           -13.7719771756        5.2812116619      -12.2788617156  PROB      743             0.0000000000
      2408       152  HSD       HD1           -12.7920355145        5.4298968275      -12.0799044841  PROB      743             0.0000000000
      2409       152  HSD       CG            -14.8232045236        5.9923912592      -11.7455128983  PROB      743             0.0000000000
      2410       152  HSD       CE1           -14.2645206728        4.5298487684      -13.2895103879  PROB      743             0.0000000000
      2411       152  HSD       HE1           -13.6399027151        3.8659359737      -13.8899106720  PROB      743             0.0000000000
      2412       152  HSD       NE2           -15.5582127491        4.7290782455      -13.4653526672  PROB      743             0.0000000000
      2413       152  HSD       CD2           -15.9098731017        5.6528774759      -12.4915238057  PROB      743             0.0000000000
      2414       152  HSD       HD2           -16.9331949846        5.9978232331      -12.4063139633  PROB      743             0.0000000000
      2415       152  HSD       C             -13.9305831473        7.2926663065       -8.2096022691  PROB      743             0.0000000000
      2416       152  HSD       O             -13.1521471500        7.1755230698       -7.2598324606  PROB      743             0.0000000000
      2417       153  CYS       N             -14.4990724170        5.3741508147       -5.0579924281  PROB      745             0.0000000000
      2418       153  CYS       HN            -13.9102996360        5.9592603264       -5.6256488691  PROB      745             0.0000000000
      2419       153  CYS       CA            -14.1717311772        5.2867321798       -3.6535045846  PROB      745             0.0000000000
      2420       153  CYS       HA            -15.0611454454        5.5325244119       -3.0897065569  PROB      745             0.0000000000
      2421       153  CYS       CB            -13.6561499693        3.8767835434       -3.2551764487  PROB      745             0.0000000000
      2422       153  CYS       HB1           -13.4412494032        3.8591604842       -2.1629990794  PROB      745             0.0000000000
      2423       153  CYS       HB2           -12.7035538779        3.6765191284       -3.7939408366  PROB      745             0.0000000000
      2424       153  CYS       SG            -14.8568400393        2.5686626767       -3.6522482534  PROB      745             0.0000000000
      2425       153  CYS       HG1           -15.0544354079        2.9858789219       -4.8974770432  PROB      745             0.0000000000
      2426       153  CYS       C             -13.1077980113        6.3069559221       -3.3205210884  PROB      745             0.0000000000
      2427       153  CYS       O             -12.3387633159        6.7297492064       -4.1849293909  PROB      745             0.0000000000
      2428       154  GLY       N             -13.0229492815        6.7203741379       -2.0463229899  PROB      746             0.0000000000
      2429       154  GLY       HN            -13.7018853019        6.3938284866       -1.3569366290  PROB      746             0.0000000000
      2430       154  GLY       CA            -11.9565897923        7.5448750148       -1.5025454351  PROB      746             0.0000000000
      2431       154  GLY       HA1           -12.4099616898        8.3123498438       -0.8923653297  PROB      746             0.0000000000
      2432       154  GLY       HA2           -11.3388170593        7.9359518530       -2.2949906655  PROB      746             0.0000000000
      2433       154  GLY       C             -11.0748116034        6.7021809855       -0.6305025767  PROB      746             0.0000000000
      2434       154  GLY       O             -10.1040732696        6.1039853996       -1.0880271583  PROB      746             0.0000000000
      2435       155  GLN       N             -11.4064982359        6.6195491593        0.6684811092  PROB      747             0.0000000000
      2436       155  GLN       HN            -12.2529271421        7.0518960393        0.9842222450  PROB      747             0.0000000000
      2437       155  GLN       CA            -10.6900766489        5.8228984948        1.6525105920  PROB      747             0.0000000000
      2438       155  GLN       HA             -9.7236416738        5.5435730721        1.2616865667  PROB      747             0.0000000000
      2439       155  GLN       CB            -10.4829527625        6.6436351661        2.9557780742  PROB      747             0.0000000000
      2440       155  GLN       HB1           -10.3055461512        5.9662028557        3.8227653983  PROB      747             0.0000000000
      2441       155  GLN       HB2           -11.4235351504        7.1983610731        3.1722507686  PROB      747             0.0000000000
      2442       155  GLN       CG             -9.2965623126        7.6385525075        2.8840020492  PROB      747             0.0000000000
      2443       155  GLN       HG1            -9.2687737145        8.2505315525        3.8105369473  PROB      747             0.0000000000
      2444       155  GLN       HG2            -9.4209797187        8.3205339422        2.0180349118  PROB      747             0.0000000000
      2445       155  GLN       CD             -7.9683476664        6.8850663019        2.7932745448  PROB      747             0.0000000000
      2446       155  GLN       OE1            -7.6356354312        6.0837682838        3.6718557577  PROB      747             0.0000000000
      2447       155  GLN       NE2            -7.1814529723        7.1065879578        1.7204868994  PROB      747             0.0000000000
      2448       155  GLN       HE21           -6.3630663786        6.5370351290        1.6243201279  PROB      747             0.0000000000
      2449       155  GLN       HE22           -7.4651476771        7.7474021416        1.0032032856  PROB      747             0.0000000000
      2450       155  GLN       C             -11.4009235920        4.5099561130        1.9400871517  PROB      747             0.0000000000
      2451       155  GLN       O             -11.0012434756        3.7159413101        2.7894026336  PROB      747             0.0000000000
      2452       156  ASP       N             -12.4837314046        4.2428186274        1.2001307472  PROB      748             0.0000000000
      2453       156  ASP       HN            -12.8327209427        4.9393691021        0.5640798821  PROB      748             0.0000000000
      2454       156  ASP       CA            -13.4765952315        3.2312697534        1.4967264362  PROB      748             0.0000000000
      2455       156  ASP       HA            -13.4536417408        3.0016685882        2.5533915800  PROB      748             0.0000000000
      2456       156  ASP       CB            -14.8919191897        3.7773491650        1.1115959466  PROB      748             0.0000000000
      2457       156  ASP       HB1           -15.6441530471        3.4441099570        1.8532929725  PROB      748             0.0000000000
      2458       156  ASP       HB2           -15.2166565230        3.4349767135        0.1062881746  PROB      748             0.0000000000
      2459       156  ASP       CG            -14.8902020862        5.2995601405        1.0632636196  PROB      748             0.0000000000
      2460       156  ASP       OD1           -14.4510163931        5.8260895084        0.0039547077  PROB      748             0.0000000000
      2461       156  ASP       OD2           -15.1279870275        5.9351293630        2.1132060396  PROB      748             0.0000000000
      2462       156  ASP       C             -13.1998891761        1.9547048451        0.7131263708  PROB      748             0.0000000000
      2463       156  ASP       O             -13.8639869918        0.9363495792        0.8845753377  PROB      748             0.0000000000
      2464       157  ARG       N             -12.1762307702        1.9947319946       -0.1625171479  PROB      749             0.0000000000
      2465       157  ARG       HN            -11.6240873397        2.8222759166       -0.1759569356  PROB      749             0.0000000000
      2466       157  ARG       CA            -11.8666168436        0.9924626651       -1.1651457703  PROB      749             0.0000000000
      2467       157  ARG       HA            -12.7356558183        0.8930712043       -1.8018131011  PROB      749             0.0000000000
      2468       157  ARG       CB            -10.6777337320        1.5178231786       -2.0105207578  PROB      749             0.0000000000
      2469       157  ARG       HB1            -9.7967558263        1.6379608301       -1.3403808909  PROB      749             0.0000000000
      2470       157  ARG       HB2           -10.9434277786        2.5322914750       -2.3835559520  PROB      749             0.0000000000
      2471       157  ARG       CG            -10.2692888602        0.6389603040       -3.2101151346  PROB      749             0.0000000000
      2472       157  ARG       HG1           -11.1088387122        0.5881272778       -3.9369887029  PROB      749             0.0000000000
      2473       157  ARG       HG2           -10.0690764468       -0.3970325588       -2.8538425354  PROB      749             0.0000000000
      2474       157  ARG       CD             -8.9904228997        1.1148977775       -3.9154432836  PROB      749             0.0000000000
      2475       157  ARG       HD1            -8.7041591097        0.4109453487       -4.7238303890  PROB      749             0.0000000000
      2476       157  ARG       HD2            -8.1454208947        1.1359625493       -3.1956530930  PROB      749             0.0000000000
      2477       157  ARG       NE             -9.2544027278        2.4601569365       -4.5297974916  PROB      749             0.0000000000
      2478       157  ARG       HE             -9.9078962563        2.5237450852       -5.2983665987  PROB      749             0.0000000000
      2479       157  ARG       CZ             -8.4132645374        3.4832934236       -4.4619179751  PROB      749             0.0000000000
      2480       157  ARG       NH1            -7.4283906998        3.5612056018       -3.5986211540  PROB      749             0.0000000000
      2481       157  ARG       HH11           -7.3541506391        2.8923516166       -2.8519322837  PROB      749             0.0000000000
      2482       157  ARG       HH12           -6.7089247987        4.2577787996       -3.6860762759  PROB      749             0.0000000000
      2483       157  ARG       NH2            -8.5409848210        4.4872054013       -5.3002838295  PROB      749             0.0000000000
      2484       157  ARG       HH21           -9.3866752853        4.6210677292       -5.8174976498  PROB      749             0.0000000000
      2485       157  ARG       HH22           -7.8431549955        5.2148068088       -5.2448668252  PROB      749             0.0000000000
      2486       157  ARG       C             -11.5737817413       -0.4027852495       -0.6186491500  PROB      749             0.0000000000
      2487       157  ARG       O             -12.0849567337       -1.4003252561       -1.1246429370  PROB      749             0.0000000000
      2488       158  THR       N             -10.7644310792       -0.5083839067        0.4564596061  PROB      750             0.0000000000
      2489       158  THR       HN            -10.2818972154        0.3122274797        0.7834548981  PROB      750             0.0000000000
      2490       158  THR       CA            -10.5655634703       -1.7471504988        1.2180856815  PROB      750             0.0000000000
      2491       158  THR       HA            -10.2989317371       -2.5254551837        0.5206150670  PROB      750             0.0000000000
      2492       158  THR       CB             -9.4289566923       -1.6305889562        2.2312292203  PROB      750             0.0000000000
      2493       158  THR       HB             -9.5772427022       -0.7101663133        2.8450370966  PROB      750             0.0000000000
      2494       158  THR       OG1            -8.1887988209       -1.5457917648        1.5413855357  PROB      750             0.0000000000
      2495       158  THR       HG1            -7.6185797278       -0.9938005361        2.1213998564  PROB      750             0.0000000000
      2496       158  THR       CG2            -9.3055620940       -2.8478677086        3.1634586567  PROB      750             0.0000000000
      2497       158  THR       HG21           -8.4052241750       -2.7548151438        3.8074741529  PROB      750             0.0000000000
      2498       158  THR       HG22           -9.2216596517       -3.7826595867        2.5697403536  PROB      750             0.0000000000
      2499       158  THR       HG23          -10.1827972329       -2.9355674446        3.8372999004  PROB      750             0.0000000000
      2500       158  THR       C             -11.8232001330       -2.2506095696        1.8999976382  PROB      750             0.0000000000
      2501       158  THR       O             -12.1094516623       -3.4456696105        1.9212201081  PROB      750             0.0000000000
      2502       159  LEU       N             -12.6162139642       -1.3278135496        2.4727972550  PROB      751             0.0000000000
      2503       159  LEU       HN            -12.3797217105       -0.3618664042        2.3911233624  PROB      751             0.0000000000
      2504       159  LEU       CA            -13.8387765014       -1.6195402338        3.1928823777  PROB      751             0.0000000000
      2505       159  LEU       HA            -13.6944837193       -2.5261765980        3.7651600685  PROB      751             0.0000000000
      2506       159  LEU       CB            -14.1546897370       -0.4396854351        4.1493919519  PROB      751             0.0000000000
      2507       159  LEU       HB1           -14.2070614342        0.4975431728        3.5503344879  PROB      751             0.0000000000
      2508       159  LEU       HB2           -13.2991025197       -0.3400638211        4.8528597512  PROB      751             0.0000000000
      2509       159  LEU       CG            -15.4507338645       -0.5517075447        4.9830650543  PROB      751             0.0000000000
      2510       159  LEU       HG            -16.3242172650       -0.6122010393        4.2893174495  PROB      751             0.0000000000
      2511       159  LEU       CD1           -15.4607345660       -1.8059994736        5.8707986874  PROB      751             0.0000000000
      2512       159  LEU       HD11          -14.5916630504       -1.8001853362        6.5614289569  PROB      751             0.0000000000
      2513       159  LEU       HD12          -15.4196337464       -2.7272286216        5.2513747553  PROB      751             0.0000000000
      2514       159  LEU       HD13          -16.3918386198       -1.8400030677        6.4755519476  PROB      751             0.0000000000
      2515       159  LEU       CD2           -15.6401672478        0.7087828923        5.8421903312  PROB      751             0.0000000000
      2516       159  LEU       HD21          -16.5911540310        0.6479219606        6.4129427887  PROB      751             0.0000000000
      2517       159  LEU       HD22          -15.6759532324        1.6155036405        5.2006451787  PROB      751             0.0000000000
      2518       159  LEU       HD23          -14.8034592680        0.8174536744        6.5637307297  PROB      751             0.0000000000
      2519       159  LEU       C             -15.0095946692       -1.8682029266        2.2602479482  PROB      751             0.0000000000
      2520       159  LEU       O             -15.7247763565       -2.8640432628        2.4034509577  PROB      751             0.0000000000
      2521       160  ALA       N             -14.5201845108       -2.9719139038       -0.8193616758  PROB      753             0.0000000000
      2522       160  ALA       HN            -13.7290957430       -2.3546196204       -0.9300537391  PROB      753             0.0000000000
      2523       160  ALA       CA            -14.2533119486       -4.3749301909       -0.9391139632  PROB      753             0.0000000000
      2524       160  ALA       HA            -14.9933255025       -4.7886685803       -1.6061119754  PROB      753             0.0000000000
      2525       160  ALA       CB            -12.8356972058       -4.5883677586       -1.4959732455  PROB      753             0.0000000000
      2526       160  ALA       HB1           -12.6102328886       -5.6681335313       -1.6217513989  PROB      753             0.0000000000
      2527       160  ALA       HB2           -12.0917682170       -4.1422647219       -0.8011066884  PROB      753             0.0000000000
      2528       160  ALA       HB3           -12.7348898014       -4.0865899747       -2.4814171661  PROB      753             0.0000000000
      2529       160  ALA       C             -14.4078394306       -5.0714213136        0.3947769230  PROB      753             0.0000000000
      2530       160  ALA       O             -14.4771389693       -6.3044015580        0.4467068104  PROB      753             0.0000000000
      2531       161  LEU       N             -15.3822997631      -11.1688012435       -9.9101554068  PROB      770             0.0000000000
      2532       161  LEU       HN            -15.6750487107      -11.1048698703       -8.9563787074  PROB      770             0.0000000000
      2533       161  LEU       CA            -13.9969359854      -11.4778854683      -10.1429685179  PROB      770             0.0000000000
      2534       161  LEU       HA            -13.4347715516      -10.5603403997      -10.0469032303  PROB      770             0.0000000000
      2535       161  LEU       CB            -13.4615370929      -12.5382043725       -9.1441665391  PROB      770             0.0000000000
      2536       161  LEU       HB1           -12.3645235904      -12.6538881916       -9.2888111722  PROB      770             0.0000000000
      2537       161  LEU       HB2           -13.9389696316      -13.5212477063       -9.3582980930  PROB      770             0.0000000000
      2538       161  LEU       CG            -13.7184878568      -12.2246091905       -7.6498875420  PROB      770             0.0000000000
      2539       161  LEU       HG            -14.8206075154      -12.2034147233       -7.4735495697  PROB      770             0.0000000000
      2540       161  LEU       CD1           -13.1430163567      -13.3402479417       -6.7668508735  PROB      770             0.0000000000
      2541       161  LEU       HD11          -13.5929220557      -14.3219176573       -7.0248200463  PROB      770             0.0000000000
      2542       161  LEU       HD12          -13.3471791466      -13.1333221419       -5.6943812379  PROB      770             0.0000000000
      2543       161  LEU       HD13          -12.0431898439      -13.4092111552       -6.9025246264  PROB      770             0.0000000000
      2544       161  LEU       CD2           -13.1421362214      -10.8688677928       -7.2117192394  PROB      770             0.0000000000
      2545       161  LEU       HD21          -13.6162288789      -10.0334356644       -7.7641474232  PROB      770             0.0000000000
      2546       161  LEU       HD22          -12.0478368666      -10.8369081471       -7.3881449864  PROB      770             0.0000000000
      2547       161  LEU       HD23          -13.3174383290      -10.7088452015       -6.1256290393  PROB      770             0.0000000000
      2548       161  LEU       C             -13.8395655821      -11.9508748527      -11.5710382207  PROB      770             0.0000000000
      2549       161  LEU       O             -13.6822750494      -11.1502742767      -12.5001064116  PROB      770             0.0000000000
      2550       162  LEU       N             -15.3575869536       -8.5082496784      -14.0447517649  PROB      773             0.0000000000
      2551       162  LEU       HN            -15.5589630630       -9.4112869170      -13.6605241022  PROB      773             0.0000000000
      2552       162  LEU       CA            -14.6428882795       -7.5834112813      -13.2035810335  PROB      773             0.0000000000
      2553       162  LEU       HA            -15.0355807931       -6.5985824890      -13.4066933871  PROB      773             0.0000000000
      2554       162  LEU       CB            -14.8267439904       -7.9347577279      -11.7050976252  PROB      773             0.0000000000
      2555       162  LEU       HB1           -14.3919778761       -8.9344282079      -11.5022624731  PROB      773             0.0000000000
      2556       162  LEU       HB2           -15.9161958728       -8.0127559633      -11.4941667010  PROB      773             0.0000000000
      2557       162  LEU       CG            -14.2180967420       -6.9245829277      -10.7102922409  PROB      773             0.0000000000
      2558       162  LEU       HG            -13.1677313471       -6.7039312471      -11.0155203179  PROB      773             0.0000000000
      2559       162  LEU       CD1           -15.0136482306       -5.6106796720      -10.6955253612  PROB      773             0.0000000000
      2560       162  LEU       HD11          -16.0800962005       -5.8070678376      -10.4563191571  PROB      773             0.0000000000
      2561       162  LEU       HD12          -14.9580503873       -5.1056176047      -11.6824352920  PROB      773             0.0000000000
      2562       162  LEU       HD13          -14.6117699740       -4.9176172068       -9.9279284984  PROB      773             0.0000000000
      2563       162  LEU       CD2           -14.1546756656       -7.5310577632       -9.3012787171  PROB      773             0.0000000000
      2564       162  LEU       HD21          -13.5099714736       -8.4343322857       -9.3047034319  PROB      773             0.0000000000
      2565       162  LEU       HD22          -15.1695089151       -7.8135651736       -8.9506192532  PROB      773             0.0000000000
      2566       162  LEU       HD23          -13.7207879689       -6.8056573947       -8.5828563392  PROB      773             0.0000000000
      2567       162  LEU       C             -13.1874809062       -7.5790220912      -13.6209943500  PROB      773             0.0000000000
      2568       162  LEU       O             -12.6837262709       -6.6039192473      -14.1777472910  PROB      773             0.0000000000
      2569       163  ASN       N             -12.4740088109       -8.7047387550      -13.4006922710  PROB      774             0.0000000000
      2570       163  ASN       HN            -12.9135093153       -9.4828775954      -12.9446806713  PROB      774             0.0000000000
      2571       163  ASN       CA            -11.0890352975       -8.8983827428      -13.8021365350  PROB      774             0.0000000000
      2572       163  ASN       HA            -10.4807461133       -8.1342912301      -13.3336625002  PROB      774             0.0000000000
      2573       163  ASN       CB            -10.6010750776      -10.3227431459      -13.4123704620  PROB      774             0.0000000000
      2574       163  ASN       HB1            -9.5699486820      -10.4810920148      -13.7869663394  PROB      774             0.0000000000
      2575       163  ASN       HB2           -11.2627917927      -11.0908902509      -13.8683042877  PROB      774             0.0000000000
      2576       163  ASN       CG            -10.5845861315      -10.5448314120      -11.9043862627  PROB      774             0.0000000000
      2577       163  ASN       OD1           -10.8318804801       -9.6607287066      -11.0843329442  PROB      774             0.0000000000
      2578       163  ASN       ND2           -10.2869666881      -11.8026182565      -11.5061859634  PROB      774             0.0000000000
      2579       163  ASN       HD21          -10.2122181593      -12.5335803774      -12.1957505561  PROB      774             0.0000000000
      2580       163  ASN       HD22          -10.1844576862      -11.9712681700      -10.5298747786  PROB      774             0.0000000000
      2581       163  ASN       C             -10.9076865541       -8.7706497719      -15.3087534673  PROB      774             0.0000000000
      2582       163  ASN       O             -10.0205792122       -8.0737642315      -15.7993349152  PROB      774             0.0000000000
      2583       164  ASP       N             -11.8107415850       -9.4229434158      -16.0686402438  PROB      775             0.0000000000
      2584       164  ASP       HN            -12.5048518238       -9.9888410399      -15.6365063436  PROB      775             0.0000000000
      2585       164  ASP       CA            -11.8786100143       -9.3705073237      -17.5106539552  PROB      775             0.0000000000
      2586       164  ASP       HA            -10.9104537876       -9.6701414480      -17.8935759493  PROB      775             0.0000000000
      2587       164  ASP       CB            -12.9581594126      -10.3743014040      -17.9887102003  PROB      775             0.0000000000
      2588       164  ASP       HB1           -13.9750874797      -10.0676771934      -17.6733885762  PROB      775             0.0000000000
      2589       164  ASP       HB2           -12.7413423567      -11.3794072232      -17.5700762387  PROB      775             0.0000000000
      2590       164  ASP       CG            -12.9277045490      -10.5073237887      -19.4997066683  PROB      775             0.0000000000
      2591       164  ASP       OD1           -11.8268717139      -10.8286418280      -20.0227696608  PROB      775             0.0000000000
      2592       164  ASP       OD2           -13.9779133164      -10.2835898891      -20.1376471728  PROB      775             0.0000000000
      2593       164  ASP       C             -12.1419979416       -7.9559419529      -18.0276337407  PROB      775             0.0000000000
      2594       164  ASP       O             -11.4885260777       -7.4785996706      -18.9530867974  PROB      775             0.0000000000
      2595       165  ARG       N             -13.0737672733       -7.2194881154      -17.3799219065  PROB      776             0.0000000000
      2596       165  ARG       HN            -13.5838505754       -7.6364655644      -16.6348088864  PROB      776             0.0000000000
      2597       165  ARG       CA            -13.3660188692       -5.8299696110      -17.6870636311  PROB      776             0.0000000000
      2598       165  ARG       HA            -13.6380506438       -5.7779067717      -18.7330980903  PROB      776             0.0000000000
      2599       165  ARG       CB            -14.5630251266       -5.3239451326      -16.8315353838  PROB      776             0.0000000000
      2600       165  ARG       HB1           -14.3530796965       -5.4878477376      -15.7523246216  PROB      776             0.0000000000
      2601       165  ARG       HB2           -15.4241701731       -5.9822128452      -17.0940725146  PROB      776             0.0000000000
      2602       165  ARG       CG            -15.0080138038       -3.8513482222      -17.0366286196  PROB      776             0.0000000000
      2603       165  ARG       HG1           -16.0713624552       -3.8061473505      -16.7005978045  PROB      776             0.0000000000
      2604       165  ARG       HG2           -14.9861134177       -3.6198530294      -18.1246958600  PROB      776             0.0000000000
      2605       165  ARG       CD            -14.2317070309       -2.7732864293      -16.2538337837  PROB      776             0.0000000000
      2606       165  ARG       HD1           -13.1863350877       -2.6658497768      -16.6158315902  PROB      776             0.0000000000
      2607       165  ARG       HD2           -14.2149828797       -3.0135092660      -15.1668888171  PROB      776             0.0000000000
      2608       165  ARG       NE            -14.9616261570       -1.4823134032      -16.4791709633  PROB      776             0.0000000000
      2609       165  ARG       HE            -15.8225648731       -1.4935222459      -16.9658233260  PROB      776             0.0000000000
      2610       165  ARG       CZ            -14.5072325666       -0.2999832627      -16.0948252743  PROB      776             0.0000000000
      2611       165  ARG       NH1           -13.4295014218       -0.1197117116      -15.3739035183  PROB      776             0.0000000000
      2612       165  ARG       HH11          -12.8447470868       -0.8884777468      -15.0734048116  PROB      776             0.0000000000
      2613       165  ARG       HH12          -13.0629944343        0.8144523542      -15.3361963107  PROB      776             0.0000000000
      2614       165  ARG       NH2           -15.1065875546        0.8117421755      -16.4729558486  PROB      776             0.0000000000
      2615       165  ARG       HH21          -14.6044306938        1.6537862906      -16.2378882786  PROB      776             0.0000000000
      2616       165  ARG       HH22          -15.8603824680        0.7980503240      -17.1075611691  PROB      776             0.0000000000
      2617       165  ARG       C             -12.1642740411       -4.9253399172      -17.5084859605  PROB      776             0.0000000000
      2618       165  ARG       O             -11.8607519204       -4.0951931815      -18.3610790913  PROB      776             0.0000000000
      2619       166  GLU       N             -11.4212256324       -5.0793639622      -16.3989996964  PROB      777             0.0000000000
      2620       166  GLU       HN            -11.7029448679       -5.7239267023      -15.6831764659  PROB      777             0.0000000000
      2621       166  GLU       CA            -10.1823076314       -4.3645907700      -16.1723475444  PROB      777             0.0000000000
      2622       166  GLU       HA            -10.3990874500       -3.3151857153      -16.3086922272  PROB      777             0.0000000000
      2623       166  GLU       CB             -9.6841785020       -4.5913397571      -14.7262929919  PROB      777             0.0000000000
      2624       166  GLU       HB1            -8.6151141942       -4.2895873418      -14.6274341691  PROB      777             0.0000000000
      2625       166  GLU       HB2            -9.7447282508       -5.6756042520      -14.4837216041  PROB      777             0.0000000000
      2626       166  GLU       CG            -10.4971479409       -3.7820694411      -13.6909305701  PROB      777             0.0000000000
      2627       166  GLU       HG1           -10.0879256056       -3.9518498916      -12.6733977527  PROB      777             0.0000000000
      2628       166  GLU       HG2           -11.5607037121       -4.1003212195      -13.7010790479  PROB      777             0.0000000000
      2629       166  GLU       CD            -10.4173159610       -2.3059829239      -14.0037989511  PROB      777             0.0000000000
      2630       166  GLU       OE1           -11.4564984141       -1.6782909534      -14.3356244046  PROB      777             0.0000000000
      2631       166  GLU       OE2            -9.2917712645       -1.7408242643      -13.9596785428  PROB      777             0.0000000000
      2632       166  GLU       C              -9.0781950847       -4.6425374741      -17.1727395385  PROB      777             0.0000000000
      2633       166  GLU       O              -8.4253699312       -3.7166996828      -17.6557315016  PROB      777             0.0000000000
      2634       167  ILE       N              -8.8678579842       -5.9195746600      -17.5352720082  PROB      778             0.0000000000
      2635       167  ILE       HN             -9.3671414867       -6.6582564747      -17.0741313825  PROB      778             0.0000000000
      2636       167  ILE       CA             -7.9689532795       -6.3245535113      -18.6061173030  PROB      778             0.0000000000
      2637       167  ILE       HA             -7.0018759174       -5.8843974401      -18.4076821320  PROB      778             0.0000000000
      2638       167  ILE       CB             -7.7906210098       -7.8441292299      -18.6064373410  PROB      778             0.0000000000
      2639       167  ILE       HB             -8.8032030450       -8.3143040007      -18.5962256686  PROB      778             0.0000000000
      2640       167  ILE       CG2            -7.0483776582       -8.3236763950      -19.8737027274  PROB      778             0.0000000000
      2641       167  ILE       HG21           -6.0838628288       -7.7869453847      -19.9936730414  PROB      778             0.0000000000
      2642       167  ILE       HG22           -7.6662482258       -8.1636365799      -20.7827607157  PROB      778             0.0000000000
      2643       167  ILE       HG23           -6.8436551713       -9.4105923478      -19.8112761625  PROB      778             0.0000000000
      2644       167  ILE       CG1            -7.0441328283       -8.2854137041      -17.3201175186  PROB      778             0.0000000000
      2645       167  ILE       HG11           -7.4126816358       -7.6991273574      -16.4501712756  PROB      778             0.0000000000
      2646       167  ILE       HG12           -5.9637957870       -8.0542889521      -17.4398728634  PROB      778             0.0000000000
      2647       167  ILE       CD             -7.2213275448       -9.7676176025      -16.9766476386  PROB      778             0.0000000000
      2648       167  ILE       HD1            -6.7946003974      -10.4063751736      -17.7736448313  PROB      778             0.0000000000
      2649       167  ILE       HD2            -8.3005521446      -10.0130607571      -16.8667614137  PROB      778             0.0000000000
      2650       167  ILE       HD3            -6.7086837082      -10.0186289370      -16.0240672610  PROB      778             0.0000000000
      2651       167  ILE       C              -8.3955559801       -5.7718283055      -19.9641763119  PROB      778             0.0000000000
      2652       167  ILE       O              -7.5838332458       -5.2380348725      -20.7173308778  PROB      778             0.0000000000
      2653       168  SER       N              -9.7076663688       -5.8264598497      -20.2789921396  PROB      779             0.0000000000
      2654       168  SER       HN            -10.3297185680       -6.3172345504      -19.6611516015  PROB      779             0.0000000000
      2655       168  SER       CA            -10.3042874659       -5.2778588068      -21.4899120871  PROB      779             0.0000000000
      2656       168  SER       HA             -9.8229092677       -5.7413551851      -22.3348057112  PROB      779             0.0000000000
      2657       168  SER       CB            -11.8241687140       -5.6090605495      -21.5634673270  PROB      779             0.0000000000
      2658       168  SER       HB1           -12.3443757450       -5.1688163825      -20.6855245190  PROB      779             0.0000000000
      2659       168  SER       HB2           -11.9566437339       -6.7135989880      -21.5057991247  PROB      779             0.0000000000
      2660       168  SER       OG            -12.4476788991       -5.1245909324      -22.7545487680  PROB      779             0.0000000000
      2661       168  SER       HG1           -12.2283790789       -5.7408434646      -23.4627937108  PROB      779             0.0000000000
      2662       168  SER       C             -10.0968984899       -3.7756318624      -21.6149617080  PROB      779             0.0000000000
      2663       168  SER       O              -9.6378507186       -3.2817224196      -22.6433065994  PROB      779             0.0000000000
      2664       169  MET       N             -10.3498608366       -3.0237811798      -20.5266091654  PROB      780             0.0000000000
      2665       169  MET       HN            -10.7566030695       -3.4574266067      -19.7178177687  PROB      780             0.0000000000
      2666       169  MET       CA            -10.1050949823       -1.5984486115      -20.4243105200  PROB      780             0.0000000000
      2667       169  MET       HA            -10.6234890940       -1.1348551064      -21.2524595637  PROB      780             0.0000000000
      2668       169  MET       CB            -10.6978487853       -1.0315981856      -19.1090605476  PROB      780             0.0000000000
      2669       169  MET       HB1           -10.3026228166       -0.0116512392      -18.9006761822  PROB      780             0.0000000000
      2670       169  MET       HB2           -10.3850812754       -1.6849817254      -18.2642150126  PROB      780             0.0000000000
      2671       169  MET       CG            -12.2337692838       -0.9262905663      -19.1386561431  PROB      780             0.0000000000
      2672       169  MET       HG1           -12.5767929819       -0.6993796264      -18.1071953491  PROB      780             0.0000000000
      2673       169  MET       HG2           -12.6561705098       -1.9166067726      -19.4166000022  PROB      780             0.0000000000
      2674       169  MET       SD            -12.8548385821        0.3552365879      -20.2695804227  PROB      780             0.0000000000
      2675       169  MET       CE            -14.5618608856       -0.2581062830      -20.2722047034  PROB      780             0.0000000000
      2676       169  MET       HE1           -14.9734214203       -0.2944898118      -19.2437617484  PROB      780             0.0000000000
      2677       169  MET       HE2           -14.6115567064       -1.2821063711      -20.7027248216  PROB      780             0.0000000000
      2678       169  MET       HE3           -15.2147951941        0.3987590806      -20.8864383183  PROB      780             0.0000000000
      2679       169  MET       C              -8.6629476807       -1.1448485700      -20.5690268106  PROB      780             0.0000000000
      2680       169  MET       O              -8.3903642206       -0.1125726993      -21.1836753850  PROB      780             0.0000000000
      2681       170  GLU       N              -7.7003339920       -1.8787515268      -19.9815409028  PROB      781             0.0000000000
      2682       170  GLU       HN             -7.9427901646       -2.7264841832      -19.5079534431  PROB      781             0.0000000000
      2683       170  GLU       CA             -6.2964631083       -1.5039109854      -19.9384787374  PROB      781             0.0000000000
      2684       170  GLU       HA             -6.2501385142       -0.5419606526      -19.4470469895  PROB      781             0.0000000000
      2685       170  GLU       CB             -5.5119751066       -2.5234722252      -19.0701802241  PROB      781             0.0000000000
      2686       170  GLU       HB1            -5.6234393748       -3.5339798027      -19.5268735241  PROB      781             0.0000000000
      2687       170  GLU       HB2            -5.9990118004       -2.5668879954      -18.0701053749  PROB      781             0.0000000000
      2688       170  GLU       CG             -4.0066380059       -2.2241936159      -18.8774661535  PROB      781             0.0000000000
      2689       170  GLU       HG1            -3.4658845884       -2.3218751122      -19.8404586531  PROB      781             0.0000000000
      2690       170  GLU       HG2            -3.5618658503       -2.9563416998      -18.1740142714  PROB      781             0.0000000000
      2691       170  GLU       CD             -3.7808431975       -0.8359034603      -18.3182595185  PROB      781             0.0000000000
      2692       170  GLU       OE1            -4.1469408372       -0.5726714690      -17.1430670585  PROB      781             0.0000000000
      2693       170  GLU       OE2            -3.2246422763        0.0308661446      -19.0418252535  PROB      781             0.0000000000
      2694       170  GLU       C              -5.6294399563       -1.3242480852      -21.3064737658  PROB      781             0.0000000000
      2695       170  GLU       O              -5.8633570681       -2.0818990846      -22.2429884998  PROB      781             0.0000000000
      2696       171  ASP       N              -4.7740501964       -0.2979732621      -21.4715209937  PROB      782             0.0000000000
      2697       171  ASP       HN             -4.5279323518        0.2832286311      -20.6962316951  PROB      782             0.0000000000
      2698       171  ASP       CA             -4.1080569903       -0.0367275355      -22.7336324550  PROB      782             0.0000000000
      2699       171  ASP       HA             -4.5457830788       -0.6214649891      -23.5271904692  PROB      782             0.0000000000
      2700       171  ASP       CB             -4.2023672121        1.4732287881      -23.0616854297  PROB      782             0.0000000000
      2701       171  ASP       HB1            -3.4881087957        1.7459770017      -23.8711971550  PROB      782             0.0000000000
      2702       171  ASP       HB2            -3.9626171210        2.0825088524      -22.1676824445  PROB      782             0.0000000000
      2703       171  ASP       CG             -5.5771232220        1.8229683401      -23.5718221108  PROB      782             0.0000000000
      2704       171  ASP       OD1            -6.0646192744        1.1631689580      -24.5287198929  PROB      782             0.0000000000
      2705       171  ASP       OD2            -6.1320076307        2.8563543621      -23.1186738507  PROB      782             0.0000000000
      2706       171  ASP       C              -2.6448015336       -0.4360733458      -22.7046558015  PROB      782             0.0000000000
      2707       171  ASP       O              -2.0388188287       -0.6588950065      -23.7543172567  PROB      782             0.0000000000
      2708       172  GLU       N              -2.0402517791       -0.5792135654      -21.5130987904  PROB      783             0.0000000000
      2709       172  GLU       HN             -2.5294737560       -0.4066054546      -20.6479618816  PROB      783             0.0000000000
      2710       172  GLU       CA             -0.6312703972       -0.8684856916      -21.4033320227  PROB      783             0.0000000000
      2711       172  GLU       HA             -0.2123229797       -1.0457918263      -22.3828337282  PROB      783             0.0000000000
      2712       172  GLU       CB              0.1289237526        0.3365488762      -20.8077778915  PROB      783             0.0000000000
      2713       172  GLU       HB1            -0.3234098158        0.6066015522      -19.8270459240  PROB      783             0.0000000000
      2714       172  GLU       HB2            -0.0349485674        1.2049339750      -21.4878947393  PROB      783             0.0000000000
      2715       172  GLU       CG              1.6491569928        0.1159849081      -20.6263784124  PROB      783             0.0000000000
      2716       172  GLU       HG1             1.8367576174       -0.5919710010      -19.7962615361  PROB      783             0.0000000000
      2717       172  GLU       HG2             2.1136871574        1.0808033916      -20.3551714167  PROB      783             0.0000000000
      2718       172  GLU       CD              2.3101987568       -0.4023866145      -21.8855024832  PROB      783             0.0000000000
      2719       172  GLU       OE1             2.2265392715        0.2669408829      -22.9453284199  PROB      783             0.0000000000
      2720       172  GLU       OE2             2.9229504137       -1.5018576213      -21.8444710905  PROB      783             0.0000000000
      2721       172  GLU       C              -0.3634873059       -2.1240244840      -20.5999848564  PROB      783             0.0000000000
      2722       172  GLU       O              -0.5527728576       -2.1916842040      -19.3863104017  PROB      783             0.0000000000
      2723       173  ALA       N               0.1492892543       -3.1680265172      -21.2751252171  PROB      784             0.0000000000
      2724       173  ALA       HN              0.2467699281       -3.1137263311      -22.2720048203  PROB      784             0.0000000000
      2725       173  ALA       CA              0.4355218792       -4.4517477022      -20.6785957470  PROB      784             0.0000000000
      2726       173  ALA       HA             -0.4276175733       -4.7577480495      -20.1011372605  PROB      784             0.0000000000
      2727       173  ALA       CB              0.6631431631       -5.4649028518      -21.8143276493  PROB      784             0.0000000000
      2728       173  ALA       HB1            -0.2145948582       -5.4598096521      -22.4945709419  PROB      784             0.0000000000
      2729       173  ALA       HB2             0.7705360813       -6.4904206221      -21.4144201899  PROB      784             0.0000000000
      2730       173  ALA       HB3             1.5665620508       -5.2101713811      -22.4062878306  PROB      784             0.0000000000
      2731       173  ALA       C               1.6317413625       -4.4389592740      -19.7264928978  PROB      784             0.0000000000
      2732       173  ALA       O               1.8034589425       -5.3319060279      -18.8987996661  PROB      784             0.0000000000
      2733       174  THR       N               2.5055293274       -3.4126639362      -19.7908798806  PROB      785             0.0000000000
      2734       174  THR       HN              2.4281793240       -2.7372126790      -20.5330445884  PROB      785             0.0000000000
      2735       174  THR       CA              3.5490303781       -3.1814112958      -18.7874234412  PROB      785             0.0000000000
      2736       174  THR       HA              4.1058750536       -4.1000784030      -18.7054198572  PROB      785             0.0000000000
      2737       174  THR       CB              4.5522176686       -2.0845563719      -19.1417030752  PROB      785             0.0000000000
      2738       174  THR       HB              4.1055721845       -1.0668596946      -19.0447499904  PROB      785             0.0000000000
      2739       174  THR       OG1             5.0008160854       -2.2412410104      -20.4762657311  PROB      785             0.0000000000
      2740       174  THR       HG1             4.2482510729       -1.9312448083      -21.0297601719  PROB      785             0.0000000000
      2741       174  THR       CG2             5.8037464985       -2.2014523314      -18.2623025257  PROB      785             0.0000000000
      2742       174  THR       HG21            6.2102846090       -3.2306148343      -18.3254154404  PROB      785             0.0000000000
      2743       174  THR       HG22            5.5833526043       -1.9612306529      -17.2029672056  PROB      785             0.0000000000
      2744       174  THR       HG23            6.5920597645       -1.5016751110      -18.6122639461  PROB      785             0.0000000000
      2745       174  THR       C               2.9873113623       -2.8727079883      -17.4088046070  PROB      785             0.0000000000
      2746       174  THR       O               3.5106606309       -3.3060950475      -16.3855828628  PROB      785             0.0000000000
      2747       175  THR       N               1.8981906895       -2.0916023468      -17.3430558208  PROB      786             0.0000000000
      2748       175  THR       HN              1.4401941968       -1.7799071066      -18.1754796224  PROB      786             0.0000000000
      2749       175  THR       CA              1.3528543956       -1.5489878925      -16.1020417701  PROB      786             0.0000000000
      2750       175  THR       HA              1.9077347232       -1.9433123770      -15.2632229423  PROB      786             0.0000000000
      2751       175  THR       CB              1.4486798590       -0.0277963323      -15.9987604525  PROB      786             0.0000000000
      2752       175  THR       HB              0.7832834867        0.4035209750      -15.2128883036  PROB      786             0.0000000000
      2753       175  THR       OG1             1.1940019472        0.5922714471      -17.2516728528  PROB      786             0.0000000000
      2754       175  THR       HG1             0.2162632738        0.5970709570      -17.3300086288  PROB      786             0.0000000000
      2755       175  THR       CG2             2.8895000604        0.3337868499      -15.6190926214  PROB      786             0.0000000000
      2756       175  THR       HG21            3.1467900994       -0.0821716268      -14.6236233942  PROB      786             0.0000000000
      2757       175  THR       HG22            2.9995219276        1.4395944246      -15.5736863208  PROB      786             0.0000000000
      2758       175  THR       HG23            3.6029795356       -0.0677333428      -16.3675233934  PROB      786             0.0000000000
      2759       175  THR       C              -0.0608115346       -2.0282896102      -15.8628171810  PROB      786             0.0000000000
      2760       175  THR       O              -0.8745791669       -1.3528808274      -15.2391105646  PROB      786             0.0000000000
      2761       176  LEU       N              -0.4055214944       -3.2333623792      -16.3515024582  PROB      787             0.0000000000
      2762       176  LEU       HN              0.2304200853       -3.7337492980      -16.9309348270  PROB      787             0.0000000000
      2763       176  LEU       CA             -1.6456532184       -3.9122839813      -16.0102867953  PROB      787             0.0000000000
      2764       176  LEU       HA             -2.4655893004       -3.2571760386      -16.2696452993  PROB      787             0.0000000000
      2765       176  LEU       CB             -1.7570159646       -5.2275643105      -16.8312843515  PROB      787             0.0000000000
      2766       176  LEU       HB1            -0.8248715087       -5.8130038711      -16.6588128297  PROB      787             0.0000000000
      2767       176  LEU       HB2            -1.7917666878       -4.9684958257      -17.9114657997  PROB      787             0.0000000000
      2768       176  LEU       CG             -2.9547342255       -6.1428328871      -16.4916564969  PROB      787             0.0000000000
      2769       176  LEU       HG             -2.9592412115       -6.3148443967      -15.3934320470  PROB      787             0.0000000000
      2770       176  LEU       CD1            -4.3000957023       -5.5111792443      -16.8783708975  PROB      787             0.0000000000
      2771       176  LEU       HD11           -4.3721947112       -5.3675397318      -17.9758911712  PROB      787             0.0000000000
      2772       176  LEU       HD12           -4.4286539431       -4.5261013485      -16.3859812189  PROB      787             0.0000000000
      2773       176  LEU       HD13           -5.1398063993       -6.1587713285      -16.5505895744  PROB      787             0.0000000000
      2774       176  LEU       CD2            -2.7997051870       -7.5293081809      -17.1322217593  PROB      787             0.0000000000
      2775       176  LEU       HD21           -2.7578807137       -7.4377374334      -18.2331962160  PROB      787             0.0000000000
      2776       176  LEU       HD22           -3.6603930916       -8.1779642687      -16.8632367269  PROB      787             0.0000000000
      2777       176  LEU       HD23           -1.8672872285       -8.0186915107      -16.7788757748  PROB      787             0.0000000000
      2778       176  LEU       C              -1.7550158560       -4.1984649218      -14.5097345095  PROB      787             0.0000000000
      2779       176  LEU       O              -0.8514802728       -4.7954978131      -13.9219370453  PROB      787             0.0000000000
      2780       177  PHE       N              -2.8471515656       -3.7485628124      -13.8551362907  PROB      788             0.0000000000
      2781       177  PHE       HN             -3.5622334844       -3.2514174614      -14.3699588150  PROB      788             0.0000000000
      2782       177  PHE       CA             -3.1209078321       -3.8886788787      -12.4290796104  PROB      788             0.0000000000
      2783       177  PHE       HA             -4.0148322823       -3.3066610010      -12.2516771022  PROB      788             0.0000000000
      2784       177  PHE       CB             -3.4108384161       -5.3587137813      -12.0016519767  PROB      788             0.0000000000
      2785       177  PHE       HB1            -3.5549212990       -5.4359801728      -10.9019858490  PROB      788             0.0000000000
      2786       177  PHE       HB2            -2.5608127326       -6.0159539825      -12.2787966478  PROB      788             0.0000000000
      2787       177  PHE       CG             -4.6760213732       -5.8825606060      -12.6244559458  PROB      788             0.0000000000
      2788       177  PHE       CD1            -5.9153386020       -5.3321469929      -12.2609705923  PROB      788             0.0000000000
      2789       177  PHE       HD1            -5.9483303830       -4.4866551772      -11.5902293366  PROB      788             0.0000000000
      2790       177  PHE       CE1            -7.1111588125       -5.8861477919      -12.7329831207  PROB      788             0.0000000000
      2791       177  PHE       HE1            -8.0571368268       -5.4637997138      -12.4238481072  PROB      788             0.0000000000
      2792       177  PHE       CZ             -7.0788441748       -6.9936251815      -13.5891539549  PROB      788             0.0000000000
      2793       177  PHE       HZ             -8.0016528751       -7.4223561165      -13.9529102777  PROB      788             0.0000000000
      2794       177  PHE       CD2            -4.6583232386       -7.0030570287      -13.4721888874  PROB      788             0.0000000000
      2795       177  PHE       HD2            -3.7168584694       -7.4713640321      -13.7144625392  PROB      788             0.0000000000
      2796       177  PHE       CE2            -5.8500323205       -7.5533505703      -13.9588357459  PROB      788             0.0000000000
      2797       177  PHE       HE2            -5.8199663234       -8.4197682357      -14.6018389046  PROB      788             0.0000000000
      2798       177  PHE       C              -2.0819501509       -3.2589061766      -11.5045066610  PROB      788             0.0000000000
      2799       177  PHE       O              -1.9554578424       -3.6116397142      -10.3334615723  PROB      788             0.0000000000
      2800       178  ARG       N              -1.2961668323       -2.2825990613      -11.9900885030  PROB      789             0.0000000000
      2801       178  ARG       HN             -1.4866398980       -1.8813409529      -12.8880994680  PROB      789             0.0000000000
      2802       178  ARG       CA             -0.1659221621       -1.7684620762      -11.2474272475  PROB      789             0.0000000000
      2803       178  ARG       HA              0.3225777476       -2.5993550966      -10.7584358771  PROB      789             0.0000000000
      2804       178  ARG       CB              0.8198132253       -1.0856644608      -12.2294432365  PROB      789             0.0000000000
      2805       178  ARG       HB1             0.3802386545       -0.1264740672      -12.5809172505  PROB      789             0.0000000000
      2806       178  ARG       HB2             0.9186580904       -1.7427723941      -13.1210375880  PROB      789             0.0000000000
      2807       178  ARG       CG              2.2230197655       -0.8549710632      -11.6455426370  PROB      789             0.0000000000
      2808       178  ARG       HG1             2.1187673813       -0.3455048428      -10.6629436428  PROB      789             0.0000000000
      2809       178  ARG       HG2             2.7866858309       -0.1538450410      -12.2979366466  PROB      789             0.0000000000
      2810       178  ARG       CD              3.0255916564       -2.1448797128      -11.4493271606  PROB      789             0.0000000000
      2811       178  ARG       HD1             2.3788965190       -2.9498142630      -11.0979429433  PROB      789             0.0000000000
      2812       178  ARG       HD2             3.8021956594       -1.9857118418      -10.7035623033  PROB      789             0.0000000000
      2813       178  ARG       NE              3.6152259487       -2.5754111064      -12.7261734116  PROB      789             0.0000000000
      2814       178  ARG       HE              3.1288778996       -3.3403642250      -13.2149980039  PROB      789             0.0000000000
      2815       178  ARG       CZ              4.7816951816       -2.1212301714      -13.2050078889  PROB      789             0.0000000000
      2816       178  ARG       NH1             5.5139910593       -1.2404771221      -12.5217505530  PROB      789             0.0000000000
      2817       178  ARG       HH11            6.2842093929       -0.7467658592      -12.9716819500  PROB      789             0.0000000000
      2818       178  ARG       HH12            5.2722609083       -0.9272147051      -11.5590658314  PROB      789             0.0000000000
      2819       178  ARG       NH2             5.2210868858       -2.5851397535      -14.3962273382  PROB      789             0.0000000000
      2820       178  ARG       HH21            4.5642854777       -3.0024120078      -15.0619994865  PROB      789             0.0000000000
      2821       178  ARG       HH22            6.1316968420       -2.2718948052      -14.7586302588  PROB      789             0.0000000000
      2822       178  ARG       QQH9            2.4428442064       -1.2082770423      -11.5917992180  PROB      789             0.0000000000
      2823       178  ARG       C              -0.5933803180       -0.7939782384      -10.1541244664  PROB      789             0.0000000000
      2824       178  ARG       O               0.0775148736       -0.6573074458       -9.1316003559  PROB      789             0.0000000000
      2825       179  ALA       N              -1.7519709379       -0.1382136704      -10.3159894658  PROB      790             0.0000000000
      2826       179  ALA       HN             -2.2602408410       -0.2331748014      -11.1803290863  PROB      790             0.0000000000
      2827       179  ALA       CA             -2.3085705583        0.7742228854       -9.3439488809  PROB      790             0.0000000000
      2828       179  ALA       HA             -1.6310987237        0.8946360008       -8.5083078104  PROB      790             0.0000000000
      2829       179  ALA       CB             -2.5422363867        2.1440219252       -9.9922326871  PROB      790             0.0000000000
      2830       179  ALA       HB1            -3.2151661795        2.0476885912      -10.8719837982  PROB      790             0.0000000000
      2831       179  ALA       HB2            -1.5747836385        2.5668050883      -10.3385520200  PROB      790             0.0000000000
      2832       179  ALA       HB3            -3.0021080069        2.8483131200       -9.2690057451  PROB      790             0.0000000000
      2833       179  ALA       C              -3.6244685526        0.2542706570       -8.7876435140  PROB      790             0.0000000000
      2834       179  ALA       O              -4.4217317870       -0.3704268210       -9.4898701199  PROB      790             0.0000000000
      2835       180  THR       N              -3.8557376408        0.4836359744       -7.4776925466  PROB      791             0.0000000000
      2836       180  THR       HN             -3.1667778323        0.9712809379       -6.9323110985  PROB      791             0.0000000000
[truncated: 703,591 more chars]
