# Supplementary material for: Systematically Improvable and Locality Accelerated Enzymatic Reactivity Modeling: Toward Chemical Accuracy at Affordable Cost
Source: J Chem Theory Comput. 2026 Mar 24;22(7):3415–30. doi: 10.1021/acs.jctc.5c02128 (PMC13085240; doi:10.1021/acs.jctc.5c02128)
Supplement: Supplementary file 3 [file ct5c02128_si_003.zip › geom-TS1.crd]

* 0.3 8  -2437089.6
*  DATE:    12/15/21     17: 1: 7      CREATED BY USER: ucapgeh
*
      7826  EXT
         1         1  GLU       N              26.1284775395       12.6692927656        3.3264128801  PROA      3               0.0000000000
         2         1  GLU       HN             25.8329781770       13.1544929577        4.1518090756  PROA      3               0.0000000000
         3         1  GLU       CA             25.1708596809       11.7523822059        2.7669062288  PROA      3               0.0000000000
         4         1  GLU       HA             25.3701023315       11.7078489689        1.7088145083  PROA      3               0.0000000000
         5         1  GLU       CB             25.3130563407       10.3222869526        3.3581850844  PROA      3               0.0000000000
         6         1  GLU       HB1            25.2744399104       10.4044218141        4.4694149883  PROA      3               0.0000000000
         7         1  GLU       HB2            26.3227952662        9.9395764968        3.0908076030  PROA      3               0.0000000000
         8         1  GLU       CG             24.2287176968        9.3125645743        2.9006439940  PROA      3               0.0000000000
         9         1  GLU       HG1            24.2409512379        9.2270023820        1.7932594305  PROA      3               0.0000000000
        10         1  GLU       HG2            23.2182568495        9.6488124122        3.2170053915  PROA      3               0.0000000000
        11         1  GLU       CD             24.4373300655        7.9359714766        3.4960860714  PROA      3               0.0000000000
        12         1  GLU       OE1            24.6630650059        6.9622234979        2.7289208938  PROA      3               0.0000000000
        13         1  GLU       OE2            24.3168177324        7.7640591119        4.7342845021  PROA      3               0.0000000000
        14         1  GLU       C              23.7555882056       12.2681094776        2.9230597928  PROA      3               0.0000000000
        15         1  GLU       O              23.3520321318       12.7114974305        3.9995256076  PROA      3               0.0000000000
        16         2  TYR       N              22.9593049814       12.2016498210        1.8409638000  PROA      4               0.0000000000
        17         2  TYR       HN             23.3453541681       11.9221792817        0.9558700434  PROA      4               0.0000000000
        18         2  TYR       CA             21.5479453878       12.5184566994        1.8395438748  PROA      4               0.0000000000
        19         2  TYR       HA             21.2216367821       12.7468263396        2.8446154153  PROA      4               0.0000000000
        20         2  TYR       CB             21.2085848960       13.7034142688        0.8881715445  PROA      4               0.0000000000
        21         2  TYR       HB1            20.1288519314       13.9551561318        0.9457915755  PROA      4               0.0000000000
        22         2  TYR       HB2            21.4584987546       13.4272635389       -0.1597265643  PROA      4               0.0000000000
        23         2  TYR       CG             21.9848623513       14.9426161233        1.2558758149  PROA      4               0.0000000000
        24         2  TYR       CD1            21.9746088681       15.4236386602        2.5755584966  PROA      4               0.0000000000
        25         2  TYR       HD1            21.4012915166       14.9078169037        3.3315984809  PROA      4               0.0000000000
        26         2  TYR       CE1            22.7132451524       16.5609385179        2.9317116148  PROA      4               0.0000000000
        27         2  TYR       HE1            22.7087566764       16.8942256076        3.9592487049  PROA      4               0.0000000000
        28         2  TYR       CZ             23.4500046766       17.2443951982        1.9591965070  PROA      4               0.0000000000
        29         2  TYR       OH             24.2028988647       18.3816422974        2.3037388506  PROA      4               0.0000000000
        30         2  TYR       HH             23.9855759883       18.6003847178        3.2128124452  PROA      4               0.0000000000
        31         2  TYR       CD2            22.7108456881       15.6569131245        0.2855726624  PROA      4               0.0000000000
        32         2  TYR       HD2            22.7119387600       15.3194560542       -0.7365314021  PROA      4               0.0000000000
        33         2  TYR       CE2            23.4397392984       16.8017867028        0.6346013376  PROA      4               0.0000000000
        34         2  TYR       HE2            23.9934911695       17.3490010154       -0.1132531068  PROA      4               0.0000000000
        35         2  TYR       C              20.7696616142       11.2968338383        1.3833846715  PROA      4               0.0000000000
        36         2  TYR       O              20.9578493608       10.7826093678        0.2790567888  PROA      4               0.0000000000
        37         3  LYS       N              19.8579208630       10.7975563066        2.2345141077  PROA      5               0.0000000000
        38         3  LYS       HN             19.7808503755       11.1713524092        3.1725471199  PROA      5               0.0000000000
        39         3  LYS       CA             18.9673419456        9.7061411841        1.9108221395  PROA      5               0.0000000000
        40         3  LYS       HA             19.4698328377        9.0250638826        1.2378569165  PROA      5               0.0000000000
        41         3  LYS       CB             18.5416581212        8.9239949532        3.1777050779  PROA      5               0.0000000000
        42         3  LYS       HB1            17.8657170259        8.0917820946        2.8766494772  PROA      5               0.0000000000
        43         3  LYS       HB2            17.9657009212        9.6048098915        3.8455015961  PROA      5               0.0000000000
        44         3  LYS       CG             19.6978824757        8.3297864282        4.0036231719  PROA      5               0.0000000000
        45         3  LYS       HG1            19.2444680935        7.7573348815        4.8446717654  PROA      5               0.0000000000
        46         3  LYS       HG2            20.3008348844        9.1470222274        4.4602901699  PROA      5               0.0000000000
        47         3  LYS       CD             20.6357745801        7.4031059794        3.2127624093  PROA      5               0.0000000000
        48         3  LYS       HD1            21.3770598526        8.0354045556        2.6750365890  PROA      5               0.0000000000
        49         3  LYS       HD2            20.0362562891        6.8510689874        2.4540397219  PROA      5               0.0000000000
        50         3  LYS       CE             21.3519960668        6.3792243397        4.1069274568  PROA      5               0.0000000000
        51         3  LYS       HE1            20.6075603938        5.6582710271        4.5035410370  PROA      5               0.0000000000
        52         3  LYS       HE2            21.8541621182        6.8781848245        4.9606533593  PROA      5               0.0000000000
        53         3  LYS       NZ             22.3661823308        5.6292824086        3.3513581021  PROA      5               0.0000000000
        54         3  LYS       HZ1            22.0027584257        5.3733457061        2.3934417449  PROA      5               0.0000000000
        55         3  LYS       HZ2            22.6467329205        4.7478554416        3.8527012062  PROA      5               0.0000000000
        56         3  LYS       HZ3            23.2320909424        6.2123507026        3.2131372111  PROA      5               0.0000000000
        57         3  LYS       C              17.7190204343       10.2217526587        1.2045488576  PROA      5               0.0000000000
        58         3  LYS       O              16.7586766041       10.6916752957        1.8173606590  PROA      5               0.0000000000
        59         4  LEU       N              17.7057965949       10.1272315267       -0.1322771278  PROA      6               0.0000000000
        60         4  LEU       HN             18.4857584783        9.7153223091       -0.6109671826  PROA      6               0.0000000000
        61         4  LEU       CA             16.5893167462       10.5004371304       -0.9672441808  PROA      6               0.0000000000
        62         4  LEU       HA             16.0126058828       11.2644342779       -0.4650613870  PROA      6               0.0000000000
        63         4  LEU       CB             17.0473557347       11.0386101065       -2.3496597075  PROA      6               0.0000000000
        64         4  LEU       HB1            16.1567732361       11.4215046219       -2.8964153297  PROA      6               0.0000000000
        65         4  LEU       HB2            17.4822465881       10.2020368575       -2.9395157850  PROA      6               0.0000000000
        66         4  LEU       CG             18.1060491891       12.1639848658       -2.3053928465  PROA      6               0.0000000000
        67         4  LEU       HG             19.0611676210       11.7339865766       -1.9147966875  PROA      6               0.0000000000
        68         4  LEU       CD1            18.3729539799       12.7078449217       -3.7184546095  PROA      6               0.0000000000
        69         4  LEU       HD11           17.4460766555       13.1507656699       -4.1409243623  PROA      6               0.0000000000
        70         4  LEU       HD12           18.7211004261       11.8994070010       -4.3932309930  PROA      6               0.0000000000
        71         4  LEU       HD13           19.1500205128       13.5003228804       -3.6864738945  PROA      6               0.0000000000
        72         4  LEU       CD2            17.6993712708       13.3169477392       -1.3783106915  PROA      6               0.0000000000
        73         4  LEU       HD21           18.4672855385       14.1188486699       -1.4083004169  PROA      6               0.0000000000
        74         4  LEU       HD22           17.6034255620       12.9718340500       -0.3271454541  PROA      6               0.0000000000
        75         4  LEU       HD23           16.7289464435       13.7501048411       -1.6960155003  PROA      6               0.0000000000
        76         4  LEU       C              15.6919097867        9.2929538313       -1.1805580312  PROA      6               0.0000000000
        77         4  LEU       O              16.1531530133        8.1597193138       -1.3424008594  PROA      6               0.0000000000
        78         5  VAL       N              14.3667749740        9.4947917831       -1.1698667933  PROA      7               0.0000000000
        79         5  VAL       HN             13.9893491536       10.3987353928       -0.9463404525  PROA      7               0.0000000000
        80         5  VAL       CA             13.4225783209        8.4180285263       -1.4054154910  PROA      7               0.0000000000
        81         5  VAL       HA             13.9348541607        7.5392103599       -1.7713606091  PROA      7               0.0000000000
        82         5  VAL       CB             12.6636051658        8.0235947304       -0.1405473335  PROA      7               0.0000000000
        83         5  VAL       HB             12.0264416894        8.8739178270        0.1894299734  PROA      7               0.0000000000
        84         5  VAL       CG1            11.7899969097        6.7869043117       -0.4106896401  PROA      7               0.0000000000
        85         5  VAL       HG11           11.2214052525        6.5199974712        0.5033575539  PROA      7               0.0000000000
        86         5  VAL       HG12           12.4292336480        5.9219452604       -0.6876272724  PROA      7               0.0000000000
        87         5  VAL       HG13           11.0630487208        6.9569917675       -1.2292291257  PROA      7               0.0000000000
        88         5  VAL       CG2            13.6563871835        7.6961232318        0.9942860772  PROA      7               0.0000000000
        89         5  VAL       HG21           14.2512521484        8.5896881955        1.2748259848  PROA      7               0.0000000000
        90         5  VAL       HG22           14.3546234455        6.8914687868        0.6830749326  PROA      7               0.0000000000
        91         5  VAL       HG23           13.1070279382        7.3538963435        1.8967922235  PROA      7               0.0000000000
        92         5  VAL       C              12.4623984394        8.8458240982       -2.5018675611  PROA      7               0.0000000000
        93         5  VAL       O              11.8199706831        9.8919604166       -2.4279294438  PROA      7               0.0000000000
        94         6  VAL       N              12.3441248912        8.0402951259       -3.5721094987  PROA      8               0.0000000000
        95         6  VAL       HN             12.8775630604        7.1897670162       -3.6410996040  PROA      8               0.0000000000
        96         6  VAL       CA             11.4066566271        8.2721175372       -4.6541548866  PROA      8               0.0000000000
        97         6  VAL       HA             11.1671892586        9.3242103236       -4.7076795989  PROA      8               0.0000000000
        98         6  VAL       CB             11.9448767409        7.8284701547       -6.0120189709  PROA      8               0.0000000000
        99         6  VAL       HB             12.0801434198        6.7215039104       -6.0324695368  PROA      8               0.0000000000
       100         6  VAL       CG1            10.9673371834        8.2426234675       -7.1307047312  PROA      8               0.0000000000
       101         6  VAL       HG11           10.8108886203        9.3426311671       -7.1197595078  PROA      8               0.0000000000
       102         6  VAL       HG12            9.9818888201        7.7465862805       -7.0164889154  PROA      8               0.0000000000
       103         6  VAL       HG13           11.3838703654        7.9596711945       -8.1215302168  PROA      8               0.0000000000
       104         6  VAL       CG2            13.3208723141        8.4762348412       -6.2548174373  PROA      8               0.0000000000
       105         6  VAL       HG21           13.6995350353        8.1787159018       -7.2561294549  PROA      8               0.0000000000
       106         6  VAL       HG22           14.0625053862        8.1398205792       -5.5024667131  PROA      8               0.0000000000
       107         6  VAL       HG23           13.2468815852        9.5833174775       -6.2202182275  PROA      8               0.0000000000
       108         6  VAL       C              10.1360880218        7.5135202874       -4.3287335748  PROA      8               0.0000000000
       109         6  VAL       O              10.1508868353        6.2947582215       -4.1359423652  PROA      8               0.0000000000
       110         7  VAL       N               9.0040085601        8.2296933813       -4.2338751643  PROA      9               0.0000000000
       111         7  VAL       HN              9.0025649261        9.2106112709       -4.4622592981  PROA      9               0.0000000000
       112         7  VAL       CA              7.7338730221        7.6990850131       -3.7794384051  PROA      9               0.0000000000
       113         7  VAL       HA              7.7742148443        6.6220505619       -3.7802828097  PROA      9               0.0000000000
       114         7  VAL       CB              7.3237331383        8.1883812375       -2.3822368707  PROA      9               0.0000000000
       115         7  VAL       HB              6.3664973660        7.6957880704       -2.0949690992  PROA      9               0.0000000000
       116         7  VAL       CG1             8.3781727229        7.7755248149       -1.3382537246  PROA      9               0.0000000000
       117         7  VAL       HG11            9.3348196135        8.3068149952       -1.5288788049  PROA      9               0.0000000000
       118         7  VAL       HG12            8.5601115352        6.6809612816       -1.3704488770  PROA      9               0.0000000000
       119         7  VAL       HG13            8.0339055615        8.0461601060       -0.3176283761  PROA      9               0.0000000000
       120         7  VAL       CG2             7.1138422502        9.7155441174       -2.3493477510  PROA      9               0.0000000000
       121         7  VAL       HG21            8.0378871321       10.2504915472       -2.6545329161  PROA      9               0.0000000000
       122         7  VAL       HG22            6.8546054015       10.0450723612       -1.3229820253  PROA      9               0.0000000000
       123         7  VAL       HG23            6.2857301586       10.0304129431       -3.0169718167  PROA      9               0.0000000000
       124         7  VAL       C               6.6688257896        8.0898392605       -4.7791167297  PROA      9               0.0000000000
       125         7  VAL       O               6.8560478523        8.9851140024       -5.5996158368  PROA      9               0.0000000000
       126         8  GLY       N               5.5097572240        7.4081068062       -4.7621366373  PROA      10              0.0000000000
       127         8  GLY       HN              5.4020559230        6.6144660509       -4.1589145404  PROA      10              0.0000000000
       128         8  GLY       CA              4.4000828069        7.7536827389       -5.6418946845  PROA      10              0.0000000000
       129         8  GLY       HA1             4.7616728613        8.2966938819       -6.5015320390  PROA      10              0.0000000000
       130         8  GLY       HA2             3.6850219817        8.3141566750       -5.0589032990  PROA      10              0.0000000000
       131         8  GLY       C               3.7075417882        6.5478128561       -6.1936167162  PROA      10              0.0000000000
       132         8  GLY       O               4.2271969780        5.4357767289       -6.1607487829  PROA      10              0.0000000000
       133         9  ALA       N               2.4887992406        6.7637997683       -6.7150692871  PROA      11              0.0000000000
       134         9  ALA       HN              2.1595107315        7.7023671394       -6.7616553680  PROA      11              0.0000000000
       135         9  ALA       CA              1.5813300226        5.7931868568       -7.2977355735  PROA      11              0.0000000000
       136         9  ALA       HA              1.1444657918        5.2518213387       -6.4692616489  PROA      11              0.0000000000
       137         9  ALA       CB              0.4639906029        6.5799081542       -7.9980606092  PROA      11              0.0000000000
       138         9  ALA       HB1            -0.0952785142        7.1945693125       -7.2606524346  PROA      11              0.0000000000
       139         9  ALA       HB2            -0.2563185467        5.9107307479       -8.5083462154  PROA      11              0.0000000000
       140         9  ALA       HB3             0.9044708274        7.2658860099       -8.7475563743  PROA      11              0.0000000000
       141         9  ALA       C               2.1578003739        4.7188964902       -8.2336696262  PROA      11              0.0000000000
       142         9  ALA       O               3.2750369594        4.8115164307       -8.7431303043  PROA      11              0.0000000000
       143        10  GLY       N               1.4015010460        3.6188922335       -8.4532399646  PROA      12              0.0000000000
       144        10  GLY       HN              0.5223544946        3.5158528755       -7.9820649764  PROA      12              0.0000000000
       145        10  GLY       CA              1.8686687102        2.4812917236       -9.2590163160  PROA      12              0.0000000000
       146        10  GLY       HA1             1.1203200603        1.6904944609       -9.1506705598  PROA      12              0.0000000000
       147        10  GLY       HA2             2.8206635653        2.1235810404       -8.8566419433  PROA      12              0.0000000000
       148        10  GLY       QQH2            1.5294582692        3.3073034539       -8.6739421072  PROA      12              0.0000000000
       149        10  GLY       C               1.9549587218        2.8428388479      -10.7356762889  PROA      12              0.0000000000
       150        10  GLY       O               0.9387473025        3.2593030035      -11.3386695551  PROA      12              0.0000000000
       151        11  GLY       N               3.1253256877        2.6352582086      -11.3552401647  PROA      13              0.0000000000
       152        11  GLY       HN              3.9394462492        2.2732669305      -10.8483132454  PROA      13              0.0000000000
       153        11  GLY       CA              3.2974818156        2.6573331135      -12.8096895878  PROA      13              0.0000000000
       154        11  GLY       HA1             2.3614738371        2.3653177009      -13.2921039156  PROA      13              0.0000000000
       155        11  GLY       HA2             4.0809568950        1.9346560457      -13.0433210657  PROA      13              0.0000000000
       156        11  GLY       QQH3            3.5965605242        3.6418325935      -13.1667736058  PROA      13              0.0000000000
       157        11  GLY       C               3.7093792245        4.0132062439      -13.3014731136  PROA      13              0.0000000000
       158        11  GLY       O               3.8760933134        4.2281420640      -14.4988803391  PROA      13              0.0000000000
       159        12  VAL       N               3.9165714475        4.9826452201      -12.4060415353  PROA      14              0.0000000000
       160        12  VAL       HN              3.8658334421        4.7977068902      -11.4243240571  PROA      14              0.0000000000
       161        12  VAL       CA              4.1149589011        6.3772023464      -12.7879563238  PROA      14              0.0000000000
       162        12  VAL       HA              3.3925433978        6.5971540921      -13.5573592116  PROA      14              0.0000000000
       163        12  VAL       CB              3.8298148205        7.3422459764      -11.6480124724  PROA      14              0.0000000000
       164        12  VAL       HB              3.9466947529        8.3946791507      -12.0063786784  PROA      14              0.0000000000
       165        12  VAL       CG1             2.3666645440        7.1666622886      -11.2088735447  PROA      14              0.0000000000
       166        12  VAL       HG11            2.1773546735        6.1486683751      -10.8105469666  PROA      14              0.0000000000
       167        12  VAL       HG12            1.6718640817        7.3500989195      -12.0555098616  PROA      14              0.0000000000
       168        12  VAL       HG13            2.1402467184        7.8961450120      -10.4044834540  PROA      14              0.0000000000
       169        12  VAL       CG2             4.8017092791        7.1232281651      -10.4780647737  PROA      14              0.0000000000
       170        12  VAL       HG21            4.8238789993        6.0622439342      -10.1627431143  PROA      14              0.0000000000
       171        12  VAL       HG22            4.4950842630        7.7349512557       -9.6043321588  PROA      14              0.0000000000
       172        12  VAL       HG23            5.8308360619        7.4229482883      -10.7646248163  PROA      14              0.0000000000
       173        12  VAL       C               5.4798959898        6.6837909048      -13.3892606982  PROA      14              0.0000000000
       174        12  VAL       O               5.6483576562        7.6648234486      -14.1145462441  PROA      14              0.0000000000
       175        13  GLY       N               6.4763481245        5.8195792454      -13.1477543912  PROA      15              0.0000000000
       176        13  GLY       HN              6.3317340308        5.0733144698      -12.4822081508  PROA      15              0.0000000000
       177        13  GLY       CA              7.7736843396        5.8634922331      -13.7953550859  PROA      15              0.0000000000
       178        13  GLY       HA1             7.8028109468        6.6345514986      -14.5478535907  PROA      15              0.0000000000
       179        13  GLY       HA2             7.9600700344        4.8861524062      -14.2045686537  PROA      15              0.0000000000
       180        13  GLY       C               8.8865434772        6.1493972984      -12.8481300349  PROA      15              0.0000000000
       181        13  GLY       O               9.9135889231        6.6688802143      -13.2609363222  PROA      15              0.0000000000
       182        14  LYS       N               8.7370018945        5.8356481649      -11.5513983452  PROA      16              0.0000000000
       183        14  LYS       HN              7.9104075714        5.3326709667      -11.2620226362  PROA      16              0.0000000000
       184        14  LYS       CA              9.7374056593        6.0968122660      -10.5283685687  PROA      16              0.0000000000
       185        14  LYS       HA              9.9268587213        7.1606522403      -10.4962374212  PROA      16              0.0000000000
       186        14  LYS       CB              9.2017054379        5.6069438091       -9.1605727179  PROA      16              0.0000000000
       187        14  LYS       HB1             9.9773655968        5.7263661155       -8.3709129380  PROA      16              0.0000000000
       188        14  LYS       HB2             8.9682802421        4.5211724831       -9.2433574914  PROA      16              0.0000000000
       189        14  LYS       CG              7.9368585748        6.3612916672       -8.7346587261  PROA      16              0.0000000000
       190        14  LYS       HG1             7.1636237940        6.2462707850       -9.5213131513  PROA      16              0.0000000000
       191        14  LYS       HG2             8.1850391014        7.4437229879       -8.6655986450  PROA      16              0.0000000000
       192        14  LYS       CD              7.3465660785        5.9071493204       -7.3973983698  PROA      16              0.0000000000
       193        14  LYS       HD1             6.4429711318        6.5205831883       -7.1915950728  PROA      16              0.0000000000
       194        14  LYS       HD2             8.0879755802        6.1179250402       -6.5916706229  PROA      16              0.0000000000
       195        14  LYS       CE              6.9736170289        4.4333145487       -7.3054460352  PROA      16              0.0000000000
       196        14  LYS       HE1             6.5875845538        4.2096719206       -6.3094410720  PROA      16              0.0000000000
       197        14  LYS       HE2             7.8461271897        3.8150346395       -7.5039328848  PROA      16              0.0000000000
       198        14  LYS       NZ              5.9284856046        4.0731405969       -8.3064398808  PROA      16              0.0000000000
       199        14  LYS       HZ1             6.2190405928        4.2616525851       -9.3025353884  PROA      16              0.0000000000
       200        14  LYS       HZ2             5.0231144181        4.5396967118       -8.1311506930  PROA      16              0.0000000000
       201        14  LYS       HZ3             5.7826477428        3.0416961671       -8.2802232316  PROA      16              0.0000000000
       202        14  LYS       QQH4            7.2444153338        5.5034659764       -7.3722126253  PROA      16              0.0000000000
       203        14  LYS       C              11.0619706184        5.4063298581      -10.7886283522  PROA      16              0.0000000000
       204        14  LYS       O              12.1315899728        6.0207024633      -10.8022273995  PROA      16              0.0000000000
       205        15  SER       N              10.9993692838        4.0953484037      -11.0726052884  PROA      17              0.0000000000
       206        15  SER       HN             10.1967341112        3.5847137184      -10.7824890303  PROA      17              0.0000000000
       207        15  SER       CA             12.1387702096        3.3004826728      -11.4802414078  PROA      17              0.0000000000
       208        15  SER       HA             12.8926784756        3.3606965412      -10.7054441111  PROA      17              0.0000000000
       209        15  SER       CB             11.7167525423        1.8398035902      -11.6767396151  PROA      17              0.0000000000
       210        15  SER       HB1            12.5834330467        1.2454095467      -11.9911090890  PROA      17              0.0000000000
       211        15  SER       HB2            10.9133554004        1.7860487701      -12.4140981855  PROA      17              0.0000000000
       212        15  SER       OG             11.2017740162        1.3166912998      -10.4538153739  PROA      17              0.0000000000
       213        15  SER       HG1            11.8509819188        1.5173296771       -9.7170982569  PROA      17              0.0000000000
       214        15  SER       QQH5           12.0231795705        2.9004026720      -11.5340622668  PROA      17              0.0000000000
       215        15  SER       C              12.7723174103        3.7776010297      -12.7719667130  PROA      17              0.0000000000
       216        15  SER       O              13.9855607203        3.9604235515      -12.8432778446  PROA      17              0.0000000000
       217        16  ALA       N              11.9475194432        4.0493313666      -13.8054156812  PROA      18              0.0000000000
       218        16  ALA       HN             10.9690666543        3.8358320928      -13.7230985023  PROA      18              0.0000000000
       219        16  ALA       CA             12.3702277114        4.5904972779      -15.0817765917  PROA      18              0.0000000000
       220        16  ALA       HA             13.0883842947        3.9059208769      -15.5085552390  PROA      18              0.0000000000
       221        16  ALA       CB             11.1512551954        4.6639425681      -16.0181130754  PROA      18              0.0000000000
       222        16  ALA       HB1            10.6851919251        3.6580380906      -16.1079987966  PROA      18              0.0000000000
       223        16  ALA       HB2            11.4448375200        5.0060979669      -17.0317302404  PROA      18              0.0000000000
       224        16  ALA       HB3            10.3903953803        5.3622234325      -15.6086902539  PROA      18              0.0000000000
       225        16  ALA       C              13.0424989423        5.9615200452      -14.9923465362  PROA      18              0.0000000000
       226        16  ALA       O              14.0827076061        6.2064969845      -15.6010383752  PROA      18              0.0000000000
       227        17  LEU       N              12.4755325852        6.8832977978      -14.1916779173  PROA      19              0.0000000000
       228        17  LEU       HN             11.5873033297        6.6796552110      -13.7618539430  PROA      19              0.0000000000
       229        17  LEU       CA             13.0298172540        8.1837627457      -13.8665666293  PROA      19              0.0000000000
       230        17  LEU       HA             13.1951641410        8.7258379183      -14.7854251336  PROA      19              0.0000000000
       231        17  LEU       CB             12.0037431481        8.9349780188      -12.9716765594  PROA      19              0.0000000000
       232        17  LEU       HB1            11.9115759593        8.4000614011      -12.0008053823  PROA      19              0.0000000000
       233        17  LEU       HB2            11.0059509737        8.8781526600      -13.4618011475  PROA      19              0.0000000000
       234        17  LEU       CG             12.2792176664       10.4271203007      -12.6998267460  PROA      19              0.0000000000
       235        17  LEU       HG             13.3660320527       10.5701004352      -12.4993146047  PROA      19              0.0000000000
       236        17  LEU       CD1            11.8769523114       11.2793233583      -13.9119520373  PROA      19              0.0000000000
       237        17  LEU       HD11           12.1119344439       12.3497986564      -13.7308860652  PROA      19              0.0000000000
       238        17  LEU       HD12           10.7847122590       11.1945102945      -14.0993671046  PROA      19              0.0000000000
       239        17  LEU       HD13           12.4148419989       10.9418124832      -14.8207610806  PROA      19              0.0000000000
       240        17  LEU       CD2            11.5149878104       10.9035272969      -11.4537627503  PROA      19              0.0000000000
       241        17  LEU       HD21           10.4209037625       10.7760845222      -11.5990799744  PROA      19              0.0000000000
       242        17  LEU       HD22           11.7191609923       11.9788651107      -11.2632416959  PROA      19              0.0000000000
       243        17  LEU       HD23           11.8238536415       10.3233869875      -10.5584148012  PROA      19              0.0000000000
       244        17  LEU       C              14.3704589968        8.0750497112      -13.1527734122  PROA      19              0.0000000000
       245        17  LEU       O              15.3472393724        8.7371366277      -13.4999644669  PROA      19              0.0000000000
       246        18  THR       N              14.4632828661        7.1827704767      -12.1483829762  PROA      20              0.0000000000
       247        18  THR       HN             13.6488745724        6.6668620068      -11.8749199690  PROA      20              0.0000000000
       248        18  THR       CA             15.6964041299        6.9410237806      -11.4039786785  PROA      20              0.0000000000
       249        18  THR       HA             16.0474569284        7.9076559031      -11.0703364441  PROA      20              0.0000000000
       250        18  THR       CB             15.4995199117        6.0951336057      -10.1510894602  PROA      20              0.0000000000
       251        18  THR       HB             15.2970001683        5.0282600479      -10.4065556816  PROA      20              0.0000000000
       252        18  THR       OG1            14.4155655273        6.5887692391       -9.3741031956  PROA      20              0.0000000000
       253        18  THR       HG1            13.5939721721        6.3654848962       -9.8460713741  PROA      20              0.0000000000
       254        18  THR       CG2            16.7412558845        6.2074318883       -9.2563873674  PROA      20              0.0000000000
       255        18  THR       HG21           16.9596788571        7.2729004118       -9.0321705533  PROA      20              0.0000000000
       256        18  THR       HG22           17.6311784139        5.7556339844       -9.7394203910  PROA      20              0.0000000000
       257        18  THR       HG23           16.5623961443        5.6830284323       -8.2937858484  PROA      20              0.0000000000
       258        18  THR       C              16.8170491614        6.3502397609      -12.2503706525  PROA      20              0.0000000000
       259        18  THR       O              17.9542006889        6.8162686193      -12.2246387846  PROA      20              0.0000000000
       260        19  ILE       N              16.5423519457        5.3319941199      -13.0916108787  PROA      21              0.0000000000
       261        19  ILE       HN             15.6342284773        4.9011308427      -13.1059204812  PROA      21              0.0000000000
       262        19  ILE       CA             17.5556210252        4.7842814998      -13.9907903412  PROA      21              0.0000000000
       263        19  ILE       HA             18.4480631804        4.6475654335      -13.3957482703  PROA      21              0.0000000000
       264        19  ILE       CB             17.1999352889        3.3948102399      -14.5100781048  PROA      21              0.0000000000
       265        19  ILE       HB             16.9499816067        2.7811145030      -13.6132618850  PROA      21              0.0000000000
       266        19  ILE       CG2            15.9502460110        3.4313749280      -15.4059620590  PROA      21              0.0000000000
       267        19  ILE       HG21           16.1636022914        3.9152965409      -16.3785035174  PROA      21              0.0000000000
       268        19  ILE       HG22           15.1346078796        3.9922912424      -14.9198864348  PROA      21              0.0000000000
       269        19  ILE       HG23           15.5881980967        2.4019894668      -15.5940276487  PROA      21              0.0000000000
       270        19  ILE       CG1            18.4013560682        2.7142168744      -15.2091362891  PROA      21              0.0000000000
       271        19  ILE       HG11           19.3158353312        2.9284860551      -14.6135855646  PROA      21              0.0000000000
       272        19  ILE       HG12           18.5365157764        3.1564660473      -16.2215436494  PROA      21              0.0000000000
       273        19  ILE       CD             18.2526364592        1.1928417901      -15.3239487204  PROA      21              0.0000000000
       274        19  ILE       HD1            19.1569956344        0.7436391641      -15.7867780384  PROA      21              0.0000000000
       275        19  ILE       HD2            17.3767501472        0.9296823284      -15.9530007836  PROA      21              0.0000000000
       276        19  ILE       HD3            18.1110515502        0.7377970199      -14.3193109525  PROA      21              0.0000000000
       277        19  ILE       C              17.9566240603        5.7488110578      -15.1064346138  PROA      21              0.0000000000
       278        19  ILE       O              19.1188250933        5.8066745633      -15.5161669319  PROA      21              0.0000000000
       279        20  GLN       N              17.0193743962        6.5976800735      -15.5816686702  PROA      22              0.0000000000
       280        20  GLN       HN             16.0596071962        6.4814980771      -15.3136429737  PROA      22              0.0000000000
       281        20  GLN       CA             17.3068649419        7.7267005321      -16.4484010494  PROA      22              0.0000000000
       282        20  GLN       HA             17.8425705715        7.3351066899      -17.3014868571  PROA      22              0.0000000000
       283        20  GLN       CB             15.9925660894        8.3737572491      -16.9600465230  PROA      22              0.0000000000
       284        20  GLN       HB1            15.4194733450        8.7711615229      -16.0949248668  PROA      22              0.0000000000
       285        20  GLN       HB2            15.3725146259        7.5599711495      -17.4024889743  PROA      22              0.0000000000
       286        20  GLN       CG             16.1658590372        9.4893951361      -18.0211968020  PROA      22              0.0000000000
       287        20  GLN       HG1            16.7300060511       10.3439279672      -17.5946559087  PROA      22              0.0000000000
       288        20  GLN       HG2            15.1744504815        9.8704230658      -18.3373045401  PROA      22              0.0000000000
       289        20  GLN       CD             16.9262877497        9.0007080480      -19.2546797755  PROA      22              0.0000000000
       290        20  GLN       OE1            18.1063352090        9.2949359554      -19.4508840745  PROA      22              0.0000000000
       291        20  GLN       NE2            16.2319426318        8.2440271193      -20.1320470084  PROA      22              0.0000000000
       292        20  GLN       HE21           15.2351607183        8.1799891484      -20.0285178033  PROA      22              0.0000000000
       293        20  GLN       HE22           16.7088866235        7.8752834456      -20.9253830538  PROA      22              0.0000000000
       294        20  GLN       C              18.2312418803        8.7648348117      -15.7978796589  PROA      22              0.0000000000
       295        20  GLN       O              19.1514304309        9.2837495175      -16.4275859917  PROA      22              0.0000000000
       296        21  LEU       N              18.0681552260        9.0845736298      -14.4959789876  PROA      23              0.0000000000
       297        21  LEU       HN             17.2651222914        8.7618691585      -13.9867392481  PROA      23              0.0000000000
       298        21  LEU       CA             19.0483282546        9.8848924384      -13.7660828351  PROA      23              0.0000000000
       299        21  LEU       HA             19.1522428249       10.8385898323      -14.2631893920  PROA      23              0.0000000000
       300        21  LEU       CB             18.5914222279       10.1423555072      -12.3031148420  PROA      23              0.0000000000
       301        21  LEU       HB1            18.4466034002        9.1633638643      -11.7992587876  PROA      23              0.0000000000
       302        21  LEU       HB2            17.5983895067       10.6423171663      -12.3160031734  PROA      23              0.0000000000
       303        21  LEU       CG             19.5596856363       10.9802515882      -11.4273483986  PROA      23              0.0000000000
       304        21  LEU       HG             20.6172359946       10.6877756827      -11.6187376054  PROA      23              0.0000000000
       305        21  LEU       CD1            19.4372420353       12.4762915666      -11.7387321060  PROA      23              0.0000000000
       306        21  LEU       HD11           19.6885421018       12.6746442680      -12.8028685655  PROA      23              0.0000000000
       307        21  LEU       HD12           20.1255627028       13.0703559531      -11.1020841537  PROA      23              0.0000000000
       308        21  LEU       HD13           18.3992415698       12.8250508605      -11.5539233644  PROA      23              0.0000000000
       309        21  LEU       CD2            19.3210844467       10.7020995679       -9.9375614764  PROA      23              0.0000000000
       310        21  LEU       HD21           19.5133318201        9.6330809316       -9.7091919818  PROA      23              0.0000000000
       311        21  LEU       HD22           18.2710273546       10.9183494110       -9.6662863748  PROA      23              0.0000000000
       312        21  LEU       HD23           19.9866905270       11.3274724447       -9.3071207380  PROA      23              0.0000000000
       313        21  LEU       C              20.4352904631        9.2485007390      -13.7217522672  PROA      23              0.0000000000
       314        21  LEU       O              21.4472243766        9.8984826104      -13.9762922412  PROA      23              0.0000000000
       315        22  ILE       N              20.5196840546        7.9416845461      -13.4144387255  PROA      24              0.0000000000
       316        22  ILE       HN             19.6806430110        7.4380319183      -13.1993165065  PROA      24              0.0000000000
       317        22  ILE       CA             21.7903527171        7.3091729005      -13.0945235668  PROA      24              0.0000000000
       318        22  ILE       HA             22.4594745539        8.0482246168      -12.6773164367  PROA      24              0.0000000000
       319        22  ILE       CB             21.6002201486        6.2168303894      -12.0448552400  PROA      24              0.0000000000
       320        22  ILE       HB             20.8727759432        5.4597205606      -12.4255901537  PROA      24              0.0000000000
       321        22  ILE       CG2            22.9314335662        5.4898916559      -11.7509911396  PROA      24              0.0000000000
       322        22  ILE       HG21           23.7189400042        6.2088564008      -11.4411462402  PROA      24              0.0000000000
       323        22  ILE       HG22           23.2962098065        4.9238038623      -12.6288387494  PROA      24              0.0000000000
       324        22  ILE       HG23           22.7882238308        4.7605951938      -10.9238431312  PROA      24              0.0000000000
       325        22  ILE       CG1            21.0074098050        6.7908095162      -10.7334403068  PROA      24              0.0000000000
       326        22  ILE       HG11           20.9618937068        5.9528761015      -10.0079516268  PROA      24              0.0000000000
       327        22  ILE       HG12           19.9640851889        7.1325512846      -10.8980544717  PROA      24              0.0000000000
       328        22  ILE       CD             21.8061065585        7.9390651929      -10.1099160419  PROA      24              0.0000000000
       329        22  ILE       HD1            21.7792160753        8.8425888253      -10.7542268527  PROA      24              0.0000000000
       330        22  ILE       HD2            22.8669914009        7.6514313900       -9.9594065011  PROA      24              0.0000000000
       331        22  ILE       HD3            21.3808658913        8.2099152541       -9.1202415137  PROA      24              0.0000000000
       332        22  ILE       C              22.5108174423        6.7701215599      -14.3171617504  PROA      24              0.0000000000
       333        22  ILE       O              23.6251494959        7.1899158671      -14.6320798015  PROA      24              0.0000000000
       334        23  GLN       N              21.9107773180        5.8285241413      -15.0671152121  PROA      25              0.0000000000
       335        23  GLN       HN             20.9724886395        5.5412392840      -14.8667324284  PROA      25              0.0000000000
       336        23  GLN       CA             22.5408924886        5.2460343760      -16.2384896730  PROA      25              0.0000000000
       337        23  GLN       HA             23.6016556031        5.1309009002      -16.0601786999  PROA      25              0.0000000000
       338        23  GLN       CB             21.9249984042        3.8526811354      -16.5519288819  PROA      25              0.0000000000
       339        23  GLN       HB1            22.3790832552        3.4540568396      -17.4897890385  PROA      25              0.0000000000
       340        23  GLN       HB2            20.8328895444        3.9676973291      -16.7358414812  PROA      25              0.0000000000
       341        23  GLN       CG             22.1184813894        2.7800637633      -15.4477028110  PROA      25              0.0000000000
       342        23  GLN       HG1            21.6955783935        1.8101830391      -15.7852899397  PROA      25              0.0000000000
       343        23  GLN       HG2            21.5733055925        3.0858686744      -14.5291334199  PROA      25              0.0000000000
       344        23  GLN       CD             23.5779276742        2.5713655358      -15.0431089683  PROA      25              0.0000000000
       345        23  GLN       OE1            24.0115078008        2.9913281126      -13.9661513450  PROA      25              0.0000000000
       346        23  GLN       NE2            24.3676234917        1.8913129785      -15.8981897273  PROA      25              0.0000000000
       347        23  GLN       HE21           25.3222192181        1.7423106377      -15.6350581773  PROA      25              0.0000000000
       348        23  GLN       HE22           24.0076701750        1.5815979939      -16.7876872523  PROA      25              0.0000000000
       349        23  GLN       C              22.3893189801        6.1327872296      -17.4657344836  PROA      25              0.0000000000
       350        23  GLN       O              23.1979642713        6.0710275198      -18.3913334207  PROA      25              0.0000000000
       351        24  ASN       N              21.3321671907        6.9716684582      -17.4845945438  PROA      26              0.0000000000
       352        24  ASN       HN             20.7558169893        7.0236632629      -16.6688913286  PROA      26              0.0000000000
       353        24  ASN       CA             20.8990305900        7.7625476789      -18.6303867592  PROA      26              0.0000000000
       354        24  ASN       HA             20.1033442829        8.3908979873      -18.2786121708  PROA      26              0.0000000000
       355        24  ASN       CB             21.9462439484        8.7179543061      -19.2730801489  PROA      26              0.0000000000
       356        24  ASN       HB1            21.4515330877        9.3357795280      -20.0543208069  PROA      26              0.0000000000
       357        24  ASN       HB2            22.7459944245        8.1351521290      -19.7685594852  PROA      26              0.0000000000
       358        24  ASN       CG             22.6131571848        9.6884500685      -18.2999561306  PROA      26              0.0000000000
       359        24  ASN       OD1            23.7355704567       10.1320127546      -18.5706458509  PROA      26              0.0000000000
       360        24  ASN       ND2            21.9710224682       10.0291559200      -17.1651184405  PROA      26              0.0000000000
       361        24  ASN       HD21           22.4105082520       10.7115392643      -16.5736624833  PROA      26              0.0000000000
       362        24  ASN       HD22           21.0502375461        9.6922839256      -16.9701252760  PROA      26              0.0000000000
       363        24  ASN       C              20.2167166655        6.8884374312      -19.6638724244  PROA      26              0.0000000000
       364        24  ASN       O              20.2538474329        7.1541611183      -20.8611964898  PROA      26              0.0000000000
       365        25  HSD       N              19.5726070844        5.8021877553      -19.2097044312  PROA      27              0.0000000000
       366        25  HSD       HN             19.5169439011        5.6207045262      -18.2314105041  PROA      27              0.0000000000
       367        25  HSD       CA             18.9355341417        4.8293332935      -20.0688158045  PROA      27              0.0000000000
       368        25  HSD       HA             18.8834105346        5.1896344754      -21.0874021412  PROA      27              0.0000000000
       369        25  HSD       CB             19.6906161788        3.4798799639      -20.0358884108  PROA      27              0.0000000000
       370        25  HSD       HB1            19.1158882067        2.6956572292      -20.5749134840  PROA      27              0.0000000000
       371        25  HSD       HB2            19.8089439346        3.1514246659      -18.9798388435  PROA      27              0.0000000000
       372        25  HSD       ND1            22.1085658627        2.7616749673      -20.3704728043  PROA      27              0.0000000000
       373        25  HSD       HD1            22.1104429444        1.9775008999      -19.7382400206  PROA      27              0.0000000000
       374        25  HSD       CG             21.0458901433        3.5758985568      -20.6846355924  PROA      27              0.0000000000
       375        25  HSD       CE1            23.1404788531        3.1216774513      -21.1663488494  PROA      27              0.0000000000
       376        25  HSD       HE1            24.1096554733        2.6169695087      -21.1183784865  PROA      27              0.0000000000
       377        25  HSD       NE2            22.8230931365        4.1256217168      -21.9717141819  PROA      27              0.0000000000
       378        25  HSD       CD2            21.4945505730        4.4035650979      -21.6691590773  PROA      27              0.0000000000
       379        25  HSD       HD2            20.9551328882        5.1675318761      -22.2154694408  PROA      27              0.0000000000
       380        25  HSD       C              17.5186296737        4.6205359565      -19.6061276039  PROA      27              0.0000000000
       381        25  HSD       O              17.2784375576        4.2805596150      -18.4529894917  PROA      27              0.0000000000
       382        26  PHE       N              16.5359224787        4.8472434106      -20.4928539762  PROA      28              0.0000000000
       383        26  PHE       HN             16.7532974206        5.1541627894      -21.4244264890  PROA      28              0.0000000000
       384        26  PHE       CA             15.1352401445        4.5821508955      -20.2361103874  PROA      28              0.0000000000
       385        26  PHE       HA             14.9019153011        4.9962855940      -19.2636947107  PROA      28              0.0000000000
       386        26  PHE       CB             14.2711922529        5.2912907216      -21.3121048747  PROA      28              0.0000000000
       387        26  PHE       HB1            14.5197866350        4.8759770939      -22.3139680978  PROA      28              0.0000000000
       388        26  PHE       HB2            14.5068279422        6.3759336400      -21.3199273339  PROA      28              0.0000000000
       389        26  PHE       CG             12.7936997123        5.1625036966      -21.0857071141  PROA      28              0.0000000000
       390        26  PHE       CD1            12.2111709192        5.7543143419      -19.9551790252  PROA      28              0.0000000000
       391        26  PHE       HD1            12.8311316781        6.2842927557      -19.2467149976  PROA      28              0.0000000000
       392        26  PHE       CE1            10.8294948829        5.6898200553      -19.7549596871  PROA      28              0.0000000000
       393        26  PHE       HE1            10.3923300152        6.1645780197      -18.8913185247  PROA      28              0.0000000000
       394        26  PHE       CZ             10.0214609063        5.0251011391      -20.6834505086  PROA      28              0.0000000000
       395        26  PHE       HZ              8.9525167948        4.9848177259      -20.5490781694  PROA      28              0.0000000000
       396        26  PHE       CD2            11.9757115044        4.4876712186      -22.0060122900  PROA      28              0.0000000000
       397        26  PHE       HD2            12.4113823638        4.0311829292      -22.8831276072  PROA      28              0.0000000000
       398        26  PHE       CE2            10.5946783286        4.4090676890      -21.7993227433  PROA      28              0.0000000000
       399        26  PHE       HE2             9.9698333994        3.8857584679      -22.5083429144  PROA      28              0.0000000000
       400        26  PHE       C              14.8348749506        3.0848674212      -20.1669517342  PROA      28              0.0000000000
       401        26  PHE       O              15.5312193746        2.2681690472      -20.7659687853  PROA      28              0.0000000000
       402        27  VAL       N              13.7860925303        2.6815558297      -19.4246888639  PROA      29              0.0000000000
       403        27  VAL       HN             13.2162205559        3.3413876037      -18.9449971884  PROA      29              0.0000000000
       404        27  VAL       CA             13.3505930416        1.2980733431      -19.3655664508  PROA      29              0.0000000000
       405        27  VAL       HA             13.9600657383        0.6880378902      -20.0148366100  PROA      29              0.0000000000
       406        27  VAL       CB             13.4649159169        0.7009327103      -17.9649899805  PROA      29              0.0000000000
       407        27  VAL       HB             12.9326009722        1.3565229672      -17.2359018114  PROA      29              0.0000000000
       408        27  VAL       CG1            12.8611938350       -0.7172758747      -17.9021924510  PROA      29              0.0000000000
       409        27  VAL       HG11           13.0232283456       -1.1502405486      -16.8916415938  PROA      29              0.0000000000
       410        27  VAL       HG12           13.3472945293       -1.3820330798      -18.6468651460  PROA      29              0.0000000000
       411        27  VAL       HG13           11.7688111602       -0.7023496630      -18.0852321275  PROA      29              0.0000000000
       412        27  VAL       CG2            14.9558929998        0.6274240257      -17.5861042721  PROA      29              0.0000000000
       413        27  VAL       HG21           15.0690687810        0.2531688915      -16.5475627267  PROA      29              0.0000000000
       414        27  VAL       HG22           15.4423534453        1.6226744510      -17.6536096850  PROA      29              0.0000000000
       415        27  VAL       HG23           15.4944576398       -0.0658066347      -18.2644664408  PROA      29              0.0000000000
       416        27  VAL       C              11.9335370593        1.1995354844      -19.8990071777  PROA      29              0.0000000000
       417        27  VAL       O              10.9866733411        1.7720340976      -19.3577302754  PROA      29              0.0000000000
       418        28  ASP       N              11.7584774068        0.4504512749      -21.0055451212  PROA      30              0.0000000000
       419        28  ASP       HN             12.5439165101        0.0639392733      -21.4895884754  PROA      30              0.0000000000
       420        28  ASP       CA             10.4667764705        0.1540398349      -21.5887832097  PROA      30              0.0000000000
       421        28  ASP       HA              9.7168102292        0.8092072620      -21.1674234825  PROA      30              0.0000000000
       422        28  ASP       CB             10.5174117517        0.4111657032      -23.1290058326  PROA      30              0.0000000000
       423        28  ASP       HB1            10.8539384287        1.4550494876      -23.3046505510  PROA      30              0.0000000000
       424        28  ASP       HB2             9.4930838024        0.3134284539      -23.5469733347  PROA      30              0.0000000000
       425        28  ASP       CG             11.4253559007       -0.5074472539      -23.9235649511  PROA      30              0.0000000000
       426        28  ASP       OD1            12.2017756057       -1.3054508862      -23.3438806458  PROA      30              0.0000000000
       427        28  ASP       OD2            11.3900525439       -0.4283890225      -25.1808570656  PROA      30              0.0000000000
       428        28  ASP       C              10.0412850643       -1.2788067171      -21.2508172324  PROA      30              0.0000000000
       429        28  ASP       O               8.9186942840       -1.7008593359      -21.5447033564  PROA      30              0.0000000000
       430        29  GLU       N              10.9241761574       -2.0600003799      -20.6013751668  PROA      31              0.0000000000
       431        29  GLU       HN             11.8328963185       -1.7007012901      -20.4139809929  PROA      31              0.0000000000
       432        29  GLU       CA             10.6709493911       -3.4193651420      -20.1713635983  PROA      31              0.0000000000
       433        29  GLU       HA             10.0509103375       -3.9056377720      -20.9108922535  PROA      31              0.0000000000
       434        29  GLU       CB             11.9793843382       -4.2373885709      -20.0483505424  PROA      31              0.0000000000
       435        29  GLU       HB1            11.7238952976       -5.1943092760      -19.5446174149  PROA      31              0.0000000000
       436        29  GLU       HB2            12.7018664252       -3.6849431245      -19.4072195095  PROA      31              0.0000000000
       437        29  GLU       CG             12.6432831523       -4.6228900430      -21.3903031278  PROA      31              0.0000000000
       438        29  GLU       HG1            13.0848532633       -3.7343982621      -21.8843755769  PROA      31              0.0000000000
       439        29  GLU       HG2            11.8826029929       -5.0531137299      -22.0753881230  PROA      31              0.0000000000
       440        29  GLU       CD             13.7282688866       -5.6553691128      -21.1597309247  PROA      31              0.0000000000
       441        29  GLU       OE1            13.5537488366       -6.8418981657      -21.5470012589  PROA      31              0.0000000000
       442        29  GLU       OE2            14.7636984955       -5.3170967686      -20.5322025629  PROA      31              0.0000000000
       443        29  GLU       C               9.9327746118       -3.5082181228      -18.8418020123  PROA      31              0.0000000000
       444        29  GLU       O              10.1099050401       -2.6863385787      -17.9475961408  PROA      31              0.0000000000
       445        30  TYR       N               9.0900011260       -4.5433436832      -18.6767688983  PROA      32              0.0000000000
       446        30  TYR       HN              8.9333491317       -5.1846001812      -19.4331824256  PROA      32              0.0000000000
       447        30  TYR       CA              8.3757060938       -4.8465165952      -17.4505163915  PROA      32              0.0000000000
       448        30  TYR       HA              7.8067742452       -3.9720147711      -17.1717338720  PROA      32              0.0000000000
       449        30  TYR       CB              7.4147222560       -6.0260148535      -17.7567237640  PROA      32              0.0000000000
       450        30  TYR       HB1             8.0365287042       -6.8814593448      -18.1000684470  PROA      32              0.0000000000
       451        30  TYR       HB2             6.7467619458       -5.7331145303      -18.5963871400  PROA      32              0.0000000000
       452        30  TYR       CG              6.5572138132       -6.5122292418      -16.6132637384  PROA      32              0.0000000000
       453        30  TYR       CD1             5.2888317896       -5.9499006978      -16.4275298856  PROA      32              0.0000000000
       454        30  TYR       HD1             4.9803079796       -5.1360930870      -17.0592961462  PROA      32              0.0000000000
       455        30  TYR       CE1             4.4075340056       -6.4573512486      -15.4667154165  PROA      32              0.0000000000
       456        30  TYR       HE1             3.4305358611       -6.0119611963      -15.3394409671  PROA      32              0.0000000000
       457        30  TYR       CZ              4.7909061915       -7.5437864206      -14.6782673750  PROA      32              0.0000000000
       458        30  TYR       OH              3.8793337629       -8.0423676172      -13.7295043873  PROA      32              0.0000000000
       459        30  TYR       HH              4.3544893447       -8.6604449051      -13.1321846160  PROA      32              0.0000000000
       460        30  TYR       CD2             6.9352325648       -7.6081669318      -15.8144186977  PROA      32              0.0000000000
       461        30  TYR       HD2             7.8980631062       -8.0735009447      -15.9699694759  PROA      32              0.0000000000
       462        30  TYR       CE2             6.0570984793       -8.1196817646      -14.8453180560  PROA      32              0.0000000000
       463        30  TYR       HE2             6.3511652562       -8.9665251634      -14.2441983951  PROA      32              0.0000000000
       464        30  TYR       C               9.2679801555       -5.1841499165      -16.2628609992  PROA      32              0.0000000000
       465        30  TYR       O              10.0989314451       -6.0925141985      -16.3402732283  PROA      32              0.0000000000
       466        31  ASP       N               9.0707245872       -4.4794334845      -15.1302627658  PROA      33              0.0000000000
       467        31  ASP       HN              8.4723350019       -3.6741921396      -15.1326151068  PROA      33              0.0000000000
       468        31  ASP       CA              9.8026216015       -4.7455108568      -13.9107121979  PROA      33              0.0000000000
       469        31  ASP       HA              9.7770274079       -5.8114352135      -13.7205930855  PROA      33              0.0000000000
       470        31  ASP       CB             11.2856694146       -4.2994134466      -14.1238534162  PROA      33              0.0000000000
       471        31  ASP       HB1            11.3174367137       -3.2152144488      -14.3419458831  PROA      33              0.0000000000
       472        31  ASP       HB2            11.7092518838       -4.8192127283      -15.0073441677  PROA      33              0.0000000000
       473        31  ASP       CG             12.1934345203       -4.6140310460      -12.9644952934  PROA      33              0.0000000000
       474        31  ASP       OD1            11.8320384422       -5.4298600035      -12.0886951370  PROA      33              0.0000000000
       475        31  ASP       OD2            13.3526611154       -4.1240789408      -12.9597483601  PROA      33              0.0000000000
       476        31  ASP       C               9.1444084631       -4.0564944705      -12.6932321390  PROA      33              0.0000000000
       477        31  ASP       O               9.6284392147       -3.0082002187      -12.2546058049  PROA      33              0.0000000000
       478        32  PRO       N               8.0411533619       -4.5542486873      -12.1092284353  PROA      34              0.0000000000
       479        32  PRO       CD              7.1025311008       -5.4617585146      -12.7749817438  PROA      34              0.0000000000
       480        32  PRO       HD1             7.5419773395       -6.4795718827      -12.8250718943  PROA      34              0.0000000000
       481        32  PRO       HD2             6.8475817546       -5.1074949712      -13.7994186412  PROA      34              0.0000000000
       482        32  PRO       CA              7.5226084221       -4.1063869174      -10.8186695285  PROA      34              0.0000000000
       483        32  PRO       HA              7.1984791076       -3.0792106259      -10.9349389846  PROA      34              0.0000000000
       484        32  PRO       CB              6.3757162244       -5.0688252820      -10.5181890200  PROA      34              0.0000000000
       485        32  PRO       HB1             5.5968736389       -4.5988774633       -9.8813302408  PROA      34              0.0000000000
       486        32  PRO       HB2             6.7376656158       -5.9990953544      -10.0201337339  PROA      34              0.0000000000
       487        32  PRO       CG              5.8461304709       -5.4544422719      -11.8998706077  PROA      34              0.0000000000
       488        32  PRO       HG1             5.3262255824       -6.4344206983      -11.8973997228  PROA      34              0.0000000000
       489        32  PRO       HG2             5.1435428825       -4.6765287177      -12.2656936155  PROA      34              0.0000000000
       490        32  PRO       C               8.5420255211       -4.1618869777       -9.7049354955  PROA      34              0.0000000000
       491        32  PRO       O               9.2035594882       -5.2071812478       -9.5595780937  PROA      34              0.0000000000
       492        32  PRO       QQH6            7.8018267655       -4.1215883839      -10.5136177768  PROA      34              0.0000000000
       493        33  THR       N               8.6196045576       -3.0692023205       -8.9352520457  PROA      35              0.0000000000
       494        33  THR       HN              8.0774806578       -2.2413978128       -9.2062261776  PROA      35              0.0000000000
       495        33  THR       CA              9.6129264826       -2.8939042330       -7.8842962473  PROA      35              0.0000000000
       496        33  THR       HA             10.5032573618       -3.4705471965       -8.1491812058  PROA      35              0.0000000000
       497        33  THR       CB              9.9887879760       -1.3846134405       -7.7958024166  PROA      35              0.0000000000
       498        33  THR       HB              9.1007603006       -0.8294238108       -7.4877758227  PROA      35              0.0000000000
       499        33  THR       OG1            10.2584612452       -0.9176373947       -9.1180505762  PROA      35              0.0000000000
       500        33  THR       HG1            11.0034440418       -1.4328478042       -9.5199183315  PROA      35              0.0000000000
       501        33  THR       CG2            11.1457881418       -1.0516254011       -6.8608840412  PROA      35              0.0000000000
       502        33  THR       HG21           11.4618831247       -0.0231704139       -7.0525544136  PROA      35              0.0000000000
       503        33  THR       HG22           12.0037317173       -1.7159663390       -7.0154628193  PROA      35              0.0000000000
       504        33  THR       HG23           10.8372824313       -1.1089050011       -5.8136211383  PROA      35              0.0000000000
       505        33  THR       C               9.0931588132       -3.3704487124       -6.5198415276  PROA      35              0.0000000000
       506        33  THR       O               7.9316414020       -3.1612631599       -6.1610833991  PROA      35              0.0000000000
       507        34  ILE       N              10.0425102124       -3.9641878300       -5.7568229595  PROA      36              0.0000000000
       508        34  ILE       HN             11.0016521542       -4.0865146878       -6.1108556472  PROA      36              0.0000000000
       509        34  ILE       CA              9.8752351427       -4.1956938116       -4.3680740223  PROA      36              0.0000000000
       510        34  ILE       HA              8.8334009594       -4.1855272496       -4.0987600905  PROA      36              0.0000000000
       511        34  ILE       QQH7            9.9210517843       -4.1322843232       -4.7484523562  PROA      36              0.0000000000
       512        34  ILE       CB             10.5238373941       -5.4950465709       -3.9253747358  PROA      36              0.0000000000
       513        34  ILE       HB             11.5972093234       -5.5206342740       -4.2320212075  PROA      36              0.0000000000
       514        34  ILE       CG2            10.4727243855       -5.6199465261       -2.3924121209  PROA      36              0.0000000000
       515        34  ILE       HG21           11.0856883092       -4.8471687627       -1.8825069354  PROA      36              0.0000000000
       516        34  ILE       HG22           10.8696276576       -6.6092831478       -2.0858949547  PROA      36              0.0000000000
       517        34  ILE       HG23            9.4238844938       -5.5345409247       -2.0374621917  PROA      36              0.0000000000
       518        34  ILE       CG1             9.8389793682       -6.6971830202       -4.6099168862  PROA      36              0.0000000000
       519        34  ILE       HG11           10.2795948248       -7.6279381971       -4.1944789351  PROA      36              0.0000000000
       520        34  ILE       HG12           10.0906220948       -6.6783118300       -5.6942750873  PROA      36              0.0000000000
       521        34  ILE       CD              8.3152987617       -6.7589518046       -4.4477084783  PROA      36              0.0000000000
       522        34  ILE       HD1             7.9212319413       -7.7199531015       -4.8420054937  PROA      36              0.0000000000
       523        34  ILE       HD2             7.8186371549       -5.9450795983       -5.0163837761  PROA      36              0.0000000000
       524        34  ILE       HD3             8.0148307483       -6.6843301044       -3.3815988390  PROA      36              0.0000000000
       525        34  ILE       C              10.5208783270       -3.0139936722       -3.6805000085  PROA      36              0.0000000000
       526        34  ILE       O               9.8636776105       -2.3172875081       -2.9179781511  PROA      36              0.0000000000
       527        35  GLU       N              11.8006619645       -2.7430037577       -3.9784410100  PROA      37              0.0000000000
       528        35  GLU       HN             12.2844886309       -3.2927394147       -4.6660303813  PROA      37              0.0000000000
       529        35  GLU       CA             12.5590425114       -1.6588192698       -3.3912697780  PROA      37              0.0000000000
       530        35  GLU       HA             12.0727554550       -0.7202793726       -3.6183410577  PROA      37              0.0000000000
       531        35  GLU       CB             12.7594936258       -1.8234214300       -1.8576034512  PROA      37              0.0000000000
       532        35  GLU       HB1            13.3357482195       -2.7543888600       -1.6590413497  PROA      37              0.0000000000
       533        35  GLU       HB2            11.7652711756       -1.9636701255       -1.3825380603  PROA      37              0.0000000000
       534        35  GLU       CG             13.4368753598       -0.6123436866       -1.1695793731  PROA      37              0.0000000000
       535        35  GLU       HG1            12.7537777470        0.2634841767       -1.1825832421  PROA      37              0.0000000000
       536        35  GLU       HG2            14.3665722544       -0.3151274293       -1.6939056569  PROA      37              0.0000000000
       537        35  GLU       CD             13.7808599914       -0.9267649443        0.2760742551  PROA      37              0.0000000000
       538        35  GLU       OE1            12.8624405927       -0.8865103586        1.1351029645  PROA      37              0.0000000000
       539        35  GLU       OE2            14.9726477938       -1.2240000472        0.5661017103  PROA      37              0.0000000000
       540        35  GLU       C              13.9206298073       -1.6923882006       -4.0566705437  PROA      37              0.0000000000
       541        35  GLU       O              14.7147163123       -2.6060203853       -3.8256888487  PROA      37              0.0000000000
       542        36  ASP       N              14.2280977450       -0.7136321546       -4.9208567108  PROA      38              0.0000000000
       543        36  ASP       HN             13.6077190858        0.0679906153       -5.0462808845  PROA      38              0.0000000000
       544        36  ASP       CA             15.4555853180       -0.6974628450       -5.6930263615  PROA      38              0.0000000000
       545        36  ASP       HA             16.0102114866       -1.6047076887       -5.5146577694  PROA      38              0.0000000000
       546        36  ASP       CB             15.1935724972       -0.5768787653       -7.2186892465  PROA      38              0.0000000000
       547        36  ASP       HB1            16.1181123609       -0.2707369701       -7.7554344094  PROA      38              0.0000000000
       548        36  ASP       HB2            14.4105422149        0.1878939873       -7.3945972366  PROA      38              0.0000000000
       549        36  ASP       CG             14.7433906317       -1.8774965094       -7.8484298492  PROA      38              0.0000000000
       550        36  ASP       OD1            14.7751526135       -2.9634293369       -7.2175293201  PROA      38              0.0000000000
       551        36  ASP       OD2            14.4173839580       -1.8385444257       -9.0653552798  PROA      38              0.0000000000
       552        36  ASP       C              16.3684948068        0.4154318924       -5.2044785177  PROA      38              0.0000000000
       553        36  ASP       O              15.9330807499        1.4421942006       -4.6874518533  PROA      38              0.0000000000
       554        37  SER       N              17.6876031669        0.1949201417       -5.3173671192  PROA      39              0.0000000000
       555        37  SER       HN             18.0029029763       -0.6363309520       -5.7820538128  PROA      39              0.0000000000
       556        37  SER       CA             18.6981967824        1.0338646224       -4.6905473156  PROA      39              0.0000000000
       557        37  SER       HA             18.2255744055        1.8588668694       -4.1749563314  PROA      39              0.0000000000
       558        37  SER       CB             19.4842312987        0.2115162856       -3.6336981558  PROA      39              0.0000000000
       559        37  SER       HB1            19.8925938540       -0.6912868488       -4.1317198690  PROA      39              0.0000000000
       560        37  SER       HB2            18.7679536239       -0.1278903281       -2.8526472363  PROA      39              0.0000000000
       561        37  SER       OG             20.5569831099        0.9218576018       -3.0152772724  PROA      39              0.0000000000
       562        37  SER       HG1            20.1587420853        1.7219152202       -2.5993460748  PROA      39              0.0000000000
       563        37  SER       C              19.6342864005        1.6457455819       -5.7177965685  PROA      39              0.0000000000
       564        37  SER       O              20.1656243947        0.9707113066       -6.5976271083  PROA      39              0.0000000000
       565        38  TYR       N              19.8362775170        2.9720363319       -5.6436685382  PROA      40              0.0000000000
       566        38  TYR       HN             19.3805363919        3.5128495648       -4.9324547890  PROA      40              0.0000000000
       567        38  TYR       CA             20.6193849354        3.7450405353       -6.5855381051  PROA      40              0.0000000000
       568        38  TYR       HA             21.3198283936        3.1074263022       -7.1070117496  PROA      40              0.0000000000
       569        38  TYR       CB             19.7042981707        4.5060621984       -7.5766733076  PROA      40              0.0000000000
       570        38  TYR       HB1            20.2811858355        5.2283261146       -8.1865225282  PROA      40              0.0000000000
       571        38  TYR       HB2            18.9385504588        5.0799741731       -7.0113437404  PROA      40              0.0000000000
       572        38  TYR       CG             18.9741168829        3.5883927043       -8.5152060962  PROA      40              0.0000000000
       573        38  TYR       CD1            17.6794678914        3.1362442196       -8.2013874827  PROA      40              0.0000000000
       574        38  TYR       HD1            17.2533795821        3.3640735797       -7.2342392761  PROA      40              0.0000000000
       575        38  TYR       CE1            16.9115969442        2.4569326249       -9.1549062790  PROA      40              0.0000000000
       576        38  TYR       HE1            15.9059793992        2.1516158457       -8.9090279010  PROA      40              0.0000000000
       577        38  TYR       CZ             17.4355770985        2.2240975353      -10.4304371862  PROA      40              0.0000000000
       578        38  TYR       OH             16.6561786011        1.5970404486      -11.4162580828  PROA      40              0.0000000000
       579        38  TYR       HH             15.8296355734        1.2900231923      -10.9952244838  PROA      40              0.0000000000
       580        38  TYR       CD2            19.5024034072        3.3119967266       -9.7882857399  PROA      40              0.0000000000
       581        38  TYR       HD2            20.4911821192        3.6594847705      -10.0508334696  PROA      40              0.0000000000
       582        38  TYR       CE2            18.7331170696        2.6367950093      -10.7443331514  PROA      40              0.0000000000
       583        38  TYR       HE2            19.1332405346        2.4502676064      -11.7299328848  PROA      40              0.0000000000
       584        38  TYR       C              21.4324130881        4.7878486350       -5.8401255304  PROA      40              0.0000000000
       585        38  TYR       O              21.1383704745        5.1167829329       -4.6916403000  PROA      40              0.0000000000
       586        39  ARG       N              22.4816888538        5.3547033678       -6.4636308073  PROA      41              0.0000000000
       587        39  ARG       HN             22.8023376634        5.0330260895       -7.3550541946  PROA      41              0.0000000000
       588        39  ARG       CA             23.2112605921        6.4490373449       -5.8490597696  PROA      41              0.0000000000
       589        39  ARG       HA             22.4815521941        7.0941547787       -5.3779574940  PROA      41              0.0000000000
       590        39  ARG       CB             24.2045649228        5.9866395326       -4.7493909805  PROA      41              0.0000000000
       591        39  ARG       HB1            23.5911155029        5.6909619383       -3.8696477740  PROA      41              0.0000000000
       592        39  ARG       HB2            24.8345504196        6.8364323979       -4.4095188584  PROA      41              0.0000000000
       593        39  ARG       CG             25.1024196233        4.7964131211       -5.1527152673  PROA      41              0.0000000000
       594        39  ARG       HG1            25.6695028263        5.0751244098       -6.0688009336  PROA      41              0.0000000000
       595        39  ARG       HG2            24.4765832596        3.9139352183       -5.4127520139  PROA      41              0.0000000000
       596        39  ARG       CD             26.1148472636        4.3908860419       -4.0714613293  PROA      41              0.0000000000
       597        39  ARG       HD1            26.7487826386        5.2703790002       -3.8118232761  PROA      41              0.0000000000
       598        39  ARG       HD2            26.7636804734        3.5556774096       -4.4197309996  PROA      41              0.0000000000
       599        39  ARG       NE             25.3140754000        3.9308130900       -2.8937942632  PROA      41              0.0000000000
       600        39  ARG       HE             24.3473349706        3.6768172658       -3.0391642306  PROA      41              0.0000000000
       601        39  ARG       CZ             25.6595584651        4.0957948756       -1.6257923788  PROA      41              0.0000000000
       602        39  ARG       NH1            26.8411440543        4.5425284715       -1.2732876151  PROA      41              0.0000000000
       603        39  ARG       HH11           27.0868636906        4.6587335494       -0.2986114392  PROA      41              0.0000000000
       604        39  ARG       HH12           27.5617093939        4.6613650099       -1.9647430967  PROA      41              0.0000000000
       605        39  ARG       NH2            24.7923420149        3.8032012002       -0.6814766002  PROA      41              0.0000000000
       606        39  ARG       HH21           23.8788267308        3.4547550238       -0.8969630661  PROA      41              0.0000000000
       607        39  ARG       HH22           25.0004040816        4.0554804807        0.2795600376  PROA      41              0.0000000000
       608        39  ARG       C              23.9186419795        7.3515483198       -6.8430224997  PROA      41              0.0000000000
       609        39  ARG       O              24.2297524125        6.9655025959       -7.9690180140  PROA      41              0.0000000000
       610        40  LYS       N              24.1780339693        8.6062776661       -6.4314527711  PROA      42              0.0000000000
       611        40  LYS       HN             23.9025234901        8.8904763565       -5.5066863714  PROA      42              0.0000000000
       612        40  LYS       CA             24.8299589273        9.6160700338       -7.2405257591  PROA      42              0.0000000000
       613        40  LYS       HA             25.5159144625        9.1372070558       -7.9193086500  PROA      42              0.0000000000
       614        40  LYS       CB             23.7759495212       10.4536280512       -8.0196676022  PROA      42              0.0000000000
       615        40  LYS       HB1            23.0686657601       10.9109532126       -7.2938559113  PROA      42              0.0000000000
       616        40  LYS       HB2            23.1899750689        9.7368092181       -8.6334322508  PROA      42              0.0000000000
       617        40  LYS       CG             24.3158599107       11.5472119639       -8.9636451574  PROA      42              0.0000000000
       618        40  LYS       HG1            25.0541428339       11.0884713413       -9.6596882996  PROA      42              0.0000000000
       619        40  LYS       HG2            24.8407701146       12.3318871246       -8.3746647858  PROA      42              0.0000000000
       620        40  LYS       CD             23.1795245632       12.2006698964       -9.7747561152  PROA      42              0.0000000000
       621        40  LYS       HD1            22.4119703222       12.5685831973       -9.0554110685  PROA      42              0.0000000000
       622        40  LYS       HD2            22.6872722684       11.4235078297      -10.4022227204  PROA      42              0.0000000000
       623        40  LYS       CE             23.5821649685       13.3925971796      -10.6620613445  PROA      42              0.0000000000
       624        40  LYS       HE1            24.0756276108       14.1851464350      -10.0607084703  PROA      42              0.0000000000
       625        40  LYS       HE2            22.6648459770       13.8101115413      -11.1356309612  PROA      42              0.0000000000
       626        40  LYS       NZ             24.4970623542       12.9955376922      -11.7405429877  PROA      42              0.0000000000
       627        40  LYS       HZ1            24.0839232968       12.1867237398      -12.2694346588  PROA      42              0.0000000000
       628        40  LYS       HZ2            25.4309230955       12.6811191335      -11.3753806095  PROA      42              0.0000000000
       629        40  LYS       HZ3            24.6865024162       13.7835574156      -12.4106420104  PROA      42              0.0000000000
       630        40  LYS       C              25.6385632595       10.5111007933       -6.3198644058  PROA      42              0.0000000000
       631        40  LYS       O              25.2937909909       10.6805054919       -5.1568332203  PROA      42              0.0000000000
       632        41  GLN       N              26.7480721608       11.1059205790       -6.7876718530  PROA      43              0.0000000000
       633        41  GLN       HN             27.0810138498       10.8742956727       -7.7115041706  PROA      43              0.0000000000
       634        41  GLN       CA             27.4947733693       12.0863437453       -6.0186459908  PROA      43              0.0000000000
       635        41  GLN       HA             27.0388690172       12.2088187748       -5.0469163857  PROA      43              0.0000000000
       636        41  GLN       CB             28.9593059229       11.6519473059       -5.7512842444  PROA      43              0.0000000000
       637        41  GLN       HB1            29.5311894286       12.5343550621       -5.3829531757  PROA      43              0.0000000000
       638        41  GLN       HB2            29.4156886608       11.3148091656       -6.7089047681  PROA      43              0.0000000000
       639        41  GLN       CG             29.0478688294       10.5274333912       -4.6879557027  PROA      43              0.0000000000
       640        41  GLN       HG1            28.4748983199        9.6412171874       -5.0371189489  PROA      43              0.0000000000
       641        41  GLN       HG2            28.5949667250       10.8739717028       -3.7359966423  PROA      43              0.0000000000
       642        41  GLN       CD             30.4729986631       10.0590359551       -4.3867238442  PROA      43              0.0000000000
       643        41  GLN       OE1            30.7331715018        8.8631616168       -4.2271174533  PROA      43              0.0000000000
       644        41  GLN       NE2            31.4266673367       11.0063013694       -4.2577224028  PROA      43              0.0000000000
       645        41  GLN       HE21           32.3571813384       10.7011178195       -4.0778342268  PROA      43              0.0000000000
       646        41  GLN       HE22           31.1894496727       11.9666507500       -4.3701501216  PROA      43              0.0000000000
       647        41  GLN       C              27.4395893051       13.4618839763       -6.6565221276  PROA      43              0.0000000000
       648        41  GLN       O              27.7289792667       13.6323730818       -7.8402127840  PROA      43              0.0000000000
       649        42  VAL       N              27.0475683737       14.4814942033       -5.8710622525  PROA      44              0.0000000000
       650        42  VAL       HN             26.8418391583       14.3077907649       -4.9021925484  PROA      44              0.0000000000
       651        42  VAL       CA             26.9525589938       15.8636294156       -6.3145138153  PROA      44              0.0000000000
       652        42  VAL       HA             27.3894116769       15.9562769213       -7.2996846163  PROA      44              0.0000000000
       653        42  VAL       CB             25.5156655665       16.3847073842       -6.3801194522  PROA      44              0.0000000000
       654        42  VAL       HB             25.5126820195       17.4339012448       -6.7669605098  PROA      44              0.0000000000
       655        42  VAL       CG1            24.7147710079       15.5306916920       -7.3817954794  PROA      44              0.0000000000
       656        42  VAL       HG11           24.6278510029       14.4817987919       -7.0286966728  PROA      44              0.0000000000
       657        42  VAL       HG12           25.2046111598       15.5355369091       -8.3783426640  PROA      44              0.0000000000
       658        42  VAL       HG13           23.6898150975       15.9469735424       -7.4834531162  PROA      44              0.0000000000
       659        42  VAL       CG2            24.8367194747       16.3843839932       -4.9951979484  PROA      44              0.0000000000
       660        42  VAL       HG21           23.7706686188       16.6810076955       -5.1065400067  PROA      44              0.0000000000
       661        42  VAL       HG22           25.3101428791       17.1125980403       -4.3057266872  PROA      44              0.0000000000
       662        42  VAL       HG23           24.8638695766       15.3757661189       -4.5324831537  PROA      44              0.0000000000
       663        42  VAL       C              27.7718152925       16.7526400205       -5.4031729536  PROA      44              0.0000000000
       664        42  VAL       O              28.6948593462       16.3043252722       -4.7177981283  PROA      44              0.0000000000
       665        43  CYS       N              28.9615507647       15.3477991519       -1.9687950172  PROA      51              0.0000000000
       666        43  CYS       HN             28.9496798760       15.8031526793       -2.8687092166  PROA      51              0.0000000000
       667        43  CYS       CA             27.6891872547       15.0461462535       -1.3623831008  PROA      51              0.0000000000
       668        43  CYS       HA             27.8751302054       14.8599300679       -0.3149651259  PROA      51              0.0000000000
       669        43  CYS       CB             26.6529496273       16.1935615047       -1.5033177347  PROA      51              0.0000000000
       670        43  CYS       HB1            25.6649654205       15.8585256404       -1.1172779753  PROA      51              0.0000000000
       671        43  CYS       HB2            26.5311384784       16.4109342085       -2.5854170192  PROA      51              0.0000000000
       672        43  CYS       SG             27.1513833792       17.7200097726       -0.6406680086  PROA      51              0.0000000000
       673        43  CYS       HG1            26.7154402328       17.3682048474        0.5636576281  PROA      51              0.0000000000
       674        43  CYS       C              27.1214562218       13.7813090207       -1.9661038001  PROA      51              0.0000000000
       675        43  CYS       O              26.7768493211       13.7272904434       -3.1465476737  PROA      51              0.0000000000
       676        44  LEU       N              26.9986857898       12.7082876314       -1.1626821828  PROA      52              0.0000000000
       677        44  LEU       HN             27.2712342069       12.7535603457       -0.2065750460  PROA      52              0.0000000000
       678        44  LEU       CA             26.3997398007       11.4630674497       -1.5997969227  PROA      52              0.0000000000
       679        44  LEU       HA             26.6947895649       11.2744356267       -2.6226178957  PROA      52              0.0000000000
       680        44  LEU       CB             26.8941601531       10.2791947404       -0.7263462203  PROA      52              0.0000000000
       681        44  LEU       HB1            26.7264394203       10.5420257179        0.3424425783  PROA      52              0.0000000000
       682        44  LEU       HB2            27.9905968649       10.1692381063       -0.8689849990  PROA      52              0.0000000000
       683        44  LEU       CG             26.2245288721        8.9062153512       -0.9727718093  PROA      52              0.0000000000
       684        44  LEU       HG             25.1216109243        9.0026596981       -0.8217386258  PROA      52              0.0000000000
       685        44  LEU       CD1            26.4718197970        8.3728255905       -2.3922978720  PROA      52              0.0000000000
       686        44  LEU       HD11           26.0396038464        9.0502733657       -3.1572922422  PROA      52              0.0000000000
       687        44  LEU       HD12           25.9967456368        7.3746163614       -2.5029436507  PROA      52              0.0000000000
       688        44  LEU       HD13           27.5602780518        8.2626780685       -2.5816934238  PROA      52              0.0000000000
       689        44  LEU       CD2            26.7130961028        7.8858988581        0.0643745554  PROA      52              0.0000000000
       690        44  LEU       HD21           26.5503598055        8.2668921464        1.0951597492  PROA      52              0.0000000000
       691        44  LEU       HD22           27.7944136474        7.6723791477       -0.0660437782  PROA      52              0.0000000000
       692        44  LEU       HD23           26.1511035281        6.9334456202       -0.0356448349  PROA      52              0.0000000000
       693        44  LEU       C              24.8828686285       11.5324668349       -1.5864441910  PROA      52              0.0000000000
       694        44  LEU       O              24.2602841688       11.7730401223       -0.5569218062  PROA      52              0.0000000000
       695        45  LEU       N              24.2461003110       11.2939997707       -2.7406623864  PROA      53              0.0000000000
       696        45  LEU       HN             24.7523209340       11.1404879902       -3.5956906321  PROA      53              0.0000000000
       697        45  LEU       CA             22.8200155536       11.1169228596       -2.8519427449  PROA      53              0.0000000000
       698        45  LEU       HA             22.3169302464       11.5405646100       -1.9919376477  PROA      53              0.0000000000
       699        45  LEU       CB             22.2458468235       11.7344311893       -4.1560512766  PROA      53              0.0000000000
       700        45  LEU       HB1            21.1364279704       11.6695913262       -4.1214434668  PROA      53              0.0000000000
       701        45  LEU       HB2            22.5920110643       11.1500290937       -5.0375300172  PROA      53              0.0000000000
       702        45  LEU       CG             22.6480271147       13.1986530959       -4.4171905022  PROA      53              0.0000000000
       703        45  LEU       HG             23.7519690948       13.2341665485       -4.5887493348  PROA      53              0.0000000000
       704        45  LEU       CD1            21.9602170894       13.7158032520       -5.6899999684  PROA      53              0.0000000000
       705        45  LEU       HD11           22.2816205273       14.7561409857       -5.9049863943  PROA      53              0.0000000000
       706        45  LEU       HD12           20.8568438504       13.7094175407       -5.5624522107  PROA      53              0.0000000000
       707        45  LEU       HD13           22.2218458604       13.0789181816       -6.5602603496  PROA      53              0.0000000000
       708        45  LEU       CD2            22.3282859024       14.0978445119       -3.2163698411  PROA      53              0.0000000000
       709        45  LEU       HD21           22.9094800308       13.7767453266       -2.3264694032  PROA      53              0.0000000000
       710        45  LEU       HD22           21.2481633752       14.0473729963       -2.9663780896  PROA      53              0.0000000000
       711        45  LEU       HD23           22.5917904657       15.1533241965       -3.4374884879  PROA      53              0.0000000000
       712        45  LEU       C              22.5606390665        9.6282308354       -2.8780597662  PROA      53              0.0000000000
       713        45  LEU       O              22.8729096712        8.9402508060       -3.8503003358  PROA      53              0.0000000000
       714        46  ASP       N              21.9752666680        9.0895677278       -1.8024085784  PROA      54              0.0000000000
       715        46  ASP       HN             21.7286472140        9.6578167383       -1.0102248524  PROA      54              0.0000000000
       716        46  ASP       CA             21.5776748316        7.7071159005       -1.7419029710  PROA      54              0.0000000000
       717        46  ASP       HA             22.1048477820        7.1247461388       -2.4879544192  PROA      54              0.0000000000
       718        46  ASP       CB             21.8946072841        7.1411269139       -0.3339993856  PROA      54              0.0000000000
       719        46  ASP       HB1            21.3634820356        7.7427476477        0.4309863097  PROA      54              0.0000000000
       720        46  ASP       HB2            22.9851393230        7.2071943459       -0.1362040583  PROA      54              0.0000000000
       721        46  ASP       CG             21.4719808568        5.7022626790       -0.2059174090  PROA      54              0.0000000000
       722        46  ASP       OD1            21.1959236517        5.0446194146       -1.2386957001  PROA      54              0.0000000000
       723        46  ASP       OD2            21.4542476527        5.1680671586        0.9293284377  PROA      54              0.0000000000
       724        46  ASP       C              20.0933018076        7.6638639554       -2.0731460050  PROA      54              0.0000000000
       725        46  ASP       O              19.2815302473        8.2671397580       -1.3789439358  PROA      54              0.0000000000
       726        47  ILE       N              19.6951577681        6.9733085671       -3.1505778337  PROA      55              0.0000000000
       727        47  ILE       HN             20.3421418461        6.3874382296       -3.6477445016  PROA      55              0.0000000000
       728        47  ILE       CA             18.3631889025        7.0818701212       -3.7117011558  PROA      55              0.0000000000
       729        47  ILE       HA             17.7795188762        7.8037443673       -3.1606071500  PROA      55              0.0000000000
       730        47  ILE       CB             18.4081243615        7.5477605630       -5.1694522366  PROA      55              0.0000000000
       731        47  ILE       HB             19.0347526011        6.8296248446       -5.7449313698  PROA      55              0.0000000000
       732        47  ILE       CG2            16.9829780087        7.5673412507       -5.7696393738  PROA      55              0.0000000000
       733        47  ILE       HG21           16.3189245842        8.2149760938       -5.1596065953  PROA      55              0.0000000000
       734        47  ILE       HG22           16.5379826217        6.5518162713       -5.8231439824  PROA      55              0.0000000000
       735        47  ILE       HG23           16.9994320811        7.9681004541       -6.8037986869  PROA      55              0.0000000000
       736        47  ILE       CG1            19.0875875185        8.9372929743       -5.2959055177  PROA      55              0.0000000000
       737        47  ILE       HG11           20.0067055993        8.9792022427       -4.6711504284  PROA      55              0.0000000000
       738        47  ILE       HG12           18.3886129952        9.7101002508       -4.9116808565  PROA      55              0.0000000000
       739        47  ILE       CD             19.5008285145        9.2835057464       -6.7306908524  PROA      55              0.0000000000
       740        47  ILE       HD1            20.0170895118       10.2672596224       -6.7587370095  PROA      55              0.0000000000
       741        47  ILE       HD2            18.6140617394        9.3407367125       -7.3969384567  PROA      55              0.0000000000
       742        47  ILE       HD3            20.1934684503        8.5127169498       -7.1309312082  PROA      55              0.0000000000
       743        47  ILE       C              17.6564771430        5.7447506460       -3.5945165209  PROA      55              0.0000000000
       744        47  ILE       O              18.1034307677        4.7297462326       -4.1288696352  PROA      55              0.0000000000
       745        48  LEU       N              16.5210362448        5.6993992241       -2.8756317179  PROA      56              0.0000000000
       746        48  LEU       HN             16.2108487219        6.5120591197       -2.3777180190  PROA      56              0.0000000000
       747        48  LEU       CA             15.6636154381        4.5282989892       -2.8255707895  PROA      56              0.0000000000
       748        48  LEU       HA             16.2070580595        3.6587756554       -3.1669423114  PROA      56              0.0000000000
       749        48  LEU       CB             15.1273500754        4.2379612170       -1.4000675004  PROA      56              0.0000000000
       750        48  LEU       HB1            14.2826094595        3.5130492595       -1.4371894560  PROA      56              0.0000000000
       751        48  LEU       HB2            14.7405705648        5.1884669764       -0.9718122956  PROA      56              0.0000000000
       752        48  LEU       CG             16.1785862858        3.6441228898       -0.4412163454  PROA      56              0.0000000000
       753        48  LEU       HG             17.0960157759        4.2774523899       -0.4877498115  PROA      56              0.0000000000
       754        48  LEU       CD1            15.6594540964        3.6619399186        1.0053143836  PROA      56              0.0000000000
       755        48  LEU       HD11           16.4311588604        3.2553408582        1.6928939570  PROA      56              0.0000000000
       756        48  LEU       HD12           14.7475263566        3.0350185006        1.0948870662  PROA      56              0.0000000000
       757        48  LEU       HD13           15.4183192803        4.6983885037        1.3219336523  PROA      56              0.0000000000
       758        48  LEU       CD2            16.5722528458        2.2113376148       -0.8375650178  PROA      56              0.0000000000
       759        48  LEU       HD21           17.3566094022        1.8312115413       -0.1502095246  PROA      56              0.0000000000
       760        48  LEU       HD22           16.9812463186        2.1729633600       -1.8677182176  PROA      56              0.0000000000
       761        48  LEU       HD23           15.6952528638        1.5337914014       -0.7758655243  PROA      56              0.0000000000
       762        48  LEU       C              14.4890881429        4.6894258542       -3.7671058359  PROA      56              0.0000000000
       763        48  LEU       O              13.7463843584        5.6662513395       -3.7082932388  PROA      56              0.0000000000
       764        49  ASP       N              14.2907270293        3.7024770005       -4.6518057109  PROA      57              0.0000000000
       765        49  ASP       HN             14.9219014638        2.9198483949       -4.6810675531  PROA      57              0.0000000000
       766        49  ASP       CA             13.1712101848        3.6135365669       -5.5555767821  PROA      57              0.0000000000
       767        49  ASP       HA             12.6940355370        4.5788475883       -5.6617305201  PROA      57              0.0000000000
       768        49  ASP       CB             13.7059360191        3.1704827951       -6.9462840881  PROA      57              0.0000000000
       769        49  ASP       HB1            14.4387980016        2.3501743878       -6.8007692758  PROA      57              0.0000000000
       770        49  ASP       HB2            14.2349747806        4.0224259168       -7.4227667974  PROA      57              0.0000000000
       771        49  ASP       CG             12.6420229091        2.6802001476       -7.8937605309  PROA      57              0.0000000000
       772        49  ASP       OD1            11.4820680086        3.1545050045       -7.8504892260  PROA      57              0.0000000000
       773        49  ASP       OD2            12.9705495989        1.8355619596       -8.7656380221  PROA      57              0.0000000000
       774        49  ASP       C              12.1455066381        2.6662735956       -4.9299128064  PROA      57              0.0000000000
       775        49  ASP       O              12.3808868965        1.4665798448       -4.7717639530  PROA      57              0.0000000000
       776        50  THR       N              10.9903641363        3.2113400862       -4.5087202974  PROA      58              0.0000000000
       777        50  THR       HN             10.7942194254        4.1707502033       -4.7039985628  PROA      58              0.0000000000
       778        50  THR       CA             10.0188021531        2.4968098076       -3.6873681822  PROA      58              0.0000000000
       779        50  THR       HA             10.4848160479        1.6026309323       -3.2979269045  PROA      58              0.0000000000
       780        50  THR       CB              9.5444483166        3.2808650526       -2.4671296161  PROA      58              0.0000000000
       781        50  THR       HB              8.9109078250        2.6307593556       -1.8185846469  PROA      58              0.0000000000
       782        50  THR       OG1             8.7937294469        4.4431798835       -2.7918317104  PROA      58              0.0000000000
       783        50  THR       HG1             9.4151879541        5.0518865140       -3.2398033480  PROA      58              0.0000000000
       784        50  THR       CG2            10.7683252326        3.7265491653       -1.6576906554  PROA      58              0.0000000000
       785        50  THR       HG21           10.4399430325        4.2643119811       -0.7461036737  PROA      58              0.0000000000
       786        50  THR       HG22           11.4177422672        4.4117567251       -2.2418841164  PROA      58              0.0000000000
       787        50  THR       HG23           11.3687811678        2.8461403936       -1.3457087904  PROA      58              0.0000000000
       788        50  THR       C               8.8331104375        2.0293206328       -4.5019870256  PROA      58              0.0000000000
       789        50  THR       O               8.6370923739        2.4031578515       -5.6573541414  PROA      58              0.0000000000
       790        51  ALA       N               8.0092971274        1.1235115213       -3.9466142040  PROA      59              0.0000000000
       791        51  ALA       HN              8.2451149608        0.7131880226       -3.0596905682  PROA      59              0.0000000000
       792        51  ALA       CA              6.8701927746        0.6185063023       -4.6549213376  PROA      59              0.0000000000
       793        51  ALA       HA              7.1214795920        0.5204169028       -5.7060398606  PROA      59              0.0000000000
       794        51  ALA       CB              6.4454366700       -0.7291229129       -4.0997731663  PROA      59              0.0000000000
       795        51  ALA       HB1             7.2710934355       -1.4509649409       -4.2756105729  PROA      59              0.0000000000
       796        51  ALA       HB2             5.5367307577       -1.1256974138       -4.6035427510  PROA      59              0.0000000000
       797        51  ALA       HB3             6.2501437782       -0.6757016723       -3.0055747081  PROA      59              0.0000000000
       798        51  ALA       C               5.7023217520        1.5538387459       -4.5138544639  PROA      59              0.0000000000
       799        51  ALA       O               5.5250343800        2.1888592541       -3.4621943603  PROA      59              0.0000000000
       800        51  ALA       QQH10           6.5503129015        0.8746938586       -4.6162831209  PROA      59              0.0000000000
       801        52  GLY       N               4.8849996107        1.5800683557       -5.5820599933  PROA      60              0.0000000000
       802        52  GLY       HN              5.2457165885        1.2311316952       -6.4865574100  PROA      60              0.0000000000
       803        52  GLY       CA              3.7574373069        2.4438309553       -5.6613218112  PROA      60              0.0000000000
       804        52  GLY       HA1             3.5877425624        2.6541345949       -6.7042912809  PROA      60              0.0000000000
       805        52  GLY       HA2             3.9171666859        3.3300744547       -5.0753927965  PROA      60              0.0000000000
       806        52  GLY       QQH11           4.0662766219        2.2072463793       -5.6396119992  PROA      60              0.0000000000
       807        52  GLY       C               2.5477799991        1.7331505763       -5.1232668204  PROA      60              0.0000000000
       808        52  GLY       O               1.4978277920        2.3387816388       -4.9385329768  PROA      60              0.0000000000
       809        53  GLN       N               2.6968009437        0.4267085119       -4.8538875417  PROA      61              0.0000000000
       810        53  GLN       HN              3.5715146649        0.0027479036       -5.0789502412  PROA      61              0.0000000000
       811        53  GLN       CA              1.7708867120       -0.3896539703       -4.0993510048  PROA      61              0.0000000000
       812        53  GLN       HA              0.7644379770       -0.0218619489       -4.2579233537  PROA      61              0.0000000000
       813        53  GLN       CB              1.8460897501       -1.8944378116       -4.4923457340  PROA      61              0.0000000000
       814        53  GLN       HB1             1.0732658211       -2.4236378157       -3.8980063554  PROA      61              0.0000000000
       815        53  GLN       HB2             2.8236774764       -2.3211937891       -4.1801577071  PROA      61              0.0000000000
       816        53  GLN       CG              1.5635831806       -2.2416836051       -5.9573848490  PROA      61              0.0000000000
       817        53  GLN       HG1             0.6475332554       -1.7477570534       -6.2883972204  PROA      61              0.0000000000
       818        53  GLN       HG2             1.4113625432       -3.3273309392       -6.0198695006  PROA      61              0.0000000000
       819        53  GLN       QQH8            1.7687112007       -1.9895484345       -4.8936199476  PROA      61              0.0000000000
       820        53  GLN       CD              2.7605335702       -1.8953797960       -6.8143699065  PROA      61              0.0000000000
       821        53  GLN       OE1             3.9077869629       -2.2287490158       -6.4445612876  PROA      61              0.0000000000
       822        53  GLN       NE2             2.5495684052       -1.2250569935       -7.9586728797  PROA      61              0.0000000000
       823        53  GLN       HE21            3.3456510692       -0.9850812247       -8.5591998637  PROA      61              0.0000000000
       824        53  GLN       HE22            1.6063239140       -0.9762649467       -8.2677887517  PROA      61              0.0000000000
       825        53  GLN       C               2.1014410636       -0.2479504158       -2.6134923639  PROA      61              0.0000000000
       826        53  GLN       O               3.2643169120       -0.1135406148       -2.2291419043  PROA      61              0.0000000000
       827        54  GLU       N               1.0932379033       -0.2532830697       -1.7249192698  PROA      62              0.0000000000
       828        54  GLU       HN              0.1478958547       -0.4259317065       -2.0186108509  PROA      62              0.0000000000
       829        54  GLU       CA              1.2871887966        0.1887316456       -0.3520044892  PROA      62              0.0000000000
       830        54  GLU       HA              2.1616881104        0.8179877983       -0.2824338627  PROA      62              0.0000000000
       831        54  GLU       CB              0.0547200120        1.0137566913        0.0818866966  PROA      62              0.0000000000
       832        54  GLU       HB1            -0.1103380522        1.7938018055       -0.6952574898  PROA      62              0.0000000000
       833        54  GLU       HB2             0.2743709433        1.5410246342        1.0383523707  PROA      62              0.0000000000
       834        54  GLU       CG             -1.2368029461        0.1805775436        0.2467531944  PROA      62              0.0000000000
       835        54  GLU       HG1            -1.1702681820       -0.5026276268        1.1175353686  PROA      62              0.0000000000
       836        54  GLU       HG2            -1.4222291606       -0.4352358577       -0.6579843001  PROA      62              0.0000000000
       837        54  GLU       CD             -2.4278682117        1.0854033605        0.4414070012  PROA      62              0.0000000000
       838        54  GLU       OE1            -2.6473942785        1.5637110669        1.5870152757  PROA      62              0.0000000000
       839        54  GLU       OE2            -3.1565046872        1.3298748049       -0.5538962086  PROA      62              0.0000000000
       840        54  GLU       C               1.4630008926       -0.9332945774        0.6548805546  PROA      62              0.0000000000
       841        54  GLU       O               1.7255972718       -0.6851001918        1.8320915276  PROA      62              0.0000000000
       842        55  GLU       N               1.3605821749       -2.2071332339        0.2356400429  PROA      63              0.0000000000
       843        55  GLU       HN              1.1856220692       -2.3986262925       -0.7258323058  PROA      63              0.0000000000
       844        55  GLU       CA              1.1816449661       -3.3201989362        1.1552467756  PROA      63              0.0000000000
       845        55  GLU       HA              0.6104261050       -2.9646179388        1.9984592834  PROA      63              0.0000000000
       846        55  GLU       CB              0.3485530567       -4.4406500838        0.4884493807  PROA      63              0.0000000000
       847        55  GLU       HB1             0.3060815021       -5.3484023722        1.1323380488  PROA      63              0.0000000000
       848        55  GLU       HB2             0.8402763449       -4.7331680515       -0.4648254745  PROA      63              0.0000000000
       849        55  GLU       CG             -1.1141869804       -4.0210056635        0.2084573530  PROA      63              0.0000000000
       850        55  GLU       HG1            -1.6025574963       -4.8050422999       -0.4063789188  PROA      63              0.0000000000
       851        55  GLU       HG2            -1.1559428553       -3.0673076822       -0.3543253433  PROA      63              0.0000000000
       852        55  GLU       CD             -1.9220858082       -3.8709068858        1.4803799271  PROA      63              0.0000000000
       853        55  GLU       OE1            -2.5989564047       -4.8453748816        1.8889592789  PROA      63              0.0000000000
       854        55  GLU       OE2            -1.9370575143       -2.7568436819        2.0707481255  PROA      63              0.0000000000
       855        55  GLU       C               2.4614717824       -3.8894897396        1.7515675081  PROA      63              0.0000000000
       856        55  GLU       O               2.5148227393       -5.0394413118        2.1855132414  PROA      63              0.0000000000
       857        56  TYR       N               3.5310171478       -3.0811192815        1.8396989047  PROA      64              0.0000000000
       858        56  TYR       HN              3.4465894460       -2.1462903721        1.5029814341  PROA      64              0.0000000000
       859        56  TYR       CA              4.7848644245       -3.4661016988        2.4650550887  PROA      64              0.0000000000
       860        56  TYR       HA              4.8005718051       -4.5297570454        2.6650133272  PROA      64              0.0000000000
       861        56  TYR       CB              6.0115446227       -3.0873204844        1.5829142338  PROA      64              0.0000000000
       862        56  TYR       HB1             6.9473779398       -3.4623003893        2.0457668834  PROA      64              0.0000000000
       863        56  TYR       HB2             6.0731317280       -1.9786582630        1.4984787965  PROA      64              0.0000000000
       864        56  TYR       CG              5.9551551812       -3.6360516731        0.1767198170  PROA      64              0.0000000000
       865        56  TYR       CD1             6.7364872368       -3.0122403937       -0.8117332526  PROA      64              0.0000000000
       866        56  TYR       HD1             7.3614803656       -2.1703040928       -0.5476387737  PROA      64              0.0000000000
       867        56  TYR       CE1             6.6967057343       -3.4549569239       -2.1395652892  PROA      64              0.0000000000
       868        56  TYR       HE1             7.3035674085       -2.9649007047       -2.8778434765  PROA      64              0.0000000000
       869        56  TYR       CZ              5.8500565698       -4.5019061599       -2.5054298765  PROA      64              0.0000000000
       870        56  TYR       OH              5.6807890183       -4.8542403736       -3.8584238225  PROA      64              0.0000000000
       871        56  TYR       HH              6.1394086813       -4.2022692213       -4.4016680057  PROA      64              0.0000000000
       872        56  TYR       CD2             5.1910125725       -4.7634825678       -0.1889344965  PROA      64              0.0000000000
       873        56  TYR       HD2             4.6192271423       -5.3034862608        0.5485437899  PROA      64              0.0000000000
       874        56  TYR       CE2             5.1313193509       -5.1829118781       -1.5235004845  PROA      64              0.0000000000
       875        56  TYR       HE2             4.5039700623       -6.0132445976       -1.8014829791  PROA      64              0.0000000000
       876        56  TYR       C               4.8900394029       -2.7585685145        3.8078320962  PROA      64              0.0000000000
       877        56  TYR       O               5.8126325394       -1.9841846920        4.0638098699  PROA      64              0.0000000000
       878        57  SER       N               3.9180861055       -2.9909614327        4.7101685600  PROA      65              0.0000000000
       879        57  SER       HN              3.1749920617       -3.6367095438        4.5123819521  PROA      65              0.0000000000
       880        57  SER       CA              3.8222134160       -2.2867692841        5.9801875432  PROA      65              0.0000000000
       881        57  SER       HA              3.7951952988       -1.2325880859        5.7435364729  PROA      65              0.0000000000
       882        57  SER       CB              2.5036258624       -2.6229847618        6.7126399043  PROA      65              0.0000000000
       883        57  SER       HB1             2.4909217190       -3.7017892407        6.9768873724  PROA      65              0.0000000000
       884        57  SER       HB2             1.6522336410       -2.4322049401        6.0204263495  PROA      65              0.0000000000
       885        57  SER       OG              2.3157967742       -1.8412172616        7.8888040341  PROA      65              0.0000000000
       886        57  SER       HG1             1.5265774489       -2.2249514595        8.3370630464  PROA      65              0.0000000000
       887        57  SER       C               5.0139699255       -2.4961553831        6.9074790107  PROA      65              0.0000000000
       888        57  SER       O               5.5555825425       -3.5954343391        7.0267953724  PROA      65              0.0000000000
       889        58  ALA       N               5.4792817195       -1.3983977162        7.5337615000  PROA      66              0.0000000000
       890        58  ALA       HN              4.9914698047       -0.5322281627        7.3756945381  PROA      66              0.0000000000
       891        58  ALA       CA              6.6436143107       -1.2705073838        8.3868408321  PROA      66              0.0000000000
       892        58  ALA       HA              6.5247975224       -0.3123314737        8.8710864640  PROA      66              0.0000000000
       893        58  ALA       CB              6.7220621443       -2.3154505958        9.5136991192  PROA      66              0.0000000000
       894        58  ALA       HB1             7.4970377327       -2.0207650758       10.2525221450  PROA      66              0.0000000000
       895        58  ALA       HB2             6.9784799757       -3.3179525795        9.1229983450  PROA      66              0.0000000000
       896        58  ALA       HB3             5.7474030540       -2.3766193977       10.0433943456  PROA      66              0.0000000000
       897        58  ALA       C               7.9424978697       -1.1687280789        7.5981238040  PROA      66              0.0000000000
       898        58  ALA       O               8.8556040910       -0.4238059285        7.9551687605  PROA      66              0.0000000000
       899        59  MET       N               8.0507550594       -1.8870728351        6.4646032762  PROA      67              0.0000000000
       900        59  MET       HN              7.3199850990       -2.5304439874        6.2354094435  PROA      67              0.0000000000
       901        59  MET       CA              9.1052966940       -1.7154950376        5.4805444712  PROA      67              0.0000000000
       902        59  MET       HA             10.0500764065       -1.6891067023        6.0033341028  PROA      67              0.0000000000
       903        59  MET       CB              9.1462464036       -2.8981253767        4.4874685906  PROA      67              0.0000000000
       904        59  MET       HB1             9.9587630428       -2.7252441742        3.7464631251  PROA      67              0.0000000000
       905        59  MET       HB2             8.1842191574       -2.9417443759        3.9324553014  PROA      67              0.0000000000
       906        59  MET       CG              9.3865069402       -4.2699823294        5.1567327649  PROA      67              0.0000000000
       907        59  MET       HG1             9.3176652248       -5.0378014087        4.3595677481  PROA      67              0.0000000000
       908        59  MET       HG2             8.5594154934       -4.4923096795        5.8660308356  PROA      67              0.0000000000
       909        59  MET       SD             10.9966882637       -4.4751005777        5.9808444289  PROA      67              0.0000000000
       910        59  MET       CE             10.4713542855       -4.0234714880        7.6626152799  PROA      67              0.0000000000
       911        59  MET       HE1            11.2682137006       -4.2464944551        8.4015056102  PROA      67              0.0000000000
       912        59  MET       HE2             9.5609505163       -4.5856651200        7.9646064394  PROA      67              0.0000000000
       913        59  MET       HE3            10.2478602315       -2.9410587490        7.7473923509  PROA      67              0.0000000000
       914        59  MET       C               9.0050347261       -0.3810056991        4.7542469228  PROA      67              0.0000000000
       915        59  MET       O              10.0139974968        0.2591441660        4.4540870515  PROA      67              0.0000000000
       916        60  ARG       N               7.7667387191        0.0939738147        4.5049194304  PROA      68              0.0000000000
       917        60  ARG       HN              6.9707996527       -0.5070920683        4.6135636466  PROA      68              0.0000000000
       918        60  ARG       CA              7.4964862154        1.4725276568        4.1435836607  PROA      68              0.0000000000
       919        60  ARG       HA              8.1345481791        1.6981592577        3.3127336452  PROA      68              0.0000000000
       920        60  ARG       CB              6.0376027419        1.6642745657        3.6448519555  PROA      68              0.0000000000
       921        60  ARG       HB1             5.3712823733        0.9984165558        4.2343779671  PROA      68              0.0000000000
       922        60  ARG       HB2             5.9896178324        1.3060924840        2.5937214497  PROA      68              0.0000000000
       923        60  ARG       CG              5.4975905089        3.1085223005        3.7499453857  PROA      68              0.0000000000
       924        60  ARG       HG1             6.1967937029        3.8060850640        3.2389315267  PROA      68              0.0000000000
       925        60  ARG       HG2             5.4719710550        3.4031035275        4.8229394987  PROA      68              0.0000000000
       926        60  ARG       CD              4.0749977776        3.3170732948        3.2218658851  PROA      68              0.0000000000
       927        60  ARG       HD1             3.7222602766        4.3459099308        3.4713932732  PROA      68              0.0000000000
       928        60  ARG       HD2             3.3805212144        2.5630361667        3.6583973706  PROA      68              0.0000000000
       929        60  ARG       NE              4.1382464196        3.1460140304        1.7405759339  PROA      68              0.0000000000
       930        60  ARG       HE              5.0242919794        2.9693903204        1.3080545090  PROA      68              0.0000000000
       931        60  ARG       CZ              3.1482533298        3.4390686811        0.9103824233  PROA      68              0.0000000000
       932        60  ARG       NH1             1.9953116115        3.9215818362        1.3082421428  PROA      68              0.0000000000
       933        60  ARG       HH11            1.7679776103        3.9311272345        2.2943442141  PROA      68              0.0000000000
       934        60  ARG       HH12            1.2616106405        4.1506585852        0.6610857925  PROA      68              0.0000000000
       935        60  ARG       NH2             3.3367951765        3.2103399025       -0.3695554668  PROA      68              0.0000000000
       936        60  ARG       HH21            2.5449641303        3.3232477620       -0.9847176864  PROA      68              0.0000000000
       937        60  ARG       HH22            4.1191112702        2.6436968715       -0.6336175060  PROA      68              0.0000000000
       938        60  ARG       C               7.9121146223        2.5044282932        5.1808235513  PROA      68              0.0000000000
       939        60  ARG       O               8.5855295920        3.4815609830        4.8608619650  PROA      68              0.0000000000
       940        61  ASP       N               7.6021770680        2.2745652297        6.4751119637  PROA      69              0.0000000000
       941        61  ASP       HN              6.9571385482        1.5482241868        6.7026844073  PROA      69              0.0000000000
       942        61  ASP       CA              8.0730329382        3.1137082955        7.5683983962  PROA      69              0.0000000000
       943        61  ASP       HA              7.7439177918        4.1262880297        7.3699883778  PROA      69              0.0000000000
       944        61  ASP       CB              7.5389127342        2.6675101445        8.9587494882  PROA      69              0.0000000000
       945        61  ASP       HB1             8.0189249302        3.2810699403        9.7544852720  PROA      69              0.0000000000
       946        61  ASP       HB2             7.7929304633        1.6054139676        9.1440855066  PROA      69              0.0000000000
       947        61  ASP       CG              6.0492833752        2.8413208696        9.1282560406  PROA      69              0.0000000000
       948        61  ASP       OD1             5.3119681178        3.1982257693        8.1783710966  PROA      69              0.0000000000
       949        61  ASP       OD2             5.5577968808        2.5620399035       10.2568983380  PROA      69              0.0000000000
       950        61  ASP       C               9.5975695077        3.1616169348        7.6299180931  PROA      69              0.0000000000
       951        61  ASP       O              10.1867448431        4.2090680679        7.8705737588  PROA      69              0.0000000000
       952        62  GLN       N              10.2775699120        2.0248170190        7.3784507675  PROA      70              0.0000000000
       953        62  GLN       HN              9.7678897842        1.1761347985        7.2367859637  PROA      70              0.0000000000
       954        62  GLN       CA             11.7241447873        1.9502063379        7.3009058828  PROA      70              0.0000000000
       955        62  GLN       HA             12.1164102149        2.2971468471        8.2467569991  PROA      70              0.0000000000
       956        62  GLN       CB             12.1538013161        0.4698362992        7.0901649782  PROA      70              0.0000000000
       957        62  GLN       HB1            11.6234376049        0.0670303974        6.2044367918  PROA      70              0.0000000000
       958        62  GLN       HB2            11.7976569809       -0.1177454661        7.9650832741  PROA      70              0.0000000000
       959        62  GLN       CG             13.6620551702        0.1917669168        6.8760389172  PROA      70              0.0000000000
       960        62  GLN       HG1            14.0103308990        0.6624749642        5.9344874928  PROA      70              0.0000000000
       961        62  GLN       HG2            13.8235368155       -0.9033337149        6.7835438215  PROA      70              0.0000000000
       962        62  GLN       CD             14.4949695657        0.6742150654        8.0592325403  PROA      70              0.0000000000
       963        62  GLN       OE1            14.1760110127        0.3549684068        9.2101168142  PROA      70              0.0000000000
       964        62  GLN       NE2            15.5754758375        1.4368133722        7.8016049108  PROA      70              0.0000000000
       965        62  GLN       HE21           16.1380923359        1.7340297835        8.5737673782  PROA      70              0.0000000000
       966        62  GLN       HE22           15.8277598341        1.6270379136        6.8465777083  PROA      70              0.0000000000
       967        62  GLN       C              12.3463854811        2.8541410914        6.2376991683  PROA      70              0.0000000000
       968        62  GLN       O              13.2778553520        3.6057356603        6.5339442409  PROA      70              0.0000000000
       969        63  TYR       N              11.8259122339        2.8672170271        4.9835969786  PROA      71              0.0000000000
       970        63  TYR       HN             11.0730844757        2.2610073048        4.7261208153  PROA      71              0.0000000000
       971        63  TYR       CA             12.2673296939        3.8538207060        4.0041987360  PROA      71              0.0000000000
       972        63  TYR       HA             13.3473125990        3.8769205343        4.0753545645  PROA      71              0.0000000000
       973        63  TYR       CB             12.0205974005        3.4725339024        2.5050019561  PROA      71              0.0000000000
       974        63  TYR       HB1            12.5392650420        2.5040153600        2.3231024614  PROA      71              0.0000000000
       975        63  TYR       HB2            12.5085166665        4.2275403396        1.8497016391  PROA      71              0.0000000000
       976        63  TYR       CG             10.5891181920        3.3346723229        2.0344246715  PROA      71              0.0000000000
       977        63  TYR       CD1             9.7743553429        4.4697062961        1.8702062909  PROA      71              0.0000000000
       978        63  TYR       HD1            10.1400427524        5.4437896811        2.1536081726  PROA      71              0.0000000000
       979        63  TYR       CE1             8.4937531361        4.3650909124        1.3131861812  PROA      71              0.0000000000
       980        63  TYR       HE1             7.8765848939        5.2441087386        1.2044320898  PROA      71              0.0000000000
       981        63  TYR       CZ              8.0180014292        3.1268218072        0.8829153661  PROA      71              0.0000000000
       982        63  TYR       OH              6.7132652049        3.0473796929        0.3607896962  PROA      71              0.0000000000
       983        63  TYR       HH              6.6085404862        2.1947210353       -0.0990259772  PROA      71              0.0000000000
       984        63  TYR       CD2            10.1083323679        2.0990281411        1.5614863809  PROA      71              0.0000000000
       985        63  TYR       HD2            10.7365354780        1.2230775464        1.6292344647  PROA      71              0.0000000000
       986        63  TYR       CE2             8.8331502806        1.9945491176        0.9807319345  PROA      71              0.0000000000
       987        63  TYR       HE2             8.4715496557        1.0335804923        0.6485666065  PROA      71              0.0000000000
       988        63  TYR       C              11.8491660868        5.2850442084        4.3426096973  PROA      71              0.0000000000
       989        63  TYR       O              12.6472587183        6.2103733110        4.2177100773  PROA      71              0.0000000000
       990        64  MET       N              10.5998798080        5.5125004968        4.8071184812  PROA      72              0.0000000000
       991        64  MET       HN              9.9390110556        4.7576549803        4.8812155768  PROA      72              0.0000000000
       992        64  MET       CA             10.1165867068        6.8335385324        5.1810340314  PROA      72              0.0000000000
       993        64  MET       HA             10.3089084550        7.4778097540        4.3372282161  PROA      72              0.0000000000
       994        64  MET       CB              8.5821043764        6.8662731999        5.4021985395  PROA      72              0.0000000000
       995        64  MET       HB1             8.2940946961        7.8601545395        5.8185237654  PROA      72              0.0000000000
       996        64  MET       HB2             8.2957437933        6.0859532948        6.1401832167  PROA      72              0.0000000000
       997        64  MET       CG              7.7676630282        6.6808454629        4.1050903975  PROA      72              0.0000000000
       998        64  MET       HG1             7.9836553809        5.6738111548        3.6932031442  PROA      72              0.0000000000
       999        64  MET       HG2             8.1179285771        7.4289427423        3.3600943740  PROA      72              0.0000000000
      1000        64  MET       SD              5.9725012490        6.8534872532        4.3384527910  PROA      72              0.0000000000
      1001        64  MET       CE              5.5294707639        6.7329690838        2.5802628562  PROA      72              0.0000000000
      1002        64  MET       HE1             6.0461696596        7.5140695009        1.9829739571  PROA      72              0.0000000000
      1003        64  MET       HE2             4.4348600536        6.8665570293        2.4414079173  PROA      72              0.0000000000
      1004        64  MET       HE3             5.8048475061        5.7437103150        2.1591397050  PROA      72              0.0000000000
      1005        64  MET       C              10.8544530662        7.4993386324        6.3358446079  PROA      72              0.0000000000
      1006        64  MET       O              11.2046866571        8.6717487312        6.2673953138  PROA      72              0.0000000000
      1007        65  ARG       N              11.1548062183        6.7592157752        7.4185706579  PROA      73              0.0000000000
      1008        65  ARG       HN             10.8122546249        5.8166782255        7.4973801396  PROA      73              0.0000000000
      1009        65  ARG       CA             12.0150315578        7.2135996744        8.4975012665  PROA      73              0.0000000000
      1010        65  ARG       HA             11.6162931633        8.1483660466        8.8647285798  PROA      73              0.0000000000
      1011        65  ARG       CB             11.9836842972        6.2091615280        9.6768721044  PROA      73              0.0000000000
      1012        65  ARG       HB1            12.7626959793        6.4926542684       10.4197585632  PROA      73              0.0000000000
      1013        65  ARG       HB2            12.2235738120        5.1896547825        9.3030448926  PROA      73              0.0000000000
      1014        65  ARG       CG             10.6215843252        6.2025275720       10.4051150670  PROA      73              0.0000000000
      1015        65  ARG       HG1             9.8093393637        5.9854608017        9.6768940793  PROA      73              0.0000000000
      1016        65  ARG       HG2            10.4484718425        7.2303670785       10.7942496865  PROA      73              0.0000000000
      1017        65  ARG       CD             10.5307016978        5.1894267588       11.5554010764  PROA      73              0.0000000000
      1018        65  ARG       HD1            11.3393841221        5.3337543397       12.3010260770  PROA      73              0.0000000000
      1019        65  ARG       HD2            10.6147283100        4.1539648600       11.1525578053  PROA      73              0.0000000000
      1020        65  ARG       NE              9.1933297585        5.3368749880       12.2159176463  PROA      73              0.0000000000
      1021        65  ARG       HE              8.4521820966        4.6790286834       12.0315136966  PROA      73              0.0000000000
      1022        65  ARG       CZ              8.8329617745        6.3246478129       13.0260409894  PROA      73              0.0000000000
      1023        65  ARG       NH1             9.6279673771        7.2770515460       13.4479487979  PROA      73              0.0000000000
      1024        65  ARG       HH11           10.6106144697        7.2549173920       13.2021653024  PROA      73              0.0000000000
      1025        65  ARG       HH12            9.2727845867        8.0314559745       13.9748754255  PROA      73              0.0000000000
      1026        65  ARG       NH2             7.5739626983        6.3337434050       13.4168027659  PROA      73              0.0000000000
      1027        65  ARG       HH21            7.0108001069        5.5662217693       13.0792656208  PROA      73              0.0000000000
      1028        65  ARG       HH22            7.2330949958        7.0297342519       14.0282403636  PROA      73              0.0000000000
      1029        65  ARG       C              13.4471871289        7.5135439814        8.0645057498  PROA      73              0.0000000000
      1030        65  ARG       O              14.0336523860        8.5347175386        8.4298723849  PROA      73              0.0000000000
      1031        66  THR       N              14.0243971818        6.6257129943        7.2255775975  PROA      74              0.0000000000
      1032        66  THR       HN             13.5150144161        5.8056571654        6.9717244530  PROA      74              0.0000000000
      1033        66  THR       CA             15.3532044726        6.7829301286        6.6316855426  PROA      74              0.0000000000
      1034        66  THR       HA             16.0579470830        6.9114720485        7.4385570771  PROA      74              0.0000000000
      1035        66  THR       CB             15.7815281318        5.5572344210        5.8259864588  PROA      74              0.0000000000
      1036        66  THR       HB             15.0368748908        5.3393386291        5.0245197515  PROA      74              0.0000000000
      1037        66  THR       OG1            15.8735439872        4.4239053674        6.6797175780  PROA      74              0.0000000000
      1038        66  THR       HG1            14.9655222412        4.0669026482        6.7343476633  PROA      74              0.0000000000
      1039        66  THR       CG2            17.1655223561        5.7379513925        5.1822291238  PROA      74              0.0000000000
      1040        66  THR       HG21           17.9103159472        6.0734496193        5.9341079003  PROA      74              0.0000000000
      1041        66  THR       HG22           17.1356551547        6.4811830545        4.3596674603  PROA      74              0.0000000000
      1042        66  THR       HG23           17.5131781171        4.7794394376        4.7460340663  PROA      74              0.0000000000
      1043        66  THR       C              15.4859126533        8.0102424112        5.7509264264  PROA      74              0.0000000000
      1044        66  THR       O              16.4679257751        8.7490689276        5.8210339333  PROA      74              0.0000000000
      1045        67  GLY       N              14.4770163751        8.2620537753        4.8928786670  PROA      75              0.0000000000
      1046        67  GLY       HN             13.7021184742        7.6242213074        4.8463277174  PROA      75              0.0000000000
      1047        67  GLY       CA             14.4079232154        9.4197650173        4.0128000296  PROA      75              0.0000000000
      1048        67  GLY       HA1            13.4381534099        9.3979552649        3.5408968438  PROA      75              0.0000000000
      1049        67  GLY       HA2            15.2182912085        9.3306542046        3.3048578471  PROA      75              0.0000000000
      1050        67  GLY       C              14.5252295419       10.7645716494        4.6817801989  PROA      75              0.0000000000
      1051        67  GLY       O              13.8982609449       11.0432334515        5.7026274181  PROA      75              0.0000000000
      1052        68  GLU       N              15.3224701636       11.6587365996        4.0863481185  PROA      76              0.0000000000
      1053        68  GLU       HN             15.9058376829       11.3805789459        3.3168475023  PROA      76              0.0000000000
      1054        68  GLU       CA             15.4449276703       13.0322974848        4.5335840277  PROA      76              0.0000000000
      1055        68  GLU       HA             14.7062020002       13.2535325001        5.2919372557  PROA      76              0.0000000000
      1056        68  GLU       CB             16.8497880867       13.2384126110        5.1330542299  PROA      76              0.0000000000
      1057        68  GLU       HB1            16.9894258008       12.4117081974        5.8689846695  PROA      76              0.0000000000
      1058        68  GLU       HB2            16.8740892138       14.1836437371        5.7147462572  PROA      76              0.0000000000
      1059        68  GLU       CG             18.0119414766       13.2389226857        4.1164495465  PROA      76              0.0000000000
      1060        68  GLU       HG1            18.0890673237       14.2149164655        3.5943847793  PROA      76              0.0000000000
      1061        68  GLU       HG2            17.8586381430       12.4462465203        3.3574722202  PROA      76              0.0000000000
      1062        68  GLU       CD             19.3103519804       12.9539273514        4.8381409812  PROA      76              0.0000000000
      1063        68  GLU       OE1            19.8550976348       13.8735331581        5.4980025919  PROA      76              0.0000000000
      1064        68  GLU       OE2            19.7711904092       11.7847983421        4.7837308478  PROA      76              0.0000000000
      1065        68  GLU       C              15.1667035832       13.9762276221        3.3774077914  PROA      76              0.0000000000
      1066        68  GLU       O              15.2790137019       15.1946968595        3.4978961730  PROA      76              0.0000000000
      1067        69  GLY       N              14.7262639488       13.4143820551        2.2356230545  PROA      77              0.0000000000
      1068        69  GLY       HN             14.6968287680       12.4216100870        2.1533221391  PROA      77              0.0000000000
      1069        69  GLY       CA             14.1721942628       14.1607662792        1.1249205816  PROA      77              0.0000000000
      1070        69  GLY       HA1            14.9811258598       14.5151453481        0.5054039467  PROA      77              0.0000000000
      1071        69  GLY       HA2            13.5393370792       14.9419661225        1.5136924141  PROA      77              0.0000000000
      1072        69  GLY       C              13.3337996833       13.2263477086        0.3034423284  PROA      77              0.0000000000
      1073        69  GLY       O              13.7522947491       12.1048977974        0.0153701983  PROA      77              0.0000000000
      1074        70  PHE       N              12.1240033275       13.6511396608       -0.1047853357  PROA      78              0.0000000000
      1075        70  PHE       HN             11.8014982326       14.5674302185        0.1460055530  PROA      78              0.0000000000
      1076        70  PHE       CA             11.1986859938       12.7829865680       -0.8199300162  PROA      78              0.0000000000
      1077        70  PHE       HA             11.6738259673       11.8313286308       -1.0053420238  PROA      78              0.0000000000
      1078        70  PHE       CB              9.8845485062       12.4859961439       -0.0476737849  PROA      78              0.0000000000
      1079        70  PHE       HB1             9.2807385967       11.7222169376       -0.5857003454  PROA      78              0.0000000000
      1080        70  PHE       HB2             9.2605795141       13.3903239452        0.0578279820  PROA      78              0.0000000000
      1081        70  PHE       CG             10.2122825199       11.9637077162        1.3226480283  PROA      78              0.0000000000
      1082        70  PHE       CD1            10.4422740470       12.8387104431        2.4005922819  PROA      78              0.0000000000
      1083        70  PHE       HD1            10.3687484011       13.9063406573        2.2523983166  PROA      78              0.0000000000
      1084        70  PHE       CE1            10.8220586447       12.3414055860        3.6515952067  PROA      78              0.0000000000
      1085        70  PHE       HE1            11.0209726046       13.0219434076        4.4662156575  PROA      78              0.0000000000
      1086        70  PHE       CZ             10.9471685482       10.9613270472        3.8408639266  PROA      78              0.0000000000
      1087        70  PHE       HZ             11.2549355196       10.5816461132        4.8011588938  PROA      78              0.0000000000
      1088        70  PHE       CD2            10.3059385123       10.5807789311        1.5374603796  PROA      78              0.0000000000
      1089        70  PHE       HD2            10.1095187310        9.9045752848        0.7190795575  PROA      78              0.0000000000
      1090        70  PHE       CE2            10.6839704355       10.0783981689        2.7869842593  PROA      78              0.0000000000
      1091        70  PHE       HE2            10.7879635291        9.0146462112        2.9309912026  PROA      78              0.0000000000
      1092        70  PHE       C              10.8437117572       13.3521242847       -2.1780517771  PROA      78              0.0000000000
      1093        70  PHE       O              10.4890151261       14.5210520503       -2.3285884223  PROA      78              0.0000000000
      1094        71  LEU       N              10.9215272055       12.5036708426       -3.2168522238  PROA      79              0.0000000000
      1095        71  LEU       HN             11.2167232762       11.5554593136       -3.0673436530  PROA      79              0.0000000000
      1096        71  LEU       CA             10.5506700575       12.8662921072       -4.5663523930  PROA      79              0.0000000000
      1097        71  LEU       HA             10.4102804078       13.9357790771       -4.6408973722  PROA      79              0.0000000000
      1098        71  LEU       CB             11.6427372277       12.3968147621       -5.5638183381  PROA      79              0.0000000000
      1099        71  LEU       HB1            11.6227523973       11.2906833563       -5.6583499751  PROA      79              0.0000000000
      1100        71  LEU       HB2            12.6356052552       12.6607647824       -5.1384622771  PROA      79              0.0000000000
      1101        71  LEU       CG             11.5615890023       13.0344649456       -6.9647403554  PROA      79              0.0000000000
      1102        71  LEU       HG             10.5295628091       12.8880218795       -7.3652756485  PROA      79              0.0000000000
      1103        71  LEU       CD1            11.8601252597       14.5396398245       -6.9001158694  PROA      79              0.0000000000
      1104        71  LEU       HD11           11.9214948853       14.9728721309       -7.9186648185  PROA      79              0.0000000000
      1105        71  LEU       HD12           12.8294426727       14.7267487828       -6.3912288173  PROA      79              0.0000000000
      1106        71  LEU       HD13           11.0571650772       15.0716233059       -6.3504718235  PROA      79              0.0000000000
      1107        71  LEU       CD2            12.5385363945       12.3519447388       -7.9319625064  PROA      79              0.0000000000
      1108        71  LEU       HD21           13.5832773728       12.4860463311       -7.5804281445  PROA      79              0.0000000000
      1109        71  LEU       HD22           12.4558024919       12.7947954147       -8.9470309984  PROA      79              0.0000000000
      1110        71  LEU       HD23           12.3267443882       11.2643560078       -8.0043197676  PROA      79              0.0000000000
      1111        71  LEU       C               9.2260431931       12.1888623610       -4.8660154480  PROA      79              0.0000000000
      1112        71  LEU       O               9.1501578796       10.9651241289       -4.9668319473  PROA      79              0.0000000000
      1113        72  CYS       N               8.1351229078       12.9678768348       -4.9796806915  PROA      80              0.0000000000
      1114        72  CYS       HN              8.2160877991       13.9694658651       -4.9309967658  PROA      80              0.0000000000
      1115        72  CYS       CA              6.7905345306       12.4357670746       -5.1197344127  PROA      80              0.0000000000
      1116        72  CYS       HA              6.7591315090       11.4162551034       -4.7620560446  PROA      80              0.0000000000
      1117        72  CYS       CB              5.7568944913       13.2722576563       -4.3200368303  PROA      80              0.0000000000
      1118        72  CYS       HB1             4.7232136657       12.9656341971       -4.5905464541  PROA      80              0.0000000000
      1119        72  CYS       HB2             5.8728508833       14.3415190113       -4.6080923947  PROA      80              0.0000000000
      1120        72  CYS       SG              5.9764894372       13.0899659838       -2.5251753872  PROA      80              0.0000000000
      1121        72  CYS       HG1             5.1728250678       14.0902467681       -2.1872442895  PROA      80              0.0000000000
      1122        72  CYS       C               6.3651086656       12.4127956201       -6.5669995227  PROA      80              0.0000000000
      1123        72  CYS       O               6.0889244858       13.4491712778       -7.1606515940  PROA      80              0.0000000000
      1124        73  VAL       N               6.2910635165       11.2222218873       -7.1766977500  PROA      81              0.0000000000
      1125        73  VAL       HN              6.5100671667       10.3794008122       -6.6736547244  PROA      81              0.0000000000
      1126        73  VAL       CA              6.0336665885       11.0845256469       -8.5963484135  PROA      81              0.0000000000
      1127        73  VAL       HA              6.2107475031       12.0286795907       -9.0882726208  PROA      81              0.0000000000
      1128        73  VAL       CB              6.9588281686       10.0532446949       -9.2454401650  PROA      81              0.0000000000
      1129        73  VAL       HB              6.6843131577        9.0344548972       -8.8881379522  PROA      81              0.0000000000
      1130        73  VAL       CG1             6.8333515407       10.1129798398      -10.7821624765  PROA      81              0.0000000000
      1131        73  VAL       HG11            7.0688543608       11.1370450561      -11.1425632491  PROA      81              0.0000000000
      1132        73  VAL       HG12            5.8104016014        9.8512438870      -11.1228009178  PROA      81              0.0000000000
      1133        73  VAL       HG13            7.5444350253        9.4021308007      -11.2543855313  PROA      81              0.0000000000
      1134        73  VAL       CG2             8.4231489411       10.3315784881       -8.8401453338  PROA      81              0.0000000000
      1135        73  VAL       HG21            9.1044902969        9.6346153333       -9.3721411067  PROA      81              0.0000000000
      1136        73  VAL       HG22            8.5773324629       10.1904843939       -7.7492332343  PROA      81              0.0000000000
      1137        73  VAL       HG23            8.7134935412       11.3684839545       -9.1073340698  PROA      81              0.0000000000
      1138        73  VAL       C               4.5804677963       10.7085130412       -8.8438515128  PROA      81              0.0000000000
      1139        73  VAL       O               4.0376236227        9.7751341955       -8.2524400822  PROA      81              0.0000000000
      1140        74  PHE       N               3.9135646502       11.4249215198       -9.7609670596  PROA      82              0.0000000000
      1141        74  PHE       HN              4.3451244205       12.2313850457      -10.1811412740  PROA      82              0.0000000000
      1142        74  PHE       CA              2.6278119077       11.0408568620      -10.3026994210  PROA      82              0.0000000000
      1143        74  PHE       HA              2.4023080936       10.0250780214      -10.0125946347  PROA      82              0.0000000000
      1144        74  PHE       CB              1.4679938244       11.9622249537       -9.8148539730  PROA      82              0.0000000000
      1145        74  PHE       HB1             1.5156607975       12.0529264693       -8.7089689939  PROA      82              0.0000000000
      1146        74  PHE       HB2             0.4978555244       11.4861024470      -10.0676564990  PROA      82              0.0000000000
      1147        74  PHE       CG              1.4694131141       13.3457023681      -10.4147638057  PROA      82              0.0000000000
      1148        74  PHE       CD1             2.1452647084       14.4064954891       -9.7917539046  PROA      82              0.0000000000
      1149        74  PHE       HD1             2.7070231568       14.2222191920       -8.8884757968  PROA      82              0.0000000000
      1150        74  PHE       CE1             2.1079448071       15.6938045854      -10.3431405224  PROA      82              0.0000000000
      1151        74  PHE       HE1             2.6262383600       16.5065510092       -9.8603102769  PROA      82              0.0000000000
      1152        74  PHE       CZ              1.4071998150       15.9274383805      -11.5319651529  PROA      82              0.0000000000
      1153        74  PHE       HZ              1.3862848701       16.9159618990      -11.9672932837  PROA      82              0.0000000000
      1154        74  PHE       CD2             0.7432653679       13.6010764220      -11.5902537095  PROA      82              0.0000000000
      1155        74  PHE       HD2             0.1912989398       12.8024671699      -12.0639515310  PROA      82              0.0000000000
      1156        74  PHE       CE2             0.7316225752       14.8769408204      -12.1582951639  PROA      82              0.0000000000
      1157        74  PHE       HE2             0.1799327669       15.0546607631      -13.0674874486  PROA      82              0.0000000000
      1158        74  PHE       C               2.8087477149       11.0404469156      -11.8143173102  PROA      82              0.0000000000
      1159        74  PHE       O               3.8498162718       11.4512143950      -12.3258878956  PROA      82              0.0000000000
      1160        75  ALA       N               1.8214571085       10.5381981191      -12.5767108048  PROA      83              0.0000000000
      1161        75  ALA       HN              0.9527928979       10.2248672779      -12.1778839300  PROA      83              0.0000000000
      1162        75  ALA       CA              1.8987748366       10.5130540464      -14.0197514535  PROA      83              0.0000000000
      1163        75  ALA       HA              2.8407831418       10.9200656257      -14.3528952276  PROA      83              0.0000000000
      1164        75  ALA       CB              1.7839388191        9.0735833670      -14.5462639982  PROA      83              0.0000000000
      1165        75  ALA       HB1             2.6152773286        8.4687424863      -14.1333785694  PROA      83              0.0000000000
      1166        75  ALA       HB2             1.8598475003        9.0542205096      -15.6533763723  PROA      83              0.0000000000
      1167        75  ALA       HB3             0.8204410646        8.6156279735      -14.2343706161  PROA      83              0.0000000000
      1168        75  ALA       C               0.8024532699       11.3747210721      -14.6149155618  PROA      83              0.0000000000
      1169        75  ALA       O              -0.3618439928       11.3006812193      -14.2247862172  PROA      83              0.0000000000
      1170        76  ILE       N               1.1409509703       12.2320542836      -15.5992131333  PROA      84              0.0000000000
      1171        76  ILE       HN              2.0917928279       12.2824600229      -15.9215985081  PROA      84              0.0000000000
      1172        76  ILE       CA              0.2318796438       13.2609985816      -16.0899136977  PROA      84              0.0000000000
      1173        76  ILE       HA             -0.2113904490       13.7165437715      -15.2160885405  PROA      84              0.0000000000
      1174        76  ILE       CB              0.9348704093       14.3992868179      -16.8366208966  PROA      84              0.0000000000
      1175        76  ILE       HB              0.1670962706       15.1182466158      -17.2053777075  PROA      84              0.0000000000
      1176        76  ILE       CG2             1.7852809203       15.1858679731      -15.8130913306  PROA      84              0.0000000000
      1177        76  ILE       HG21            2.2649130415       16.0581013724      -16.3078425955  PROA      84              0.0000000000
      1178        76  ILE       HG22            2.5883390068       14.5468516676      -15.3905983281  PROA      84              0.0000000000
      1179        76  ILE       HG23            1.1548442459       15.5712377999      -14.9869011981  PROA      84              0.0000000000
      1180        76  ILE       CG1             1.8194043786       13.9962249033      -18.0455914726  PROA      84              0.0000000000
      1181        76  ILE       HG11            2.7022386912       13.4259645500      -17.6898597962  PROA      84              0.0000000000
      1182        76  ILE       HG12            2.2075394454       14.9529552691      -18.4679528285  PROA      84              0.0000000000
      1183        76  ILE       CD              1.1411417531       13.2285528091      -19.1857143935  PROA      84              0.0000000000
      1184        76  ILE       HD1             0.9896862973       12.1642249603      -18.9134140656  PROA      84              0.0000000000
      1185        76  ILE       HD2             1.7768780539       13.2506402637      -20.0965987080  PROA      84              0.0000000000
      1186        76  ILE       HD3             0.1620627759       13.6820909623      -19.4417479073  PROA      84              0.0000000000
      1187        76  ILE       C              -0.9594626036       12.7335677832      -16.8800165272  PROA      84              0.0000000000
      1188        76  ILE       O              -1.9154832834       13.4553000392      -17.1454147398  PROA      84              0.0000000000
      1189        77  ASN       N              -0.9522246838       11.4443082559      -17.2591578611  PROA      85              0.0000000000
      1190        77  ASN       HN             -0.1639538187       10.8703343271      -17.0411732055  PROA      85              0.0000000000
      1191        77  ASN       CA             -2.0299658678       10.7972635196      -17.9768525422  PROA      85              0.0000000000
      1192        77  ASN       HA             -2.6249338715       11.5375956664      -18.4957774179  PROA      85              0.0000000000
      1193        77  ASN       CB             -1.4458959696        9.8026466740      -19.0261153961  PROA      85              0.0000000000
      1194        77  ASN       HB1            -0.7359404327       10.3544090503      -19.6769493715  PROA      85              0.0000000000
      1195        77  ASN       HB2            -2.2672135339        9.4229524033      -19.6692300448  PROA      85              0.0000000000
      1196        77  ASN       CG             -0.6895316146        8.6409437335      -18.3792793203  PROA      85              0.0000000000
      1197        77  ASN       OD1             0.2146587041        8.8297260717      -17.5600393262  PROA      85              0.0000000000
      1198        77  ASN       ND2            -1.0720727683        7.3885425167      -18.7091675213  PROA      85              0.0000000000
      1199        77  ASN       HD21           -1.9006439961        7.2564538243      -19.2714575350  PROA      85              0.0000000000
      1200        77  ASN       HD22           -0.6003574181        6.6179888696      -18.2890789746  PROA      85              0.0000000000
      1201        77  ASN       C              -2.9693684318       10.0561535866      -17.0303148043  PROA      85              0.0000000000
      1202        77  ASN       O              -3.8547302792        9.3306927102      -17.4815697296  PROA      85              0.0000000000
      1203        78  ASN       N              -2.7970896330       10.1767778151      -15.6983372574  PROA      86              0.0000000000
      1204        78  ASN       HN             -2.0656981989       10.7432101870      -15.3115644951  PROA      86              0.0000000000
      1205        78  ASN       CA             -3.6863413510        9.5021615872      -14.7791563668  PROA      86              0.0000000000
      1206        78  ASN       HA             -4.6392936697        9.3389009481      -15.2632814085  PROA      86              0.0000000000
      1207        78  ASN       CB             -3.0729356440        8.1273554036      -14.3982191715  PROA      86              0.0000000000
      1208        78  ASN       HB1            -2.1432295054        8.2712069979      -13.8099613905  PROA      86              0.0000000000
      1209        78  ASN       HB2            -2.8068238233        7.5768374590      -15.3250602655  PROA      86              0.0000000000
      1210        78  ASN       CG             -4.0454211335        7.2881056184      -13.5862085605  PROA      86              0.0000000000
      1211        78  ASN       OD1            -3.8714900947        7.0955376016      -12.3817794373  PROA      86              0.0000000000
      1212        78  ASN       ND2            -5.1021170574        6.7710682702      -14.2484669674  PROA      86              0.0000000000
      1213        78  ASN       HD21           -5.8283745367        6.3421266099      -13.7177974925  PROA      86              0.0000000000
      1214        78  ASN       HD22           -5.2182468881        6.9510326725      -15.2204758870  PROA      86              0.0000000000
      1215        78  ASN       C              -3.9978428416       10.3542570246      -13.5515645317  PROA      86              0.0000000000
      1216        78  ASN       O              -3.1566843411       10.5380469094      -12.6708012665  PROA      86              0.0000000000
      1217        79  THR       N              -5.2501839178       10.8438768810      -13.4366230898  PROA      87              0.0000000000
      1218        79  THR       HN             -5.9195257914       10.6892259242      -14.1711075285  PROA      87              0.0000000000
      1219        79  THR       CA             -5.7381278932       11.6382887098      -12.3052534448  PROA      87              0.0000000000
      1220        79  THR       HA             -5.0832744511       12.4892502593      -12.2079212788  PROA      87              0.0000000000
      1221        79  THR       CB             -7.1522883163       12.1856626725      -12.4824522176  PROA      87              0.0000000000
      1222        79  THR       HB             -7.4776869405       12.7411953010      -11.5667967445  PROA      87              0.0000000000
      1223        79  THR       OG1            -8.0860206343       11.1514265637      -12.7784570176  PROA      87              0.0000000000
      1224        79  THR       HG1            -8.7834026241       11.2523651987      -12.0969889894  PROA      87              0.0000000000
      1225        79  THR       CG2            -7.1701378182       13.1736978602      -13.6564074121  PROA      87              0.0000000000
      1226        79  THR       HG21           -8.1861582277       13.6049414347      -13.7833220686  PROA      87              0.0000000000
      1227        79  THR       HG22           -6.8921224750       12.6733983183      -14.6049605383  PROA      87              0.0000000000
      1228        79  THR       HG23           -6.4642747314       14.0131535901      -13.4815055783  PROA      87              0.0000000000
      1229        79  THR       C              -5.6616174494       10.9244598747      -10.9699536414  PROA      87              0.0000000000
      1230        79  THR       O              -5.2649818446       11.5044307606       -9.9630897650  PROA      87              0.0000000000
      1231        80  LYS       N              -5.9869748771        9.6173152371      -10.9208958324  PROA      88              0.0000000000
      1232        80  LYS       HN             -6.3544946707        9.1599385796      -11.7372768177  PROA      88              0.0000000000
      1233        80  LYS       CA             -5.8646310966        8.8117065711       -9.7213945107  PROA      88              0.0000000000
      1234        80  LYS       HA             -6.4420271773        9.3140910070       -8.9609159276  PROA      88              0.0000000000
      1235        80  LYS       CB             -6.4295469467        7.3797021020       -9.9194648834  PROA      88              0.0000000000
      1236        80  LYS       HB1            -6.0836023313        6.7228282576       -9.0884299653  PROA      88              0.0000000000
      1237        80  LYS       HB2            -6.0164643948        6.9577457372      -10.8610573157  PROA      88              0.0000000000
      1238        80  LYS       CG             -7.9675993898        7.2855511289       -9.9617719142  PROA      88              0.0000000000
      1239        80  LYS       HG1            -8.2479981285        6.2073414221       -9.9680802266  PROA      88              0.0000000000
      1240        80  LYS       HG2            -8.3399783575        7.7316659927      -10.9108115642  PROA      88              0.0000000000
      1241        80  LYS       CD             -8.6826499020        7.9812113025       -8.7882621117  PROA      88              0.0000000000
      1242        80  LYS       HD1            -9.7633405769        7.7167499459       -8.8285256850  PROA      88              0.0000000000
      1243        80  LYS       HD2            -8.6018593744        9.0821527871       -8.9381741051  PROA      88              0.0000000000
      1244        80  LYS       CE             -8.1341665386        7.6136359953       -7.4049949666  PROA      88              0.0000000000
      1245        80  LYS       HE1            -7.0577616662        7.8788764460       -7.3193992938  PROA      88              0.0000000000
      1246        80  LYS       HE2            -8.2530724004        6.5254389738       -7.2187763048  PROA      88              0.0000000000
      1247        80  LYS       NZ             -8.8480704750        8.3539982373       -6.3585359453  PROA      88              0.0000000000
      1248        80  LYS       HZ1            -9.8168453399        8.0005669744       -6.2086895204  PROA      88              0.0000000000
      1249        80  LYS       HZ2            -8.9184415906        9.3751218401       -6.6215241923  PROA      88              0.0000000000
      1250        80  LYS       HZ3            -8.3251645204        8.3213559888       -5.4456307367  PROA      88              0.0000000000
      1251        80  LYS       C              -4.4643549465        8.7534001179       -9.1329628165  PROA      88              0.0000000000
      1252        80  LYS       O              -4.2910507089        8.7979666830       -7.9174420464  PROA      88              0.0000000000
      1253        81  SER       N              -3.4249458896        8.6938066757       -9.9895479915  PROA      89              0.0000000000
      1254        81  SER       HN             -3.6105601839        8.5944739359      -10.9677623619  PROA      89              0.0000000000
      1255        81  SER       CA             -2.0285637785        8.7369606708       -9.5748991865  PROA      89              0.0000000000
      1256        81  SER       HA             -1.8886154539        7.9214294688       -8.8810569116  PROA      89              0.0000000000
      1257        81  SER       CB             -1.0545039591        8.5261997405      -10.7797883164  PROA      89              0.0000000000
      1258        81  SER       HB1            -1.4428342413        7.6977637967      -11.4107490724  PROA      89              0.0000000000
      1259        81  SER       HB2            -0.0755438513        8.2041262742      -10.3751893515  PROA      89              0.0000000000
      1260        81  SER       OG             -0.8151632759        9.6754131132      -11.5988307657  PROA      89              0.0000000000
      1261        81  SER       HG1            -1.6550386765        9.9478602195      -12.0235461129  PROA      89              0.0000000000
      1262        81  SER       C              -1.6757855599       10.0132129745       -8.8194675752  PROA      89              0.0000000000
      1263        81  SER       O              -1.0034171719        9.9773181676       -7.7908948235  PROA      89              0.0000000000
      1264        82  PHE       N              -2.1709909048       11.1685516060       -9.3082852123  PROA      90              0.0000000000
      1265        82  PHE       HN             -2.6945285737       11.1447930439      -10.1564515844  PROA      90              0.0000000000
      1266        82  PHE       CA             -2.0979077349       12.4631835296       -8.6618523347  PROA      90              0.0000000000
      1267        82  PHE       HA             -1.0593072848       12.6524997768       -8.4275768619  PROA      90              0.0000000000
      1268        82  PHE       CB             -2.5625940330       13.5336701799       -9.6948807185  PROA      90              0.0000000000
      1269        82  PHE       HB1            -3.5247515655       13.2182129062      -10.1474970706  PROA      90              0.0000000000
      1270        82  PHE       HB2            -1.8187285305       13.6053396413      -10.5149633901  PROA      90              0.0000000000
      1271        82  PHE       CG             -2.7467497627       14.9093980909       -9.1224707897  PROA      90              0.0000000000
      1272        82  PHE       CD1            -1.6589528937       15.5755730938       -8.5394126582  PROA      90              0.0000000000
      1273        82  PHE       HD1            -0.6928084374       15.0943765333       -8.5000326097  PROA      90              0.0000000000
      1274        82  PHE       CE1            -1.8205667009       16.8570627438       -8.0045912740  PROA      90              0.0000000000
      1275        82  PHE       HE1            -0.9781208118       17.3589517105       -7.5522802360  PROA      90              0.0000000000
      1276        82  PHE       CZ             -3.0680201699       17.4912331720       -8.0669674259  PROA      90              0.0000000000
      1277        82  PHE       HZ             -3.1854166090       18.4879136933       -7.6706865399  PROA      90              0.0000000000
      1278        82  PHE       CD2            -3.9925831848       15.5558246594       -9.1886741296  PROA      90              0.0000000000
      1279        82  PHE       HD2            -4.8355601011       15.0607470165       -9.6496331082  PROA      90              0.0000000000
      1280        82  PHE       CE2            -4.1538971947       16.8431637090       -8.6655698795  PROA      90              0.0000000000
      1281        82  PHE       HE2            -5.1154528895       17.3319927863       -8.7397551781  PROA      90              0.0000000000
      1282        82  PHE       C              -2.8340838229       12.5265727853       -7.3183346839  PROA      90              0.0000000000
      1283        82  PHE       O              -2.3003357105       12.9837262567       -6.3087713138  PROA      90              0.0000000000
      1284        83  GLU       N              -4.0660978924       11.9829378424       -7.2556641998  PROA      91              0.0000000000
      1285        83  GLU       HN             -4.4967716989       11.6548905852       -8.0991981200  PROA      91              0.0000000000
      1286        83  GLU       CA             -4.8764194112       11.9084649074       -6.0482516660  PROA      91              0.0000000000
      1287        83  GLU       HA             -4.9834394630       12.9197926251       -5.6799468841  PROA      91              0.0000000000
      1288        83  GLU       CB             -6.2973466157       11.3718757070       -6.3615614765  PROA      91              0.0000000000
      1289        83  GLU       HB1            -6.8519998169       11.1937213145       -5.4112807805  PROA      91              0.0000000000
      1290        83  GLU       HB2            -6.2088223492       10.4002105904       -6.8931899036  PROA      91              0.0000000000
      1291        83  GLU       CG             -7.1152694198       12.3769576942       -7.2129334779  PROA      91              0.0000000000
      1292        83  GLU       HG1            -6.5657665052       12.6136862919       -8.1478129740  PROA      91              0.0000000000
      1293        83  GLU       HG2            -7.2381652907       13.3259781083       -6.6498207359  PROA      91              0.0000000000
      1294        83  GLU       CD             -8.4976506461       11.8978052616       -7.6126971774  PROA      91              0.0000000000
      1295        83  GLU       OE1            -9.1153050538       12.5375149090       -8.5033572087  PROA      91              0.0000000000
      1296        83  GLU       OE2            -9.0090855796       10.8983162415       -7.0426730650  PROA      91              0.0000000000
      1297        83  GLU       C              -4.2316993996       11.1168070565       -4.9129296579  PROA      91              0.0000000000
      1298        83  GLU       O              -4.3854271074       11.4378178938       -3.7312448603  PROA      91              0.0000000000
      1299        84  ASP       N              -3.4547095242       10.0736733289       -5.2595982616  PROA      92              0.0000000000
      1300        84  ASP       HN             -3.3867459934        9.8331942479       -6.2294777507  PROA      92              0.0000000000
      1301        84  ASP       CA             -2.7692260608        9.1870634236       -4.3410286225  PROA      92              0.0000000000
      1302        84  ASP       HA             -3.5051788019        8.8775089788       -3.6139608512  PROA      92              0.0000000000
      1303        84  ASP       CB             -2.2301509421        7.9851482399       -5.1788893195  PROA      92              0.0000000000
      1304        84  ASP       HB1            -1.1546571426        8.0945245644       -5.4197738176  PROA      92              0.0000000000
      1305        84  ASP       HB2            -2.7782538807        7.9505839864       -6.1448851549  PROA      92              0.0000000000
      1306        84  ASP       CG             -2.4672333669        6.6434691341       -4.5280077780  PROA      92              0.0000000000
      1307        84  ASP       OD1            -2.9973720318        6.5784249164       -3.3903420652  PROA      92              0.0000000000
      1308        84  ASP       OD2            -2.1378173477        5.6086931721       -5.1681962456  PROA      92              0.0000000000
      1309        84  ASP       C              -1.6324633322        9.8663865831       -3.5589805649  PROA      92              0.0000000000
      1310        84  ASP       O              -1.2259171846        9.4101180209       -2.4873834231  PROA      92              0.0000000000
      1311        85  ILE       N              -1.1086874276       11.0041549806       -4.0650924615  PROA      93              0.0000000000
      1312        85  ILE       HN             -1.4631635599       11.3562778917       -4.9334294097  PROA      93              0.0000000000
      1313        85  ILE       CA             -0.0338472824       11.7907910194       -3.4673633737  PROA      93              0.0000000000
      1314        85  ILE       HA              0.7990536421       11.1217085135       -3.3204353095  PROA      93              0.0000000000
      1315        85  ILE       CB              0.4357570414       12.9048240360       -4.4048120873  PROA      93              0.0000000000
      1316        85  ILE       HB             -0.4301420253       13.5765492529       -4.6203350285  PROA      93              0.0000000000
      1317        85  ILE       CG2             1.5377324263       13.7687840925       -3.7464131651  PROA      93              0.0000000000
      1318        85  ILE       HG21            2.3880951578       13.1394980978       -3.4113943815  PROA      93              0.0000000000
      1319        85  ILE       HG22            1.1504019895       14.3380314795       -2.8756472535  PROA      93              0.0000000000
      1320        85  ILE       HG23            1.9139993017       14.5095003237       -4.4794739496  PROA      93              0.0000000000
      1321        85  ILE       CG1             0.9213302487       12.3415067852       -5.7694503017  PROA      93              0.0000000000
      1322        85  ILE       HG11            1.2741099710       13.1988532197       -6.3864150455  PROA      93              0.0000000000
      1323        85  ILE       HG12            0.0587258059       11.8979988796       -6.3136960556  PROA      93              0.0000000000
      1324        85  ILE       CD              2.0380371900       11.2902883722       -5.6891162350  PROA      93              0.0000000000
      1325        85  ILE       HD1             2.3566091694       10.9982967022       -6.7132786844  PROA      93              0.0000000000
      1326        85  ILE       HD2             1.6852128890       10.3745954759       -5.1709817253  PROA      93              0.0000000000
      1327        85  ILE       HD3             2.9247290063       11.6869285619       -5.1543500016  PROA      93              0.0000000000
      1328        85  ILE       C              -0.3438950468       12.3211242679       -2.0692685834  PROA      93              0.0000000000
      1329        85  ILE       O               0.5252522315       12.3424214643       -1.1982600947  PROA      93              0.0000000000
      1330        86  HSD       N              -1.6026080911       12.7240279155       -1.7827848966  PROA      94              0.0000000000
      1331        86  HSD       HN             -2.2972524760       12.7057086101       -2.4982500346  PROA      94              0.0000000000
      1332        86  HSD       CA             -2.0011506526       13.1978312305       -0.4556215861  PROA      94              0.0000000000
      1333        86  HSD       HA             -1.4044648765       14.0685464246       -0.2168014830  PROA      94              0.0000000000
      1334        86  HSD       CB             -3.5018879452       13.5957223274       -0.4309031164  PROA      94              0.0000000000
      1335        86  HSD       HB1            -4.1290549085       12.7454227365       -0.7722402451  PROA      94              0.0000000000
      1336        86  HSD       HB2            -3.6460219204       14.4244613051       -1.1592252500  PROA      94              0.0000000000
      1337        86  HSD       ND1            -4.4951528410       13.2532453923        1.9161031623  PROA      94              0.0000000000
      1338        86  HSD       HD1            -4.4865507583       12.2479142039        1.9469811214  PROA      94              0.0000000000
      1339        86  HSD       CG             -4.0111824244       14.0696959719        0.9110968513  PROA      94              0.0000000000
      1340        86  HSD       CE1            -4.9617469619       14.0607863142        2.8981406436  PROA      94              0.0000000000
      1341        86  HSD       HE1            -5.3971832475       13.6754262632        3.8231444453  PROA      94              0.0000000000
      1342        86  HSD       NE2            -4.8255887395       15.3386523420        2.5909488568  PROA      94              0.0000000000
      1343        86  HSD       CD2            -4.2333772046       15.3423529820        1.3350496570  PROA      94              0.0000000000
      1344        86  HSD       HD2            -4.0272697646       16.2767501705        0.8250124885  PROA      94              0.0000000000
      1345        86  HSD       C              -1.7483491501       12.1803886504        0.6513815573  PROA      94              0.0000000000
      1346        86  HSD       O              -1.2101341612       12.4911692053        1.7127401179  PROA      94              0.0000000000
      1347        87  GLN       N              -2.0757408076       10.8984423611        0.3919515596  PROA      95              0.0000000000
      1348        87  GLN       HN             -2.4912209259       10.6566064990       -0.4796455904  PROA      95              0.0000000000
      1349        87  GLN       CA             -1.7668576061        9.8016613671        1.2867851950  PROA      95              0.0000000000
      1350        87  GLN       HA             -2.1447269575       10.0833036887        2.2596677874  PROA      95              0.0000000000
      1351        87  GLN       CB             -2.4609885382        8.4865965848        0.8444271070  PROA      95              0.0000000000
      1352        87  GLN       HB1            -2.0844554880        7.6458286540        1.4741805189  PROA      95              0.0000000000
      1353        87  GLN       HB2            -2.1910297490        8.2641184734       -0.2073666908  PROA      95              0.0000000000
      1354        87  GLN       CG             -4.0054974854        8.4974426116        0.9690092953  PROA      95              0.0000000000
      1355        87  GLN       HG1            -4.4108330790        7.4695866772        0.8883211143  PROA      95              0.0000000000
      1356        87  GLN       HG2            -4.4368683718        9.0988321698        0.1393912530  PROA      95              0.0000000000
      1357        87  GLN       CD             -4.4730935938        9.1442228730        2.2725522783  PROA      95              0.0000000000
      1358        87  GLN       OE1            -4.9651985281       10.2765750239        2.2648657474  PROA      95              0.0000000000
      1359        87  GLN       NE2            -4.2737540884        8.4453630402        3.4111589456  PROA      95              0.0000000000
      1360        87  GLN       HE21           -4.4143130320        8.9204680510        4.2851333703  PROA      95              0.0000000000
      1361        87  GLN       HE22           -3.8610208752        7.5360130916        3.3917729565  PROA      95              0.0000000000
      1362        87  GLN       C              -0.2824891691        9.5978983098        1.5330795342  PROA      95              0.0000000000
      1363        87  GLN       O               0.1257788208        9.3297426740        2.6602158550  PROA      95              0.0000000000
      1364        88  TYR       N               0.5756272192        9.7687702909        0.5064155614  PROA      96              0.0000000000
      1365        88  TYR       HN              0.2345962949        9.9716170462       -0.4081783626  PROA      96              0.0000000000
      1366        88  TYR       CA              2.0144365491        9.8366422466        0.7088756717  PROA      96              0.0000000000
      1367        88  TYR       HA              2.3129165140        8.9319371981        1.2237900166  PROA      96              0.0000000000
      1368        88  TYR       CB              2.7916752196        9.9509004283       -0.6285848658  PROA      96              0.0000000000
      1369        88  TYR       HB1             3.8418810731       10.2848099940       -0.4717852919  PROA      96              0.0000000000
      1370        88  TYR       HB2             2.3095626117       10.6717049772       -1.3187409399  PROA      96              0.0000000000
      1371        88  TYR       CG              2.8591966013        8.6082903885       -1.2784158618  PROA      96              0.0000000000
      1372        88  TYR       CD1             3.8296150347        7.6969591373       -0.8361812119  PROA      96              0.0000000000
      1373        88  TYR       HD1             4.4868979408        7.9695698965       -0.0232595926  PROA      96              0.0000000000
      1374        88  TYR       CE1             3.9706842306        6.4551435480       -1.4605468057  PROA      96              0.0000000000
      1375        88  TYR       HE1             4.7372668862        5.7702563479       -1.1268746291  PROA      96              0.0000000000
      1376        88  TYR       CZ              3.1365649993        6.1195764174       -2.5286124140  PROA      96              0.0000000000
      1377        88  TYR       OH              3.3553890065        4.9130265126       -3.2062309870  PROA      96              0.0000000000
      1378        88  TYR       HH              4.3189512194        4.7574354534       -3.1595761268  PROA      96              0.0000000000
      1379        88  TYR       CD2             2.0188033949        8.2558994009       -2.3467928867  PROA      96              0.0000000000
      1380        88  TYR       HD2             1.2751650415        8.9535026683       -2.6976317650  PROA      96              0.0000000000
      1381        88  TYR       CE2             2.1444807143        7.0023913937       -2.9610948652  PROA      96              0.0000000000
      1382        88  TYR       HE2             1.5014258898        6.7331577506       -3.7860277736  PROA      96              0.0000000000
      1383        88  TYR       C               2.4725805703       10.9655510081        1.6131574859  PROA      96              0.0000000000
      1384        88  TYR       O               3.2559355114       10.7373193410        2.5295623228  PROA      96              0.0000000000
      1385        89  ARG       N               1.9645679004       12.2002649277        1.4171407567  PROA      97              0.0000000000
      1386        89  ARG       HN              1.3187293216       12.3613978402        0.6667525143  PROA      97              0.0000000000
      1387        89  ARG       CA              2.3205555768       13.3447629479        2.2438008214  PROA      97              0.0000000000
      1388        89  ARG       HA              3.3956630300       13.4616006111        2.2093300601  PROA      97              0.0000000000
      1389        89  ARG       CB              1.6392195680       14.6191202622        1.6776434284  PROA      97              0.0000000000
      1390        89  ARG       HB1             0.5464639213       14.6234293009        1.8804208835  PROA      97              0.0000000000
      1391        89  ARG       HB2             1.7507047013       14.5690503246        0.5680539471  PROA      97              0.0000000000
      1392        89  ARG       CG              2.2786607326       15.9578731753        2.1161510904  PROA      97              0.0000000000
      1393        89  ARG       HG1             1.9428532411       16.7432332168        1.4038451796  PROA      97              0.0000000000
      1394        89  ARG       HG2             3.3755972312       15.8582516250        1.9818473669  PROA      97              0.0000000000
      1395        89  ARG       CD              1.9447048960       16.4483740850        3.5414383963  PROA      97              0.0000000000
      1396        89  ARG       HD1             2.3974192478       15.8218877556        4.3338964927  PROA      97              0.0000000000
      1397        89  ARG       HD2             0.8382243495       16.4269353435        3.6779713642  PROA      97              0.0000000000
      1398        89  ARG       NE              2.3930032510       17.8671385842        3.7324325627  PROA      97              0.0000000000
      1399        89  ARG       HE              1.7619289866       18.5493331699        4.1168312056  PROA      97              0.0000000000
      1400        89  ARG       CZ              3.5829242620       18.3802876989        3.4444061429  PROA      97              0.0000000000
      1401        89  ARG       NH1             4.6577817737       17.6740329084        3.2029854509  PROA      97              0.0000000000
      1402        89  ARG       HH11            4.6139828615       16.6950032929        3.4329143368  PROA      97              0.0000000000
      1403        89  ARG       HH12            5.5473610245       18.1315553751        3.2619170362  PROA      97              0.0000000000
      1404        89  ARG       NH2             3.7012966658       19.6873039461        3.4910153757  PROA      97              0.0000000000
      1405        89  ARG       HH21            3.0083830664       20.1707778085        4.0559826373  PROA      97              0.0000000000
      1406        89  ARG       HH22            4.6048287712       20.1035110708        3.3025120775  PROA      97              0.0000000000
      1407        89  ARG       C               1.9258392440       13.1257016836        3.6999614670  PROA      97              0.0000000000
      1408        89  ARG       O               2.7307473371       13.2914657004        4.6189632427  PROA      97              0.0000000000
      1409        90  GLU       N               0.6886395704       12.6573128031        3.9430690785  PROA      98              0.0000000000
      1410        90  GLU       HN              0.0252148205       12.5663454142        3.1933572158  PROA      98              0.0000000000
      1411        90  GLU       CA              0.2281670132       12.2872596611        5.2643443914  PROA      98              0.0000000000
      1412        90  GLU       HA              0.3647873621       13.1461376404        5.9036901961  PROA      98              0.0000000000
      1413        90  GLU       CB             -1.2743355228       11.9136900775        5.2202600924  PROA      98              0.0000000000
      1414        90  GLU       HB1            -1.5425029195       11.3153129239        6.1190818991  PROA      98              0.0000000000
      1415        90  GLU       HB2            -1.4706151737       11.2717620434        4.3335036414  PROA      98              0.0000000000
      1416        90  GLU       CG             -2.2273412378       13.1330049580        5.1850577383  PROA      98              0.0000000000
      1417        90  GLU       HG1            -3.2792377848       12.7902335530        5.2639480559  PROA      98              0.0000000000
      1418        90  GLU       HG2            -2.1100356876       13.6699475655        4.2209197430  PROA      98              0.0000000000
      1419        90  GLU       CD             -1.9544031872       14.0956723745        6.3269327748  PROA      98              0.0000000000
      1420        90  GLU       OE1            -1.8476817557       15.3237075350        6.0705390701  PROA      98              0.0000000000
      1421        90  GLU       OE2            -1.7878917566       13.6207051382        7.4856165842  PROA      98              0.0000000000
      1422        90  GLU       C               1.0030954345       11.1699879420        5.9420088801  PROA      98              0.0000000000
      1423        90  GLU       O               1.3687518381       11.2748749707        7.1125875200  PROA      98              0.0000000000
      1424        91  GLN       N               1.2918078668       10.0736042113        5.2206602038  PROA      99              0.0000000000
      1425        91  GLN       HN              0.9593147390        9.9919888429        4.2778391872  PROA      99              0.0000000000
      1426        91  GLN       CA              2.0753937346        8.9638661599        5.7267869577  PROA      99              0.0000000000
      1427        91  GLN       HA              1.6855055079        8.7299935325        6.7092020124  PROA      99              0.0000000000
      1428        91  GLN       CB              1.8782190745        7.6771799457        4.8844510792  PROA      99              0.0000000000
      1429        91  GLN       HB1             2.7254425514        6.9714538297        5.0470483893  PROA      99              0.0000000000
      1430        91  GLN       HB2             1.9077656729        7.9647997972        3.8107849263  PROA      99              0.0000000000
      1431        91  GLN       CG              0.5682851429        6.8729067859        5.1684211419  PROA      99              0.0000000000
      1432        91  GLN       HG1             0.8126936169        6.0943818774        5.9258811941  PROA      99              0.0000000000
      1433        91  GLN       HG2             0.2427483879        6.3413421962        4.2503941593  PROA      99              0.0000000000
      1434        91  GLN       CD             -0.6312498943        7.6381474313        5.7540465860  PROA      99              0.0000000000
      1435        91  GLN       OE1            -0.9598845895        7.5105232393        6.9374392504  PROA      99              0.0000000000
      1436        91  GLN       NE2            -1.3377522680        8.4219805037        4.9153624977  PROA      99              0.0000000000
      1437        91  GLN       HE21           -0.9806180580        8.5853230511        3.9954309674  PROA      99              0.0000000000
      1438        91  GLN       HE22           -2.1674207870        8.8694591998        5.2601131520  PROA      99              0.0000000000
      1439        91  GLN       C               3.5382586468        9.2950485041        5.9937968285  PROA      99              0.0000000000
      1440        91  GLN       O               4.0850459964        8.9069657235        7.0258215054  PROA      99              0.0000000000
      1441        92  ILE       N               4.1954529941       10.0763154813        5.1064597202  PROA      100             0.0000000000
      1442        92  ILE       HN              3.7606975765       10.3433905426        4.2394157155  PROA      100             0.0000000000
      1443        92  ILE       CA              5.5293444522       10.6259644937        5.3386952412  PROA      100             0.0000000000
      1444        92  ILE       HA              6.1966021554        9.8037568391        5.5565424814  PROA      100             0.0000000000
      1445        92  ILE       CB              6.0686551334       11.3678382143        4.1073795301  PROA      100             0.0000000000
      1446        92  ILE       HB              5.2746457347       12.0585554277        3.7363547934  PROA      100             0.0000000000
      1447        92  ILE       CG2             7.3208103163       12.2161544251        4.4429437498  PROA      100             0.0000000000
      1448        92  ILE       HG21            7.7301606345       12.6823621919        3.5227354003  PROA      100             0.0000000000
      1449        92  ILE       HG22            8.1137339358       11.5802448608        4.8895282667  PROA      100             0.0000000000
      1450        92  ILE       HG23            7.0908576544       13.0473260013        5.1415066638  PROA      100             0.0000000000
      1451        92  ILE       CG1             6.3847300089       10.3544203578        2.9800426257  PROA      100             0.0000000000
      1452        92  ILE       HG11            5.5564639807        9.6164535171        2.9105217878  PROA      100             0.0000000000
      1453        92  ILE       HG12            7.3085826320        9.7970801986        3.2512313062  PROA      100             0.0000000000
      1454        92  ILE       CD              6.5520122472       10.9997947248        1.5994491358  PROA      100             0.0000000000
      1455        92  ILE       HD1             7.3902119120       11.7272262009        1.5979575875  PROA      100             0.0000000000
      1456        92  ILE       HD2             5.6242966136       11.5379429876        1.3084459795  PROA      100             0.0000000000
      1457        92  ILE       HD3             6.7652844372       10.2227670668        0.8369916006  PROA      100             0.0000000000
      1458        92  ILE       C               5.5533545804       11.5185484558        6.5648359161  PROA      100             0.0000000000
      1459        92  ILE       O               6.4055164445       11.3753326840        7.4374069790  PROA      100             0.0000000000
      1460        93  LYS       N               4.5478802286       12.4086277616        6.7103700251  PROA      101             0.0000000000
      1461        93  LYS       HN              3.8535173075       12.5069764608        5.9947798061  PROA      101             0.0000000000
      1462        93  LYS       CA              4.3825613600       13.2426760075        7.8823174907  PROA      101             0.0000000000
      1463        93  LYS       HA              5.2956290334       13.8080997266        8.0115582361  PROA      101             0.0000000000
      1464        93  LYS       CB              3.2269997241       14.2494558841        7.6781741740  PROA      101             0.0000000000
      1465        93  LYS       HB1             2.3213489163       13.6755723527        7.3864979099  PROA      101             0.0000000000
      1466        93  LYS       HB2             3.4970022865       14.9067318003        6.8205427961  PROA      101             0.0000000000
      1467        93  LYS       CG              2.9017361491       15.1331756026        8.8967288722  PROA      101             0.0000000000
      1468        93  LYS       HG1             3.8438255465       15.6049564521        9.2603680095  PROA      101             0.0000000000
      1469        93  LYS       HG2             2.5025825290       14.5167063870        9.7321615929  PROA      101             0.0000000000
      1470        93  LYS       CD              1.8963745196       16.2524207033        8.5666938144  PROA      101             0.0000000000
      1471        93  LYS       HD1             2.3572312536       16.8766717302        7.7697044776  PROA      101             0.0000000000
      1472        93  LYS       HD2             1.7587917458       16.8947323819        9.4651771593  PROA      101             0.0000000000
      1473        93  LYS       CE              0.5353509915       15.7401955779        8.0785615161  PROA      101             0.0000000000
      1474        93  LYS       HE1             0.0074851969       15.1932891466        8.8879285762  PROA      101             0.0000000000
      1475        93  LYS       HE2             0.6700846808       15.0587287943        7.2107867399  PROA      101             0.0000000000
      1476        93  LYS       NZ             -0.3394978343       16.8341511717        7.6216593767  PROA      101             0.0000000000
      1477        93  LYS       HZ1            -1.0396644255       16.4014545966        6.9504208341  PROA      101             0.0000000000
      1478        93  LYS       HZ2             0.2360633800       17.5726240347        7.1162323872  PROA      101             0.0000000000
      1479        93  LYS       HZ3            -0.8366619504       17.2897960609        8.3999030341  PROA      101             0.0000000000
      1480        93  LYS       C               4.1970431105       12.4451491638        9.1613295386  PROA      101             0.0000000000
      1481        93  LYS       O               4.7607765338       12.7615204231       10.1980704107  PROA      101             0.0000000000
      1482        94  ARG       N               3.4498245325       11.3314641463        9.1242601008  PROA      102             0.0000000000
      1483        94  ARG       HN              2.9930067241       11.0700564710        8.2735987801  PROA      102             0.0000000000
      1484        94  ARG       CA              3.1262892433       10.5598989523       10.3091418623  PROA      102             0.0000000000
      1485        94  ARG       HA              2.8468295593       11.2730874250       11.0646913499  PROA      102             0.0000000000
      1486        94  ARG       CB              1.9140292746        9.6467179576        9.9924716772  PROA      102             0.0000000000
      1487        94  ARG       HB1             2.2117018178        8.8991670696        9.2265183861  PROA      102             0.0000000000
      1488        94  ARG       HB2             1.1372762177       10.2834571678        9.5145591177  PROA      102             0.0000000000
      1489        94  ARG       CG              1.2426998239        8.9158968256       11.1796463536  PROA      102             0.0000000000
      1490        94  ARG       HG1             1.8675815561        8.0406163749       11.4681064481  PROA      102             0.0000000000
      1491        94  ARG       HG2             0.2694804880        8.5204376667       10.8146141659  PROA      102             0.0000000000
      1492        94  ARG       CD              0.9695001979        9.7331478176       12.4544173586  PROA      102             0.0000000000
      1493        94  ARG       HD1             1.9274204633        9.8272912416       13.0182983093  PROA      102             0.0000000000
      1494        94  ARG       HD2             0.2231627560        9.2160398885       13.0990539271  PROA      102             0.0000000000
      1495        94  ARG       NE              0.4301315688       11.0765845416       12.0579513610  PROA      102             0.0000000000
      1496        94  ARG       HE             -0.0015951629       11.1692051043       11.1624962795  PROA      102             0.0000000000
      1497        94  ARG       CZ              0.9466047849       12.2096404092       12.5229295434  PROA      102             0.0000000000
      1498        94  ARG       NH1             1.5927382343       12.2716483652       13.6634275368  PROA      102             0.0000000000
      1499        94  ARG       HH11            1.7148517569       11.4583947629       14.1989650833  PROA      102             0.0000000000
      1500        94  ARG       HH12            2.2478726600       13.0468636078       13.8229959890  PROA      102             0.0000000000
      1501        94  ARG       NH2             0.9375460290       13.2735280110       11.7562826022  PROA      102             0.0000000000
      1502        94  ARG       HH21            0.6278743996       13.1561152958       10.8075051071  PROA      102             0.0000000000
      1503        94  ARG       HH22            1.6877551520       13.9321013697       11.9832755006  PROA      102             0.0000000000
      1504        94  ARG       C               4.3014420919        9.7985446321       10.9230589204  PROA      102             0.0000000000
      1505        94  ARG       O               4.2229741707        9.3142897842       12.0509755277  PROA      102             0.0000000000
      1506        95  VAL       N               5.4505846184        9.7207428509       10.2221589958  PROA      103             0.0000000000
      1507        95  VAL       HN              5.4920669845       10.0611690468        9.2835530386  PROA      103             0.0000000000
      1508        95  VAL       CA              6.6935846000        9.2384190989       10.8076972183  PROA      103             0.0000000000
      1509        95  VAL       HA              6.5141697072        8.9079450679       11.8203667694  PROA      103             0.0000000000
      1510        95  VAL       CB              7.2611800911        8.0305175566       10.0559319249  PROA      103             0.0000000000
      1511        95  VAL       HB              8.1899230563        7.6894542020       10.5675334304  PROA      103             0.0000000000
      1512        95  VAL       CG1             6.2461948261        6.8705014034       10.1177583302  PROA      103             0.0000000000
      1513        95  VAL       HG11            6.6825503351        5.9497404216        9.6763990036  PROA      103             0.0000000000
      1514        95  VAL       HG12            5.3313945619        7.1260081747        9.5447970756  PROA      103             0.0000000000
      1515        95  VAL       HG13            5.9491823955        6.6560160821       11.1646166092  PROA      103             0.0000000000
      1516        95  VAL       CG2             7.6068841009        8.3573749722        8.5922844548  PROA      103             0.0000000000
      1517        95  VAL       HG21            8.4105078014        9.1164962657        8.5265884211  PROA      103             0.0000000000
      1518        95  VAL       HG22            6.7165757355        8.7246368826        8.0391024248  PROA      103             0.0000000000
      1519        95  VAL       HG23            7.9685482338        7.4370477694        8.0883921255  PROA      103             0.0000000000
      1520        95  VAL       C               7.7306574555       10.3590472058       10.9370352134  PROA      103             0.0000000000
      1521        95  VAL       O               8.9044755751       10.1005435250       11.2152226953  PROA      103             0.0000000000
      1522        96  LYS       N               7.3236401012       11.6391426134       10.7613354473  PROA      104             0.0000000000
      1523        96  LYS       HN              6.3597986076       11.8323272431       10.5687550297  PROA      104             0.0000000000
      1524        96  LYS       CA              8.2399577072       12.7744718250       10.7211646612  PROA      104             0.0000000000
      1525        96  LYS       HA              9.1830975817       12.5047015119       11.1742764106  PROA      104             0.0000000000
      1526        96  LYS       CB              8.4549645420       13.1831268719        9.2338424071  PROA      104             0.0000000000
      1527        96  LYS       HB1             8.9755497253       14.1659792503        9.1617793934  PROA      104             0.0000000000
      1528        96  LYS       HB2             7.4574187697       13.3029840324        8.7557709576  PROA      104             0.0000000000
      1529        96  LYS       CG              9.2810595162       12.1839878343        8.4066550717  PROA      104             0.0000000000
      1530        96  LYS       HG1             9.2027329125       12.4725895148        7.3333054651  PROA      104             0.0000000000
      1531        96  LYS       HG2             8.8509902184       11.1673959847        8.4956442210  PROA      104             0.0000000000
      1532        96  LYS       CD             10.7548919371       12.1856829212        8.8302715862  PROA      104             0.0000000000
      1533        96  LYS       HD1            10.8305445450       11.8947591834        9.8996531860  PROA      104             0.0000000000
      1534        96  LYS       HD2            11.0977179930       13.2390568224        8.7396414147  PROA      104             0.0000000000
      1535        96  LYS       CE             11.6486865710       11.2738227965        7.9883581359  PROA      104             0.0000000000
      1536        96  LYS       HE1            11.4726621914       11.4659887155        6.9063627215  PROA      104             0.0000000000
      1537        96  LYS       HE2            11.4309675626       10.2097981168        8.2108263216  PROA      104             0.0000000000
      1538        96  LYS       NZ             13.0755068998       11.5277819610        8.2644194976  PROA      104             0.0000000000
      1539        96  LYS       HZ1            13.2134300989       12.5270599937        8.5644000949  PROA      104             0.0000000000
      1540        96  LYS       HZ2            13.6142297696       11.3394345292        7.3834714729  PROA      104             0.0000000000
      1541        96  LYS       HZ3            13.4450200378       10.9182543319        9.0237485823  PROA      104             0.0000000000
      1542        96  LYS       C               7.8054558366       14.0524137985       11.4416796865  PROA      104             0.0000000000
      1543        96  LYS       O               8.6643483650       14.7872737405       11.9262010738  PROA      104             0.0000000000
      1544        97  ASP       N               6.4878151155       14.3515621131       11.4921010937  PROA      105             0.0000000000
      1545        97  ASP       HN              5.8239795986       13.6848627458       11.1394698712  PROA      105             0.0000000000
      1546        97  ASP       CA              5.8266440111       15.5603907913       11.9735283399  PROA      105             0.0000000000
      1547        97  ASP       HA              4.9814023437       15.6537310770       11.3075400128  PROA      105             0.0000000000
      1548        97  ASP       CB              5.2262063802       15.3849380300       13.3955996661  PROA      105             0.0000000000
      1549        97  ASP       HB1             4.9345669904       16.3632679645       13.8319750755  PROA      105             0.0000000000
      1550        97  ASP       HB2             5.9620768609       14.9026000796       14.0681386114  PROA      105             0.0000000000
      1551        97  ASP       CG              3.9574001628       14.5521415369       13.3473870843  PROA      105             0.0000000000
      1552        97  ASP       OD1             3.1901800659       14.6393822170       12.3506248793  PROA      105             0.0000000000
      1553        97  ASP       OD2             3.6426694525       13.8746563642       14.3569527466  PROA      105             0.0000000000
      1554        97  ASP       C               6.5036031030       16.9045625295       11.6989452765  PROA      105             0.0000000000
      1555        97  ASP       O               6.5109928591       17.8353970510       12.5012159406  PROA      105             0.0000000000
      1556        98  SER       N               7.0351269397       17.0561420916       10.4745807041  PROA      106             0.0000000000
      1557        98  SER       HN              7.1056209813       16.2727609478        9.8664791781  PROA      106             0.0000000000
      1558        98  SER       CA              7.5203765941       18.3178352215        9.9586942792  PROA      106             0.0000000000
      1559        98  SER       HA              7.1114426674       19.1291151504       10.5452091058  PROA      106             0.0000000000
      1560        98  SER       CB              9.0751713229       18.4294297780        9.9729726122  PROA      106             0.0000000000
      1561        98  SER       HB1             9.3992469024       18.3680532889       11.0377471110  PROA      106             0.0000000000
      1562        98  SER       HB2             9.4002770031       19.4171721924        9.5771387929  PROA      106             0.0000000000
      1563        98  SER       OG              9.7277207256       17.3793336559        9.2504873078  PROA      106             0.0000000000
      1564        98  SER       HG1             9.5717408866       17.5413091039        8.3015322200  PROA      106             0.0000000000
      1565        98  SER       C               6.9964329682       18.4738402279        8.5494502290  PROA      106             0.0000000000
      1566        98  SER       O               7.1844085661       17.5933881077        7.7133635433  PROA      106             0.0000000000
      1567        99  GLU       N               6.3007663615       19.5890445524        8.2432217459  PROA      107             0.0000000000
      1568        99  GLU       HN              6.0578909192       20.2511279025        8.9443700071  PROA      107             0.0000000000
      1569        99  GLU       CA              5.8661119978       19.8926791577        6.8886522609  PROA      107             0.0000000000
      1570        99  GLU       HA              5.7921304868       18.9735328837        6.3208560094  PROA      107             0.0000000000
      1571        99  GLU       CB              4.4593865795       20.5489313525        6.8455454319  PROA      107             0.0000000000
      1572        99  GLU       HB1             4.2788476659       20.9080975915        5.8078817468  PROA      107             0.0000000000
      1573        99  GLU       HB2             4.4135689123       21.4415023777        7.5043075714  PROA      107             0.0000000000
      1574        99  GLU       CG              3.3362562928       19.5455676961        7.2448461049  PROA      107             0.0000000000
      1575        99  GLU       HG1             3.0632178192       19.6830838432        8.3099758387  PROA      107             0.0000000000
      1576        99  GLU       HG2             3.7322210374       18.5141701098        7.1237504029  PROA      107             0.0000000000
      1577        99  GLU       CD              2.0498114681       19.5888638971        6.4145848251  PROA      107             0.0000000000
      1578        99  GLU       OE1             1.1606357110       18.7420291636        6.6932322395  PROA      107             0.0000000000
      1579        99  GLU       OE2             1.9515728993       20.3733081314        5.4406153689  PROA      107             0.0000000000
      1580        99  GLU       C               6.8991281769       20.7347897350        6.1622293473  PROA      107             0.0000000000
      1581        99  GLU       O               7.9356554192       20.2068546838        5.7438029820  PROA      107             0.0000000000
      1582       100  VAL       N               8.0117313975       19.4917986664        6.1434418378  PROA      109             0.0000000000
      1583       100  VAL       HN              7.5984943669       18.7873388073        6.6980202978  PROA      109             0.0000000000
      1584       100  VAL       CA              9.6082994480       18.6979751240        5.5942519259  PROA      109             0.0000000000
      1585       100  VAL       HA             10.2919801243       19.0656662194        6.3434314808  PROA      109             0.0000000000
      1586       100  VAL       CB              9.7050580371       17.0045558126        5.6374854592  PROA      109             0.0000000000
      1587       100  VAL       HB              8.9675561935       16.6421078900        4.9024223188  PROA      109             0.0000000000
      1588       100  VAL       CG1            11.0092145804       16.2358716630        5.1625963790  PROA      109             0.0000000000
      1589       100  VAL       HG11           11.0281649239       15.1680171233        5.4551803951  PROA      109             0.0000000000
      1590       100  VAL       HG12           11.9170432814       16.6783666257        5.6183496243  PROA      109             0.0000000000
      1591       100  VAL       HG13           11.0936365576       16.1501183754        4.0594194511  PROA      109             0.0000000000
      1592       100  VAL       CG2             9.5732592519       16.0861469799        6.8672289001  PROA      109             0.0000000000
      1593       100  VAL       HG21            9.4248100235       15.0373563968        6.5174391372  PROA      109             0.0000000000
      1594       100  VAL       HG22            8.7178868476       16.1815212109        7.5195040559  PROA      109             0.0000000000
      1595       100  VAL       HG23           10.5136281039       16.0784283143        7.4604562783  PROA      109             0.0000000000
      1596       100  VAL       C              10.6987825846       18.5369006455        4.1257470221  PROA      109             0.0000000000
      1597       100  VAL       O               9.9190956546       18.4903965591        3.1951028308  PROA      109             0.0000000000
      1598       101  PRO       N              12.2009393681       18.2995539935        3.4715653863  PROA      110             0.0000000000
      1599       101  PRO       CD             13.4781810785       18.4343699236        4.1745269581  PROA      110             0.0000000000
      1600       101  PRO       HD1            13.8033090895       17.4358897476        4.5396093208  PROA      110             0.0000000000
      1601       101  PRO       HD2            13.4017715603       19.1524730810        5.0215083273  PROA      110             0.0000000000
      1602       101  PRO       CA             12.3641367577       18.4824579345        2.0249528684  PROA      110             0.0000000000
      1603       101  PRO       HA             12.0480665072       19.4935589692        1.8047861893  PROA      110             0.0000000000
      1604       101  PRO       CB             13.8751857033       18.3053876649        1.8374460207  PROA      110             0.0000000000
      1605       101  PRO       HB1            14.2526701035       18.7896805768        0.9172250771  PROA      110             0.0000000000
      1606       101  PRO       HB2            14.1475454715       17.2261302624        1.8231256253  PROA      110             0.0000000000
      1607       101  PRO       CG             14.4420773376       18.9380368673        3.1082768551  PROA      110             0.0000000000
      1608       101  PRO       HG1            15.4914683427       18.6548243371        3.3159499280  PROA      110             0.0000000000
      1609       101  PRO       HG2            14.3672866171       20.0473099717        3.0369258516  PROA      110             0.0000000000
      1610       101  PRO       C              11.5484258454       17.5801859037        1.1019020716  PROA      110             0.0000000000
      1611       101  PRO       O              11.6705619303       16.3558475246        1.1680459827  PROA      110             0.0000000000
      1612       102  MET       N              10.7152030916       18.1552507317        0.2175320423  PROA      111             0.0000000000
      1613       102  MET       HN             10.6126118211       19.1563727064        0.1965806294  PROA      111             0.0000000000
      1614       102  MET       CA              9.8480903261       17.4002311288       -0.6642702046  PROA      111             0.0000000000
      1615       102  MET       HA             10.3337515147       16.4639940733       -0.8945932187  PROA      111             0.0000000000
      1616       102  MET       CB              8.4632769315       17.0917729625       -0.0234168432  PROA      111             0.0000000000
      1617       102  MET       HB1             7.7971744329       16.6467530900       -0.7941634775  PROA      111             0.0000000000
      1618       102  MET       HB2             8.0046497665       18.0445680646        0.3245266208  PROA      111             0.0000000000
      1619       102  MET       CG              8.5577356130       16.1119679323        1.1646496588  PROA      111             0.0000000000
      1620       102  MET       HG1             9.1570632794       16.5862528550        1.9648977412  PROA      111             0.0000000000
      1621       102  MET       HG2             9.1449117484       15.2369853565        0.8349753621  PROA      111             0.0000000000
      1622       102  MET       SD              6.9964295551       15.5686350244        1.9083346512  PROA      111             0.0000000000
      1623       102  MET       CE              6.2892573271       14.6493091084        0.5211030204  PROA      111             0.0000000000
      1624       102  MET       HE1             6.0554068827       15.3254589163       -0.3277401309  PROA      111             0.0000000000
      1625       102  MET       HE2             5.3462938468       14.1476758322        0.8258988498  PROA      111             0.0000000000
      1626       102  MET       HE3             6.9927830568       13.8683452398        0.1647467614  PROA      111             0.0000000000
      1627       102  MET       C               9.6569385188       18.1060322666       -1.9962452694  PROA      111             0.0000000000
      1628       102  MET       O               9.5752505570       19.3305239014       -2.0711224347  PROA      111             0.0000000000
      1629       103  VAL       N               9.5977919027       17.3338182227       -3.0983594481  PROA      112             0.0000000000
      1630       103  VAL       HN              9.7062449210       16.3411454789       -3.0193359191  PROA      112             0.0000000000
      1631       103  VAL       CA              9.4190389095       17.8638691351       -4.4441145460  PROA      112             0.0000000000
      1632       103  VAL       HA              9.0332374349       18.8743820703       -4.3942645862  PROA      112             0.0000000000
      1633       103  VAL       CB             10.7334756471       17.8814168431       -5.2318178686  PROA      112             0.0000000000
      1634       103  VAL       HB             11.2158201508       16.8803014863       -5.1578423022  PROA      112             0.0000000000
      1635       103  VAL       CG1            10.5209376986       18.2262969300       -6.7216259344  PROA      112             0.0000000000
      1636       103  VAL       HG11            9.9710557352       19.1866511733       -6.8226050785  PROA      112             0.0000000000
      1637       103  VAL       HG12            9.9514714349       17.4353116054       -7.2529073673  PROA      112             0.0000000000
      1638       103  VAL       HG13           11.5024426300       18.3307716139       -7.2303854453  PROA      112             0.0000000000
      1639       103  VAL       CG2            11.6820972905       18.9141939626       -4.5966779654  PROA      112             0.0000000000
      1640       103  VAL       HG21           11.1995962383       19.9137826562       -4.5522123373  PROA      112             0.0000000000
      1641       103  VAL       HG22           12.6096463581       18.9991492640       -5.1951564971  PROA      112             0.0000000000
      1642       103  VAL       HG23           11.9633521528       18.6211898973       -3.5639857419  PROA      112             0.0000000000
      1643       103  VAL       C               8.3680982786       17.0358081588       -5.1654839979  PROA      112             0.0000000000
      1644       103  VAL       O               8.3902964730       15.8041254251       -5.1168482527  PROA      112             0.0000000000
      1645       104  LEU       N               7.4011887841       17.6889376660       -5.8477587539  PROA      113             0.0000000000
      1646       104  LEU       HN              7.3940058705       18.6948097822       -5.8969040469  PROA      113             0.0000000000
      1647       104  LEU       CA              6.3738596548       17.0127283877       -6.6196859560  PROA      113             0.0000000000
      1648       104  LEU       HA              6.2424850563       16.0156607792       -6.2252855440  PROA      113             0.0000000000
      1649       104  LEU       CB              5.0163558560       17.7623796048       -6.5319946446  PROA      113             0.0000000000
      1650       104  LEU       HB1             5.1251910379       18.7625814020       -7.0074325851  PROA      113             0.0000000000
      1651       104  LEU       HB2             4.7846765818       17.9401203497       -5.4588614726  PROA      113             0.0000000000
      1652       104  LEU       CG              3.8183552716       17.0186635131       -7.1696635937  PROA      113             0.0000000000
      1653       104  LEU       HG              4.0852219061       16.7410074600       -8.2157460469  PROA      113             0.0000000000
      1654       104  LEU       CD1             3.4789251841       15.7373444867       -6.3984050203  PROA      113             0.0000000000
      1655       104  LEU       HD11            3.2933297656       15.9808879150       -5.3309887464  PROA      113             0.0000000000
      1656       104  LEU       HD12            4.3052810108       15.0025750606       -6.4572624692  PROA      113             0.0000000000
      1657       104  LEU       HD13            2.5639869279       15.2660779994       -6.8154291566  PROA      113             0.0000000000
      1658       104  LEU       CD2             2.5677258991       17.9051907127       -7.2453157406  PROA      113             0.0000000000
      1659       104  LEU       HD21            2.7770297315       18.8328456878       -7.8200717788  PROA      113             0.0000000000
      1660       104  LEU       HD22            2.2277345631       18.1905913068       -6.2273239337  PROA      113             0.0000000000
      1661       104  LEU       HD23            1.7349587877       17.3689574562       -7.7475216265  PROA      113             0.0000000000
      1662       104  LEU       C               6.7919911088       16.8743831827       -8.0793127241  PROA      113             0.0000000000
      1663       104  LEU       O               7.2265933926       17.8289485493       -8.7209427745  PROA      113             0.0000000000
      1664       105  VAL       N               6.6719708626       15.6625487185       -8.6475699681  PROA      114             0.0000000000
      1665       105  VAL       HN              6.3433010127       14.8775195816       -8.1102574979  PROA      114             0.0000000000
      1666       105  VAL       CA              7.0777656773       15.3553216520      -10.0051941685  PROA      114             0.0000000000
      1667       105  VAL       HA              7.4408067806       16.2476224272      -10.4899229537  PROA      114             0.0000000000
      1668       105  VAL       CB              8.2025357703       14.3242601980      -10.0377531179  PROA      114             0.0000000000
      1669       105  VAL       HB              7.8900997804       13.4162840085       -9.4741247120  PROA      114             0.0000000000
      1670       105  VAL       CG1             8.5581673171       13.9244312263      -11.4830508413  PROA      114             0.0000000000
      1671       105  VAL       HG11            7.7324440177       13.3725281889      -11.9764594649  PROA      114             0.0000000000
      1672       105  VAL       HG12            9.4548907596       13.2702449894      -11.4956652829  PROA      114             0.0000000000
      1673       105  VAL       HG13            8.7821500038       14.8274349819      -12.0889359285  PROA      114             0.0000000000
      1674       105  VAL       CG2             9.4386726107       14.9255641295       -9.3475040883  PROA      114             0.0000000000
      1675       105  VAL       HG21            9.2415589889       15.1206867342       -8.2720071597  PROA      114             0.0000000000
      1676       105  VAL       HG22            9.7276883014       15.8814991126       -9.8325491590  PROA      114             0.0000000000
      1677       105  VAL       HG23           10.2915062407       14.2189258656       -9.4224973448  PROA      114             0.0000000000
      1678       105  VAL       C               5.8922037665       14.8555920152      -10.8116252926  PROA      114             0.0000000000
      1679       105  VAL       O               5.3041390161       13.8130839529      -10.5254902081  PROA      114             0.0000000000
      1680       106  GLY       N               5.5228023205       15.5962116347      -11.8746429227  PROA      115             0.0000000000
      1681       106  GLY       HN              6.0513292794       16.4285849600      -12.0817238802  PROA      115             0.0000000000
      1682       106  GLY       CA              4.5281686327       15.1852935932      -12.8576871383  PROA      115             0.0000000000
      1683       106  GLY       HA1             4.0575184847       16.0775038443      -13.2421713966  PROA      115             0.0000000000
      1684       106  GLY       HA2             3.8261984297       14.4882378115      -12.4195425421  PROA      115             0.0000000000
      1685       106  GLY       C               5.2066937544       14.5122805361      -14.0102810408  PROA      115             0.0000000000
      1686       106  GLY       O               5.6705733947       15.1661248240      -14.9392374835  PROA      115             0.0000000000
      1687       107  ASN       N               5.3100634819       13.1764191013      -13.9848781511  PROA      116             0.0000000000
      1688       107  ASN       HN              4.8753155782       12.6447936755      -13.2499540787  PROA      116             0.0000000000
      1689       107  ASN       CA              6.0634434980       12.4370381067      -14.9732307645  PROA      116             0.0000000000
      1690       107  ASN       HA              6.8281246831       13.0943436918      -15.3637539944  PROA      116             0.0000000000
      1691       107  ASN       CB              6.7683640517       11.2178499478      -14.3071196668  PROA      116             0.0000000000
      1692       107  ASN       HB1             6.0131869592       10.4746384957      -13.9792090804  PROA      116             0.0000000000
      1693       107  ASN       HB2             7.3074806026       11.5855165921      -13.4086555759  PROA      116             0.0000000000
      1694       107  ASN       CG              7.8140983197       10.5840982867      -15.2244075202  PROA      116             0.0000000000
      1695       107  ASN       OD1             8.5405370585       11.2874954322      -15.9358844351  PROA      116             0.0000000000
      1696       107  ASN       ND2             7.8381632274        9.2365068261      -15.2820574982  PROA      116             0.0000000000
      1697       107  ASN       HD21            8.4364400716        8.7950006458      -15.9495719357  PROA      116             0.0000000000
      1698       107  ASN       HD22            7.1609407682        8.7064841634      -14.7656924513  PROA      116             0.0000000000
      1699       107  ASN       C               5.2003881841       12.0239508009      -16.1657866803  PROA      116             0.0000000000
      1700       107  ASN       O               3.9727190514       12.0091864057      -16.1103456768  PROA      116             0.0000000000
      1701       108  LYS       N               5.8677369994       11.6837552141      -17.2843456066  PROA      117             0.0000000000
      1702       108  LYS       HN              6.8633965694       11.7768827311      -17.2591600682  PROA      117             0.0000000000
      1703       108  LYS       CA              5.3135069991       11.0969113370      -18.4889136703  PROA      117             0.0000000000
      1704       108  LYS       HA              6.1514650665       10.6391737466      -18.9871421812  PROA      117             0.0000000000
      1705       108  LYS       CB              4.2506678031        9.9915357582      -18.2777755287  PROA      117             0.0000000000
      1706       108  LYS       HB1             4.0715259952        9.5264293688      -19.2746768842  PROA      117             0.0000000000
      1707       108  LYS       HB2             3.2845285558       10.4301225356      -17.9417998742  PROA      117             0.0000000000
      1708       108  LYS       CG              4.6538706662        8.8665093908      -17.3181339822  PROA      117             0.0000000000
      1709       108  LYS       HG1             4.4813094265        9.1927650756      -16.2672517574  PROA      117             0.0000000000
      1710       108  LYS       HG2             5.7353828821        8.6405107934      -17.4192755389  PROA      117             0.0000000000
      1711       108  LYS       CD              3.8342496978        7.6090510604      -17.6288988995  PROA      117             0.0000000000
      1712       108  LYS       HD1             4.0780605381        7.3073298373      -18.6692592662  PROA      117             0.0000000000
      1713       108  LYS       HD2             2.7556544515        7.8858042555      -17.6037161445  PROA      117             0.0000000000
      1714       108  LYS       CE              4.0939102741        6.4473874319      -16.6732283524  PROA      117             0.0000000000
      1715       108  LYS       HE1             3.8217422302        6.7593744024      -15.6444247230  PROA      117             0.0000000000
      1716       108  LYS       HE2             5.1582998517        6.1344866242      -16.6908153556  PROA      117             0.0000000000
      1717       108  LYS       NZ              3.2515508503        5.2917848276      -17.0198409705  PROA      117             0.0000000000
      1718       108  LYS       HZ1             3.3990201586        4.9860349820      -18.0078100706  PROA      117             0.0000000000
      1719       108  LYS       HZ2             2.2445569967        5.5650650301      -16.8878032863  PROA      117             0.0000000000
      1720       108  LYS       HZ3             3.4608920672        4.5049407046      -16.3632616602  PROA      117             0.0000000000
      1721       108  LYS       C               4.7981072127       12.1257444023      -19.4685420447  PROA      117             0.0000000000
      1722       108  LYS       O               3.9512453225       11.8452285131      -20.3158035880  PROA      117             0.0000000000
      1723       109  CYS       N               5.3307040301       13.3565485904      -19.4114290560  PROA      118             0.0000000000
      1724       109  CYS       HN              6.0210104726       13.5730966802      -18.7167363846  PROA      118             0.0000000000
      1725       109  CYS       CA              4.8344830882       14.4788208294      -20.1862572798  PROA      118             0.0000000000
      1726       109  CYS       HA              3.7609609012       14.5085026904      -20.0609672915  PROA      118             0.0000000000
      1727       109  CYS       CB              5.3917534032       15.8042062240      -19.6167702681  PROA      118             0.0000000000
      1728       109  CYS       HB1             5.0501865182       16.6551783046      -20.2451631312  PROA      118             0.0000000000
      1729       109  CYS       HB2             6.4995976131       15.7763820252      -19.6444434578  PROA      118             0.0000000000
      1730       109  CYS       SG              4.8323628825       16.1032937821      -17.9095593804  PROA      118             0.0000000000
      1731       109  CYS       HG1             5.6677141484       15.2631277709      -17.3047587900  PROA      118             0.0000000000
      1732       109  CYS       C               5.0521638559       14.3881373662      -21.6971792107  PROA      118             0.0000000000
      1733       109  CYS       O               4.6042064152       15.2506308782      -22.4520000632  PROA      118             0.0000000000
      1734       110  ASP       N               5.6964635371       13.3157343439      -22.1952929822  PROA      119             0.0000000000
      1735       110  ASP       HN              6.0607417927       12.6111965156      -21.5833297952  PROA      119             0.0000000000
      1736       110  ASP       CA              5.8071995636       12.9868201162      -23.5994898825  PROA      119             0.0000000000
      1737       110  ASP       HA              5.9831313172       13.8973288961      -24.1577565374  PROA      119             0.0000000000
      1738       110  ASP       CB              7.0182215738       12.0254154720      -23.7948346541  PROA      119             0.0000000000
      1739       110  ASP       HB1             7.9375172900       12.5313319659      -23.4307440836  PROA      119             0.0000000000
      1740       110  ASP       HB2             7.1581784870       11.8048758498      -24.8733375001  PROA      119             0.0000000000
      1741       110  ASP       CG              6.8662034104       10.7214164171      -23.0350691804  PROA      119             0.0000000000
      1742       110  ASP       OD1             6.6515691148        9.6619088524      -23.6848743856  PROA      119             0.0000000000
      1743       110  ASP       OD2             6.9339806265       10.7448110798      -21.7784505997  PROA      119             0.0000000000
      1744       110  ASP       C               4.5342234144       12.3402619793      -24.1673138982  PROA      119             0.0000000000
      1745       110  ASP       O               4.3584205573       12.2491823529      -25.3844434502  PROA      119             0.0000000000
      1746       111  LEU       N               3.6320762190       11.8199925279      -23.3102405662  PROA      120             0.0000000000
      1747       111  LEU       HN              3.7891278808       11.8721998984      -22.3197321458  PROA      120             0.0000000000
      1748       111  LEU       CA              2.4302793258       11.1099610360      -23.7231053970  PROA      120             0.0000000000
      1749       111  LEU       HA              2.7887051280       10.3352723270      -24.3792747149  PROA      120             0.0000000000
      1750       111  LEU       CB              1.7399231659       10.4300183740      -22.5150726201  PROA      120             0.0000000000
      1751       111  LEU       HB1             0.7254359121       10.0662582528      -22.7860390399  PROA      120             0.0000000000
      1752       111  LEU       HB2             1.6125465365       11.1889368759      -21.7102894035  PROA      120             0.0000000000
      1753       111  LEU       CG              2.5128723404        9.2194278069      -21.9457961073  PROA      120             0.0000000000
      1754       111  LEU       HG              3.5445114591        9.5498203522      -21.6751733470  PROA      120             0.0000000000
      1755       111  LEU       CD1             1.8253740212        8.7212242613      -20.6696949467  PROA      120             0.0000000000
      1756       111  LEU       HD11            1.7894918706        9.5290208421      -19.9074335930  PROA      120             0.0000000000
      1757       111  LEU       HD12            2.3708187669        7.8536642629      -20.2438504955  PROA      120             0.0000000000
      1758       111  LEU       HD13            0.7858655805        8.4053136385      -20.8937565948  PROA      120             0.0000000000
      1759       111  LEU       CD2             2.6238898289        8.0604397227      -22.9512385385  PROA      120             0.0000000000
      1760       111  LEU       HD21            3.1231466987        7.1891288536      -22.4764212268  PROA      120             0.0000000000
      1761       111  LEU       HD22            3.2180452550        8.3491111524      -23.8419262583  PROA      120             0.0000000000
      1762       111  LEU       HD23            1.6138057535        7.7372963468      -23.2808400075  PROA      120             0.0000000000
      1763       111  LEU       C               1.4171100391       11.9290090985      -24.5379398213  PROA      120             0.0000000000
      1764       111  LEU       O               1.3252431749       13.1463210950      -24.3532480412  PROA      120             0.0000000000
      1765       112  PRO       N               0.6543664875       11.3315100367      -25.4631242557  PROA      121             0.0000000000
      1766       112  PRO       CD              0.7362541339        9.9125594575      -25.8315191582  PROA      121             0.0000000000
      1767       112  PRO       HD1             0.6416287495        9.2498513531      -24.9429760003  PROA      121             0.0000000000
      1768       112  PRO       HD2             1.7077962834        9.7312531467      -26.3415252161  PROA      121             0.0000000000
      1769       112  PRO       CA             -0.2814401525       12.0591387192      -26.3157669623  PROA      121             0.0000000000
      1770       112  PRO       HA              0.1919230402       12.9557188542      -26.6911184388  PROA      121             0.0000000000
      1771       112  PRO       CB             -0.6240853463       11.0613165687      -27.4373536797  PROA      121             0.0000000000
      1772       112  PRO       HB1             0.1088926300       11.1911607815      -28.2635960903  PROA      121             0.0000000000
      1773       112  PRO       HB2            -1.6437707735       11.1918594448      -27.8546874407  PROA      121             0.0000000000
      1774       112  PRO       CG             -0.4203417515        9.6809962562      -26.8048687387  PROA      121             0.0000000000
      1775       112  PRO       HG1            -1.3331736110        9.3862635932      -26.2425310538  PROA      121             0.0000000000
      1776       112  PRO       HG2            -0.1917230438        8.8989378087      -27.5577007681  PROA      121             0.0000000000
      1777       112  PRO       C              -1.5210070384       12.5031633513      -25.5666538163  PROA      121             0.0000000000
      1778       112  PRO       O              -2.0488067101       13.5672838330      -25.8807470349  PROA      121             0.0000000000
      1779       113  SER       N              -2.0317556182       11.7008444049      -24.6134060551  PROA      122             0.0000000000
      1780       113  SER       HN             -1.5927540784       10.8325402906      -24.3864390887  PROA      122             0.0000000000
      1781       113  SER       CA             -3.2225635851       12.0524268768      -23.8586820788  PROA      122             0.0000000000
      1782       113  SER       HA             -3.6517080473       12.9590953770      -24.2499355997  PROA      122             0.0000000000
      1783       113  SER       CB             -4.3329485873       10.9743287246      -23.9304831662  PROA      122             0.0000000000
      1784       113  SER       HB1            -4.0440127331       10.0555974559      -23.3767956157  PROA      122             0.0000000000
      1785       113  SER       HB2            -4.4609031000       10.7028346200      -25.0030837583  PROA      122             0.0000000000
      1786       113  SER       OG             -5.5863392648       11.4553261702      -23.4374960928  PROA      122             0.0000000000
      1787       113  SER       HG1            -6.2260336586       10.7362644229      -23.6114508014  PROA      122             0.0000000000
      1788       113  SER       C              -2.8245320233       12.3061269856      -22.4218527163  PROA      122             0.0000000000
      1789       113  SER       O              -2.3237517114       11.4182420696      -21.7264845171  PROA      122             0.0000000000
      1790       114  ARG       N              -3.0126991793       13.5595331812      -21.9801007576  PROA      123             0.0000000000
      1791       114  ARG       HN             -3.3556598819       14.2595532255      -22.6162009213  PROA      123             0.0000000000
      1792       114  ARG       CA             -2.7263681286       14.0632094154      -20.6597187644  PROA      123             0.0000000000
      1793       114  ARG       HA             -2.2437252777       13.2983404613      -20.0670376145  PROA      123             0.0000000000
      1794       114  ARG       CB             -1.8035785273       15.3081398788      -20.7603448051  PROA      123             0.0000000000
      1795       114  ARG       HB1            -2.2237065590       15.9997150809      -21.5280591195  PROA      123             0.0000000000
      1796       114  ARG       HB2            -0.8154692619       14.9637074899      -21.1378111434  PROA      123             0.0000000000
      1797       114  ARG       CG             -1.6165021557       16.0944847630      -19.4476410849  PROA      123             0.0000000000
      1798       114  ARG       HG1            -1.4096137002       15.3665759888      -18.6372574471  PROA      123             0.0000000000
      1799       114  ARG       HG2            -2.5664007776       16.6203866250      -19.1961228068  PROA      123             0.0000000000
      1800       114  ARG       CD             -0.4778593637       17.1186110681      -19.4971256501  PROA      123             0.0000000000
      1801       114  ARG       HD1            -0.6820140532       17.9084040200      -20.2514515221  PROA      123             0.0000000000
      1802       114  ARG       HD2             0.4871601309       16.6106093023      -19.7292335933  PROA      123             0.0000000000
      1803       114  ARG       NE             -0.4154145226       17.7430150953      -18.1427376719  PROA      123             0.0000000000
      1804       114  ARG       HE             -1.1877127730       17.6487788319      -17.5028908645  PROA      123             0.0000000000
      1805       114  ARG       CZ              0.5938385805       18.4659675085      -17.6835712149  PROA      123             0.0000000000
      1806       114  ARG       NH1             1.6624036316       18.7654145174      -18.3843640518  PROA      123             0.0000000000
      1807       114  ARG       HH11            1.6944333980       18.5587872431      -19.3687402165  PROA      123             0.0000000000
      1808       114  ARG       HH12            2.3651362513       19.3530550094      -17.9713302052  PROA      123             0.0000000000
      1809       114  ARG       NH2             0.5103424328       18.9026738922      -16.4448181584  PROA      123             0.0000000000
      1810       114  ARG       HH21            1.2599915976       19.5015750662      -16.1123313869  PROA      123             0.0000000000
      1811       114  ARG       HH22           -0.3329032425       18.7360272651      -15.9401121696  PROA      123             0.0000000000
      1812       114  ARG       C              -4.0297690961       14.4207878942      -19.9723483050  PROA      123             0.0000000000
      1813       114  ARG       O              -4.9568644022       14.9213331475      -20.6040573968  PROA      123             0.0000000000
      1814       115  THR       N              -4.1585283167       14.1363071248      -18.6634225285  PROA      124             0.0000000000
      1815       115  THR       HN             -3.4224586064       13.6919665869      -18.1491277111  PROA      124             0.0000000000
      1816       115  THR       CA             -5.3816936656       14.4136712439      -17.9169630992  PROA      124             0.0000000000
      1817       115  THR       HA             -6.0624864979       14.9952510760      -18.5197183580  PROA      124             0.0000000000
      1818       115  THR       CB             -6.1142399506       13.1531159863      -17.4633659555  PROA      124             0.0000000000
      1819       115  THR       HB             -6.9979463766       13.4160883841      -16.8294941870  PROA      124             0.0000000000
      1820       115  THR       OG1            -5.2567100706       12.2622257370      -16.7594535994  PROA      124             0.0000000000
      1821       115  THR       HG1            -5.8458943622       11.5613691241      -16.4215755354  PROA      124             0.0000000000
      1822       115  THR       CG2            -6.6242695903       12.3962970848      -18.6954575472  PROA      124             0.0000000000
      1823       115  THR       HG21           -7.2355595811       11.5257051015      -18.3823858895  PROA      124             0.0000000000
      1824       115  THR       HG22           -5.7816442193       12.0335286367      -19.3208546096  PROA      124             0.0000000000
      1825       115  THR       HG23           -7.2596016828       13.0651176177      -19.3131381305  PROA      124             0.0000000000
      1826       115  THR       C              -5.1290814858       15.2396651909      -16.6751802924  PROA      124             0.0000000000
      1827       115  THR       O              -6.0471705578       15.8768912850      -16.1637354520  PROA      124             0.0000000000
      1828       116  VAL       N              -3.8852645354       15.2886636826      -16.1598473389  PROA      125             0.0000000000
      1829       116  VAL       HN             -3.1480939062       14.7356433314      -16.5458801322  PROA      125             0.0000000000
      1830       116  VAL       CA             -3.5897309248       16.0399462823      -14.9515051130  PROA      125             0.0000000000
      1831       116  VAL       HA             -4.4934621162       16.1180517459      -14.3638007180  PROA      125             0.0000000000
      1832       116  VAL       CB             -2.5581656657       15.3719311775      -14.0471144565  PROA      125             0.0000000000
      1833       116  VAL       HB             -1.5633564732       15.3607903796      -14.5451935994  PROA      125             0.0000000000
      1834       116  VAL       CG1            -2.4696280656       16.1506713673      -12.7154707827  PROA      125             0.0000000000
      1835       116  VAL       HG11           -1.8567615433       15.5989936993      -11.9749136758  PROA      125             0.0000000000
      1836       116  VAL       HG12           -3.4818378334       16.2864027294      -12.2764975184  PROA      125             0.0000000000
      1837       116  VAL       HG13           -2.0155006348       17.1539280816      -12.8555233182  PROA      125             0.0000000000
      1838       116  VAL       CG2            -2.9930165255       13.9201702939      -13.7684514557  PROA      125             0.0000000000
      1839       116  VAL       HG21           -4.0061914582       13.9190521388      -13.3173754271  PROA      125             0.0000000000
      1840       116  VAL       HG22           -2.2899246996       13.4315216564      -13.0609579619  PROA      125             0.0000000000
      1841       116  VAL       HG23           -3.0237316901       13.3118683448      -14.6957778038  PROA      125             0.0000000000
      1842       116  VAL       C              -3.1475694602       17.4528041251      -15.2916700308  PROA      125             0.0000000000
      1843       116  VAL       O              -2.1672002400       17.6772085901      -16.0079021061  PROA      125             0.0000000000
      1844       117  ASP       N              -3.8857670770       18.4415992372      -14.7681794454  PROA      126             0.0000000000
      1845       117  ASP       HN             -4.6775348328       18.1999521149      -14.1903400785  PROA      126             0.0000000000
      1846       117  ASP       CA             -3.6397785359       19.8616778814      -14.8604242323  PROA      126             0.0000000000
      1847       117  ASP       HA             -3.6060645333       20.1125973235      -15.9118670988  PROA      126             0.0000000000
      1848       117  ASP       CB             -4.8654954317       20.5643588091      -14.2188885305  PROA      126             0.0000000000
      1849       117  ASP       HB1            -4.9114765034       20.2296893354      -13.1659016743  PROA      126             0.0000000000
      1850       117  ASP       HB2            -5.7947608150       20.2327259856      -14.7254970716  PROA      126             0.0000000000
      1851       117  ASP       CG             -4.8510411674       22.0811040881      -14.2354024250  PROA      126             0.0000000000
      1852       117  ASP       OD1            -4.2592865188       22.6635360380      -15.1783682912  PROA      126             0.0000000000
      1853       117  ASP       OD2            -5.4941989015       22.6709050803      -13.3277287226  PROA      126             0.0000000000
      1854       117  ASP       C              -2.2949970042       20.2990271714      -14.2518892431  PROA      126             0.0000000000
      1855       117  ASP       O              -1.7684068846       19.7078787639      -13.3090460740  PROA      126             0.0000000000
      1856       118  THR       N              -1.6801312742       21.3467569634      -14.8236255378  PROA      127             0.0000000000
      1857       118  THR       HN             -2.1651458449       21.8184164370      -15.5680159124  PROA      127             0.0000000000
      1858       118  THR       CA             -0.4049228482       21.9021182204      -14.3948587806  PROA      127             0.0000000000
      1859       118  THR       HA              0.2356404229       21.0887269636      -14.0822292797  PROA      127             0.0000000000
      1860       118  THR       CB              0.2637306164       22.6608853135      -15.5412252587  PROA      127             0.0000000000
      1861       118  THR       HB              0.1474654690       22.0437455717      -16.4667483321  PROA      127             0.0000000000
      1862       118  THR       OG1             1.6548534833       22.8478859712      -15.3135740547  PROA      127             0.0000000000
      1863       118  THR       HG1             2.0503438967       21.9443147913      -15.3491620569  PROA      127             0.0000000000
      1864       118  THR       CG2            -0.3666951374       24.0396763509      -15.8013009003  PROA      127             0.0000000000
      1865       118  THR       HG21           -0.1438357042       24.7536406220      -14.9819977087  PROA      127             0.0000000000
      1866       118  THR       HG22           -1.4682159215       23.9556988388      -15.9175920686  PROA      127             0.0000000000
      1867       118  THR       HG23            0.0462996958       24.4668063650      -16.7402970165  PROA      127             0.0000000000
      1868       118  THR       C              -0.5928389433       22.8218516113      -13.2053569415  PROA      127             0.0000000000
      1869       118  THR       O              -0.0853845268       22.5768067479      -12.1043967205  PROA      127             0.0000000000
      1870       119  GLN       N              -3.6858078687       22.0668308433      -11.2826015472  PROA      129             0.0000000000
      1871       119  GLN       HN             -4.4013451845       22.3033557209      -11.9683106968  PROA      129             0.0000000000
      1872       119  GLN       CA             -4.0606105033       21.3600109405      -10.0867201950  PROA      129             0.0000000000
      1873       119  GLN       HA             -4.5071235715       22.0817919173       -9.4198625661  PROA      129             0.0000000000
      1874       119  GLN       CB             -5.0347576987       20.1669008160      -10.3290640586  PROA      129             0.0000000000
      1875       119  GLN       HB1            -5.1602093848       19.6369192614       -9.3558545428  PROA      129             0.0000000000
      1876       119  GLN       HB2            -4.5804847970       19.4452611398      -11.0430874028  PROA      129             0.0000000000
      1877       119  GLN       CG             -6.4661159343       20.5275563487      -10.8059761628  PROA      129             0.0000000000
      1878       119  GLN       HG1            -7.1647578657       19.7041581338      -10.5490353853  PROA      129             0.0000000000
      1879       119  GLN       HG2            -6.4959793827       20.6442770016      -11.9072737501  PROA      129             0.0000000000
      1880       119  GLN       CD             -6.9837373829       21.8125742914      -10.1651585147  PROA      129             0.0000000000
      1881       119  GLN       OE1            -7.3446362876       21.8192711148       -8.9834217861  PROA      129             0.0000000000
      1882       119  GLN       NE2            -6.9949626343       22.9226060965      -10.9353900153  PROA      129             0.0000000000
      1883       119  GLN       HE21           -7.3157403417       23.7723981738      -10.5371102113  PROA      129             0.0000000000
      1884       119  GLN       HE22           -6.5754496169       22.8857982675      -11.8571214178  PROA      129             0.0000000000
      1885       119  GLN       C              -2.8201128354       20.8745714511       -9.3850148826  PROA      129             0.0000000000
      1886       119  GLN       O              -2.7307520520       20.9082908928       -8.1583877642  PROA      129             0.0000000000
      1887       120  ALA       N              -1.8129685049       20.4088638273      -10.1484900999  PROA      130             0.0000000000
      1888       120  ALA       HN             -1.9133983551       20.4194197980      -11.1453052375  PROA      130             0.0000000000
      1889       120  ALA       CA             -0.5755464637       19.8770861250       -9.6183465977  PROA      130             0.0000000000
      1890       120  ALA       HA             -0.8318358157       19.0817327624       -8.9399028611  PROA      130             0.0000000000
      1891       120  ALA       CB              0.2535047938       19.2876918493      -10.7666841043  PROA      130             0.0000000000
      1892       120  ALA       HB1             1.1809524051       18.8142928104      -10.3825520294  PROA      130             0.0000000000
      1893       120  ALA       HB2             0.5243668585       20.0771763565      -11.4998821820  PROA      130             0.0000000000
      1894       120  ALA       HB3            -0.3428531045       18.5170318889      -11.3015092160  PROA      130             0.0000000000
      1895       120  ALA       C               0.2464780581       20.8678188499       -8.8047256365  PROA      130             0.0000000000
      1896       120  ALA       O               0.7265057184       20.5590643049       -7.7143022721  PROA      130             0.0000000000
      1897       121  GLN       N               0.3776409225       22.1171000549       -9.2858103444  PROA      131             0.0000000000
      1898       121  GLN       HN              0.0392990561       22.3246297307      -10.2101384035  PROA      131             0.0000000000
      1899       121  GLN       CA              1.0396558633       23.1735071775       -8.5478322128  PROA      131             0.0000000000
      1900       121  GLN       HA              1.9414294773       22.7641712834       -8.1173243181  PROA      131             0.0000000000
      1901       121  GLN       CB              1.4283410398       24.3482995389       -9.4810737299  PROA      131             0.0000000000
      1902       121  GLN       HB1             0.5096099464       24.7423827379       -9.9712746076  PROA      131             0.0000000000
      1903       121  GLN       HB2             2.0624705815       23.9311867748      -10.2960305553  PROA      131             0.0000000000
      1904       121  GLN       CG              2.1893971989       25.5281832374       -8.8127988707  PROA      131             0.0000000000
      1905       121  GLN       HG1             1.5355755394       26.0574590120       -8.0890703134  PROA      131             0.0000000000
      1906       121  GLN       HG2             2.4713543571       26.2590962058       -9.6021014827  PROA      131             0.0000000000
      1907       121  GLN       CD              3.4872434617       25.1110062681       -8.1064888867  PROA      131             0.0000000000
      1908       121  GLN       OE1             4.5630462525       25.1427993643       -8.7068647707  PROA      131             0.0000000000
      1909       121  GLN       NE2             3.4147442095       24.7269094937       -6.8147972553  PROA      131             0.0000000000
      1910       121  GLN       HE21            4.2593946381       24.4871523443       -6.3377653647  PROA      131             0.0000000000
      1911       121  GLN       HE22            2.5168470150       24.6672214891       -6.3730250307  PROA      131             0.0000000000
      1912       121  GLN       C               0.1763953027       23.6856998963       -7.4039766750  PROA      131             0.0000000000
      1913       121  GLN       O               0.6941627904       24.0528408175       -6.3446564823  PROA      131             0.0000000000
      1914       122  LEU       N              -1.7961259372       21.4877623385       -5.5606386339  PROA      133             0.0000000000
      1915       122  LEU       HN             -2.1480798388       21.1540341168       -6.4471120397  PROA      133             0.0000000000
      1916       122  LEU       CA             -1.4718846983       20.5370445288       -4.5291575259  PROA      133             0.0000000000
      1917       122  LEU       HA             -2.1891341969       20.6839171863       -3.7363181469  PROA      133             0.0000000000
      1918       122  LEU       CB             -1.5277778437       19.0752015624       -5.0477184462  PROA      133             0.0000000000
      1919       122  LEU       HB1            -0.7757619931       18.9538589307       -5.8575418424  PROA      133             0.0000000000
      1920       122  LEU       HB2            -2.5309774854       18.9132741510       -5.4968010115  PROA      133             0.0000000000
      1921       122  LEU       CG             -1.3026681144       17.9861127776       -3.9714857405  PROA      133             0.0000000000
      1922       122  LEU       HG             -0.3321422743       18.1881751464       -3.4581710474  PROA      133             0.0000000000
      1923       122  LEU       CD1            -2.4151832733       18.0006548581       -2.9105041653  PROA      133             0.0000000000
      1924       122  LEU       HD11           -2.4188298974       18.9644689065       -2.3582075839  PROA      133             0.0000000000
      1925       122  LEU       HD12           -2.2595983482       17.1866255513       -2.1715170201  PROA      133             0.0000000000
      1926       122  LEU       HD13           -3.4084759032       17.8582738365       -3.3859589773  PROA      133             0.0000000000
      1927       122  LEU       CD2            -1.2004591405       16.5875876643       -4.5999757176  PROA      133             0.0000000000
      1928       122  LEU       HD21           -0.3621754335       16.5460970570       -5.3268897697  PROA      133             0.0000000000
      1929       122  LEU       HD22           -2.1421385480       16.3303523997       -5.1306052330  PROA      133             0.0000000000
      1930       122  LEU       HD23           -1.0226630986       15.8246144839       -3.8134752565  PROA      133             0.0000000000
      1931       122  LEU       C              -0.1110737636       20.8664598361       -3.9577161439  PROA      133             0.0000000000
      1932       122  LEU       O               0.0678850704       20.9720468614       -2.7470191682  PROA      133             0.0000000000
      1933       123  ALA       N               0.9040879286       21.0479192552       -4.8235240985  PROA      134             0.0000000000
      1934       123  ALA       HN              0.7354022045       20.9516068906       -5.8079007627  PROA      134             0.0000000000
      1935       123  ALA       CA              2.2461855105       21.4024391307       -4.4181233270  PROA      134             0.0000000000
      1936       123  ALA       HA              2.5441826424       20.7526668591       -3.6059633794  PROA      134             0.0000000000
      1937       123  ALA       CB              3.2059129049       21.2215772385       -5.6077429759  PROA      134             0.0000000000
      1938       123  ALA       HB1             3.2044042392       20.1649846433       -5.9350815677  PROA      134             0.0000000000
      1939       123  ALA       HB2             4.2475623867       21.4885795922       -5.3370931903  PROA      134             0.0000000000
      1940       123  ALA       HB3             2.8926979801       21.8484188648       -6.4662548567  PROA      134             0.0000000000
      1941       123  ALA       C               2.3407400053       22.8301246498       -3.9079042078  PROA      134             0.0000000000
      1942       123  ALA       O               2.8959780892       23.0759617677       -2.8353443070  PROA      134             0.0000000000
      1943       124  TYR       N               0.4789767477       22.5315162719       -0.3473744506  PROA      137             0.0000000000
      1944       124  TYR       HN              0.2916397164       21.9446758305       -1.1480132470  PROA      137             0.0000000000
      1945       124  TYR       CA              1.6230156973       22.1876048480        0.4560725802  PROA      137             0.0000000000
      1946       124  TYR       HA              1.3048690899       22.2081342810        1.4876682777  PROA      137             0.0000000000
      1947       124  TYR       CB              2.2056939574       20.7958087320        0.0791343908  PROA      137             0.0000000000
      1948       124  TYR       HB1             3.0951086934       20.5607068067        0.7022701844  PROA      137             0.0000000000
      1949       124  TYR       HB2             2.5077128457       20.8049505140       -0.9915191919  PROA      137             0.0000000000
      1950       124  TYR       CG              1.2043012189       19.6849041145        0.2961355033  PROA      137             0.0000000000
      1951       124  TYR       CD1             0.4965689028       19.5716468827        1.5073045614  PROA      137             0.0000000000
      1952       124  TYR       HD1             0.6467490852       20.2998150509        2.2908789675  PROA      137             0.0000000000
      1953       124  TYR       CE1            -0.3917488360       18.5081938734        1.7229032307  PROA      137             0.0000000000
      1954       124  TYR       HE1            -0.9163395504       18.4320453610        2.6640230065  PROA      137             0.0000000000
      1955       124  TYR       CZ             -0.5705557967       17.5367980427        0.7332214347  PROA      137             0.0000000000
      1956       124  TYR       OH             -1.3950494107       16.4226418092        0.9784566051  PROA      137             0.0000000000
      1957       124  TYR       HH             -1.6404730362       16.4453013110        1.9263742102  PROA      137             0.0000000000
      1958       124  TYR       CD2             1.0074403157       18.7023554962       -0.6915650228  PROA      137             0.0000000000
      1959       124  TYR       HD2             1.5435943205       18.7763893096       -1.6259867873  PROA      137             0.0000000000
      1960       124  TYR       CE2             0.1224964976       17.6360500507       -0.4768489236  PROA      137             0.0000000000
      1961       124  TYR       HE2            -0.0115096781       16.8796899599       -1.2346526681  PROA      137             0.0000000000
      1962       124  TYR       C               2.6853614351       23.2538049792        0.3299002925  PROA      137             0.0000000000
      1963       124  TYR       O               3.1306790827       23.8153140893        1.3348311511  PROA      137             0.0000000000
      1964       125  ILE       N               3.9419630563       22.9211202586       -0.7706459689  PROA      139             0.0000000000
      1965       125  ILE       HN              3.4152203743       22.4718238694       -1.4895232549  PROA      139             0.0000000000
      1966       125  ILE       CA              5.6028000213       22.8731370250       -1.6386902319  PROA      139             0.0000000000
      1967       125  ILE       HA              6.1563932542       23.6148757272       -1.0830633643  PROA      139             0.0000000000
      1968       125  ILE       CB              6.1725421031       21.4972846319       -1.2803304650  PROA      139             0.0000000000
      1969       125  ILE       HB              7.2350241008       21.3873189924       -1.6122737953  PROA      139             0.0000000000
      1970       125  ILE       CG2             6.2586099146       21.3459698012        0.2352632625  PROA      139             0.0000000000
      1971       125  ILE       HG21            6.8562350181       22.1699674426        0.6808762016  PROA      139             0.0000000000
      1972       125  ILE       HG22            6.7519576742       20.3825011612        0.4874229910  PROA      139             0.0000000000
      1973       125  ILE       HG23            5.2550432442       21.3488769118        0.7070879679  PROA      139             0.0000000000
      1974       125  ILE       CG1             5.3403217610       20.3712574550       -1.9426782903  PROA      139             0.0000000000
      1975       125  ILE       HG11            4.7970316426       20.7881740321       -2.8202391273  PROA      139             0.0000000000
      1976       125  ILE       HG12            4.5787148407       20.0143479769       -1.2173950564  PROA      139             0.0000000000
      1977       125  ILE       CD              6.1917256659       19.1904444995       -2.4194844365  PROA      139             0.0000000000
      1978       125  ILE       HD1             6.9404301726       19.5317847495       -3.1678619343  PROA      139             0.0000000000
      1979       125  ILE       HD2             5.5561064587       18.4098963808       -2.8880591091  PROA      139             0.0000000000
      1980       125  ILE       HD3             6.7349093528       18.7416032322       -1.5623480961  PROA      139             0.0000000000
      1981       125  ILE       C               6.5799302334       22.8663125181       -3.4427585337  PROA      139             0.0000000000
      1982       125  ILE       O               5.7191910557       23.1090441139       -4.2910946174  PROA      139             0.0000000000
      1983       126  PRO       N               8.1223169150       22.6848286890       -4.4083798724  PROA      140             0.0000000000
      1984       126  PRO       CD              9.3812032331       22.6975258013       -3.6542944415  PROA      140             0.0000000000
      1985       126  PRO       HD1             9.5863439307       21.6745443605       -3.2697006362  PROA      140             0.0000000000
      1986       126  PRO       HD2             9.3719255402       23.4277508598       -2.8128033668  PROA      140             0.0000000000
      1987       126  PRO       CA              8.3629794955       22.6985591529       -5.8500001685  PROA      140             0.0000000000
      1988       126  PRO       HA              8.0438806284       23.6698122117       -6.2007572899  PROA      140             0.0000000000
      1989       126  PRO       CB              9.8795845882       22.5060768469       -5.9826483240  PROA      140             0.0000000000
      1990       126  PRO       HB1            10.2835506972       23.0094939376       -6.8854845560  PROA      140             0.0000000000
      1991       126  PRO       HB2            10.1394084600       21.4244051506       -6.0118745071  PROA      140             0.0000000000
      1992       126  PRO       CG             10.4314828196       23.1008477697       -4.6894709642  PROA      140             0.0000000000
      1993       126  PRO       HG1            11.4425725509       22.7273482840       -4.4299164181  PROA      140             0.0000000000
      1994       126  PRO       HG2            10.4666025055       24.2109453018       -4.7584745296  PROA      140             0.0000000000
      1995       126  PRO       C               7.6047440637       21.6737926319       -6.6789120524  PROA      140             0.0000000000
      1996       126  PRO       O               7.4101106158       20.5382451106       -6.2408735500  PROA      140             0.0000000000
      1997       127  PHE       N               7.2086126142       22.0537491193       -7.9053172406  PROA      141             0.0000000000
      1998       127  PHE       HN              7.3557853217       23.0064424780       -8.1970782034  PROA      141             0.0000000000
      1999       127  PHE       CA              6.5740370366       21.1809355520       -8.8683669732  PROA      141             0.0000000000
      2000       127  PHE       HA              6.5378067071       20.1791407588       -8.4655368184  PROA      141             0.0000000000
      2001       127  PHE       CB              5.1109333832       21.6464781258       -9.1361514171  PROA      141             0.0000000000
      2002       127  PHE       HB1             5.1302516534       22.7314226329       -9.3769893160  PROA      141             0.0000000000
      2003       127  PHE       HB2             4.5051517907       21.5076737858       -8.2170861595  PROA      141             0.0000000000
      2004       127  PHE       CG              4.4216372247       20.9163863376      -10.2621232950  PROA      141             0.0000000000
      2005       127  PHE       CD1             4.4047788724       19.5114652010      -10.3038669757  PROA      141             0.0000000000
      2006       127  PHE       HD1             4.8757465492       18.9441095848       -9.5158540186  PROA      141             0.0000000000
      2007       127  PHE       CE1             3.8081789497       18.8390032054      -11.3763998888  PROA      141             0.0000000000
      2008       127  PHE       HE1             3.8216598265       17.7617537105      -11.4121273051  PROA      141             0.0000000000
      2009       127  PHE       CZ              3.1847584288       19.5655909755      -12.3967126774  PROA      141             0.0000000000
      2010       127  PHE       HZ              2.7056745081       19.0541891619      -13.2192776317  PROA      141             0.0000000000
      2011       127  PHE       CD2             3.7945325616       21.6342725368      -11.2939945464  PROA      141             0.0000000000
      2012       127  PHE       HD2             3.8011040517       22.7143365712      -11.2798440188  PROA      141             0.0000000000
      2013       127  PHE       CE2             3.1741318443       20.9643153733      -12.3534361754  PROA      141             0.0000000000
      2014       127  PHE       HE2             2.6937530915       21.5270702870      -13.1410023517  PROA      141             0.0000000000
      2015       127  PHE       C               7.4143851583       21.1032807360      -10.1422780273  PROA      141             0.0000000000
      2016       127  PHE       O               7.8204439330       22.1198235605      -10.7114790131  PROA      141             0.0000000000
      2017       128  ILE       N               7.7136832268       19.8741434609      -10.6061124898  PROA      142             0.0000000000
      2018       128  ILE       HN              7.4257091523       19.0663424967      -10.0823676191  PROA      142             0.0000000000
      2019       128  ILE       CA              8.5355342873       19.6155419611      -11.7757617731  PROA      142             0.0000000000
      2020       128  ILE       HA              8.7715885742       20.5456360957      -12.2739232407  PROA      142             0.0000000000
      2021       128  ILE       CB              9.8399088666       18.8782719275      -11.4245390003  PROA      142             0.0000000000
      2022       128  ILE       HB              9.6088299858       17.8072485304      -11.2012179893  PROA      142             0.0000000000
      2023       128  ILE       CG2            10.7943272711       18.9273592724      -12.6403925015  PROA      142             0.0000000000
      2024       128  ILE       HG21           11.0178368830       19.9779459351      -12.9218721879  PROA      142             0.0000000000
      2025       128  ILE       HG22           10.3486549028       18.4256741455      -13.5224265250  PROA      142             0.0000000000
      2026       128  ILE       HG23           11.7524647026       18.4198505318      -12.4020581218  PROA      142             0.0000000000
      2027       128  ILE       CG1            10.5240148029       19.4132768467      -10.1381568191  PROA      142             0.0000000000
      2028       128  ILE       HG11           11.3504770512       18.7211457991       -9.8761004778  PROA      142             0.0000000000
      2029       128  ILE       HG12            9.8112199054       19.3692691837       -9.2857152267  PROA      142             0.0000000000
      2030       128  ILE       CD             11.0894077548       20.8291643039      -10.2573228148  PROA      142             0.0000000000
      2031       128  ILE       HD1            11.9238654332       20.8713253411      -10.9882284646  PROA      142             0.0000000000
      2032       128  ILE       HD2            11.4672739799       21.1785399470       -9.2746239145  PROA      142             0.0000000000
      2033       128  ILE       HD3            10.2979139121       21.5296083350      -10.5849239661  PROA      142             0.0000000000
      2034       128  ILE       C               7.7551473457       18.7443666714      -12.7538538594  PROA      142             0.0000000000
      2035       128  ILE       O               7.3791640686       17.6171431976      -12.4400324225  PROA      142             0.0000000000
      2036       129  GLU       N               7.5075418297       19.2126110510      -13.9898155785  PROA      143             0.0000000000
      2037       129  GLU       HN              7.6670976357       20.1797532797      -14.2155977749  PROA      143             0.0000000000
      2038       129  GLU       CA              6.9833107906       18.3675058653      -15.0521003329  PROA      143             0.0000000000
      2039       129  GLU       HA              6.3483277217       17.6059133956      -14.6200185495  PROA      143             0.0000000000
      2040       129  GLU       CB              6.1058307194       19.1785983219      -16.0366289800  PROA      143             0.0000000000
      2041       129  GLU       HB1             5.8552514357       18.5473934634      -16.9170516920  PROA      143             0.0000000000
      2042       129  GLU       HB2             6.6605356946       20.0690713494      -16.4041469894  PROA      143             0.0000000000
      2043       129  GLU       CG              4.7868766068       19.6168839885      -15.3555075238  PROA      143             0.0000000000
      2044       129  GLU       HG1             5.0006457791       20.3760038270      -14.5731724865  PROA      143             0.0000000000
      2045       129  GLU       HG2             4.3346634417       18.7282327116      -14.8641293051  PROA      143             0.0000000000
      2046       129  GLU       CD              3.7357694758       20.1848562089      -16.2831597207  PROA      143             0.0000000000
      2047       129  GLU       OE1             3.9606555489       20.3219277813      -17.5140966780  PROA      143             0.0000000000
      2048       129  GLU       OE2             2.6163782781       20.4875787332      -15.7959760640  PROA      143             0.0000000000
      2049       129  GLU       C               8.1062871119       17.6419248135      -15.7812536088  PROA      143             0.0000000000
      2050       129  GLU       O               9.0758020081       18.2597032829      -16.2240226897  PROA      143             0.0000000000
      2051       130  THR       N               8.0436164320       16.3007270622      -15.9087293674  PROA      144             0.0000000000
      2052       130  THR       HN              7.2469546972       15.7955539709      -15.5553380747  PROA      144             0.0000000000
      2053       130  THR       CA              9.1629239823       15.5061265411      -16.4180122236  PROA      144             0.0000000000
      2054       130  THR       HA              9.8582020072       16.1631271853      -16.9156214326  PROA      144             0.0000000000
      2055       130  THR       CB              9.9692475816       14.7357730884      -15.3516759556  PROA      144             0.0000000000
      2056       130  THR       HB             10.8701109725       14.2605064485      -15.8111523424  PROA      144             0.0000000000
      2057       130  THR       OG1             9.2196363891       13.7292057312      -14.6760455215  PROA      144             0.0000000000
      2058       130  THR       HG1             9.0816316644       12.9875664081      -15.2874589179  PROA      144             0.0000000000
      2059       130  THR       CG2            10.4752469913       15.7092603961      -14.2808176689  PROA      144             0.0000000000
      2060       130  THR       HG21           11.0571999242       16.5311895716      -14.7447927856  PROA      144             0.0000000000
      2061       130  THR       HG22           11.1290192654       15.1774744154      -13.5575893163  PROA      144             0.0000000000
      2062       130  THR       HG23            9.6257031416       16.1494509632      -13.7170084047  PROA      144             0.0000000000
      2063       130  THR       C               8.7451487553       14.4948377050      -17.4618386268  PROA      144             0.0000000000
      2064       130  THR       O               7.5925018638       14.0820377816      -17.5868486364  PROA      144             0.0000000000
      2065       131  SER       N               9.7349648905       14.0237980041      -18.2334348988  PROA      145             0.0000000000
      2066       131  SER       HN             10.6372449229       14.4688034780      -18.2068543086  PROA      145             0.0000000000
      2067       131  SER       CA              9.6440654716       12.7618958945      -18.9364579116  PROA      145             0.0000000000
      2068       131  SER       HA              8.8995947537       12.1350294269      -18.4638835751  PROA      145             0.0000000000
      2069       131  SER       CB              9.2947209053       12.8930273775      -20.4406552763  PROA      145             0.0000000000
      2070       131  SER       HB1            10.0344912168       13.5764295120      -20.9133189616  PROA      145             0.0000000000
      2071       131  SER       HB2             8.2931490556       13.3679972383      -20.5439164917  PROA      145             0.0000000000
      2072       131  SER       OG              9.3084515274       11.6222969150      -21.1077447757  PROA      145             0.0000000000
      2073       131  SER       HG1             8.3712131261       11.3708190726      -21.2891896633  PROA      145             0.0000000000
      2074       131  SER       C              10.9680812576       12.0439218579      -18.8131700624  PROA      145             0.0000000000
      2075       131  SER       O              12.0222036001       12.5483064255      -19.1988592145  PROA      145             0.0000000000
      2076       132  ALA       N              10.9309282354       10.7953004053      -18.3224335990  PROA      146             0.0000000000
      2077       132  ALA       HN             10.0528044058       10.4079493305      -18.0236062599  PROA      146             0.0000000000
      2078       132  ALA       CA             12.0588218720        9.8955825904      -18.2908322724  PROA      146             0.0000000000
      2079       132  ALA       HA             12.9324807571       10.4326919892      -17.9609430759  PROA      146             0.0000000000
      2080       132  ALA       CB             11.7476517050        8.7495567449      -17.3089270052  PROA      146             0.0000000000
      2081       132  ALA       HB1            10.8606574897        8.1694912084      -17.6424694119  PROA      146             0.0000000000
      2082       132  ALA       HB2            11.5179097601        9.1656010448      -16.3046007246  PROA      146             0.0000000000
      2083       132  ALA       HB3            12.6120721361        8.0584408200      -17.2120729987  PROA      146             0.0000000000
      2084       132  ALA       C              12.3578727970        9.3256642178      -19.6726950032  PROA      146             0.0000000000
      2085       132  ALA       O              13.4320441457        8.7842122458      -19.9309103677  PROA      146             0.0000000000
      2086       133  LYS       N              11.3963230692        9.4525362120      -20.6031248789  PROA      147             0.0000000000
      2087       133  LYS       HN             10.5681160759        9.9721413126      -20.3847993460  PROA      147             0.0000000000
      2088       133  LYS       CA             11.4359580690        8.8258338992      -21.9011518620  PROA      147             0.0000000000
      2089       133  LYS       HA             12.0810841486        7.9575675336      -21.8674236186  PROA      147             0.0000000000
      2090       133  LYS       CB             10.0018790838        8.3604573815      -22.2191817799  PROA      147             0.0000000000
      2091       133  LYS       HB1             9.3014220907        9.2233253551      -22.2174589917  PROA      147             0.0000000000
      2092       133  LYS       HB2             9.7004212391        7.7080889063      -21.3673438218  PROA      147             0.0000000000
      2093       133  LYS       CG              9.8185644057        7.5465241966      -23.5074760257  PROA      147             0.0000000000
      2094       133  LYS       HG1             8.9404931481        6.8973842449      -23.3040822113  PROA      147             0.0000000000
      2095       133  LYS       HG2            10.6811868068        6.8627314953      -23.6683975832  PROA      147             0.0000000000
      2096       133  LYS       CD              9.5580767251        8.4012828851      -24.7626795926  PROA      147             0.0000000000
      2097       133  LYS       HD1            10.5281990942        8.6172083299      -25.2612904447  PROA      147             0.0000000000
      2098       133  LYS       HD2             9.1321603657        9.3824429783      -24.4527813590  PROA      147             0.0000000000
      2099       133  LYS       CE              8.6036137567        7.7784077682      -25.7941191048  PROA      147             0.0000000000
      2100       133  LYS       HE1             9.0113090265        6.8255111601      -26.1944980339  PROA      147             0.0000000000
      2101       133  LYS       HE2             8.4413422843        8.4872278770      -26.6347583121  PROA      147             0.0000000000
      2102       133  LYS       NZ              7.3014144421        7.5015379230      -25.1642253592  PROA      147             0.0000000000
      2103       133  LYS       HZ1             7.3748339415        6.6067050855      -24.6132173348  PROA      147             0.0000000000
      2104       133  LYS       HZ2             6.5348065440        7.3652949889      -25.8692544511  PROA      147             0.0000000000
      2105       133  LYS       HZ3             7.0447533645        8.2998893216      -24.5241287906  PROA      147             0.0000000000
      2106       133  LYS       C              11.9776419143        9.7466933662      -22.9808034791  PROA      147             0.0000000000
      2107       133  LYS       O              12.7181222762        9.3012799583      -23.8588307961  PROA      147             0.0000000000
      2108       134  THR       N              11.6864496980       11.0634744820      -22.9302299206  PROA      148             0.0000000000
      2109       134  THR       HN             10.9908900324       11.4263380652      -22.2993464082  PROA      148             0.0000000000
      2110       134  THR       CA             12.2819906694       12.0390103292      -23.8502091642  PROA      148             0.0000000000
      2111       134  THR       HA             12.6810089140       11.5365120940      -24.7179953055  PROA      148             0.0000000000
      2112       134  THR       CB             11.3032420302       13.0897918783      -24.3741399756  PROA      148             0.0000000000
      2113       134  THR       HB             11.8228265314       13.9054660467      -24.9307448185  PROA      148             0.0000000000
      2114       134  THR       OG1            10.5342890906       13.6523822361      -23.3264949165  PROA      148             0.0000000000
      2115       134  THR       HG1             9.8882594420       14.2450510123      -23.7639387231  PROA      148             0.0000000000
      2116       134  THR       CG2            10.3205112397       12.4143461828      -25.3373225237  PROA      148             0.0000000000
      2117       134  THR       HG21           10.8703378949       11.9981095237      -26.2054356054  PROA      148             0.0000000000
      2118       134  THR       HG22            9.5818517103       13.1516551198      -25.7192462444  PROA      148             0.0000000000
      2119       134  THR       HG23            9.7694093832       11.5948208031      -24.8327248912  PROA      148             0.0000000000
      2120       134  THR       C              13.4555190477       12.7607138605      -23.2225788656  PROA      148             0.0000000000
      2121       134  THR       O              14.1201765024       13.5531031034      -23.8840368342  PROA      148             0.0000000000
      2122       135  ARG       N              13.7654012924       12.4768386391      -21.9390891088  PROA      149             0.0000000000
      2123       135  ARG       HN             13.1614122298       11.8666404729      -21.4339446399  PROA      149             0.0000000000
      2124       135  ARG       CA             14.9574361939       12.9470297492      -21.2421920002  PROA      149             0.0000000000
      2125       135  ARG       HA             15.0165125374       12.3385823713      -20.3511395986  PROA      149             0.0000000000
      2126       135  ARG       CB             16.3016570647       12.7091817433      -21.9976936448  PROA      149             0.0000000000
      2127       135  ARG       HB1            17.1366279137       13.0166748029      -21.3285017346  PROA      149             0.0000000000
      2128       135  ARG       HB2            16.3629506677       13.3417134515      -22.9068158719  PROA      149             0.0000000000
      2129       135  ARG       CG             16.5083248165       11.2274372677      -22.3672970466  PROA      149             0.0000000000
      2130       135  ARG       HG1            15.8184906445       10.9488536158      -23.1945266126  PROA      149             0.0000000000
      2131       135  ARG       HG2            16.2159091067       10.6203637829      -21.4829843197  PROA      149             0.0000000000
      2132       135  ARG       CD             17.9414894273       10.8183743690      -22.7398101255  PROA      149             0.0000000000
      2133       135  ARG       HD1            17.9727964436        9.7111649777      -22.8265599293  PROA      149             0.0000000000
      2134       135  ARG       HD2            18.6640298959       11.1351006992      -21.9573736365  PROA      149             0.0000000000
      2135       135  ARG       NE             18.3134906734       11.4732505295      -24.0343805979  PROA      149             0.0000000000
      2136       135  ARG       HE             18.2019532274       12.4663279485      -24.1588441431  PROA      149             0.0000000000
      2137       135  ARG       CZ             18.8424825654       10.8620600757      -25.0846595757  PROA      149             0.0000000000
      2138       135  ARG       NH1            19.1114596422        9.5836721019      -25.1610490714  PROA      149             0.0000000000
      2139       135  ARG       HH11           18.8315679798        8.9814853574      -24.4105643643  PROA      149             0.0000000000
      2140       135  ARG       HH12           19.1052290514        9.2027388129      -26.0941078441  PROA      149             0.0000000000
      2141       135  ARG       NH2            19.1389262302       11.5834039789      -26.1436678364  PROA      149             0.0000000000
      2142       135  ARG       HH21           18.9870254379       12.5695159577      -26.0700710037  PROA      149             0.0000000000
      2143       135  ARG       HH22           19.7566510572       11.1586610506      -26.8130580143  PROA      149             0.0000000000
      2144       135  ARG       C              14.8130568431       14.3661106372      -20.7092170032  PROA      149             0.0000000000
      2145       135  ARG       O              15.7709220746       15.1362223118      -20.6427612685  PROA      149             0.0000000000
      2146       136  GLN       N              13.5850857941       14.7475582565      -20.3141134156  PROA      150             0.0000000000
      2147       136  GLN       HN             12.8433561101       14.0773848520      -20.2847901780  PROA      150             0.0000000000
      2148       136  GLN       CA             13.2494515166       16.1023835756      -19.9317397462  PROA      150             0.0000000000
      2149       136  GLN       HA             14.0824149672       16.7532694047      -20.1474266818  PROA      150             0.0000000000
      2150       136  GLN       CB             12.0311117272       16.6425570281      -20.7282669577  PROA      150             0.0000000000
      2151       136  GLN       HB1            11.7695244987       17.6443218589      -20.3170139134  PROA      150             0.0000000000
      2152       136  GLN       HB2            11.1578158036       15.9707197298      -20.5769842335  PROA      150             0.0000000000
      2153       136  GLN       CG             12.2999945736       16.8237706756      -22.2423872685  PROA      150             0.0000000000
      2154       136  GLN       HG1            12.3318777209       15.8371945437      -22.7489771166  PROA      150             0.0000000000
      2155       136  GLN       HG2            13.2801712798       17.3231938277      -22.3843207561  PROA      150             0.0000000000
      2156       136  GLN       CD             11.2052851306       17.6695004723      -22.8964447609  PROA      150             0.0000000000
      2157       136  GLN       OE1            10.0222966615       17.3127215514      -22.8803004931  PROA      150             0.0000000000
      2158       136  GLN       NE2            11.5637464229       18.8432155766      -23.4578563450  PROA      150             0.0000000000
      2159       136  GLN       HE21           10.8398118990       19.4614855332      -23.7486002265  PROA      150             0.0000000000
      2160       136  GLN       HE22           12.5325750815       19.1159669478      -23.5017054422  PROA      150             0.0000000000
      2161       136  GLN       C              12.9866383292       16.2381619988      -18.4417475374  PROA      150             0.0000000000
      2162       136  GLN       O              12.0402442440       15.6701106725      -17.8985945964  PROA      150             0.0000000000
      2163       137  GLY       N              13.8461210652       17.0084708170      -17.7414266943  PROA      151             0.0000000000
      2164       137  GLY       HN             14.6528840585       17.3833209187      -18.2142052843  PROA      151             0.0000000000
      2165       137  GLY       CA             13.6513738293       17.4681453765      -16.3662896213  PROA      151             0.0000000000
      2166       137  GLY       HA1            12.6181975345       17.7592990063      -16.2431655383  PROA      151             0.0000000000
      2167       137  GLY       HA2            14.3322795985       18.2909305287      -16.2057084481  PROA      151             0.0000000000
      2168       137  GLY       C              13.9479967666       16.4515290345      -15.3019025727  PROA      151             0.0000000000
      2169       137  GLY       O              13.7581081884       16.7015480370      -14.1149618888  PROA      151             0.0000000000
      2170       138  VAL       N              14.4309648634       15.2660295185      -15.7012617056  PROA      152             0.0000000000
      2171       138  VAL       HN             14.6177681449       15.1354301540      -16.6708740702  PROA      152             0.0000000000
      2172       138  VAL       CA             14.7495160280       14.1510214631      -14.8294573559  PROA      152             0.0000000000
      2173       138  VAL       HA             13.8669315688       13.8959390626      -14.2603612768  PROA      152             0.0000000000
      2174       138  VAL       CB             15.2007652925       12.9577471199      -15.6686691689  PROA      152             0.0000000000
      2175       138  VAL       HB             16.1285837223       13.2160186545      -16.2303387486  PROA      152             0.0000000000
      2176       138  VAL       CG1            15.5090390943       11.7396958747      -14.7743587579  PROA      152             0.0000000000
      2177       138  VAL       HG11           16.3915184133       11.9188271287      -14.1249800641  PROA      152             0.0000000000
      2178       138  VAL       HG12           15.7385024284       10.8555486955      -15.4013997973  PROA      152             0.0000000000
      2179       138  VAL       HG13           14.6444172410       11.4935682115      -14.1276772133  PROA      152             0.0000000000
      2180       138  VAL       CG2            14.1187294063       12.6255771970      -16.7122552016  PROA      152             0.0000000000
      2181       138  VAL       HG21           13.9930300327       13.4390386987      -17.4565802663  PROA      152             0.0000000000
      2182       138  VAL       HG22           13.1379125025       12.4460229607      -16.2277597626  PROA      152             0.0000000000
      2183       138  VAL       HG23           14.4154493599       11.7152923199      -17.2690993787  PROA      152             0.0000000000
      2184       138  VAL       C              15.8495975193       14.4850210246      -13.8440843020  PROA      152             0.0000000000
      2185       138  VAL       O              15.7144363974       14.3074431562      -12.6355305021  PROA      152             0.0000000000
      2186       139  ASP       N              16.9629916891       15.0431593973      -14.3582712243  PROA      153             0.0000000000
      2187       139  ASP       HN             17.0138769646       15.1860923279      -15.3468941246  PROA      153             0.0000000000
      2188       139  ASP       CA             18.1002658946       15.4676838955      -13.5673907493  PROA      153             0.0000000000
      2189       139  ASP       HA             18.4309209583       14.6312637013      -12.9720240968  PROA      153             0.0000000000
      2190       139  ASP       CB             19.2406923472       15.9439567746      -14.5075212065  PROA      153             0.0000000000
      2191       139  ASP       HB1            20.1644000174       16.1051028792      -13.9158573461  PROA      153             0.0000000000
      2192       139  ASP       HB2            18.9637425306       16.9019076970      -14.9954262409  PROA      153             0.0000000000
      2193       139  ASP       CG             19.5571764312       14.9371279931      -15.5898875354  PROA      153             0.0000000000
      2194       139  ASP       OD1            19.9486908874       13.7773108951      -15.3011114708  PROA      153             0.0000000000
      2195       139  ASP       OD2            19.4623985508       15.3214321379      -16.7880818377  PROA      153             0.0000000000
      2196       139  ASP       C              17.7101793968       16.5891762633      -12.6067029136  PROA      153             0.0000000000
      2197       139  ASP       O              17.9788365493       16.5600997325      -11.4052448600  PROA      153             0.0000000000
      2198       140  ASP       N              16.9747470205       17.5778201526      -13.1493177406  PROA      154             0.0000000000
      2199       140  ASP       HN             16.7931643014       17.5724985150      -14.1335536030  PROA      154             0.0000000000
      2200       140  ASP       CA             16.4701193305       18.7542483941      -12.4840459635  PROA      154             0.0000000000
      2201       140  ASP       HA             17.3209144830       19.2773832333      -12.0683190611  PROA      154             0.0000000000
      2202       140  ASP       CB             15.7654478282       19.6755608691      -13.5062698648  PROA      154             0.0000000000
      2203       140  ASP       HB1            15.4670754949       20.6341612530      -13.0346203397  PROA      154             0.0000000000
      2204       140  ASP       HB2            14.8611225049       19.1897271124      -13.9281808250  PROA      154             0.0000000000
      2205       140  ASP       CG             16.7201407812       19.9755036636      -14.6329144474  PROA      154             0.0000000000
      2206       140  ASP       OD1            16.8172629116       19.1553845395      -15.5832162484  PROA      154             0.0000000000
      2207       140  ASP       OD2            17.4632828024       20.9857678349      -14.5565301647  PROA      154             0.0000000000
      2208       140  ASP       C              15.5412611398       18.4512509674      -11.3209414386  PROA      154             0.0000000000
      2209       140  ASP       O              15.6040134562       19.1124133221      -10.2861016404  PROA      154             0.0000000000
      2210       141  ALA       N              14.6565753240       17.4416648308      -11.4364718105  PROA      155             0.0000000000
      2211       141  ALA       HN             14.5492864002       16.9613424783      -12.3118362127  PROA      155             0.0000000000
      2212       141  ALA       CA             13.8015412786       17.0097906537      -10.3484051767  PROA      155             0.0000000000
      2213       141  ALA       HA             13.2090437113       17.8562921607      -10.0392785214  PROA      155             0.0000000000
      2214       141  ALA       CB             12.8775694653       15.8888839859      -10.8645922341  PROA      155             0.0000000000
      2215       141  ALA       HB1            13.4677396609       15.0107149403      -11.2048226869  PROA      155             0.0000000000
      2216       141  ALA       HB2            12.2861649134       16.2562351322      -11.7304205053  PROA      155             0.0000000000
      2217       141  ALA       HB3            12.1684802283       15.5608364262      -10.0776141547  PROA      155             0.0000000000
      2218       141  ALA       C              14.5589740398       16.5323973061       -9.1089354938  PROA      155             0.0000000000
      2219       141  ALA       O              14.3131551872       16.9949431552       -7.9941894363  PROA      155             0.0000000000
      2220       142  PHE       N              15.5713083000       15.6597402606       -9.2895591117  PROA      156             0.0000000000
      2221       142  PHE       HN             15.7533190626       15.2954061608      -10.2019296627  PROA      156             0.0000000000
      2222       142  PHE       CA             16.4902802389       15.2757147383       -8.2295426778  PROA      156             0.0000000000
      2223       142  PHE       HA             15.8907397358       14.9517267568       -7.3875190835  PROA      156             0.0000000000
      2224       142  PHE       CB             17.4053085894       14.1022559147       -8.6617051153  PROA      156             0.0000000000
      2225       142  PHE       HB1            18.2512164189       13.9660327818       -7.9531317926  PROA      156             0.0000000000
      2226       142  PHE       HB2            17.8279062779       14.2939798053       -9.6724811474  PROA      156             0.0000000000
      2227       142  PHE       CG             16.6261965810       12.8104712330       -8.6815539265  PROA      156             0.0000000000
      2228       142  PHE       CD1            16.5515728794       12.0147850556       -7.5240444408  PROA      156             0.0000000000
      2229       142  PHE       HD1            17.0003591543       12.3651892231       -6.6066596743  PROA      156             0.0000000000
      2230       142  PHE       CE1            15.9253964774       10.7618305588       -7.5560649915  PROA      156             0.0000000000
      2231       142  PHE       HE1            15.8755812567       10.1604425441       -6.6608601051  PROA      156             0.0000000000
      2232       142  PHE       CZ             15.3706232596       10.2866372773       -8.7515264826  PROA      156             0.0000000000
      2233       142  PHE       HZ             14.8987879049        9.3146742696       -8.7863772150  PROA      156             0.0000000000
      2234       142  PHE       CD2            16.0495683741       12.3261600208       -9.8678677844  PROA      156             0.0000000000
      2235       142  PHE       HD2            16.1229026642       12.9090273981      -10.7691821889  PROA      156             0.0000000000
      2236       142  PHE       CE2            15.4273488516       11.0721953398       -9.9078754598  PROA      156             0.0000000000
      2237       142  PHE       HE2            15.0055635451       10.7065688501      -10.8328737850  PROA      156             0.0000000000
      2238       142  PHE       C              17.3294606509       16.4260035143       -7.6862394763  PROA      156             0.0000000000
      2239       142  PHE       O              17.4725655315       16.5953416392       -6.4774554340  PROA      156             0.0000000000
      2240       143  TYR       N              17.8731289477       17.2895716880       -8.5671607979  PROA      157             0.0000000000
      2241       143  TYR       HN             17.8119321535       17.1067941400       -9.5541661634  PROA      157             0.0000000000
      2242       143  TYR       CA             18.6006436779       18.4868264715       -8.1720091344  PROA      157             0.0000000000
      2243       143  TYR       HA             19.3720098066       18.1756517347       -7.4835290699  PROA      157             0.0000000000
      2244       143  TYR       CB             19.2454255511       19.2106272089       -9.3813223947  PROA      157             0.0000000000
      2245       143  TYR       HB1            19.7645784782       20.1345533676       -9.0525578810  PROA      157             0.0000000000
      2246       143  TYR       HB2            18.4572936155       19.4882702874      -10.1146302241  PROA      157             0.0000000000
      2247       143  TYR       CG             20.2883264644       18.3748474910      -10.0760444965  PROA      157             0.0000000000
      2248       143  TYR       CD1            20.4653065002       18.5133277799      -11.4644405640  PROA      157             0.0000000000
      2249       143  TYR       HD1            19.8337611173       19.1908611801      -12.0206471674  PROA      157             0.0000000000
      2250       143  TYR       CE1            21.4439565608       17.7727493535      -12.1386405959  PROA      157             0.0000000000
      2251       143  TYR       HE1            21.5645856069       17.8837759668      -13.2058775757  PROA      157             0.0000000000
      2252       143  TYR       CZ             22.2634219166       16.8973139779      -11.4261786873  PROA      157             0.0000000000
      2253       143  TYR       OH             23.2475844866       16.1480850067      -12.0849285977  PROA      157             0.0000000000
      2254       143  TYR       HH             23.0733224792       16.2133076788      -13.0463617167  PROA      157             0.0000000000
      2255       143  TYR       CD2            21.1363395503       17.4960666919       -9.3736323321  PROA      157             0.0000000000
      2256       143  TYR       HD2            21.0557497064       17.3785950086       -8.3045812690  PROA      157             0.0000000000
      2257       143  TYR       CE2            22.1171894184       16.7616172264      -10.0474573143  PROA      157             0.0000000000
      2258       143  TYR       HE2            22.7588508235       16.0898606459       -9.5023225863  PROA      157             0.0000000000
      2259       143  TYR       C              17.7860660771       19.4850760828       -7.3695172703  PROA      157             0.0000000000
      2260       143  TYR       O              18.2938689397       20.1028807578       -6.4345301117  PROA      157             0.0000000000
      2261       144  THR       N              16.4917519255       19.6504918342       -7.6975150281  PROA      158             0.0000000000
      2262       144  THR       HN             16.1410193141       19.1757976754       -8.5076880923  PROA      158             0.0000000000
      2263       144  THR       CA             15.5488785295       20.4634135862       -6.9291617195  PROA      158             0.0000000000
      2264       144  THR       HA             15.9364048276       21.4706674864       -6.8832294573  PROA      158             0.0000000000
      2265       144  THR       CB             14.1455939919       20.5009504308       -7.5288776359  PROA      158             0.0000000000
      2266       144  THR       HB             13.6550655303       19.4999019458       -7.4746669647  PROA      158             0.0000000000
      2267       144  THR       OG1            14.2017286662       20.8822210563       -8.8961205369  PROA      158             0.0000000000
      2268       144  THR       HG1            14.5895889982       20.1176876758       -9.3626305694  PROA      158             0.0000000000
      2269       144  THR       CG2            13.2720706944       21.5360739952       -6.8070896314  PROA      158             0.0000000000
      2270       144  THR       HG21           13.7450683056       22.5374700536       -6.8228853002  PROA      158             0.0000000000
      2271       144  THR       HG22           13.0949471100       21.2617053272       -5.7460356133  PROA      158             0.0000000000
      2272       144  THR       HG23           12.2811143119       21.6128902230       -7.2993887045  PROA      158             0.0000000000
      2273       144  THR       C              15.4182766596       19.9655560298       -5.5084248974  PROA      158             0.0000000000
      2274       144  THR       O              15.5136814387       20.7331678164       -4.5591332509  PROA      158             0.0000000000
      2275       145  LEU       N              15.2813844375       18.6385722952       -5.3224368291  PROA      159             0.0000000000
      2276       145  LEU       HN             15.2116641055       18.0209305298       -6.1052999227  PROA      159             0.0000000000
      2277       145  LEU       CA             15.2337051227       18.0129684472       -4.0135981283  PROA      159             0.0000000000
      2278       145  LEU       HA             14.4456111541       18.5071423393       -3.4629407089  PROA      159             0.0000000000
      2279       145  LEU       CB             14.8764795414       16.5171379712       -4.1708992531  PROA      159             0.0000000000
      2280       145  LEU       HB1            15.6722025637       16.0073913592       -4.7556498184  PROA      159             0.0000000000
      2281       145  LEU       HB2            13.9367334261       16.4546696288       -4.7657546754  PROA      159             0.0000000000
      2282       145  LEU       CG             14.6555643315       15.7451311635       -2.8550580794  PROA      159             0.0000000000
      2283       145  LEU       HG             15.6035643879       15.7580869247       -2.2655441785  PROA      159             0.0000000000
      2284       145  LEU       CD1            13.5509038535       16.3858964038       -1.9987597776  PROA      159             0.0000000000
      2285       145  LEU       HD11           12.5879866178       16.4012317531       -2.5524489112  PROA      159             0.0000000000
      2286       145  LEU       HD12           13.8136861752       17.4261523443       -1.7145345425  PROA      159             0.0000000000
      2287       145  LEU       HD13           13.4024849347       15.8174625674       -1.0609408555  PROA      159             0.0000000000
      2288       145  LEU       CD2            14.3109196165       14.2833885095       -3.1742722795  PROA      159             0.0000000000
      2289       145  LEU       HD21           15.0937045016       13.8274057288       -3.8155793991  PROA      159             0.0000000000
      2290       145  LEU       HD22           13.3391737068       14.2369647219       -3.7097827256  PROA      159             0.0000000000
      2291       145  LEU       HD23           14.2274894868       13.6861724598       -2.2447079148  PROA      159             0.0000000000
      2292       145  LEU       C              16.5080601068       18.2152195926       -3.1956152233  PROA      159             0.0000000000
      2293       145  LEU       O              16.4743217811       18.4659438972       -1.9940632906  PROA      159             0.0000000000
      2294       146  VAL       N              17.6838316329       18.1622728415       -3.8515483500  PROA      160             0.0000000000
      2295       146  VAL       HN             17.6958193007       17.8680961408       -4.8068279610  PROA      160             0.0000000000
      2296       146  VAL       CA             18.9578382586       18.5513690720       -3.2572500938  PROA      160             0.0000000000
      2297       146  VAL       HA             19.0784656671       17.9694241552       -2.3535475005  PROA      160             0.0000000000
      2298       146  VAL       CB             20.1317955030       18.2151933181       -4.1781851658  PROA      160             0.0000000000
      2299       146  VAL       HB             19.9774180146       18.6848550078       -5.1739879191  PROA      160             0.0000000000
      2300       146  VAL       CG1            21.4798456190       18.7045264399       -3.6050414309  PROA      160             0.0000000000
      2301       146  VAL       HG11           21.5270573053       19.8104898387       -3.5366367270  PROA      160             0.0000000000
      2302       146  VAL       HG12           22.3137201815       18.3717529426       -4.2595776187  PROA      160             0.0000000000
      2303       146  VAL       HG13           21.6426853716       18.2847605699       -2.5888574760  PROA      160             0.0000000000
      2304       146  VAL       CG2            20.1839774052       16.6871615724       -4.3587302522  PROA      160             0.0000000000
      2305       146  VAL       HG21           19.2610991202       16.2911906271       -4.8262286642  PROA      160             0.0000000000
      2306       146  VAL       HG22           20.3138641833       16.1921032636       -3.3732216879  PROA      160             0.0000000000
      2307       146  VAL       HG23           21.0432811074       16.4160502498       -5.0065499509  PROA      160             0.0000000000
      2308       146  VAL       C              18.9986918854       20.0114078986       -2.7993415494  PROA      160             0.0000000000
      2309       146  VAL       O              19.5194265384       20.3123142485       -1.7288848357  PROA      160             0.0000000000
      2310       147  ARG       N              18.4290383450       20.9638141353       -3.5787665355  PROA      161             0.0000000000
      2311       147  ARG       HN             17.9894882518       20.7092314157       -4.4388098344  PROA      161             0.0000000000
      2312       147  ARG       CA             18.2451325209       22.3409850625       -3.1255339110  PROA      161             0.0000000000
      2313       147  ARG       HA             19.2130270525       22.7052512857       -2.8086476947  PROA      161             0.0000000000
      2314       147  ARG       CB             17.7056453432       23.2976260420       -4.2216798935  PROA      161             0.0000000000
      2315       147  ARG       HB1            17.5884714301       24.3071535500       -3.7583510435  PROA      161             0.0000000000
      2316       147  ARG       HB2            16.6958106704       22.9670295372       -4.5500554237  PROA      161             0.0000000000
      2317       147  ARG       CG             18.6254761434       23.4586899972       -5.4455814406  PROA      161             0.0000000000
      2318       147  ARG       HG1            18.4787871735       22.5902497133       -6.1215941904  PROA      161             0.0000000000
      2319       147  ARG       HG2            19.6846659619       23.4492228684       -5.1036614025  PROA      161             0.0000000000
      2320       147  ARG       CD             18.4051733999       24.7612031342       -6.2286931736  PROA      161             0.0000000000
      2321       147  ARG       HD1            19.0500010522       24.8217261302       -7.1339012444  PROA      161             0.0000000000
      2322       147  ARG       HD2            18.6484948444       25.6324232931       -5.5775355103  PROA      161             0.0000000000
      2323       147  ARG       NE             16.9571322565       24.8504364546       -6.5974771010  PROA      161             0.0000000000
      2324       147  ARG       HE             16.3207726302       25.2522861796       -5.9487569477  PROA      161             0.0000000000
      2325       147  ARG       CZ             16.4163937556       24.3512159531       -7.7028327798  PROA      161             0.0000000000
      2326       147  ARG       NH1            17.0923527748       23.6612111262       -8.5923511326  PROA      161             0.0000000000
      2327       147  ARG       HH11           16.6318148676       23.2972152171       -9.4147671366  PROA      161             0.0000000000
      2328       147  ARG       HH12           18.0643486583       23.4394219205       -8.4405786117  PROA      161             0.0000000000
      2329       147  ARG       NH2            15.1298394692       24.5609299092       -7.9004367752  PROA      161             0.0000000000
      2330       147  ARG       HH21           14.6633584560       24.1461961088       -8.6946239253  PROA      161             0.0000000000
      2331       147  ARG       HH22           14.5908412053       25.0581129041       -7.2354006602  PROA      161             0.0000000000
      2332       147  ARG       C              17.3440384224       22.4871992136       -1.9079606829  PROA      161             0.0000000000
      2333       147  ARG       O              17.6590587383       23.2437053890       -0.9947566407  PROA      161             0.0000000000
      2334       148  GLU       N              16.2201493456       21.7398979448       -1.8725704008  PROA      162             0.0000000000
      2335       148  GLU       HN             15.9487839548       21.2098577696       -2.6757439862  PROA      162             0.0000000000
      2336       148  GLU       CA             15.2959793423       21.6856966315       -0.7518101431  PROA      162             0.0000000000
      2337       148  GLU       HA             14.9460530768       22.6931100344       -0.5676419496  PROA      162             0.0000000000
      2338       148  GLU       CB             14.0821115851       20.7709705536       -1.0761370631  PROA      162             0.0000000000
      2339       148  GLU       HB1            13.4789446517       20.6191646425       -0.1518187427  PROA      162             0.0000000000
      2340       148  GLU       HB2            14.4416289699       19.7756574757       -1.4048611225  PROA      162             0.0000000000
      2341       148  GLU       CG             13.1213308596       21.3477106399       -2.1412174829  PROA      162             0.0000000000
      2342       148  GLU       HG1            12.2595373613       20.6657357928       -2.2886832677  PROA      162             0.0000000000
      2343       148  GLU       HG2            13.6372189302       21.4838383641       -3.1109885022  PROA      162             0.0000000000
      2344       148  GLU       CD             12.5695351925       22.6965902040       -1.7053524237  PROA      162             0.0000000000
      2345       148  GLU       OE1            11.9183053554       22.7269076879       -0.6259105472  PROA      162             0.0000000000
      2346       148  GLU       OE2            12.7818986559       23.6913627316       -2.4376780472  PROA      162             0.0000000000
      2347       148  GLU       C              15.9575727864       21.2324196479        0.5416289286  PROA      162             0.0000000000
      2348       148  GLU       O              15.6869261237       21.7626457712        1.6165616263  PROA      162             0.0000000000
      2349       149  ILE       N              16.8776138173       20.2492183663        0.4468423468  PROA      163             0.0000000000
      2350       149  ILE       HN             16.9993070661       19.7887572794       -0.4323863100  PROA      163             0.0000000000
      2351       149  ILE       CA             17.7993238357       19.8893357951        1.5132269553  PROA      163             0.0000000000
      2352       149  ILE       HA             17.2645057162       19.8903617401        2.4525026215  PROA      163             0.0000000000
      2353       149  ILE       CB             18.4244515521       18.5041931559        1.2879350493  PROA      163             0.0000000000
      2354       149  ILE       HB             18.9625669413       18.5123146755        0.3103994077  PROA      163             0.0000000000
      2355       149  ILE       CG2            19.4405879010       18.1837594986        2.4109104309  PROA      163             0.0000000000
      2356       149  ILE       HG21           19.8602419180       17.1672793099        2.2808071476  PROA      163             0.0000000000
      2357       149  ILE       HG22           18.9434127692       18.2313221164        3.4030127094  PROA      163             0.0000000000
      2358       149  ILE       HG23           20.2973418012       18.8885737360        2.4091453606  PROA      163             0.0000000000
      2359       149  ILE       CG1            17.3366202244       17.4023000464        1.2097834463  PROA      163             0.0000000000
      2360       149  ILE       HG11           16.5439101631       17.7036169016        0.4906808946  PROA      163             0.0000000000
      2361       149  ILE       HG12           16.8599963223       17.2961866264        2.2087921268  PROA      163             0.0000000000
      2362       149  ILE       CD             17.8741263545       16.0374226761        0.7664847997  PROA      163             0.0000000000
      2363       149  ILE       HD1            18.3906643219       16.1281468687       -0.2126474640  PROA      163             0.0000000000
      2364       149  ILE       HD2            17.0381384850       15.3145778430        0.6642224010  PROA      163             0.0000000000
      2365       149  ILE       HD3            18.5869984334       15.6284982096        1.5120025966  PROA      163             0.0000000000
      2366       149  ILE       C              18.8871958130       20.9488953800        1.6215380149  PROA      163             0.0000000000
      2367       149  ILE       O              19.3256174794       21.3164728334        2.7162966135  PROA      163             0.0000000000
      2368       150  TYR       N             -17.7174001452        0.9560084999      -10.4427383579  PROB      739             0.0000000000
      2369       150  TYR       HN            -17.8887206548        0.0039915610      -10.7025398120  PROB      739             0.0000000000
      2370       150  TYR       CA            -17.1376337413        1.8067853534      -11.4503750283  PROB      739             0.0000000000
      2371       150  TYR       HA            -16.0668689720        1.7541632178      -11.3476608040  PROB      739             0.0000000000
      2372       150  TYR       CB            -17.5406537843        1.3791090938      -12.8875270758  PROB      739             0.0000000000
      2373       150  TYR       HB1           -16.9760460835        1.9703668224      -13.6418586554  PROB      739             0.0000000000
      2374       150  TYR       HB2           -18.6299487154        1.5424821157      -13.0414239312  PROB      739             0.0000000000
      2375       150  TYR       CG            -17.2292883832       -0.0819957387      -13.1175752938  PROB      739             0.0000000000
      2376       150  TYR       CD1           -15.9508358230       -0.6025387556      -12.8414420052  PROB      739             0.0000000000
      2377       150  TYR       HD1           -15.1694614579        0.0435736549      -12.4675095487  PROB      739             0.0000000000
      2378       150  TYR       CE1           -15.6749547048       -1.9625979154      -13.0394946591  PROB      739             0.0000000000
      2379       150  TYR       HE1           -14.6919142506       -2.3537061467      -12.8177554387  PROB      739             0.0000000000
      2380       150  TYR       CZ            -16.6669466223       -2.8128163097      -13.5371047571  PROB      739             0.0000000000
      2381       150  TYR       OH            -16.3753457452       -4.1719649995      -13.7617421185  PROB      739             0.0000000000
      2382       150  TYR       HH            -17.2057122479       -4.6317000935      -13.9055763393  PROB      739             0.0000000000
      2383       150  TYR       CD2           -18.2157683139       -0.9497548419      -13.6208157816  PROB      739             0.0000000000
      2384       150  TYR       HD2           -19.2018454373       -0.5667024366      -13.8408947743  PROB      739             0.0000000000
      2385       150  TYR       CE2           -17.9389788218       -2.3090611411      -13.8273549871  PROB      739             0.0000000000
      2386       150  TYR       HE2           -18.7100260707       -2.9594236074      -14.2127013506  PROB      739             0.0000000000
      2387       150  TYR       C             -17.5335818275        3.2373236923      -11.1688510878  PROB      739             0.0000000000
      2388       150  TYR       O             -16.9542445360        3.9032489843      -10.3017241194  PROB      739             0.0000000000
      2389       151  SER       N             -15.9586833733        2.8297732007       -7.8387093197  PROB      742             0.0000000000
      2390       151  SER       HN            -16.5344792142        3.2196794312       -8.5669516672  PROB      742             0.0000000000
      2391       151  SER       CA            -14.5300333354        2.7404471618       -8.0528431358  PROB      742             0.0000000000
      2392       151  SER       HA            -14.1063153128        2.2689247900       -7.1786984629  PROB      742             0.0000000000
      2393       151  SER       CB            -14.1396372518        1.9467910461       -9.3209770972  PROB      742             0.0000000000
      2394       151  SER       HB1           -13.0334605346        1.8125774757       -9.3389372192  PROB      742             0.0000000000
      2395       151  SER       HB2           -14.4291566560        2.4980638997      -10.2432478272  PROB      742             0.0000000000
      2396       151  SER       OG            -14.7573593854        0.6611720389       -9.3278908654  PROB      742             0.0000000000
      2397       151  SER       HG1           -15.6933578555        0.8206028261       -9.1241749162  PROB      742             0.0000000000
      2398       151  SER       C             -13.8983787275        4.1013560480       -8.1931887791  PROB      742             0.0000000000
      2399       151  SER       O             -12.8311952892        4.3533198944       -7.6396375728  PROB      742             0.0000000000
      2400       152  HSD       N             -14.5201217878        5.0053704593       -8.9806893290  PROB      743             0.0000000000
      2401       152  HSD       HN            -15.3865414173        4.7603257802       -9.4188823286  PROB      743             0.0000000000
      2402       152  HSD       CA            -13.9441238830        6.2891136875       -9.3537646765  PROB      743             0.0000000000
      2403       152  HSD       HA            -12.9135828801        6.1227057904       -9.6403571623  PROB      743             0.0000000000
      2404       152  HSD       CB            -14.7079742233        6.9123026341      -10.5563125956  PROB      743             0.0000000000
      2405       152  HSD       HB1           -14.1885364804        7.8348257125      -10.8958220642  PROB      743             0.0000000000
      2406       152  HSD       HB2           -15.7391833444        7.1880449289      -10.2457837541  PROB      743             0.0000000000
      2407       152  HSD       ND1           -13.7719771756        5.2812116619      -12.2788617156  PROB      743             0.0000000000
      2408       152  HSD       HD1           -12.7920355145        5.4298968275      -12.0799044841  PROB      743             0.0000000000
      2409       152  HSD       CG            -14.8232045236        5.9923912592      -11.7455128983  PROB      743             0.0000000000
      2410       152  HSD       CE1           -14.2645206728        4.5298487684      -13.2895103879  PROB      743             0.0000000000
      2411       152  HSD       HE1           -13.6399027151        3.8659359737      -13.8899106720  PROB      743             0.0000000000
      2412       152  HSD       NE2           -15.5582127491        4.7290782455      -13.4653526672  PROB      743             0.0000000000
      2413       152  HSD       CD2           -15.9098731017        5.6528774759      -12.4915238057  PROB      743             0.0000000000
      2414       152  HSD       HD2           -16.9331949846        5.9978232331      -12.4063139633  PROB      743             0.0000000000
      2415       152  HSD       C             -13.9305831473        7.2926663065       -8.2096022691  PROB      743             0.0000000000
      2416       152  HSD       O             -13.1521471500        7.1755230698       -7.2598324606  PROB      743             0.0000000000
      2417       153  CYS       N             -14.4990724170        5.3741508147       -5.0579924281  PROB      745             0.0000000000
      2418       153  CYS       HN            -13.9102996360        5.9592603264       -5.6256488691  PROB      745             0.0000000000
      2419       153  CYS       CA            -14.1717311772        5.2867321798       -3.6535045846  PROB      745             0.0000000000
      2420       153  CYS       HA            -15.0611454454        5.5325244119       -3.0897065569  PROB      745             0.0000000000
      2421       153  CYS       CB            -13.6561499693        3.8767835434       -3.2551764487  PROB      745             0.0000000000
      2422       153  CYS       HB1           -13.4412494032        3.8591604842       -2.1629990794  PROB      745             0.0000000000
      2423       153  CYS       HB2           -12.7035538779        3.6765191284       -3.7939408366  PROB      745             0.0000000000
      2424       153  CYS       SG            -14.8568400393        2.5686626767       -3.6522482534  PROB      745             0.0000000000
      2425       153  CYS       HG1           -15.0544354079        2.9858789219       -4.8974770432  PROB      745             0.0000000000
      2426       153  CYS       C             -13.1077980113        6.3069559221       -3.3205210884  PROB      745             0.0000000000
      2427       153  CYS       O             -12.3387633159        6.7297492064       -4.1849293909  PROB      745             0.0000000000
      2428       154  GLY       N             -13.0229492815        6.7203741379       -2.0463229899  PROB      746             0.0000000000
      2429       154  GLY       HN            -13.7018853019        6.3938284866       -1.3569366290  PROB      746             0.0000000000
      2430       154  GLY       CA            -11.9565897923        7.5448750148       -1.5025454351  PROB      746             0.0000000000
      2431       154  GLY       HA1           -12.4099616898        8.3123498438       -0.8923653297  PROB      746             0.0000000000
      2432       154  GLY       HA2           -11.3388170593        7.9359518530       -2.2949906655  PROB      746             0.0000000000
      2433       154  GLY       C             -11.0748116034        6.7021809855       -0.6305025767  PROB      746             0.0000000000
      2434       154  GLY       O             -10.1040732696        6.1039853996       -1.0880271583  PROB      746             0.0000000000
      2435       155  GLN       N             -11.4064982359        6.6195491593        0.6684811092  PROB      747             0.0000000000
      2436       155  GLN       HN            -12.2529271421        7.0518960393        0.9842222450  PROB      747             0.0000000000
      2437       155  GLN       CA            -10.6900766489        5.8228984948        1.6525105920  PROB      747             0.0000000000
      2438       155  GLN       HA             -9.7236416738        5.5435730721        1.2616865667  PROB      747             0.0000000000
      2439       155  GLN       CB            -10.4829527625        6.6436351661        2.9557780742  PROB      747             0.0000000000
      2440       155  GLN       HB1           -10.3055461512        5.9662028557        3.8227653983  PROB      747             0.0000000000
      2441       155  GLN       HB2           -11.4235351504        7.1983610731        3.1722507686  PROB      747             0.0000000000
      2442       155  GLN       CG             -9.2965623126        7.6385525075        2.8840020492  PROB      747             0.0000000000
      2443       155  GLN       HG1            -9.2687737145        8.2505315525        3.8105369473  PROB      747             0.0000000000
      2444       155  GLN       HG2            -9.4209797187        8.3205339422        2.0180349118  PROB      747             0.0000000000
      2445       155  GLN       CD             -7.9683476664        6.8850663019        2.7932745448  PROB      747             0.0000000000
      2446       155  GLN       OE1            -7.6356354312        6.0837682838        3.6718557577  PROB      747             0.0000000000
      2447       155  GLN       NE2            -7.1814529723        7.1065879578        1.7204868994  PROB      747             0.0000000000
      2448       155  GLN       HE21           -6.3630663786        6.5370351290        1.6243201279  PROB      747             0.0000000000
      2449       155  GLN       HE22           -7.4651476771        7.7474021416        1.0032032856  PROB      747             0.0000000000
      2450       155  GLN       C             -11.4009235920        4.5099561130        1.9400871517  PROB      747             0.0000000000
      2451       155  GLN       O             -11.0012434756        3.7159413101        2.7894026336  PROB      747             0.0000000000
      2452       156  ASP       N             -12.4837314046        4.2428186274        1.2001307472  PROB      748             0.0000000000
      2453       156  ASP       HN            -12.8327209427        4.9393691021        0.5640798821  PROB      748             0.0000000000
      2454       156  ASP       CA            -13.4765952315        3.2312697534        1.4967264362  PROB      748             0.0000000000
      2455       156  ASP       HA            -13.4536417408        3.0016685882        2.5533915800  PROB      748             0.0000000000
      2456       156  ASP       CB            -14.8919191897        3.7773491650        1.1115959466  PROB      748             0.0000000000
      2457       156  ASP       HB1           -15.6441530471        3.4441099570        1.8532929725  PROB      748             0.0000000000
      2458       156  ASP       HB2           -15.2166565230        3.4349767135        0.1062881746  PROB      748             0.0000000000
      2459       156  ASP       CG            -14.8902020862        5.2995601405        1.0632636196  PROB      748             0.0000000000
      2460       156  ASP       OD1           -14.4510163931        5.8260895084        0.0039547077  PROB      748             0.0000000000
      2461       156  ASP       OD2           -15.1279870275        5.9351293630        2.1132060396  PROB      748             0.0000000000
      2462       156  ASP       C             -13.1998891761        1.9547048451        0.7131263708  PROB      748             0.0000000000
      2463       156  ASP       O             -13.8639869918        0.9363495792        0.8845753377  PROB      748             0.0000000000
      2464       157  ARG       N             -12.1760911896        1.9947351251       -0.1625226519  PROB      749             0.0000000000
      2465       157  ARG       HN            -11.6241883665        2.8224515737       -0.1759386089  PROB      749             0.0000000000
      2466       157  ARG       CA            -11.8660756037        0.9926709626       -1.1653784258  PROB      749             0.0000000000
      2467       157  ARG       HA            -12.7349450645        0.8933790639       -1.8022943703  PROB      749             0.0000000000
      2468       157  ARG       CB            -10.6768452389        1.5182850360       -2.0104408526  PROB      749             0.0000000000
      2469       157  ARG       HB1            -9.7960753313        1.6384047554       -1.3400165627  PROB      749             0.0000000000
      2470       157  ARG       HB2           -10.9425614661        2.5328225415       -2.3832971532  PROB      749             0.0000000000
      2471       157  ARG       CG            -10.2676943502        0.6400032418       -3.2103427095  PROB      749             0.0000000000
      2472       157  ARG       HG1           -11.1069167473        0.5893993379       -3.9376115003  PROB      749             0.0000000000
      2473       157  ARG       HG2           -10.0675248667       -0.3961233067       -2.8544053078  PROB      749             0.0000000000
      2474       157  ARG       CD             -8.9885074792        1.1163912906       -3.9150974077  PROB      749             0.0000000000
      2475       157  ARG       HD1            -8.7015706778        0.4125936899       -4.7234229676  PROB      749             0.0000000000
      2476       157  ARG       HD2            -8.1440533755        1.1374114328       -3.1946932727  PROB      749             0.0000000000
      2477       157  ARG       NE             -9.2520735219        2.4618528449       -4.5293682331  PROB      749             0.0000000000
      2478       157  ARG       HE             -9.9067429923        2.5259849847       -5.2968792167  PROB      749             0.0000000000
      2479       157  ARG       CZ             -8.4095475195        3.4840882160       -4.4633292488  PROB      749             0.0000000000
      2480       157  ARG       NH1            -7.4222248064        3.5603929848       -3.6026063387  PROB      749             0.0000000000
      2481       157  ARG       HH11           -7.3479593386        2.8925707299       -2.8550903479  PROB      749             0.0000000000
      2482       157  ARG       HH12           -6.7031921447        4.2572966404       -3.6907055133  PROB      749             0.0000000000
      2483       157  ARG       NH2            -8.5379498380        4.4884672443       -5.3010584917  PROB      749             0.0000000000
      2484       157  ARG       HH21           -9.3835749635        4.6226498312       -5.8182874082  PROB      749             0.0000000000
      2485       157  ARG       HH22           -7.8371663475        5.2135678260       -5.2497397770  PROB      749             0.0000000000
      2486       157  ARG       C             -11.5734087164       -0.4026813730       -0.6189192483  PROB      749             0.0000000000
      2487       157  ARG       O             -12.0842764633       -1.4002561835       -1.1251759380  PROB      749             0.0000000000
      2488       158  THR       N             -10.7644310792       -0.5083839067        0.4564596061  PROB      750             0.0000000000
      2489       158  THR       HN            -10.2818972154        0.3122274797        0.7834548981  PROB      750             0.0000000000
      2490       158  THR       CA            -10.5655634703       -1.7471504988        1.2180856815  PROB      750             0.0000000000
      2491       158  THR       HA            -10.2989317371       -2.5254551837        0.5206150670  PROB      750             0.0000000000
      2492       158  THR       CB             -9.4289566923       -1.6305889562        2.2312292203  PROB      750             0.0000000000
      2493       158  THR       HB             -9.5772427022       -0.7101663133        2.8450370966  PROB      750             0.0000000000
      2494       158  THR       OG1            -8.1887988209       -1.5457917648        1.5413855357  PROB      750             0.0000000000
      2495       158  THR       HG1            -7.6185797278       -0.9938005361        2.1213998564  PROB      750             0.0000000000
      2496       158  THR       CG2            -9.3055620940       -2.8478677086        3.1634586567  PROB      750             0.0000000000
      2497       158  THR       HG21           -8.4052241750       -2.7548151438        3.8074741529  PROB      750             0.0000000000
      2498       158  THR       HG22           -9.2216596517       -3.7826595867        2.5697403536  PROB      750             0.0000000000
      2499       158  THR       HG23          -10.1827972329       -2.9355674446        3.8372999004  PROB      750             0.0000000000
      2500       158  THR       C             -11.8232001330       -2.2506095696        1.8999976382  PROB      750             0.0000000000
      2501       158  THR       O             -12.1094516623       -3.4456696105        1.9212201081  PROB      750             0.0000000000
      2502       159  LEU       N             -12.6162139642       -1.3278135496        2.4727972550  PROB      751             0.0000000000
      2503       159  LEU       HN            -12.3797217105       -0.3618664042        2.3911233624  PROB      751             0.0000000000
      2504       159  LEU       CA            -13.8387765014       -1.6195402338        3.1928823777  PROB      751             0.0000000000
      2505       159  LEU       HA            -13.6944837193       -2.5261765980        3.7651600685  PROB      751             0.0000000000
      2506       159  LEU       CB            -14.1546897370       -0.4396854351        4.1493919519  PROB      751             0.0000000000
      2507       159  LEU       HB1           -14.2070614342        0.4975431728        3.5503344879  PROB      751             0.0000000000
      2508       159  LEU       HB2           -13.2991025197       -0.3400638211        4.8528597512  PROB      751             0.0000000000
      2509       159  LEU       CG            -15.4507338645       -0.5517075447        4.9830650543  PROB      751             0.0000000000
      2510       159  LEU       HG            -16.3242172650       -0.6122010393        4.2893174495  PROB      751             0.0000000000
      2511       159  LEU       CD1           -15.4607345660       -1.8059994736        5.8707986874  PROB      751             0.0000000000
      2512       159  LEU       HD11          -14.5916630504       -1.8001853362        6.5614289569  PROB      751             0.0000000000
      2513       159  LEU       HD12          -15.4196337464       -2.7272286216        5.2513747553  PROB      751             0.0000000000
      2514       159  LEU       HD13          -16.3918386198       -1.8400030677        6.4755519476  PROB      751             0.0000000000
      2515       159  LEU       CD2           -15.6401672478        0.7087828923        5.8421903312  PROB      751             0.0000000000
      2516       159  LEU       HD21          -16.5911540310        0.6479219606        6.4129427887  PROB      751             0.0000000000
      2517       159  LEU       HD22          -15.6759532324        1.6155036405        5.2006451787  PROB      751             0.0000000000
      2518       159  LEU       HD23          -14.8034592680        0.8174536744        6.5637307297  PROB      751             0.0000000000
      2519       159  LEU       C             -15.0095946692       -1.8682029266        2.2602479482  PROB      751             0.0000000000
      2520       159  LEU       O             -15.7247763565       -2.8640432628        2.4034509577  PROB      751             0.0000000000
      2521       160  ALA       N             -14.5201845108       -2.9719139038       -0.8193616758  PROB      753             0.0000000000
      2522       160  ALA       HN            -13.7290957430       -2.3546196204       -0.9300537391  PROB      753             0.0000000000
      2523       160  ALA       CA            -14.2533119486       -4.3749301909       -0.9391139632  PROB      753             0.0000000000
      2524       160  ALA       HA            -14.9933255025       -4.7886685803       -1.6061119754  PROB      753             0.0000000000
      2525       160  ALA       CB            -12.8356972058       -4.5883677586       -1.4959732455  PROB      753             0.0000000000
      2526       160  ALA       HB1           -12.6102328886       -5.6681335313       -1.6217513989  PROB      753             0.0000000000
      2527       160  ALA       HB2           -12.0917682170       -4.1422647219       -0.8011066884  PROB      753             0.0000000000
      2528       160  ALA       HB3           -12.7348898014       -4.0865899747       -2.4814171661  PROB      753             0.0000000000
      2529       160  ALA       C             -14.4078394306       -5.0714213136        0.3947769230  PROB      753             0.0000000000
      2530       160  ALA       O             -14.4771389693       -6.3044015580        0.4467068104  PROB      753             0.0000000000
      2531       161  LEU       N             -15.3822997631      -11.1688012435       -9.9101554068  PROB      770             0.0000000000
      2532       161  LEU       HN            -15.6750487107      -11.1048698703       -8.9563787074  PROB      770             0.0000000000
      2533       161  LEU       CA            -13.9969359854      -11.4778854683      -10.1429685179  PROB      770             0.0000000000
      2534       161  LEU       HA            -13.4347715516      -10.5603403997      -10.0469032303  PROB      770             0.0000000000
      2535       161  LEU       CB            -13.4615370929      -12.5382043725       -9.1441665391  PROB      770             0.0000000000
      2536       161  LEU       HB1           -12.3645235904      -12.6538881916       -9.2888111722  PROB      770             0.0000000000
      2537       161  LEU       HB2           -13.9389696316      -13.5212477063       -9.3582980930  PROB      770             0.0000000000
      2538       161  LEU       CG            -13.7184878568      -12.2246091905       -7.6498875420  PROB      770             0.0000000000
      2539       161  LEU       HG            -14.8206075154      -12.2034147233       -7.4735495697  PROB      770             0.0000000000
      2540       161  LEU       CD1           -13.1430163567      -13.3402479417       -6.7668508735  PROB      770             0.0000000000
      2541       161  LEU       HD11          -13.5929220557      -14.3219176573       -7.0248200463  PROB      770             0.0000000000
      2542       161  LEU       HD12          -13.3471791466      -13.1333221419       -5.6943812379  PROB      770             0.0000000000
      2543       161  LEU       HD13          -12.0431898439      -13.4092111552       -6.9025246264  PROB      770             0.0000000000
      2544       161  LEU       CD2           -13.1421362214      -10.8688677928       -7.2117192394  PROB      770             0.0000000000
      2545       161  LEU       HD21          -13.6162288789      -10.0334356644       -7.7641474232  PROB      770             0.0000000000
      2546       161  LEU       HD22          -12.0478368666      -10.8369081471       -7.3881449864  PROB      770             0.0000000000
      2547       161  LEU       HD23          -13.3174383290      -10.7088452015       -6.1256290393  PROB      770             0.0000000000
      2548       161  LEU       C             -13.8395655821      -11.9508748527      -11.5710382207  PROB      770             0.0000000000
      2549       161  LEU       O             -13.6822750494      -11.1502742767      -12.5001064116  PROB      770             0.0000000000
      2550       162  LEU       N             -15.3575869536       -8.5082496784      -14.0447517649  PROB      773             0.0000000000
      2551       162  LEU       HN            -15.5589630630       -9.4112869170      -13.6605241022  PROB      773             0.0000000000
      2552       162  LEU       CA            -14.6428882795       -7.5834112813      -13.2035810335  PROB      773             0.0000000000
      2553       162  LEU       HA            -15.0355807931       -6.5985824890      -13.4066933871  PROB      773             0.0000000000
      2554       162  LEU       CB            -14.8267439904       -7.9347577279      -11.7050976252  PROB      773             0.0000000000
      2555       162  LEU       HB1           -14.3919778761       -8.9344282079      -11.5022624731  PROB      773             0.0000000000
      2556       162  LEU       HB2           -15.9161958728       -8.0127559633      -11.4941667010  PROB      773             0.0000000000
      2557       162  LEU       CG            -14.2180967420       -6.9245829277      -10.7102922409  PROB      773             0.0000000000
      2558       162  LEU       HG            -13.1677313471       -6.7039312471      -11.0155203179  PROB      773             0.0000000000
      2559       162  LEU       CD1           -15.0136482306       -5.6106796720      -10.6955253612  PROB      773             0.0000000000
      2560       162  LEU       HD11          -16.0800962005       -5.8070678376      -10.4563191571  PROB      773             0.0000000000
      2561       162  LEU       HD12          -14.9580503873       -5.1056176047      -11.6824352920  PROB      773             0.0000000000
      2562       162  LEU       HD13          -14.6117699740       -4.9176172068       -9.9279284984  PROB      773             0.0000000000
      2563       162  LEU       CD2           -14.1546756656       -7.5310577632       -9.3012787171  PROB      773             0.0000000000
      2564       162  LEU       HD21          -13.5099714736       -8.4343322857       -9.3047034319  PROB      773             0.0000000000
      2565       162  LEU       HD22          -15.1695089151       -7.8135651736       -8.9506192532  PROB      773             0.0000000000
      2566       162  LEU       HD23          -13.7207879689       -6.8056573947       -8.5828563392  PROB      773             0.0000000000
      2567       162  LEU       C             -13.1874809062       -7.5790220912      -13.6209943500  PROB      773             0.0000000000
      2568       162  LEU       O             -12.6837262709       -6.6039192473      -14.1777472910  PROB      773             0.0000000000
      2569       163  ASN       N             -12.4740088109       -8.7047387550      -13.4006922710  PROB      774             0.0000000000
      2570       163  ASN       HN            -12.9135093153       -9.4828775954      -12.9446806713  PROB      774             0.0000000000
      2571       163  ASN       CA            -11.0890352975       -8.8983827428      -13.8021365350  PROB      774             0.0000000000
      2572       163  ASN       HA            -10.4807461133       -8.1342912301      -13.3336625002  PROB      774             0.0000000000
      2573       163  ASN       CB            -10.6010750776      -10.3227431459      -13.4123704620  PROB      774             0.0000000000
      2574       163  ASN       HB1            -9.5699486820      -10.4810920148      -13.7869663394  PROB      774             0.0000000000
      2575       163  ASN       HB2           -11.2627917927      -11.0908902509      -13.8683042877  PROB      774             0.0000000000
      2576       163  ASN       CG            -10.5845861315      -10.5448314120      -11.9043862627  PROB      774             0.0000000000
      2577       163  ASN       OD1           -10.8318804801       -9.6607287066      -11.0843329442  PROB      774             0.0000000000
      2578       163  ASN       ND2           -10.2869666881      -11.8026182565      -11.5061859634  PROB      774             0.0000000000
      2579       163  ASN       HD21          -10.2122181593      -12.5335803774      -12.1957505561  PROB      774             0.0000000000
      2580       163  ASN       HD22          -10.1844576862      -11.9712681700      -10.5298747786  PROB      774             0.0000000000
      2581       163  ASN       C             -10.9076865541       -8.7706497719      -15.3087534673  PROB      774             0.0000000000
      2582       163  ASN       O             -10.0205792122       -8.0737642315      -15.7993349152  PROB      774             0.0000000000
      2583       164  ASP       N             -11.8107415850       -9.4229434158      -16.0686402438  PROB      775             0.0000000000
      2584       164  ASP       HN            -12.5048518238       -9.9888410399      -15.6365063436  PROB      775             0.0000000000
      2585       164  ASP       CA            -11.8786100143       -9.3705073237      -17.5106539552  PROB      775             0.0000000000
      2586       164  ASP       HA            -10.9104537876       -9.6701414480      -17.8935759493  PROB      775             0.0000000000
      2587       164  ASP       CB            -12.9581594126      -10.3743014040      -17.9887102003  PROB      775             0.0000000000
      2588       164  ASP       HB1           -13.9750874797      -10.0676771934      -17.6733885762  PROB      775             0.0000000000
      2589       164  ASP       HB2           -12.7413423567      -11.3794072232      -17.5700762387  PROB      775             0.0000000000
      2590       164  ASP       CG            -12.9277045490      -10.5073237887      -19.4997066683  PROB      775             0.0000000000
      2591       164  ASP       OD1           -11.8268717139      -10.8286418280      -20.0227696608  PROB      775             0.0000000000
      2592       164  ASP       OD2           -13.9779133164      -10.2835898891      -20.1376471728  PROB      775             0.0000000000
      2593       164  ASP       C             -12.1419979416       -7.9559419529      -18.0276337407  PROB      775             0.0000000000
      2594       164  ASP       O             -11.4885260777       -7.4785996706      -18.9530867974  PROB      775             0.0000000000
      2595       165  ARG       N             -13.0737672733       -7.2194881154      -17.3799219065  PROB      776             0.0000000000
      2596       165  ARG       HN            -13.5838505754       -7.6364655644      -16.6348088864  PROB      776             0.0000000000
      2597       165  ARG       CA            -13.3660188692       -5.8299696110      -17.6870636311  PROB      776             0.0000000000
      2598       165  ARG       HA            -13.6380506438       -5.7779067717      -18.7330980903  PROB      776             0.0000000000
      2599       165  ARG       CB            -14.5630251266       -5.3239451326      -16.8315353838  PROB      776             0.0000000000
      2600       165  ARG       HB1           -14.3530796965       -5.4878477376      -15.7523246216  PROB      776             0.0000000000
      2601       165  ARG       HB2           -15.4241701731       -5.9822128452      -17.0940725146  PROB      776             0.0000000000
      2602       165  ARG       CG            -15.0080138038       -3.8513482222      -17.0366286196  PROB      776             0.0000000000
      2603       165  ARG       HG1           -16.0713624552       -3.8061473505      -16.7005978045  PROB      776             0.0000000000
      2604       165  ARG       HG2           -14.9861134177       -3.6198530294      -18.1246958600  PROB      776             0.0000000000
      2605       165  ARG       CD            -14.2317070309       -2.7732864293      -16.2538337837  PROB      776             0.0000000000
      2606       165  ARG       HD1           -13.1863350877       -2.6658497768      -16.6158315902  PROB      776             0.0000000000
      2607       165  ARG       HD2           -14.2149828797       -3.0135092660      -15.1668888171  PROB      776             0.0000000000
      2608       165  ARG       NE            -14.9616261570       -1.4823134032      -16.4791709633  PROB      776             0.0000000000
      2609       165  ARG       HE            -15.8225648731       -1.4935222459      -16.9658233260  PROB      776             0.0000000000
      2610       165  ARG       CZ            -14.5072325666       -0.2999832627      -16.0948252743  PROB      776             0.0000000000
      2611       165  ARG       NH1           -13.4295014218       -0.1197117116      -15.3739035183  PROB      776             0.0000000000
      2612       165  ARG       HH11          -12.8447470868       -0.8884777468      -15.0734048116  PROB      776             0.0000000000
      2613       165  ARG       HH12          -13.0629944343        0.8144523542      -15.3361963107  PROB      776             0.0000000000
      2614       165  ARG       NH2           -15.1065875546        0.8117421755      -16.4729558486  PROB      776             0.0000000000
      2615       165  ARG       HH21          -14.6044306938        1.6537862906      -16.2378882786  PROB      776             0.0000000000
      2616       165  ARG       HH22          -15.8603824680        0.7980503240      -17.1075611691  PROB      776             0.0000000000
      2617       165  ARG       C             -12.1642740411       -4.9253399172      -17.5084859605  PROB      776             0.0000000000
      2618       165  ARG       O             -11.8607519204       -4.0951931815      -18.3610790913  PROB      776             0.0000000000
      2619       166  GLU       N             -11.4212502616       -5.0794439017      -16.3988655456  PROB      777             0.0000000000
      2620       166  GLU       HN            -11.7032207216       -5.7240707614      -15.6832159867  PROB      777             0.0000000000
      2621       166  GLU       CA            -10.1825122175       -4.3644665419      -16.1711641639  PROB      777             0.0000000000
      2622       166  GLU       HA            -10.3995256492       -3.3150113015      -16.3067666828  PROB      777             0.0000000000
      2623       166  GLU       CB             -9.6844701429       -4.5926786705      -14.7250886322  PROB      777             0.0000000000
      2624       166  GLU       HB1            -8.6153206907       -4.2913916619      -14.6259965387  PROB      777             0.0000000000
      2625       166  GLU       HB2            -9.7453418484       -5.6770248599      -14.4830335164  PROB      777             0.0000000000
      2626       166  GLU       CG            -10.4970004176       -3.7834814756      -13.6893820804  PROB      777             0.0000000000
      2627       166  GLU       HG1           -10.0877765203       -3.9538688108      -12.6719566587  PROB      777             0.0000000000
      2628       166  GLU       HG2           -11.5607403336       -4.1010938861      -13.6996929408  PROB      777             0.0000000000
      2629       166  GLU       CD            -10.4162731384       -2.3073060385      -14.0018974783  PROB      777             0.0000000000
      2630       166  GLU       OE1           -11.4551217418       -1.6790179317      -14.3340028846  PROB      777             0.0000000000
      2631       166  GLU       OE2            -9.2902538124       -1.7430424637      -13.9572551875  PROB      777             0.0000000000
      2632       166  GLU       C              -9.0777693504       -4.6410733581      -17.1711411947  PROB      777             0.0000000000
      2633       166  GLU       O              -8.4241455200       -3.7147998946      -17.6522335639  PROB      777             0.0000000000
      2634       167  ILE       N              -8.8671468892       -5.9178233347      -17.5343695614  PROB      778             0.0000000000
      2635       167  ILE       HN             -9.3670313798       -6.6566337128      -17.0741546147  PROB      778             0.0000000000
      2636       167  ILE       CA             -7.9681878887       -6.3224224471      -18.6052200251  PROB      778             0.0000000000
      2637       167  ILE       HA             -7.0016497304       -5.8806425418      -18.4073760048  PROB      778             0.0000000000
      2638       167  ILE       CB             -7.7869853964       -7.8416109007      -18.6031297025  PROB      778             0.0000000000
      2639       167  ILE       HB             -8.7987898378       -8.3134398383      -18.5900607777  PROB      778             0.0000000000
      2640       167  ILE       CG2            -7.0467055850       -8.3224921658      -19.8710347441  PROB      778             0.0000000000
      2641       167  ILE       HG21           -6.0829753794       -7.7849432400      -19.9937084828  PROB      778             0.0000000000
      2642       167  ILE       HG22           -7.6664031244       -8.1645429287      -20.7792437419  PROB      778             0.0000000000
      2643       167  ILE       HG23           -6.8407805073       -9.4091137689      -19.8071682737  PROB      778             0.0000000000
      2644       167  ILE       CG1            -7.0371787296       -8.2789967526      -17.3171987422  PROB      778             0.0000000000
      2645       167  ILE       HG11           -7.4047330587       -7.6911470486      -16.4478171322  PROB      778             0.0000000000
      2646       167  ILE       HG12           -5.9571744757       -8.0467068331      -17.4391156543  PROB      778             0.0000000000
      2647       167  ILE       CD             -7.2130686136       -9.7606131432      -16.9699500438  PROB      778             0.0000000000
      2648       167  ILE       HD1            -6.7906034284      -10.4016119155      -17.7674611280  PROB      778             0.0000000000
      2649       167  ILE       HD2            -8.2918735381      -10.0055030684      -16.8548426076  PROB      778             0.0000000000
      2650       167  ILE       HD3            -6.6963257683      -10.0091952781      -16.0188775023  PROB      778             0.0000000000
      2651       167  ILE       C              -8.3954869462       -5.7711622711      -19.9638560001  PROB      778             0.0000000000
      2652       167  ILE       O              -7.5839854211       -5.2378312289      -20.7175161016  PROB      778             0.0000000000
      2653       168  SER       N              -9.7076663688       -5.8264598497      -20.2789921396  PROB      779             0.0000000000
      2654       168  SER       HN            -10.3297185680       -6.3172345504      -19.6611516015  PROB      779             0.0000000000
      2655       168  SER       CA            -10.3042874659       -5.2778588068      -21.4899120871  PROB      779             0.0000000000
      2656       168  SER       HA             -9.8229092677       -5.7413551851      -22.3348057112  PROB      779             0.0000000000
      2657       168  SER       CB            -11.8241687140       -5.6090605495      -21.5634673270  PROB      779             0.0000000000
      2658       168  SER       HB1           -12.3443757450       -5.1688163825      -20.6855245190  PROB      779             0.0000000000
      2659       168  SER       HB2           -11.9566437339       -6.7135989880      -21.5057991247  PROB      779             0.0000000000
      2660       168  SER       OG            -12.4476788991       -5.1245909324      -22.7545487680  PROB      779             0.0000000000
      2661       168  SER       HG1           -12.2283790789       -5.7408434646      -23.4627937108  PROB      779             0.0000000000
      2662       168  SER       C             -10.0968984899       -3.7756318624      -21.6149617080  PROB      779             0.0000000000
      2663       168  SER       O              -9.6378507186       -3.2817224196      -22.6433065994  PROB      779             0.0000000000
      2664       169  MET       N             -10.3498608366       -3.0237811798      -20.5266091654  PROB      780             0.0000000000
      2665       169  MET       HN            -10.7566030695       -3.4574266067      -19.7178177687  PROB      780             0.0000000000
      2666       169  MET       CA            -10.1050949823       -1.5984486115      -20.4243105200  PROB      780             0.0000000000
      2667       169  MET       HA            -10.6234890940       -1.1348551064      -21.2524595637  PROB      780             0.0000000000
      2668       169  MET       CB            -10.6978487853       -1.0315981856      -19.1090605476  PROB      780             0.0000000000
      2669       169  MET       HB1           -10.3026228166       -0.0116512392      -18.9006761822  PROB      780             0.0000000000
      2670       169  MET       HB2           -10.3850812754       -1.6849817254      -18.2642150126  PROB      780             0.0000000000
      2671       169  MET       CG            -12.2337692838       -0.9262905663      -19.1386561431  PROB      780             0.0000000000
      2672       169  MET       HG1           -12.5767929819       -0.6993796264      -18.1071953491  PROB      780             0.0000000000
      2673       169  MET       HG2           -12.6561705098       -1.9166067726      -19.4166000022  PROB      780             0.0000000000
      2674       169  MET       SD            -12.8548385821        0.3552365879      -20.2695804227  PROB      780             0.0000000000
      2675       169  MET       CE            -14.5618608856       -0.2581062830      -20.2722047034  PROB      780             0.0000000000
      2676       169  MET       HE1           -14.9734214203       -0.2944898118      -19.2437617484  PROB      780             0.0000000000
      2677       169  MET       HE2           -14.6115567064       -1.2821063711      -20.7027248216  PROB      780             0.0000000000
      2678       169  MET       HE3           -15.2147951941        0.3987590806      -20.8864383183  PROB      780             0.0000000000
      2679       169  MET       C              -8.6629476807       -1.1448485700      -20.5690268106  PROB      780             0.0000000000
      2680       169  MET       O              -8.3903642206       -0.1125726993      -21.1836753850  PROB      780             0.0000000000
      2681       170  GLU       N              -7.7004217747       -1.8782920128      -19.9805005020  PROB      781             0.0000000000
      2682       170  GLU       HN             -7.9431573537       -2.7256180639      -19.5064089501  PROB      781             0.0000000000
      2683       170  GLU       CA             -6.2963547740       -1.5036553421      -19.9363735112  PROB      781             0.0000000000
      2684       170  GLU       HA             -6.2503002208       -0.5409803684      -19.4463159977  PROB      781             0.0000000000
      2685       170  GLU       CB             -5.5130251861       -2.5219416835      -19.0650767941  PROB      781             0.0000000000
      2686       170  GLU       HB1            -5.6243534775       -3.5331335850      -19.5202533645  PROB      781             0.0000000000
      2687       170  GLU       HB2            -6.0013185364       -2.5633412191      -18.0655660567  PROB      781             0.0000000000
      2688       170  GLU       CG             -4.0077145735       -2.2234252327      -18.8705727087  PROB      781             0.0000000000
      2689       170  GLU       HG1            -3.4660726118       -2.3210288395      -19.8331019395  PROB      781             0.0000000000
      2690       170  GLU       HG2            -3.5632257274       -2.9553354914      -18.1665492996  PROB      781             0.0000000000
      2691       170  GLU       CD             -3.7815278590       -0.8355178308      -18.3108105685  PROB      781             0.0000000000
      2692       170  GLU       OE1            -4.1377723596       -0.5752120743      -17.1317984396  PROB      781             0.0000000000
      2693       170  GLU       OE2            -3.2335673103        0.0335913314      -19.0378914784  PROB      781             0.0000000000
      2694       170  GLU       C              -5.6283699720       -1.3256813913      -21.3042243961  PROB      781             0.0000000000
      2695       170  GLU       O              -5.8632829506       -2.0833748690      -22.2404861953  PROB      781             0.0000000000
      2696       171  ASP       N              -4.7715288134       -0.3006566053      -21.4695384820  PROB      782             0.0000000000
      2697       171  ASP       HN             -4.5248311801        0.2802561530      -20.6940708461  PROB      782             0.0000000000
      2698       171  ASP       CA             -4.1039248425       -0.0409485763      -22.7311844984  PROB      782             0.0000000000
      2699       171  ASP       HA             -4.5399522442       -0.6274588227      -23.5245008149  PROB      782             0.0000000000
      2700       171  ASP       CB             -4.1998079077        1.4684754877      -23.0626838762  PROB      782             0.0000000000
      2701       171  ASP       HB1            -3.4864351088        1.7392116205      -23.8736220974  PROB      782             0.0000000000
      2702       171  ASP       HB2            -3.9586107757        2.0795708176      -22.1703973452  PROB      782             0.0000000000
      2703       171  ASP       CG             -5.5753022471        1.8184586928      -23.5715377852  PROB      782             0.0000000000
      2704       171  ASP       OD1            -6.0630872973        1.1604695923      -24.5294964188  PROB      782             0.0000000000
      2705       171  ASP       OD2            -6.1311299650        2.8504332144      -23.1161645951  PROB      782             0.0000000000
      2706       171  ASP       C              -2.6398269285       -0.4390433341      -22.6986560023  PROB      782             0.0000000000
      2707       171  ASP       O              -2.0321395304       -0.6645091050      -23.7468975021  PROB      782             0.0000000000
      2708       172  GLU       N              -2.0363674364       -0.5785608427      -21.5056215401  PROB      783             0.0000000000
      2709       172  GLU       HN             -2.5271099723       -0.4047370696      -20.6416338279  PROB      783             0.0000000000
      2710       172  GLU       CA             -0.6265689766       -0.8653828165      -21.3934012694  PROB      783             0.0000000000
      2711       172  GLU       HA             -0.2074259457       -1.0469552628      -22.3719211109  PROB      783             0.0000000000
      2712       172  GLU       CB              0.1334843692        0.3433777230      -20.8054016400  PROB      783             0.0000000000
      2713       172  GLU       HB1            -0.3179732805        0.6185122640      -19.8256918296  PROB      783             0.0000000000
      2714       172  GLU       HB2            -0.0313623376        1.2080683367      -21.4898959985  PROB      783             0.0000000000
      2715       172  GLU       CG              1.6541904414        0.1244939516      -20.6240614782  PROB      783             0.0000000000
      2716       172  GLU       HG1             1.8431881134       -0.5794325608      -19.7908902214  PROB      783             0.0000000000
      2717       172  GLU       HG2             2.1183254380        1.0906968258      -20.3572229721  PROB      783             0.0000000000
      2718       172  GLU       CD              2.3153126953       -0.3986841189      -21.8810483848  PROB      783             0.0000000000
      2719       172  GLU       OE1             2.2309319409        0.2660730023      -22.9436690625  PROB      783             0.0000000000
      2720       172  GLU       OE2             2.9283713007       -1.4978769007      -21.8358084625  PROB      783             0.0000000000
      2721       172  GLU       C              -0.3552430619       -2.1165870956      -20.5840686911  PROB      783             0.0000000000
      2722       172  GLU       O              -0.5497773485       -2.1816311940      -19.3711617898  PROB      783             0.0000000000
      2723       173  ALA       N               0.1656254343       -3.1601606537      -21.2533568416  PROB      784             0.0000000000
      2724       173  ALA       HN              0.2679447316       -3.1082731074      -22.2497235388  PROB      784             0.0000000000
      2725       173  ALA       CA              0.4555083170       -4.4403658569      -20.6515129232  PROB      784             0.0000000000
      2726       173  ALA       HA             -0.4072700001       -4.7472925404      -20.0740169650  PROB      784             0.0000000000
      2727       173  ALA       CB              0.6866502639       -5.4552612399      -21.7850282145  PROB      784             0.0000000000
      2728       173  ALA       HB1            -0.1893666768       -5.4524906580      -22.4677338346  PROB      784             0.0000000000
      2729       173  ALA       HB2             0.7943586521       -6.4796217321      -21.3829026401  PROB      784             0.0000000000
      2730       173  ALA       HB3             1.5913190171       -5.2008314418      -22.3751766542  PROB      784             0.0000000000
      2731       173  ALA       C               1.6512628622       -4.4212913171      -19.6981367062  PROB      784             0.0000000000
      2732       173  ALA       O               1.8228921301       -5.3098107548      -18.8655158738  PROB      784             0.0000000000
      2733       174  THR       N               2.5247862797       -3.3951140393      -19.7683407756  PROB      785             0.0000000000
      2734       174  THR       HN              2.4458438739       -2.7237571420      -20.5141716954  PROB      785             0.0000000000
      2735       174  THR       CA              3.5726495087       -3.1578086789      -18.7703143844  PROB      785             0.0000000000
      2736       174  THR       HA              4.1274531242       -4.0772740142      -18.6823557795  PROB      785             0.0000000000
      2737       174  THR       CB              4.5768122310       -2.0666976803      -19.1398865240  PROB      785             0.0000000000
      2738       174  THR       HB              4.1339600425       -1.0469553085      -19.0463859319  PROB      785             0.0000000000
      2739       174  THR       OG1             5.0137211685       -2.2340553697      -20.4770811488  PROB      785             0.0000000000
      2740       174  THR       HG1             4.2588021095       -1.9224419466      -21.0263589205  PROB      785             0.0000000000
      2741       174  THR       CG2             5.8355469029       -2.1808613961      -18.2707110023  PROB      785             0.0000000000
      2742       174  THR       HG21            6.2402699512       -3.2109129568      -18.3297102874  PROB      785             0.0000000000
      2743       174  THR       HG22            5.6247802366       -1.9322206592      -17.2115444727  PROB      785             0.0000000000
      2744       174  THR       HG23            6.6221839761       -1.4845813713      -18.6318117599  PROB      785             0.0000000000
      2745       174  THR       C               3.0161201418       -2.8356496964      -17.3923217044  PROB      785             0.0000000000
      2746       174  THR       O               3.5460697456       -3.2545060739      -16.3660137979  PROB      785             0.0000000000
      2747       175  THR       N               1.9240023541       -2.0579803819      -17.3320063298  PROB      786             0.0000000000
      2748       175  THR       HN              1.4664032100       -1.7526772172      -18.1668782965  PROB      786             0.0000000000
      2749       175  THR       CA              1.3734723882       -1.5074134793      -16.0967278402  PROB      786             0.0000000000
      2750       175  THR       HA              1.9336582835       -1.8850054150      -15.2538293495  PROB      786             0.0000000000
      2751       175  THR       CB              1.4508292465        0.0156616203      -16.0139621154  PROB      786             0.0000000000
      2752       175  THR       HB              0.7843732568        0.4509779780      -15.2309589605  PROB      786             0.0000000000
      2753       175  THR       OG1             1.1842994734        0.6147223324      -17.2744430178  PROB      786             0.0000000000
      2754       175  THR       HG1             0.2059235274        0.6181082210      -17.3439854349  PROB      786             0.0000000000
      2755       175  THR       CG2             2.8885721424        0.3975401759      -15.6463665274  PROB      786             0.0000000000
      2756       175  THR       HG21            3.1517800924        0.0062627874      -14.6425050671  PROB      786             0.0000000000
      2757       175  THR       HG22            2.9901901814        1.5049906004      -15.6245840042  PROB      786             0.0000000000
      2758       175  THR       HG23            3.6040051847       -0.0138462777      -16.3874297454  PROB      786             0.0000000000
      2759       175  THR       C              -0.0355675971       -1.9972651154      -15.8518472233  PROB      786             0.0000000000
      2760       175  THR       O              -0.8502148943       -1.3291573029      -15.2215151470  PROB      786             0.0000000000
      2761       176  LEU       N              -0.3757451497       -3.2031768555      -16.3421087149  PROB      787             0.0000000000
      2762       176  LEU       HN              0.2598340240       -3.6982149706      -16.9264625498  PROB      787             0.0000000000
      2763       176  LEU       CA             -1.6118010178       -3.8885111624      -15.9984271532  PROB      787             0.0000000000
      2764       176  LEU       HA             -2.4354822951       -3.2364751025      -16.2542889033  PROB      787             0.0000000000
      2765       176  LEU       CB             -1.7213079316       -5.2028518837      -16.8215158378  PROB      787             0.0000000000
      2766       176  LEU       HB1            -0.7869583971       -5.7856279635      -16.6522654119  PROB      787             0.0000000000
      2767       176  LEU       HB2            -1.7591859153       -4.9415932969      -17.9011089745  PROB      787             0.0000000000
      2768       176  LEU       CG             -2.9159170418       -6.1226300561      -16.4818068803  PROB      787             0.0000000000
      2769       176  LEU       HG             -2.9199044867       -6.2945780799      -15.3835281274  PROB      787             0.0000000000
      2770       176  LEU       CD1            -4.2640111443       -5.4969890369      -16.8687412065  PROB      787             0.0000000000
      2771       176  LEU       HD11           -4.3345693791       -5.3490255981      -17.9657506568  PROB      787             0.0000000000
      2772       176  LEU       HD12           -4.3988271187       -4.5146928698      -16.3724835564  PROB      787             0.0000000000
      2773       176  LEU       HD13           -5.1009190666       -6.1508182009      -16.5460409067  PROB      787             0.0000000000
      2774       176  LEU       CD2            -2.7566252134       -7.5083880442      -17.1230666171  PROB      787             0.0000000000
      2775       176  LEU       HD21           -2.7084433738       -7.4154868929      -18.2238500814  PROB      787             0.0000000000
      2776       176  LEU       HD22           -3.6186617009       -8.1576455861      -16.8596790711  PROB      787             0.0000000000
      2777       176  LEU       HD23           -1.8258736281       -7.9973985951      -16.7649187228  PROB      787             0.0000000000
      2778       176  LEU       C              -1.7138490823       -4.1770830648      -14.4977757032  PROB      787             0.0000000000
      2779       176  LEU       O              -0.8047012786       -4.7690142385      -13.9130968692  PROB      787             0.0000000000
      2780       177  PHE       N              -2.8059079399       -3.7338629392      -13.8388236431  PROB      788             0.0000000000
      2781       177  PHE       HN             -3.5258328940       -3.2402821034      -14.3502860744  PROB      788             0.0000000000
      2782       177  PHE       CA             -3.0727373842       -3.8781050229      -12.4120264803  PROB      788             0.0000000000
      2783       177  PHE       HA             -3.9645710241       -3.2946162306      -12.2291222069  PROB      788             0.0000000000
      2784       177  PHE       CB             -3.3646330709       -5.3490873346      -11.9891245747  PROB      788             0.0000000000
      2785       177  PHE       HB1            -3.5077154162       -5.4299209771      -10.8896479726  PROB      788             0.0000000000
      2786       177  PHE       HB2            -2.5160841162       -6.0065743171      -12.2706418439  PROB      788             0.0000000000
      2787       177  PHE       CG             -4.6319189130       -5.8670416814      -12.6130361313  PROB      788             0.0000000000
      2788       177  PHE       CD1            -5.8690252040       -5.3092923621      -12.2528649580  PROB      788             0.0000000000
      2789       177  PHE       HD1            -5.8992858032       -4.4644660275      -11.5809982152  PROB      788             0.0000000000
      2790       177  PHE       CE1            -7.0666553718       -5.8534054665      -12.7319281421  PROB      788             0.0000000000
      2791       177  PHE       HE1            -8.0109206747       -5.4241881326      -12.4269565469  PROB      788             0.0000000000
      2792       177  PHE       CZ             -7.0384324019       -6.9588383624      -13.5909068296  PROB      788             0.0000000000
      2793       177  PHE       HZ             -7.9627657725       -7.3798029433      -13.9600726109  PROB      788             0.0000000000
      2794       177  PHE       CD2            -4.6184458042       -6.9858097892      -13.4631933741  PROB      788             0.0000000000
      2795       177  PHE       HD2            -3.6789135131       -7.4584492696      -13.7046745759  PROB      788             0.0000000000
      2796       177  PHE       CE2            -5.8119678574       -7.5262821463      -13.9568149831  PROB      788             0.0000000000
      2797       177  PHE       HE2            -5.7854186392       -8.3905099944      -14.6030670226  PROB      788             0.0000000000
      2798       177  PHE       C              -2.0295083530       -3.2531567090      -11.4887654773  PROB      788             0.0000000000
      2799       177  PHE       O              -1.8929978664       -3.6174401601      -10.3225515358  PROB      788             0.0000000000
      2800       178  ARG       N              -1.2517059952       -2.2681449723      -11.9692048976  PROB      789             0.0000000000
      2801       178  ARG       HN             -1.4504110507       -1.8606451358      -12.8629074428  PROB      789             0.0000000000
      2802       178  ARG       CA             -0.1273901331       -1.7436316947      -11.2242535293  PROB      789             0.0000000000
      2803       178  ARG       HA              0.3806917041       -2.5720127126      -10.7517729961  PROB      789             0.0000000000
      2804       178  ARG       CB              0.8318691314       -1.0185431725      -12.2007618459  PROB      789             0.0000000000
      2805       178  ARG       HB1             0.3684771740       -0.0626422313      -12.5295940294  PROB      789             0.0000000000
      2806       178  ARG       HB2             0.9379414174       -1.6535484125      -13.1075002889  PROB      789             0.0000000000
      2807       178  ARG       CG              2.2327806788       -0.7699892833      -11.6219503379  PROB      789             0.0000000000
      2808       178  ARG       HG1             2.1312159142       -0.2925239976      -10.6217711317  PROB      789             0.0000000000
      2809       178  ARG       HG2             2.7762856406       -0.0451940163      -12.2645166772  PROB      789             0.0000000000
      2810       178  ARG       CD              3.0599726368       -2.0484040474      -11.4688319116  PROB      789             0.0000000000
      2811       178  ARG       HD1             2.4303489390       -2.8736110398      -11.1338138975  PROB      789             0.0000000000
      2812       178  ARG       HD2             3.8395446550       -1.8948851944      -10.7264631434  PROB      789             0.0000000000
      2813       178  ARG       NE              3.6471950296       -2.4339282722      -12.7591505815  PROB      789             0.0000000000
      2814       178  ARG       HE              3.1788759536       -3.2079956211      -13.2492854309  PROB      789             0.0000000000
      2815       178  ARG       CZ              4.8135670620       -1.9621016065      -13.2257473054  PROB      789             0.0000000000
      2816       178  ARG       NH1             5.5376412168       -1.0804693506      -12.5348000508  PROB      789             0.0000000000
      2817       178  ARG       HH11            6.3031738596       -0.5585858546      -12.9731567384  PROB      789             0.0000000000
      2818       178  ARG       HH12            5.2911188835       -0.7874168915      -11.5836991923  PROB      789             0.0000000000
      2819       178  ARG       NH2             5.2543228932       -2.4069617235      -14.4212761810  PROB      789             0.0000000000
      2820       178  ARG       HH21            4.6117276565       -2.8650389712      -15.0733009660  PROB      789             0.0000000000
      2821       178  ARG       HH22            6.1857853111       -2.1420869521      -14.7693604757  PROB      789             0.0000000000
      2822       178  ARG       QQH9            2.4593485561       -1.1201470872      -11.5800112009  PROB      789             0.0000000000
      2823       178  ARG       C              -0.5664830647       -0.7921262564      -10.1161553238  PROB      789             0.0000000000
      2824       178  ARG       O               0.0933827133       -0.6733915783       -9.0821106006  PROB      789             0.0000000000
      2825       179  ALA       N              -1.7251655243       -0.1384216571      -10.2884552095  PROB      790             0.0000000000
      2826       179  ALA       HN             -2.2227934448       -0.2327286658      -11.1592307548  PROB      790             0.0000000000
      2827       179  ALA       CA             -2.2956940249        0.7776886295       -9.3304750422  PROB      790             0.0000000000
      2828       179  ALA       HA             -1.6244942416        0.9096393216       -8.4917158386  PROB      790             0.0000000000
      2829       179  ALA       CB             -2.5329385950        2.1382442563       -9.9974648948  PROB      790             0.0000000000
      2830       179  ALA       HB1            -3.1938127286        2.0265784620      -10.8846184329  PROB      790             0.0000000000
      2831       179  ALA       HB2            -1.5645294472        2.5643186150      -10.3373212981  PROB      790             0.0000000000
      2832       179  ALA       HB3            -3.0075114018        2.8472734262       -9.2886241104  PROB      790             0.0000000000
      2833       179  ALA       C              -3.6135265271        0.2533531747       -8.7826308490  PROB      790             0.0000000000
      2834       179  ALA       O              -4.4061664063       -0.3726051140       -9.4890543969  PROB      790             0.0000000000
      2835       180  THR       N              -3.8506127303        0.4797088416       -7.4739689447  PROB      791             0.0000000000
      2836       180  THR       HN             -3.1644034281        0.9694126171       -6.9266553463  PROB      791             0.0000000000
[truncated: 703,591 more chars]
