# Supplementary material for: Systematically Improvable and Locality Accelerated Enzymatic Reactivity Modeling: Toward Chemical Accuracy at Affordable Cost
Source: J Chem Theory Comput. 2026 Mar 24;22(7):3415–30. doi: 10.1021/acs.jctc.5c02128 (PMC13085240; doi:10.1021/acs.jctc.5c02128)
Supplement: Supplementary file 3 [file ct5c02128_si_003.zip › geom-TS2.crd]

* -0.3 6  -2437086
*  DATE:     8/ 2/21      3:38:21      CREATED BY USER: ucapgeh
*
      7826  EXT
         1         1  GLU       N              26.1284775395       12.6692927656        3.3264128801  PROA      3               0.0000000000
         2         1  GLU       HN             25.8329781770       13.1544929577        4.1518090756  PROA      3               0.0000000000
         3         1  GLU       CA             25.1708596809       11.7523822059        2.7669062288  PROA      3               0.0000000000
         4         1  GLU       HA             25.3701023315       11.7078489689        1.7088145083  PROA      3               0.0000000000
         5         1  GLU       CB             25.3130563407       10.3222869526        3.3581850844  PROA      3               0.0000000000
         6         1  GLU       HB1            25.2744399104       10.4044218141        4.4694149883  PROA      3               0.0000000000
         7         1  GLU       HB2            26.3227952662        9.9395764968        3.0908076030  PROA      3               0.0000000000
         8         1  GLU       CG             24.2287176968        9.3125645743        2.9006439940  PROA      3               0.0000000000
         9         1  GLU       HG1            24.2409512379        9.2270023820        1.7932594305  PROA      3               0.0000000000
        10         1  GLU       HG2            23.2182568495        9.6488124122        3.2170053915  PROA      3               0.0000000000
        11         1  GLU       CD             24.4373300655        7.9359714766        3.4960860714  PROA      3               0.0000000000
        12         1  GLU       OE1            24.6630650059        6.9622234979        2.7289208938  PROA      3               0.0000000000
        13         1  GLU       OE2            24.3168177324        7.7640591119        4.7342845021  PROA      3               0.0000000000
        14         1  GLU       C              23.7555882056       12.2681094776        2.9230597928  PROA      3               0.0000000000
        15         1  GLU       O              23.3520321318       12.7114974305        3.9995256076  PROA      3               0.0000000000
        16         2  TYR       N              22.9593049814       12.2016498210        1.8409638000  PROA      4               0.0000000000
        17         2  TYR       HN             23.3453541681       11.9221792817        0.9558700434  PROA      4               0.0000000000
        18         2  TYR       CA             21.5479453878       12.5184566994        1.8395438748  PROA      4               0.0000000000
        19         2  TYR       HA             21.2216367821       12.7468263396        2.8446154153  PROA      4               0.0000000000
        20         2  TYR       CB             21.2085848960       13.7034142688        0.8881715445  PROA      4               0.0000000000
        21         2  TYR       HB1            20.1288519314       13.9551561318        0.9457915755  PROA      4               0.0000000000
        22         2  TYR       HB2            21.4584987546       13.4272635389       -0.1597265643  PROA      4               0.0000000000
        23         2  TYR       CG             21.9848623513       14.9426161233        1.2558758149  PROA      4               0.0000000000
        24         2  TYR       CD1            21.9746088681       15.4236386602        2.5755584966  PROA      4               0.0000000000
        25         2  TYR       HD1            21.4012915166       14.9078169037        3.3315984809  PROA      4               0.0000000000
        26         2  TYR       CE1            22.7132451524       16.5609385179        2.9317116148  PROA      4               0.0000000000
        27         2  TYR       HE1            22.7087566764       16.8942256076        3.9592487049  PROA      4               0.0000000000
        28         2  TYR       CZ             23.4500046766       17.2443951982        1.9591965070  PROA      4               0.0000000000
        29         2  TYR       OH             24.2028988647       18.3816422974        2.3037388506  PROA      4               0.0000000000
        30         2  TYR       HH             23.9855759883       18.6003847178        3.2128124452  PROA      4               0.0000000000
        31         2  TYR       CD2            22.7108456881       15.6569131245        0.2855726624  PROA      4               0.0000000000
        32         2  TYR       HD2            22.7119387600       15.3194560542       -0.7365314021  PROA      4               0.0000000000
        33         2  TYR       CE2            23.4397392984       16.8017867028        0.6346013376  PROA      4               0.0000000000
        34         2  TYR       HE2            23.9934911695       17.3490010154       -0.1132531068  PROA      4               0.0000000000
        35         2  TYR       C              20.7696616142       11.2968338383        1.3833846715  PROA      4               0.0000000000
        36         2  TYR       O              20.9578493608       10.7826093678        0.2790567888  PROA      4               0.0000000000
        37         3  LYS       N              19.8588161189       10.7971807218        2.2351884502  PROA      5               0.0000000000
        38         3  LYS       HN             19.7820203738       11.1710099571        3.1732210983  PROA      5               0.0000000000
        39         3  LYS       CA             18.9684107865        9.7056612121        1.9119613361  PROA      5               0.0000000000
        40         3  LYS       HA             19.4709493008        9.0243119154        1.2392936085  PROA      5               0.0000000000
        41         3  LYS       CB             18.5422307999        8.9239504086        3.1788799885  PROA      5               0.0000000000
        42         3  LYS       HB1            17.8660327525        8.0919492489        2.8777759769  PROA      5               0.0000000000
        43         3  LYS       HB2            17.9664434573        9.6050227544        3.8465275382  PROA      5               0.0000000000
        44         3  LYS       CG             19.6983242509        8.3293658056        4.0046645972  PROA      5               0.0000000000
        45         3  LYS       HG1            19.2448658766        7.7566798923        4.8455139344  PROA      5               0.0000000000
        46         3  LYS       HG2            20.3014061894        9.1464006250        4.4615126636  PROA      5               0.0000000000
        47         3  LYS       CD             20.6360671610        7.4028879156        3.2133827624  PROA      5               0.0000000000
        48         3  LYS       HD1            21.3772950565        8.0352668749        2.6756681764  PROA      5               0.0000000000
        49         3  LYS       HD2            20.0364068217        6.8510989344        2.4545726436  PROA      5               0.0000000000
        50         3  LYS       CE             21.3523242008        6.3786819364        4.1071004535  PROA      5               0.0000000000
        51         3  LYS       HE1            20.6078798577        5.6575785750        4.5034137569  PROA      5               0.0000000000
        52         3  LYS       HE2            21.8545473270        6.8772670119        4.9610131142  PROA      5               0.0000000000
        53         3  LYS       NZ             22.3664160047        5.6290528748        3.3511571561  PROA      5               0.0000000000
        54         3  LYS       HZ1            22.0027522143        5.3733789259        2.3932342172  PROA      5               0.0000000000
        55         3  LYS       HZ2            22.6470660595        4.7474621865        3.8521423729  PROA      5               0.0000000000
        56         3  LYS       HZ3            23.2322548040        6.2121856034        3.2128280145  PROA      5               0.0000000000
        57         3  LYS       C              17.7210509244       10.2218087687        1.2049462419  PROA      5               0.0000000000
        58         3  LYS       O              16.7594341541       10.6901202716        1.8170880101  PROA      5               0.0000000000
        59         4  LEU       N              17.7107788991       10.1299251328       -0.1320246624  PROA      6               0.0000000000
        60         4  LEU       HN             18.4914460165        9.7184270155       -0.6098637550  PROA      6               0.0000000000
        61         4  LEU       CA             16.5957254334       10.5032759906       -0.9683413788  PROA      6               0.0000000000
        62         4  LEU       HA             16.0184599323       11.2673847978       -0.4668346128  PROA      6               0.0000000000
        63         4  LEU       CB             17.0541746277       11.0404590479       -2.3506622005  PROA      6               0.0000000000
        64         4  LEU       HB1            16.1634643865       11.4213991438       -2.8987011380  PROA      6               0.0000000000
        65         4  LEU       HB2            17.4908496164       10.2038335970       -2.9391194862  PROA      6               0.0000000000
        66         4  LEU       CG             18.1106181323       12.1675685797       -2.3064463158  PROA      6               0.0000000000
        67         4  LEU       HG             19.0664260756       11.7393844411       -1.9155802908  PROA      6               0.0000000000
        68         4  LEU       CD1            18.3759750954       12.7110222189       -3.7198654083  PROA      6               0.0000000000
        69         4  LEU       HD11           17.4481447997       13.1522810213       -4.1420336281  PROA      6               0.0000000000
        70         4  LEU       HD12           18.7246725929       11.9024646114       -4.3942958972  PROA      6               0.0000000000
        71         4  LEU       HD13           19.1518937222       13.5046079504       -3.6888412536  PROA      6               0.0000000000
        72         4  LEU       CD2            17.7014300769       13.3198863179       -1.3797134069  PROA      6               0.0000000000
        73         4  LEU       HD21           18.4674975129       14.1234969650       -1.4101217373  PROA      6               0.0000000000
        74         4  LEU       HD22           17.6064212929       12.9748610852       -0.3284181906  PROA      6               0.0000000000
        75         4  LEU       HD23           16.7299115351       13.7506354021       -1.6973872565  PROA      6               0.0000000000
        76         4  LEU       C              15.6983845669        9.2966540701       -1.1824409188  PROA      6               0.0000000000
        77         4  LEU       O              16.1577256173        8.1622629828       -1.3419172092  PROA      6               0.0000000000
        78         5  VAL       N              14.3743674128        9.5016743543       -1.1745257093  PROA      7               0.0000000000
        79         5  VAL       HN             13.9983244698       10.4066287912       -0.9527773720  PROA      7               0.0000000000
        80         5  VAL       CA             13.4285230183        8.4263388834       -1.4041299270  PROA      7               0.0000000000
        81         5  VAL       HA             13.9378365481        7.5433706084       -1.7643691083  PROA      7               0.0000000000
        82         5  VAL       CB             12.6704873916        8.0453558194       -0.1350663003  PROA      7               0.0000000000
        83         5  VAL       HB             12.0399701281        8.9017924078        0.1913754814  PROA      7               0.0000000000
        84         5  VAL       CG1            11.7902031753        6.8129666110       -0.3952678815  PROA      7               0.0000000000
        85         5  VAL       HG11           11.2190097760        6.5557601919        0.5200459223  PROA      7               0.0000000000
        86         5  VAL       HG12           12.4276683420        5.9437910078       -0.6631453095  PROA      7               0.0000000000
        87         5  VAL       HG13           11.0657647762        6.9786884948       -1.2169840437  PROA      7               0.0000000000
        88         5  VAL       CG2            13.6640200825        7.7155670978        0.9984112160  PROA      7               0.0000000000
        89         5  VAL       HG21           14.2646679856        8.6064593835        1.2748494670  PROA      7               0.0000000000
        90         5  VAL       HG22           14.3567814070        6.9059032632        0.6875504668  PROA      7               0.0000000000
        91         5  VAL       HG23           13.1148324045        7.3784777761        1.9030152626  PROA      7               0.0000000000
        92         5  VAL       C              12.4705508342        8.8511154673       -2.5034981066  PROA      7               0.0000000000
        93         5  VAL       O              11.8255343885        9.8957939659       -2.4314490567  PROA      7               0.0000000000
        94         6  VAL       N              12.3568999143        8.0451319219       -3.5741873175  PROA      8               0.0000000000
        95         6  VAL       HN             12.8893872556        7.1940068154       -3.6421072620  PROA      8               0.0000000000
        96         6  VAL       CA             11.4186817882        8.2746901620       -4.6563691447  PROA      8               0.0000000000
        97         6  VAL       HA             11.1799925071        9.3267727902       -4.7131738748  PROA      8               0.0000000000
        98         6  VAL       CB             11.9523503096        7.8251574381       -6.0140704787  PROA      8               0.0000000000
        99         6  VAL       HB             12.0901283583        6.7184434316       -6.0292149485  PROA      8               0.0000000000
       100         6  VAL       CG1            10.9700709119        8.2301725361       -7.1325678140  PROA      8               0.0000000000
       101         6  VAL       HG11           10.8077075471        9.3293736158       -7.1246729716  PROA      8               0.0000000000
       102         6  VAL       HG12            9.9873148281        7.7285291319       -7.0165574784  PROA      8               0.0000000000
       103         6  VAL       HG13           11.3869123119        7.9468212892       -8.1231846962  PROA      8               0.0000000000
       104         6  VAL       CG2            13.3260139684        8.4750575015       -6.2635216727  PROA      8               0.0000000000
       105         6  VAL       HG21           13.7027487595        8.1738216809       -7.2644329744  PROA      8               0.0000000000
       106         6  VAL       HG22           14.0699368837        8.1435436377       -5.5113468111  PROA      8               0.0000000000
       107         6  VAL       HG23           13.2496098279        9.5821080492       -6.2335008241  PROA      8               0.0000000000
       108         6  VAL       C              10.1490757175        7.5189680645       -4.3251711589  PROA      8               0.0000000000
       109         6  VAL       O              10.1646714910        6.3018370234       -4.1229779635  PROA      8               0.0000000000
       110         7  VAL       N               9.0176595631        8.2359832208       -4.2342287717  PROA      9               0.0000000000
       111         7  VAL       HN              9.0151913661        9.2154418666       -4.4687346114  PROA      9               0.0000000000
       112         7  VAL       CA              7.7477670208        7.7057904321       -3.7809416251  PROA      9               0.0000000000
       113         7  VAL       HA              7.7908468340        6.6291365105       -3.7786076437  PROA      9               0.0000000000
       114         7  VAL       CB              7.3306371635        8.1999204960       -2.3866466462  PROA      9               0.0000000000
       115         7  VAL       HB              6.3744945462        7.7040072906       -2.1005866855  PROA      9               0.0000000000
       116         7  VAL       CG1             8.3827003843        7.7995362934       -1.3354537510  PROA      9               0.0000000000
       117         7  VAL       HG11            9.3397393566        8.3287451976       -1.5295624480  PROA      9               0.0000000000
       118         7  VAL       HG12            8.5649519583        6.7051545379       -1.3535479297  PROA      9               0.0000000000
       119         7  VAL       HG13            8.0355101120        8.0813203498       -0.3188925094  PROA      9               0.0000000000
       120         7  VAL       CG2             7.1135464974        9.7259730907       -2.3604266065  PROA      9               0.0000000000
       121         7  VAL       HG21            8.0362017212       10.2634459113       -2.6653865174  PROA      9               0.0000000000
       122         7  VAL       HG22            6.8505349028       10.0582701019       -1.3357741513  PROA      9               0.0000000000
       123         7  VAL       HG23            6.2856694857       10.0341803547       -3.0313190655  PROA      9               0.0000000000
       124         7  VAL       C               6.6867343820        8.0902795964       -4.7868201713  PROA      9               0.0000000000
       125         7  VAL       O               6.8748417878        8.9829703301       -5.6099116970  PROA      9               0.0000000000
       126         8  GLY       N               5.5286681193        7.4082169087       -4.7690025056  PROA      10              0.0000000000
       127         8  GLY       HN              5.4221706803        6.6159013217       -4.1634480522  PROA      10              0.0000000000
       128         8  GLY       CA              4.4201507936        7.7529048924       -5.6494776873  PROA      10              0.0000000000
       129         8  GLY       HA1             4.7838899023        8.2842088258       -6.5156911346  PROA      10              0.0000000000
       130         8  GLY       HA2             3.7100355656        8.3236385061       -5.0702730932  PROA      10              0.0000000000
       131         8  GLY       C               3.7186424099        6.5464311902       -6.1861625843  PROA      10              0.0000000000
       132         8  GLY       O               4.2228102227        5.4285386936       -6.1269966952  PROA      10              0.0000000000
       133         9  ALA       N               2.5075495430        6.7688308045       -6.7215382032  PROA      11              0.0000000000
       134         9  ALA       HN              2.1907333914        7.7106318762       -6.7863954686  PROA      11              0.0000000000
       135         9  ALA       CA              1.5984608523        5.7991206085       -7.3010017701  PROA      11              0.0000000000
       136         9  ALA       HA              1.1625130517        5.2610204728       -6.4699626973  PROA      11              0.0000000000
       137         9  ALA       CB              0.4772545024        6.5828583486       -7.9996289394  PROA      11              0.0000000000
       138         9  ALA       HB1            -0.0794913703        7.1987664179       -7.2612844960  PROA      11              0.0000000000
       139         9  ALA       HB2            -0.2450803104        5.9125330477       -8.5057730103  PROA      11              0.0000000000
       140         9  ALA       HB3             0.9136066924        7.2680102085       -8.7520001057  PROA      11              0.0000000000
       141         9  ALA       C               2.1729773813        4.7187438187       -8.2314670851  PROA      11              0.0000000000
       142         9  ALA       O               3.3018968368        4.7855190222       -8.7194379719  PROA      11              0.0000000000
       143        10  GLY       N               1.3980335361        3.6366979237       -8.4679229360  PROA      12              0.0000000000
       144        10  GLY       HN              0.5157176228        3.5400129742       -8.0011048952  PROA      12              0.0000000000
       145        10  GLY       CA              1.8489409884        2.5052063365       -9.2895148761  PROA      12              0.0000000000
       146        10  GLY       HA1             1.1009613523        1.7159584033       -9.1694357742  PROA      12              0.0000000000
       147        10  GLY       HA2             2.8140539773        2.1509405722       -8.9149420782  PROA      12              0.0000000000
       148        10  GLY       QQH2            1.5215370873        3.3267823780       -8.6929569684  PROA      12              0.0000000000
       149        10  GLY       C               1.8915268861        2.8740656523      -10.7678210663  PROA      12              0.0000000000
       150        10  GLY       O               0.8449877648        3.2641709265      -11.3389578550  PROA      12              0.0000000000
       151        11  GLY       N               3.0466761438        2.6922100373      -11.4137908148  PROA      13              0.0000000000
       152        11  GLY       HN              3.8939337858        2.3364901178      -10.9469669521  PROA      13              0.0000000000
       153        11  GLY       CA              3.1911312045        2.7215460246      -12.8696249706  PROA      13              0.0000000000
       154        11  GLY       HA1             2.2377359932        2.4787761422      -13.3418707508  PROA      13              0.0000000000
       155        11  GLY       HA2             3.9422986852        1.9713580217      -13.1209635185  PROA      13              0.0000000000
       156        11  GLY       QQH3            3.5303816867        3.6953494537      -13.2134443874  PROA      13              0.0000000000
       157        11  GLY       C               3.6583540143        4.0626883316      -13.3431402120  PROA      13              0.0000000000
       158        11  GLY       O               3.8536521226        4.2787519951      -14.5350140867  PROA      13              0.0000000000
       159        12  VAL       N               3.8849251159        5.0130934612      -12.4336191555  PROA      14              0.0000000000
       160        12  VAL       HN              3.8333438124        4.8131423830      -11.4547228832  PROA      14              0.0000000000
       161        12  VAL       CA              4.1101889437        6.4070888966      -12.7930026138  PROA      14              0.0000000000
       162        12  VAL       HA              3.3950793355        6.6485980816      -13.5619537616  PROA      14              0.0000000000
       163        12  VAL       CB              3.8353121727        7.3570125200      -11.6383955399  PROA      14              0.0000000000
       164        12  VAL       HB              3.9611507543        8.4130383915      -11.9820572016  PROA      14              0.0000000000
       165        12  VAL       CG1             2.3715913842        7.1846340351      -11.1999490178  PROA      14              0.0000000000
       166        12  VAL       HG11            2.1797831293        6.1657221481      -10.8048370461  PROA      14              0.0000000000
       167        12  VAL       HG12            1.6772229273        7.3737315138      -12.0456315341  PROA      14              0.0000000000
       168        12  VAL       HG13            2.1481802468        7.9111492924      -10.3922863895  PROA      14              0.0000000000
       169        12  VAL       CG2             4.8046420033        7.1117839618      -10.4715787561  PROA      14              0.0000000000
       170        12  VAL       HG21            4.8160911716        6.0457063168      -10.1712440040  PROA      14              0.0000000000
       171        12  VAL       HG22            4.5044607657        7.7138619325       -9.5888161913  PROA      14              0.0000000000
       172        12  VAL       HG23            5.8374125699        7.4044020966      -10.7527341928  PROA      14              0.0000000000
       173        12  VAL       C               5.4798656051        6.6987208167      -13.3870763700  PROA      14              0.0000000000
       174        12  VAL       O               5.6618483828        7.6840545288      -14.1033327084  PROA      14              0.0000000000
       175        13  GLY       N               6.4634992119        5.8175626793      -13.1527215584  PROA      15              0.0000000000
       176        13  GLY       HN              6.3070002236        5.0606728057      -12.5014410533  PROA      15              0.0000000000
       177        13  GLY       CA              7.7633477845        5.8580035644      -13.7962380502  PROA      15              0.0000000000
       178        13  GLY       HA1             7.8034724422        6.6376663306      -14.5393870680  PROA      15              0.0000000000
       179        13  GLY       HA2             7.9450536766        4.8855634973      -14.2178525861  PROA      15              0.0000000000
       180        13  GLY       C               8.8707223857        6.1232440753      -12.8381393631  PROA      15              0.0000000000
       181        13  GLY       O               9.9002418630        6.6512597871      -13.2357675595  PROA      15              0.0000000000
       182        14  LYS       N               8.7108462312        5.7891784039      -11.5463655080  PROA      16              0.0000000000
       183        14  LYS       HN              7.8861147319        5.2769251635      -11.2688777791  PROA      16              0.0000000000
       184        14  LYS       CA              9.7039499301        6.0563166321      -10.5157892711  PROA      16              0.0000000000
       185        14  LYS       HA              9.8820790913        7.1219559751      -10.4749530842  PROA      16              0.0000000000
       186        14  LYS       CB              9.1685886718        5.5487817268       -9.1546828935  PROA      16              0.0000000000
       187        14  LYS       HB1             9.9337874955        5.6872847383       -8.3577997768  PROA      16              0.0000000000
       188        14  LYS       HB2             8.9635013620        4.4573169418       -9.2408803318  PROA      16              0.0000000000
       189        14  LYS       CG              7.8784982658        6.2648959277       -8.7393244337  PROA      16              0.0000000000
       190        14  LYS       HG1             7.1137723798        6.1214586940       -9.5297863260  PROA      16              0.0000000000
       191        14  LYS       HG2             8.0912500212        7.3552030255       -8.6703727883  PROA      16              0.0000000000
       192        14  LYS       CD              7.2940515128        5.7907247132       -7.4068331693  PROA      16              0.0000000000
       193        14  LYS       HD1             6.3746862017        6.3789620279       -7.2016120488  PROA      16              0.0000000000
       194        14  LYS       HD2             8.0266859060        6.0222136370       -6.5982321818  PROA      16              0.0000000000
       195        14  LYS       CE              6.9672894580        4.3049580622       -7.3162107702  PROA      16              0.0000000000
       196        14  LYS       HE1             6.5842133974        4.0718871054       -6.3213166996  PROA      16              0.0000000000
       197        14  LYS       HE2             7.8603777095        3.7154174716       -7.5085723145  PROA      16              0.0000000000
       198        14  LYS       NZ              5.9395672657        3.9012743409       -8.3205217628  PROA      16              0.0000000000
       199        14  LYS       HZ1             6.2287396622        4.0864428585       -9.3205628040  PROA      16              0.0000000000
       200        14  LYS       HZ2             5.0273506898        4.3617195733       -8.1670343874  PROA      16              0.0000000000
       201        14  LYS       HZ3             5.8140609212        2.8656206266       -8.2683199441  PROA      16              0.0000000000
       202        14  LYS       QQH4            7.2045513860        5.3837732275       -7.3820116942  PROA      16              0.0000000000
       203        14  LYS       C              11.0353757807        5.3789796950      -10.7767075458  PROA      16              0.0000000000
       204        14  LYS       O              12.1034377134        5.9976860992      -10.7853727042  PROA      16              0.0000000000
       205        15  SER       N              10.9713820637        4.0702533889      -11.0666262759  PROA      17              0.0000000000
       206        15  SER       HN             10.1630269358        3.5639595311      -10.7855137952  PROA      17              0.0000000000
       207        15  SER       CA             12.1046166454        3.2658674051      -11.4658474602  PROA      17              0.0000000000
       208        15  SER       HA             12.8538943670        3.3206226601      -10.6862510970  PROA      17              0.0000000000
       209        15  SER       CB             11.6534661384        1.8095696870      -11.6481150467  PROA      17              0.0000000000
       210        15  SER       HB1            12.5174599182        1.1962920620      -11.9336883353  PROA      17              0.0000000000
       211        15  SER       HB2            10.8717883370        1.7618556908      -12.4083456564  PROA      17              0.0000000000
       212        15  SER       OG             11.0872900243        1.3174347866      -10.4320485709  PROA      17              0.0000000000
       213        15  SER       HG1            11.7409934062        1.4904850465       -9.6937542396  PROA      17              0.0000000000
       214        15  SER       QQH5           11.9810465215        2.8669874601      -11.5157705522  PROA      17              0.0000000000
       215        15  SER       C              12.7522720616        3.7449226842      -12.7552868419  PROA      17              0.0000000000
       216        15  SER       O              13.9663202819        3.9316414110      -12.8169795664  PROA      17              0.0000000000
       217        16  ALA       N              11.9382663878        4.0244392649      -13.7962569332  PROA      18              0.0000000000
       218        16  ALA       HN             10.9600952564        3.8020209843      -13.7272131724  PROA      18              0.0000000000
       219        16  ALA       CA             12.3681969572        4.5747910319      -15.0674595738  PROA      18              0.0000000000
       220        16  ALA       HA             13.0888340495        3.8929169794      -15.4937752440  PROA      18              0.0000000000
       221        16  ALA       CB             11.1561186718        4.6538791626      -16.0129408900  PROA      18              0.0000000000
       222        16  ALA       HB1            10.6934441486        3.6478156773      -16.1158491148  PROA      18              0.0000000000
       223        16  ALA       HB2            11.4555424288        5.0065334490      -17.0212914004  PROA      18              0.0000000000
       224        16  ALA       HB3            10.3900756843        5.3457910649      -15.6021187606  PROA      18              0.0000000000
       225        16  ALA       C              13.0375167650        5.9468297851      -14.9740230204  PROA      18              0.0000000000
       226        16  ALA       O              14.0772975952        6.1956855968      -15.5828336337  PROA      18              0.0000000000
       227        17  LEU       N              12.4671779085        6.8684848114      -14.1750878761  PROA      19              0.0000000000
       228        17  LEU       HN             11.5805706238        6.6629595280      -13.7427557132  PROA      19              0.0000000000
       229        17  LEU       CA             13.0192422575        8.1725905010      -13.8588892852  PROA      19              0.0000000000
       230        17  LEU       HA             13.1807325854        8.7098928028      -14.7812173234  PROA      19              0.0000000000
       231        17  LEU       CB             11.9971448912        8.9290544308      -12.9639276327  PROA      19              0.0000000000
       232        17  LEU       HB1            11.9086543958        8.3981456957      -11.9903552353  PROA      19              0.0000000000
       233        17  LEU       HB2            10.9973041673        8.8704670446      -13.4495570626  PROA      19              0.0000000000
       234        17  LEU       CG             12.2774152917       10.4221432573      -12.6991278091  PROA      19              0.0000000000
       235        17  LEU       HG             13.3652353333       10.5629880830      -12.5022191136  PROA      19              0.0000000000
       236        17  LEU       CD1            11.8750617956       11.2724236783      -13.9127730764  PROA      19              0.0000000000
       237        17  LEU       HD11           12.1116670861       12.3429553480      -13.7338422698  PROA      19              0.0000000000
       238        17  LEU       HD12           10.7824893105       11.1888356032      -14.0986270496  PROA      19              0.0000000000
       239        17  LEU       HD13           12.4117442350       10.9329552717      -14.8215685078  PROA      19              0.0000000000
       240        17  LEU       CD2            11.5189290434       10.9057700114      -11.4523254068  PROA      19              0.0000000000
       241        17  LEU       HD21           10.4240107778       10.7807835409      -11.5932738112  PROA      19              0.0000000000
       242        17  LEU       HD22           11.7268941322       11.9812033178      -11.2665289680  PROA      19              0.0000000000
       243        17  LEU       HD23           11.8293066829       10.3280893174      -10.5558824408  PROA      19              0.0000000000
       244        17  LEU       C              14.3627195273        8.0682775456      -13.1506656325  PROA      19              0.0000000000
       245        17  LEU       O              15.3371207147        8.7323836394      -13.5016180962  PROA      19              0.0000000000
       246        18  THR       N              14.4591172401        7.1764881271      -12.1464786785  PROA      20              0.0000000000
       247        18  THR       HN             13.6469875714        6.6571051791      -11.8736991286  PROA      20              0.0000000000
       248        18  THR       CA             15.6942494253        6.9370879110      -11.4056033778  PROA      20              0.0000000000
       249        18  THR       HA             16.0444597918        7.9045004976      -11.0732968506  PROA      20              0.0000000000
       250        18  THR       CB             15.5001868907        6.0917724055      -10.1524900095  PROA      20              0.0000000000
       251        18  THR       HB             15.3031634292        5.0235816426      -10.4068594104  PROA      20              0.0000000000
       252        18  THR       OG1            14.4126174039        6.5810757702       -9.3773784714  PROA      20              0.0000000000
       253        18  THR       HG1            13.5917624922        6.3487802343       -9.8462500292  PROA      20              0.0000000000
       254        18  THR       CG2            16.7418236264        6.2121313130       -9.2584543621  PROA      20              0.0000000000
       255        18  THR       HG21           16.9558399942        7.2791270878       -9.0373346624  PROA      20              0.0000000000
       256        18  THR       HG22           17.6334312837        5.7629148312       -9.7409749076  PROA      20              0.0000000000
       257        18  THR       HG23           16.5657649459        5.6894732828       -8.2944948112  PROA      20              0.0000000000
       258        18  THR       C              16.8143716492        6.3475750031      -12.2538351100  PROA      20              0.0000000000
       259        18  THR       O              17.9504777944        6.8167550234      -12.2310690270  PROA      20              0.0000000000
       260        19  ILE       N              16.5405015234        5.3273431531      -13.0932122186  PROA      21              0.0000000000
       261        19  ILE       HN             15.6342652678        4.8929569642      -13.1041865751  PROA      21              0.0000000000
       262        19  ILE       CA             17.5529205660        4.7830224389      -13.9959834179  PROA      21              0.0000000000
       263        19  ILE       HA             18.4455252636        4.6443989733      -13.4016455735  PROA      21              0.0000000000
       264        19  ILE       CB             17.1992539764        3.3949033049      -14.5196409695  PROA      21              0.0000000000
       265        19  ILE       HB             16.9564650852        2.7758769506      -13.6244248998  PROA      21              0.0000000000
       266        19  ILE       CG2            15.9430664593        3.4324157275      -15.4061536458  PROA      21              0.0000000000
       267        19  ILE       HG21           16.1446808949        3.9302151522      -16.3744737907  PROA      21              0.0000000000
       268        19  ILE       HG22           15.1268983412        3.9791565937      -14.9043122205  PROA      21              0.0000000000
       269        19  ILE       HG23           15.5877887757        2.4024372564      -15.6035618714  PROA      21              0.0000000000
       270        19  ILE       CG1            18.3987533574        2.7211157126      -15.2287906599  PROA      21              0.0000000000
       271        19  ILE       HG11           19.3161379078        2.9376997772      -14.6386066951  PROA      21              0.0000000000
       272        19  ILE       HG12           18.5256011204        3.1662395712      -16.2409146533  PROA      21              0.0000000000
       273        19  ILE       CD             18.2555399003        1.1993849713      -15.3458564050  PROA      21              0.0000000000
       274        19  ILE       HD1            19.1589330581        0.7543370304      -15.8144325036  PROA      21              0.0000000000
       275        19  ILE       HD2            17.3770130969        0.9343271571      -15.9703391748  PROA      21              0.0000000000
       276        19  ILE       HD3            18.1207730876        0.7420171751      -14.3413047462  PROA      21              0.0000000000
       277        19  ILE       C              17.9555165481        5.7509848480      -15.1083236247  PROA      21              0.0000000000
       278        19  ILE       O              19.1186914661        5.8115158677      -15.5153040692  PROA      21              0.0000000000
       279        20  GLN       N              17.0179216104        6.5986799744      -15.5849694025  PROA      22              0.0000000000
       280        20  GLN       HN             16.0580589746        6.4811476696      -15.3175124066  PROA      22              0.0000000000
       281        20  GLN       CA             17.3058464952        7.7277941799      -16.4515786004  PROA      22              0.0000000000
       282        20  GLN       HA             17.8420420460        7.3362060246      -17.3043780947  PROA      22              0.0000000000
       283        20  GLN       CB             15.9918719469        8.3748886390      -16.9639297471  PROA      22              0.0000000000
       284        20  GLN       HB1            15.4193079130        8.7739422042      -16.0991562250  PROA      22              0.0000000000
       285        20  GLN       HB2            15.3708732271        7.5609142842      -17.4047051166  PROA      22              0.0000000000
       286        20  GLN       CG             16.1667649013        9.4893124080      -18.0263971105  PROA      22              0.0000000000
       287        20  GLN       HG1            16.7317137615       10.3436867448      -17.6004892393  PROA      22              0.0000000000
       288        20  GLN       HG2            15.1759802352        9.8713142014      -18.3431771493  PROA      22              0.0000000000
       289        20  GLN       CD             16.9273086467        8.9993215745      -19.2594317318  PROA      22              0.0000000000
       290        20  GLN       OE1            18.1075007601        9.2930440951      -19.4557227245  PROA      22              0.0000000000
       291        20  GLN       NE2            16.2327121435        8.2426042124      -20.1365484672  PROA      22              0.0000000000
       292        20  GLN       HE21           15.2359213331        8.1789830096      -20.0328376435  PROA      22              0.0000000000
       293        20  GLN       HE22           16.7094793419        7.8730459843      -20.9296277452  PROA      22              0.0000000000
       294        20  GLN       C              18.2299106682        8.7663388215      -15.8008832434  PROA      22              0.0000000000
       295        20  GLN       O              19.1496207657        9.2860498277      -16.4307650388  PROA      22              0.0000000000
       296        21  LEU       N              18.0669977251        9.0857145786      -14.4988606582  PROA      23              0.0000000000
       297        21  LEU       HN             17.2651026414        8.7611514252      -13.9891336208  PROA      23              0.0000000000
       298        21  LEU       CA             19.0475302866        9.8858628204      -13.7690098337  PROA      23              0.0000000000
       299        21  LEU       HA             19.1514100349       10.8397274618      -14.2658149259  PROA      23              0.0000000000
       300        21  LEU       CB             18.5906499794       10.1429096372      -12.3059747363  PROA      23              0.0000000000
       301        21  LEU       HB1            18.4447404517        9.1635705846      -11.8030501749  PROA      23              0.0000000000
       302        21  LEU       HB2            17.5980518137       10.6437283213      -12.3187881365  PROA      23              0.0000000000
       303        21  LEU       CG             19.5593049312       10.9791217818      -11.4289707541  PROA      23              0.0000000000
       304        21  LEU       HG             20.6167132951       10.6860347238      -11.6201354620  PROA      23              0.0000000000
       305        21  LEU       CD1            19.4380822000       12.4756687341      -11.7385466863  PROA      23              0.0000000000
       306        21  LEU       HD11           19.6901694870       12.6752061449      -12.8022735042  PROA      23              0.0000000000
       307        21  LEU       HD12           20.1263525346       13.0684438556      -11.1006535812  PROA      23              0.0000000000
       308        21  LEU       HD13           18.4001649450       12.8248139759      -11.5538982395  PROA      23              0.0000000000
       309        21  LEU       CD2            19.3197243841       10.6993430181       -9.9396279253  PROA      23              0.0000000000
       310        21  LEU       HD21           19.5106935061        9.6298266870       -9.7124933503  PROA      23              0.0000000000
       311        21  LEU       HD22           18.2697040286       10.9162562839       -9.6687460820  PROA      23              0.0000000000
       312        21  LEU       HD23           19.9855706860       11.3232420107       -9.3080123548  PROA      23              0.0000000000
       313        21  LEU       C              20.4347503105        9.2497212713      -13.7248354777  PROA      23              0.0000000000
       314        21  LEU       O              21.4467102690        9.9001422171      -13.9783997347  PROA      23              0.0000000000
       315        22  ILE       N              20.5193691853        7.9427945088      -13.4181909544  PROA      24              0.0000000000
       316        22  ILE       HN             19.6802028897        7.4386245409      -13.2046701592  PROA      24              0.0000000000
       317        22  ILE       CA             21.7897184147        7.3104308469      -13.0966082710  PROA      24              0.0000000000
       318        22  ILE       HA             22.4585270335        8.0496549594      -12.6792375877  PROA      24              0.0000000000
       319        22  ILE       CB             21.5982063005        6.2189401575      -12.0463694829  PROA      24              0.0000000000
       320        22  ILE       HB             20.8703598889        5.4621814618      -12.4271147456  PROA      24              0.0000000000
       321        22  ILE       CG2            22.9286157730        5.4909864822      -11.7510879294  PROA      24              0.0000000000
       322        22  ILE       HG21           23.7169762238        6.2095119270      -11.4424389094  PROA      24              0.0000000000
       323        22  ILE       HG22           23.2926787878        4.9229100209      -12.6279862056  PROA      24              0.0000000000
       324        22  ILE       HG23           22.7844744191        4.7632429279      -10.9227335036  PROA      24              0.0000000000
       325        22  ILE       CG1            21.0043603899        6.7946258749      -10.7361720359  PROA      24              0.0000000000
       326        22  ILE       HG11           20.9537721987        5.9565960606      -10.0111853088  PROA      24              0.0000000000
       327        22  ILE       HG12           19.9625833468        7.1401111982      -10.9032058040  PROA      24              0.0000000000
       328        22  ILE       CD             21.8059720257        7.9396278933      -10.1103208431  PROA      24              0.0000000000
       329        22  ILE       HD1            21.7846041341        8.8432560538      -10.7547072910  PROA      24              0.0000000000
       330        22  ILE       HD2            22.8652199556        7.6476882103       -9.9566445909  PROA      24              0.0000000000
       331        22  ILE       HD3            21.3789515245        8.2121943203       -9.1218752466  PROA      24              0.0000000000
       332        22  ILE       C              22.5112218318        6.7702982645      -14.3180620349  PROA      24              0.0000000000
       333        22  ILE       O              23.6257202381        7.1900013469      -14.6326372548  PROA      24              0.0000000000
       334        23  GLN       N              21.9118516163        5.8277874696      -15.0673776734  PROA      25              0.0000000000
       335        23  GLN       HN             20.9736690567        5.5403008792      -14.8667278331  PROA      25              0.0000000000
       336        23  GLN       CA             22.5423225865        5.2450459629      -16.2383986907  PROA      25              0.0000000000
       337        23  GLN       HA             23.6030699349        5.1301528916      -16.0598450050  PROA      25              0.0000000000
       338        23  GLN       CB             21.9266658421        3.8515722577      -16.5516077843  PROA      25              0.0000000000
       339        23  GLN       HB1            22.3809678134        3.4527047681      -17.4892502706  PROA      25              0.0000000000
       340        23  GLN       HB2            20.8345731091        3.9664450402      -16.7357559917  PROA      25              0.0000000000
       341        23  GLN       CG             22.1199606622        2.7793544859      -15.4469535442  PROA      25              0.0000000000
       342        23  GLN       HG1            21.6968179136        1.8094483790      -15.7841805614  PROA      25              0.0000000000
       343        23  GLN       HG2            21.5748143004        3.0854847315      -14.5284484029  PROA      25              0.0000000000
       344        23  GLN       CD             23.5793946776        2.5705460961      -15.0425055253  PROA      25              0.0000000000
       345        23  GLN       OE1            24.0134735716        2.9911945032      -13.9660096303  PROA      25              0.0000000000
       346        23  GLN       NE2            24.3686755938        1.8897242869      -15.8974016145  PROA      25              0.0000000000
       347        23  GLN       HE21           25.3232453405        1.7405157419      -15.6343294857  PROA      25              0.0000000000
       348        23  GLN       HE22           24.0084040172        1.5798527943      -16.7867057614  PROA      25              0.0000000000
       349        23  GLN       C              22.3907066427        6.1316674676      -17.4657062338  PROA      25              0.0000000000
       350        23  GLN       O              23.1999388697        6.0707157380      -18.3908553339  PROA      25              0.0000000000
       351        24  ASN       N              21.3328385558        6.9696219457      -17.4850077822  PROA      26              0.0000000000
       352        24  ASN       HN             20.7557275563        7.0204747502      -16.6697159696  PROA      26              0.0000000000
       353        24  ASN       CA             20.8996204739        7.7603583898      -18.6308316785  PROA      26              0.0000000000
       354        24  ASN       HA             20.1033875072        8.3881347070      -18.2791772861  PROA      26              0.0000000000
       355        24  ASN       CB             21.9464790656        8.7162331165      -19.2735459840  PROA      26              0.0000000000
       356        24  ASN       HB1            21.4514484829        9.3338473888      -20.0547483494  PROA      26              0.0000000000
       357        24  ASN       HB2            22.7463849505        8.1337250791      -19.7691120817  PROA      26              0.0000000000
       358        24  ASN       CG             22.6131924707        9.6869667897      -18.3005246931  PROA      26              0.0000000000
       359        24  ASN       OD1            23.7356500063       10.1305888134      -18.5710321674  PROA      26              0.0000000000
       360        24  ASN       ND2            21.9707402830       10.0278695144      -17.1659376517  PROA      26              0.0000000000
       361        24  ASN       HD21           22.4101477484       10.7100981681      -16.5742650985  PROA      26              0.0000000000
       362        24  ASN       HD22           21.0497882372        9.6912174129      -16.9712852771  PROA      26              0.0000000000
       363        24  ASN       C              20.2182973788        6.8855621491      -19.6643349408  PROA      26              0.0000000000
       364        24  ASN       O              20.2568434607        7.1502741127      -20.8618617403  PROA      26              0.0000000000
       365        25  HSD       N              19.5736115579        5.7997800698      -19.2098864125  PROA      27              0.0000000000
       366        25  HSD       HN             19.5167854047        5.6190432930      -18.2315093662  PROA      27              0.0000000000
       367        25  HSD       CA             18.9367747649        4.8266567158      -20.0687557589  PROA      27              0.0000000000
       368        25  HSD       HA             18.8846619519        5.1868414577      -21.0873939034  PROA      27              0.0000000000
       369        25  HSD       CB             19.6918476078        3.4772505446      -20.0359491234  PROA      27              0.0000000000
       370        25  HSD       HB1            19.1170026681        2.6929626659      -20.5747593977  PROA      27              0.0000000000
       371        25  HSD       HB2            19.8104573865        3.1488676794      -18.9799030358  PROA      27              0.0000000000
       372        25  HSD       ND1            22.1102284541        2.7605328944      -20.3703629433  PROA      27              0.0000000000
       373        25  HSD       HD1            22.1129059666        1.9772696588      -19.7370016159  PROA      27              0.0000000000
       374        25  HSD       CG             21.0468292325        3.5735024496      -20.6852226249  PROA      27              0.0000000000
       375        25  HSD       CE1            23.1417681295        3.1207166739      -21.1666209313  PROA      27              0.0000000000
       376        25  HSD       HE1            24.1113951517        2.6169240946      -21.1181923469  PROA      27              0.0000000000
       377        25  HSD       NE2            22.8234659518        4.1236677946      -21.9728870792  PROA      27              0.0000000000
       378        25  HSD       CD2            21.4946730491        4.4006369179      -21.6705625784  PROA      27              0.0000000000
       379        25  HSD       HD2            20.9545419185        5.1636275567      -22.2175344913  PROA      27              0.0000000000
       380        25  HSD       C              17.5198599965        4.6181373202      -19.6061660549  PROA      27              0.0000000000
       381        25  HSD       O              17.2789972885        4.2783813166      -18.4530383320  PROA      27              0.0000000000
       382        26  PHE       N              16.5377870200        4.8451891491      -20.4933692747  PROA      28              0.0000000000
       383        26  PHE       HN             16.7555025284        5.1521360763      -21.4247960946  PROA      28              0.0000000000
       384        26  PHE       CA             15.1371857605        4.5801817797      -20.2371555049  PROA      28              0.0000000000
       385        26  PHE       HA             14.9033568973        4.9941448609      -19.2647784420  PROA      28              0.0000000000
       386        26  PHE       CB             14.2740382501        5.2891544995      -21.3137450580  PROA      28              0.0000000000
       387        26  PHE       HB1            14.5222572837        4.8732113149      -22.3154314679  PROA      28              0.0000000000
       388        26  PHE       HB2            14.5102814913        6.3736419310      -21.3220403578  PROA      28              0.0000000000
       389        26  PHE       CG             12.7967109964        5.1616942888      -21.0870529725  PROA      28              0.0000000000
       390        26  PHE       CD1            12.2149969312        5.7551698457      -19.9569998544  PROA      28              0.0000000000
       391        26  PHE       HD1            12.8355206148        6.2847572539      -19.2487445905  PROA      28              0.0000000000
       392        26  PHE       CE1            10.8332494741        5.6931007057      -19.7570627884  PROA      28              0.0000000000
       393        26  PHE       HE1            10.3967233250        6.1688311922      -18.8936108103  PROA      28              0.0000000000
       394        26  PHE       CZ             10.0245094493        5.0295665989      -20.6857315495  PROA      28              0.0000000000
       395        26  PHE       HZ              8.9554638951        4.9916438681      -20.5522877036  PROA      28              0.0000000000
       396        26  PHE       CD2            11.9781106494        4.4867106346      -22.0066708188  PROA      28              0.0000000000
       397        26  PHE       HD2            12.4133537319        4.0282935272      -22.8829708201  PROA      28              0.0000000000
       398        26  PHE       CE2            10.5969299222        4.4108018941      -21.8004321696  PROA      28              0.0000000000
       399        26  PHE       HE2             9.9712794143        3.8873733606      -22.5086541440  PROA      28              0.0000000000
       400        26  PHE       C              14.8369295154        3.0829806405      -20.1686663227  PROA      28              0.0000000000
       401        26  PHE       O              15.5326292934        2.2666181673      -20.7689644762  PROA      28              0.0000000000
       402        27  VAL       N              13.7886822219        2.6795218755      -19.4259303110  PROA      29              0.0000000000
       403        27  VAL       HN             13.2196621848        3.3389972005      -18.9446303179  PROA      29              0.0000000000
       404        27  VAL       CA             13.3524619534        1.2963636068      -19.3679538579  PROA      29              0.0000000000
       405        27  VAL       HA             13.9615019777        0.6865706272      -20.0178230277  PROA      29              0.0000000000
       406        27  VAL       CB             13.4674892280        0.6979525657      -17.9679498419  PROA      29              0.0000000000
       407        27  VAL       HB             12.9377427548        1.3540974061      -17.2374376078  PROA      29              0.0000000000
       408        27  VAL       CG1            12.8605571696       -0.7188308222      -17.9050505201  PROA      29              0.0000000000
       409        27  VAL       HG11           13.0222393426       -1.1524138083      -16.8946255749  PROA      29              0.0000000000
       410        27  VAL       HG12           13.3442731854       -1.3846649688      -18.6502342517  PROA      29              0.0000000000
       411        27  VAL       HG13           11.7680236955       -0.7011702612      -18.0871121618  PROA      29              0.0000000000
       412        27  VAL       CG2            14.9593068665        0.6209990175      -17.5927087854  PROA      29              0.0000000000
       413        27  VAL       HG21           15.0754275234        0.2447623900      -16.5553677845  PROA      29              0.0000000000
       414        27  VAL       HG22           15.4476329167        1.6154011297      -17.6598867816  PROA      29              0.0000000000
       415        27  VAL       HG23           15.4947401628       -0.0721706883      -18.2735902654  PROA      29              0.0000000000
       416        27  VAL       C              11.9357034394        1.1997494698      -19.9023842271  PROA      29              0.0000000000
       417        27  VAL       O              10.9899444407        1.7772454995      -19.3647749756  PROA      29              0.0000000000
       418        28  ASP       N              11.7597771464        0.4481638792      -21.0070102838  PROA      30              0.0000000000
       419        28  ASP       HN             12.5448941195        0.0587924179      -21.4892365644  PROA      30              0.0000000000
       420        28  ASP       CA             10.4677941246        0.1532000705      -21.5903277923  PROA      30              0.0000000000
       421        28  ASP       HA              9.7182789912        0.8081742003      -21.1683444857  PROA      30              0.0000000000
       422        28  ASP       CB             10.5180764187        0.4124071691      -23.1301467391  PROA      30              0.0000000000
       423        28  ASP       HB1            10.8561704039        1.4560304288      -23.3044248342  PROA      30              0.0000000000
       424        28  ASP       HB2             9.4934455747        0.3169834183      -23.5478412627  PROA      30              0.0000000000
       425        28  ASP       CG             11.4241085739       -0.5066083143      -23.9261170682  PROA      30              0.0000000000
       426        28  ASP       OD1            12.1998418123       -1.3061854044      -23.3477448220  PROA      30              0.0000000000
       427        28  ASP       OD2            11.3880875010       -0.4264365782      -25.1833196469  PROA      30              0.0000000000
       428        28  ASP       C              10.0410356351       -1.2793845487      -21.2531012883  PROA      30              0.0000000000
       429        28  ASP       O               8.9181543779       -1.7003815372      -21.5475040451  PROA      30              0.0000000000
       430        29  GLU       N              10.9231055121       -2.0616482688      -20.6039340532  PROA      31              0.0000000000
       431        29  GLU       HN             11.8317347430       -1.7028550922      -20.4151191014  PROA      31              0.0000000000
       432        29  GLU       CA             10.6687104732       -3.4210867025      -20.1747882764  PROA      31              0.0000000000
       433        29  GLU       HA             10.0492384778       -3.9066011394      -20.9152655676  PROA      31              0.0000000000
       434        29  GLU       CB             11.9766828954       -4.2398129526      -20.0509871657  PROA      31              0.0000000000
       435        29  GLU       HB1            11.7211017336       -5.1960447286      -19.5459432462  PROA      31              0.0000000000
       436        29  GLU       HB2            12.6995395252       -3.6869823628      -19.4105620233  PROA      31              0.0000000000
       437        29  GLU       CG             12.6397027327       -4.6265114290      -21.3930243100  PROA      31              0.0000000000
       438        29  GLU       HG1            13.0818774764       -3.7384686186      -21.8874079328  PROA      31              0.0000000000
       439        29  GLU       HG2            11.8781685432       -5.0559960483      -22.0776019273  PROA      31              0.0000000000
       440        29  GLU       CD             13.7237731157       -5.6601167117      -21.1633254248  PROA      31              0.0000000000
       441        29  GLU       OE1            13.5470724094       -6.8467871707      -21.5492619645  PROA      31              0.0000000000
       442        29  GLU       OE2            14.7610531397       -5.3225232450      -20.5386468095  PROA      31              0.0000000000
       443        29  GLU       C               9.9291244682       -3.5109353077      -18.8461685957  PROA      31              0.0000000000
       444        29  GLU       O              10.1060858780       -2.6905172180      -17.9507372725  PROA      31              0.0000000000
       445        30  TYR       N               9.0857354289       -4.5458932566      -18.6830095498  PROA      32              0.0000000000
       446        30  TYR       HN              8.9288000487       -5.1859926598      -19.4402599985  PROA      32              0.0000000000
       447        30  TYR       CA              8.3740720340       -4.8523280902      -17.4560437159  PROA      32              0.0000000000
       448        30  TYR       HA              7.8061659175       -3.9785789393      -17.1730208196  PROA      32              0.0000000000
       449        30  TYR       CB              7.4130475625       -6.0314898812      -17.7624688785  PROA      32              0.0000000000
       450        30  TYR       HB1             8.0349654495       -6.8864088832      -18.1068043836  PROA      32              0.0000000000
       451        30  TYR       HB2             6.7444957153       -5.7378434215      -18.6013973715  PROA      32              0.0000000000
       452        30  TYR       CG              6.5562834784       -6.5184474030      -16.6187387176  PROA      32              0.0000000000
       453        30  TYR       CD1             5.2892680366       -5.9540667584      -16.4304322526  PROA      32              0.0000000000
       454        30  TYR       HD1             4.9826722161       -5.1378596920      -17.0597879135  PROA      32              0.0000000000
       455        30  TYR       CE1             4.4077162348       -6.4615008482      -15.4697998761  PROA      32              0.0000000000
       456        30  TYR       HE1             3.4320963617       -6.0137680683      -15.3398814845  PROA      32              0.0000000000
       457        30  TYR       CZ              4.7899098351       -7.5503715464      -14.6841799967  PROA      32              0.0000000000
       458        30  TYR       OH              3.8785252850       -8.0491394923      -13.7354828473  PROA      32              0.0000000000
       459        30  TYR       HH              4.3547847690       -8.6647149384      -13.1364908743  PROA      32              0.0000000000
       460        30  TYR       CD2             6.9333133306       -7.6162115783      -15.8219854162  PROA      32              0.0000000000
       461        30  TYR       HD2             7.8954833380       -8.0824657260      -15.9788510759  PROA      32              0.0000000000
       462        30  TYR       CE2             6.0550597099       -8.1279963640      -14.8530886291  PROA      32              0.0000000000
       463        30  TYR       HE2             6.3484722600       -8.9759066987      -14.2531478396  PROA      32              0.0000000000
       464        30  TYR       C               9.2697500701       -5.1934846797      -16.2723935598  PROA      32              0.0000000000
       465        30  TYR       O              10.1052589897       -6.0969634650      -16.3571111550  PROA      32              0.0000000000
       466        31  ASP       N               9.0703119858       -4.4977596135      -15.1351285695  PROA      33              0.0000000000
       467        31  ASP       HN              8.4642839252       -3.6988483399      -15.1298353658  PROA      33              0.0000000000
       468        31  ASP       CA              9.8094257382       -4.7664294621      -13.9206329962  PROA      33              0.0000000000
       469        31  ASP       HA              9.7924939197       -5.8336153067      -13.7367808652  PROA      33              0.0000000000
       470        31  ASP       CB             11.2884376522       -4.3053136252      -14.1359881499  PROA      33              0.0000000000
       471        31  ASP       HB1            11.3087314633       -3.2193781230      -14.3489753186  PROA      33              0.0000000000
       472        31  ASP       HB2            11.7139960143       -4.8171957669      -15.0229579265  PROA      33              0.0000000000
       473        31  ASP       CG             12.2038595328       -4.6140921448      -12.9803663687  PROA      33              0.0000000000
       474        31  ASP       OD1            11.8518349865       -5.4345382776      -12.1051675951  PROA      33              0.0000000000
       475        31  ASP       OD2            13.3591037134       -4.1145097873      -12.9775907432  PROA      33              0.0000000000
       476        31  ASP       C               9.1508555199       -4.0912270527      -12.6968586910  PROA      33              0.0000000000
       477        31  ASP       O               9.6359404377       -3.0473057429      -12.2509399755  PROA      33              0.0000000000
       478        32  PRO       N               8.0488973031       -4.5903565200      -12.1131444993  PROA      34              0.0000000000
       479        32  PRO       CD              7.0988659163       -5.4824868589      -12.7830850527  PROA      34              0.0000000000
       480        32  PRO       HD1             7.5240515650       -6.5062301465      -12.8336998432  PROA      34              0.0000000000
       481        32  PRO       HD2             6.8500239483       -5.1235732563      -13.8071789667  PROA      34              0.0000000000
       482        32  PRO       CA              7.5389560260       -4.1496933694      -10.8170299196  PROA      34              0.0000000000
       483        32  PRO       HA              7.2234601007       -3.1185716173      -10.9228210617  PROA      34              0.0000000000
       484        32  PRO       CB              6.3830806426       -5.1026076543      -10.5230442339  PROA      34              0.0000000000
       485        32  PRO       HB1             5.6147028536       -4.6318709113       -9.8744751820  PROA      34              0.0000000000
       486        32  PRO       HB2             6.7384279355       -6.0442658413      -10.0420937776  PROA      34              0.0000000000
       487        32  PRO       CG              5.8421125642       -5.4571809224      -11.9083230192  PROA      34              0.0000000000
       488        32  PRO       HG1             5.2993699537       -6.4244193815      -11.9186917606  PROA      34              0.0000000000
       489        32  PRO       HG2             5.1596133880       -4.6554109115      -12.2632617245  PROA      34              0.0000000000
       490        32  PRO       C               8.5626881996       -4.2248335732       -9.7081431155  PROA      34              0.0000000000
       491        32  PRO       O               9.2197904776       -5.2780663717       -9.5803097497  PROA      34              0.0000000000
       492        32  PRO       QQH6            7.8193562683       -4.1702742712      -10.5133058239  PROA      34              0.0000000000
       493        33  THR       N               8.6488250784       -3.1406760799       -8.9320066739  PROA      35              0.0000000000
       494        33  THR       HN              8.0974535455       -2.3023130384       -9.1825309002  PROA      35              0.0000000000
       495        33  THR       CA              9.6424693902       -2.9715048108       -7.8817555262  PROA      35              0.0000000000
       496        33  THR       HA             10.5377065634       -3.5401565921       -8.1489658196  PROA      35              0.0000000000
       497        33  THR       CB             10.0081802939       -1.4562106659       -7.7785053431  PROA      35              0.0000000000
       498        33  THR       HB              9.1206171609       -0.9177282712       -7.4451435997  PROA      35              0.0000000000
       499        33  THR       OG1            10.2430268301       -0.9645699768       -9.0969056654  PROA      35              0.0000000000
       500        33  THR       HG1            10.9925822711       -1.4527616660       -9.5211387170  PROA      35              0.0000000000
       501        33  THR       CG2            11.1771472100       -1.1163852658       -6.8612391597  PROA      35              0.0000000000
       502        33  THR       HG21           11.4821747822       -0.0859535943       -7.0609610795  PROA      35              0.0000000000
       503        33  THR       HG22           12.0388694181       -1.7738914927       -7.0229717633  PROA      35              0.0000000000
       504        33  THR       HG23           10.8803330837       -1.1695210321       -5.8107924021  PROA      35              0.0000000000
       505        33  THR       C               9.1249035634       -3.4625228858       -6.5222426051  PROA      35              0.0000000000
       506        33  THR       O               7.9471254094       -3.3150720931       -6.1780114257  PROA      35              0.0000000000
       507        34  ILE       N              10.0895293302       -3.9980966929       -5.7384421284  PROA      36              0.0000000000
       508        34  ILE       HN             11.0556377387       -4.0925986510       -6.0820831589  PROA      36              0.0000000000
       509        34  ILE       CA              9.9120944126       -4.2199531941       -4.3500908360  PROA      36              0.0000000000
       510        34  ILE       HA              8.8690254804       -4.2059040239       -4.0856399398  PROA      36              0.0000000000
       511        34  ILE       QQH7            9.9606938365       -4.1591866984       -4.7303602550  PROA      36              0.0000000000
       512        34  ILE       CB             10.5518340648       -5.5195630448       -3.9002878318  PROA      36              0.0000000000
       513        34  ILE       HB             11.6252012201       -5.5519144191       -4.2056038214  PROA      36              0.0000000000
       514        34  ILE       CG2            10.4960269634       -5.6360261643       -2.3675996095  PROA      36              0.0000000000
       515        34  ILE       HG21           11.1119184768       -4.8636824064       -1.8605154104  PROA      36              0.0000000000
       516        34  ILE       HG22           10.8867171147       -6.6255082955       -2.0545614098  PROA      36              0.0000000000
       517        34  ILE       HG23            9.4463967817       -5.5426084173       -2.0174280727  PROA      36              0.0000000000
       518        34  ILE       CG1             9.8594632228       -6.7192171952       -4.5828444127  PROA      36              0.0000000000
       519        34  ILE       HG11           10.2900921337       -7.6515697639       -4.1623451158  PROA      36              0.0000000000
       520        34  ILE       HG12           10.1160912682       -6.7064560154       -5.6662857367  PROA      36              0.0000000000
       521        34  ILE       CD              8.3344477318       -6.7689879040       -4.4283671312  PROA      36              0.0000000000
       522        34  ILE       HD1             7.9354845006       -7.7281925867       -4.8222295376  PROA      36              0.0000000000
       523        34  ILE       HD2             7.8482564817       -5.9536086074       -5.0036774833  PROA      36              0.0000000000
       524        34  ILE       HD3             8.0296309834       -6.6882589284       -3.3639872779  PROA      36              0.0000000000
       525        34  ILE       C              10.5498570599       -3.0319754709       -3.6657520851  PROA      36              0.0000000000
       526        34  ILE       O               9.8864573881       -2.3327132655       -2.9097935252  PROA      36              0.0000000000
       527        35  GLU       N              11.8302976898       -2.7582314985       -3.9590208655  PROA      37              0.0000000000
       528        35  GLU       HN             12.3210014291       -3.3090553450       -4.6410569647  PROA      37              0.0000000000
       529        35  GLU       CA             12.5778485918       -1.6624806701       -3.3801618541  PROA      37              0.0000000000
       530        35  GLU       HA             12.0811667506       -0.7300352408       -3.6106432851  PROA      37              0.0000000000
       531        35  GLU       CB             12.7803504635       -1.8211182936       -1.8464486484  PROA      37              0.0000000000
       532        35  GLU       HB1            13.3637063687       -2.7473596298       -1.6464526100  PROA      37              0.0000000000
       533        35  GLU       HB2            11.7869877145       -1.9680601386       -1.3713257164  PROA      37              0.0000000000
       534        35  GLU       CG             13.4483468194       -0.6045576195       -1.1600709672  PROA      37              0.0000000000
       535        35  GLU       HG1            12.7598719588        0.2669972906       -1.1751570696  PROA      37              0.0000000000
       536        35  GLU       HG2            14.3772709362       -0.3026016304       -1.6831443126  PROA      37              0.0000000000
       537        35  GLU       CD             13.7910134153       -0.9177517152        0.2858202941  PROA      37              0.0000000000
       538        35  GLU       OE1            12.8727786410       -0.8737045436        1.1449201106  PROA      37              0.0000000000
       539        35  GLU       OE2            14.9812923186       -1.2203734191        0.5761311458  PROA      37              0.0000000000
       540        35  GLU       C              13.9381282359       -1.6845993314       -4.0493810376  PROA      37              0.0000000000
       541        35  GLU       O              14.7473465300       -2.5817474867       -3.8054300104  PROA      37              0.0000000000
       542        36  ASP       N              14.2270908254       -0.7169095211       -4.9331343003  PROA      38              0.0000000000
       543        36  ASP       HN             13.5944864259        0.0523655012       -5.0712093720  PROA      38              0.0000000000
       544        36  ASP       CA             15.4552573021       -0.6940831428       -5.7052048064  PROA      38              0.0000000000
       545        36  ASP       HA             16.0104614172       -1.6018528050       -5.5319482846  PROA      38              0.0000000000
       546        36  ASP       CB             15.1946446375       -0.5681386465       -7.2309971924  PROA      38              0.0000000000
       547        36  ASP       HB1            16.1165218282       -0.2500825370       -7.7652618135  PROA      38              0.0000000000
       548        36  ASP       HB2            14.4041912629        0.1892223979       -7.4044969543  PROA      38              0.0000000000
       549        36  ASP       CG             14.7570040297       -1.8693535019       -7.8688008787  PROA      38              0.0000000000
       550        36  ASP       OD1            14.7958176218       -2.9573956216       -7.2414712764  PROA      38              0.0000000000
       551        36  ASP       OD2            14.4327091869       -1.8277182115       -9.0860923481  PROA      38              0.0000000000
       552        36  ASP       C              16.3683158181        0.4164800091       -5.2102873045  PROA      38              0.0000000000
       553        36  ASP       O              15.9330948860        1.4409223459       -4.6886074793  PROA      38              0.0000000000
       554        37  SER       N              17.6877379053        0.1971642302       -5.3236940096  PROA      39              0.0000000000
       555        37  SER       HN             18.0035427713       -0.6320781296       -5.7915449756  PROA      39              0.0000000000
       556        37  SER       CA             18.6976812319        1.0346146805       -4.6933669166  PROA      39              0.0000000000
       557        37  SER       HA             18.2245336679        1.8594713502       -4.1780130394  PROA      39              0.0000000000
       558        37  SER       CB             19.4810780086        0.2109729204       -3.6352793345  PROA      39              0.0000000000
       559        37  SER       HB1            19.8890357280       -0.6921770680       -4.1329804946  PROA      39              0.0000000000
       560        37  SER       HB2            18.7632063742       -0.1277985152       -2.8553687815  PROA      39              0.0000000000
       561        37  SER       OG             20.5541227584        0.9194672120       -3.0150104366  PROA      39              0.0000000000
       562        37  SER       HG1            20.1564516425        1.7195666030       -2.5985768056  PROA      39              0.0000000000
       563        37  SER       C              19.6364324173        1.6471760401       -5.7177675039  PROA      39              0.0000000000
       564        37  SER       O              20.1715017493        0.9722495225       -6.5953889652  PROA      39              0.0000000000
       565        38  TYR       N              19.8371829686        2.9736828991       -5.6434688605  PROA      40              0.0000000000
       566        38  TYR       HN             19.3782312130        3.5145623429       -4.9342959673  PROA      40              0.0000000000
       567        38  TYR       CA             20.6227481541        3.7467163042       -6.5832942194  PROA      40              0.0000000000
       568        38  TYR       HA             21.3231695820        3.1087696507       -7.1043945494  PROA      40              0.0000000000
       569        38  TYR       CB             19.7107380762        4.5101602156       -7.5750689131  PROA      40              0.0000000000
       570        38  TYR       HB1            20.2896186883        5.2318135187       -8.1838021916  PROA      40              0.0000000000
       571        38  TYR       HB2            18.9448258134        5.0848096265       -7.0108134369  PROA      40              0.0000000000
       572        38  TYR       CG             18.9810619179        3.5940396492       -8.5148564437  PROA      40              0.0000000000
       573        38  TYR       CD1            17.6842654925        3.1462153751       -8.2041381297  PROA      40              0.0000000000
       574        38  TYR       HD1            17.2558891873        3.3764371613       -7.2386125018  PROA      40              0.0000000000
       575        38  TYR       CE1            16.9169059999        2.4688637395       -9.1592375752  PROA      40              0.0000000000
       576        38  TYR       HE1            15.9093534362        2.1672431027       -8.9165035915  PROA      40              0.0000000000
       577        38  TYR       CZ             17.4438911447        2.2328066773      -10.4327448524  PROA      40              0.0000000000
       578        38  TYR       OH             16.6642435429        1.6078150040      -11.4194028503  PROA      40              0.0000000000
       579        38  TYR       HH             15.8300563452        1.3147052755      -11.0030751638  PROA      40              0.0000000000
       580        38  TYR       CD2            19.5125378541        3.3145335206       -9.7858872486  PROA      40              0.0000000000
       581        38  TYR       HD2            20.5032084251        3.6586793517      -10.0457696811  PROA      40              0.0000000000
       582        38  TYR       CE2            18.7439350041        2.6405749989      -10.7433857609  PROA      40              0.0000000000
       583        38  TYR       HE2            19.1462538224        2.4518063901      -11.7276605349  PROA      40              0.0000000000
       584        38  TYR       C              21.4358808976        4.7883517102       -5.8369798718  PROA      40              0.0000000000
       585        38  TYR       O              21.1420900807        5.1170053967       -4.6883523285  PROA      40              0.0000000000
       586        39  ARG       N              22.4850608566        5.3548479168       -6.4606455478  PROA      41              0.0000000000
       587        39  ARG       HN             22.8051676356        5.0329873836       -7.3522261841  PROA      41              0.0000000000
       588        39  ARG       CA             23.2147082321        6.4491012566       -5.8466528387  PROA      41              0.0000000000
       589        39  ARG       HA             22.4852597908        7.0940242158       -5.3749177450  PROA      41              0.0000000000
       590        39  ARG       CB             24.2087200090        5.9863959285       -4.7479170898  PROA      41              0.0000000000
       591        39  ARG       HB1            23.5958479279        5.6915076536       -3.8674559024  PROA      41              0.0000000000
       592        39  ARG       HB2            24.8398626848        6.8357386143       -4.4091435632  PROA      41              0.0000000000
       593        39  ARG       CG             25.1047807459        4.7950824788       -5.1519328823  PROA      41              0.0000000000
       594        39  ARG       HG1            25.6717046568        5.0732546702       -6.0682670752  PROA      41              0.0000000000
       595        39  ARG       HG2            24.4777870692        3.9133706496       -5.4118146901  PROA      41              0.0000000000
       596        39  ARG       CD             26.1169493683        4.3880583904       -4.0711405390  PROA      41              0.0000000000
       597        39  ARG       HD1            26.7517688538        5.2668838410       -3.8114275877  PROA      41              0.0000000000
       598        39  ARG       HD2            26.7648434596        3.5523029706       -4.4198320667  PROA      41              0.0000000000
       599        39  ARG       NE             25.3157949668        3.9283722969       -2.8935655600  PROA      41              0.0000000000
       600        39  ARG       HE             24.3490808548        3.6742611685       -3.0391487514  PROA      41              0.0000000000
       601        39  ARG       CZ             25.6604668170        4.0945265097       -1.6255337906  PROA      41              0.0000000000
       602        39  ARG       NH1            26.8417022198        4.5420328597       -1.2729162260  PROA      41              0.0000000000
       603        39  ARG       HH11           27.0871395467        4.6586651126       -0.2982317010  PROA      41              0.0000000000
       604        39  ARG       HH12           27.5622910958        4.6608087482       -1.9643564291  PROA      41              0.0000000000
       605        39  ARG       NH2            24.7929586453        3.8023218325       -0.6813899552  PROA      41              0.0000000000
       606        39  ARG       HH21           23.8795371449        3.4536895103       -0.8971136792  PROA      41              0.0000000000
       607        39  ARG       HH22           25.0005078527        4.0551686082        0.2795799512  PROA      41              0.0000000000
       608        39  ARG       C              23.9207735094        7.3516285294       -6.8413564913  PROA      41              0.0000000000
       609        39  ARG       O              24.2318810843        6.9653691200       -7.9672737730  PROA      41              0.0000000000
       610        40  LYS       N              24.1789773547        8.6067362953       -6.4305429907  PROA      42              0.0000000000
       611        40  LYS       HN             23.9032745993        8.8911544446       -5.5058990352  PROA      42              0.0000000000
       612        40  LYS       CA             24.8300757464        9.6164172694       -7.2402270611  PROA      42              0.0000000000
       613        40  LYS       HA             25.5160500594        9.1376783355       -7.9190842460  PROA      42              0.0000000000
       614        40  LYS       CB             23.7757170068       10.4536230046       -8.0192489615  PROA      42              0.0000000000
       615        40  LYS       HB1            23.0685618727       10.9110858040       -7.2934055581  PROA      42              0.0000000000
       616        40  LYS       HB2            23.1896623629        9.7365481241       -8.6326469306  PROA      42              0.0000000000
       617        40  LYS       CG             24.3154535448       11.5469391205       -8.9636587727  PROA      42              0.0000000000
       618        40  LYS       HG1            25.0537026914       11.0880036758       -9.6596134970  PROA      42              0.0000000000
       619        40  LYS       HG2            24.8403928796       12.3317938774       -8.3749427621  PROA      42              0.0000000000
       620        40  LYS       CD             23.1790897295       12.2001385761       -9.7749358363  PROA      42              0.0000000000
       621        40  LYS       HD1            22.4113739851       12.5679361317       -9.0557018933  PROA      42              0.0000000000
       622        40  LYS       HD2            22.6870384395       11.4228580721      -10.4024228275  PROA      42              0.0000000000
       623        40  LYS       CE             23.5816670511       13.3921035297      -10.6622321934  PROA      42              0.0000000000
       624        40  LYS       HE1            24.0749510027       14.1847118780      -10.0608051914  PROA      42              0.0000000000
       625        40  LYS       HE2            22.6643717908       13.8095352778      -11.1359197305  PROA      42              0.0000000000
       626        40  LYS       NZ             24.4967721328       12.9951655552      -11.7406081340  PROA      42              0.0000000000
       627        40  LYS       HZ1            24.0837306722       12.1863320106      -12.2695767505  PROA      42              0.0000000000
       628        40  LYS       HZ2            25.4306097834       12.6808021082      -11.3753636260  PROA      42              0.0000000000
       629        40  LYS       HZ3            24.6861487873       13.7831969170      -12.4106898635  PROA      42              0.0000000000
       630        40  LYS       C              25.6384458790       10.5115998774       -6.3197983845  PROA      42              0.0000000000
       631        40  LYS       O              25.2935028269       10.6815701747       -5.1568885275  PROA      42              0.0000000000
       632        41  GLN       N              26.7480721608       11.1059205790       -6.7876718530  PROA      43              0.0000000000
       633        41  GLN       HN             27.0810138498       10.8742956727       -7.7115041706  PROA      43              0.0000000000
       634        41  GLN       CA             27.4947733693       12.0863437453       -6.0186459908  PROA      43              0.0000000000
       635        41  GLN       HA             27.0388690172       12.2088187748       -5.0469163857  PROA      43              0.0000000000
       636        41  GLN       CB             28.9593059229       11.6519473059       -5.7512842444  PROA      43              0.0000000000
       637        41  GLN       HB1            29.5311894286       12.5343550621       -5.3829531757  PROA      43              0.0000000000
       638        41  GLN       HB2            29.4156886608       11.3148091656       -6.7089047681  PROA      43              0.0000000000
       639        41  GLN       CG             29.0478688294       10.5274333912       -4.6879557027  PROA      43              0.0000000000
       640        41  GLN       HG1            28.4748983199        9.6412171874       -5.0371189489  PROA      43              0.0000000000
       641        41  GLN       HG2            28.5949667250       10.8739717028       -3.7359966423  PROA      43              0.0000000000
       642        41  GLN       CD             30.4729986631       10.0590359551       -4.3867238442  PROA      43              0.0000000000
       643        41  GLN       OE1            30.7331715018        8.8631616168       -4.2271174533  PROA      43              0.0000000000
       644        41  GLN       NE2            31.4266673367       11.0063013694       -4.2577224028  PROA      43              0.0000000000
       645        41  GLN       HE21           32.3571813384       10.7011178195       -4.0778342268  PROA      43              0.0000000000
       646        41  GLN       HE22           31.1894496727       11.9666507500       -4.3701501216  PROA      43              0.0000000000
       647        41  GLN       C              27.4395893051       13.4618839763       -6.6565221276  PROA      43              0.0000000000
       648        41  GLN       O              27.7289792667       13.6323730818       -7.8402127840  PROA      43              0.0000000000
       649        42  VAL       N              27.0475683737       14.4814942033       -5.8710622525  PROA      44              0.0000000000
       650        42  VAL       HN             26.8418391583       14.3077907649       -4.9021925484  PROA      44              0.0000000000
       651        42  VAL       CA             26.9525589938       15.8636294156       -6.3145138153  PROA      44              0.0000000000
       652        42  VAL       HA             27.3894116769       15.9562769213       -7.2996846163  PROA      44              0.0000000000
       653        42  VAL       CB             25.5156655665       16.3847073842       -6.3801194522  PROA      44              0.0000000000
       654        42  VAL       HB             25.5126820195       17.4339012448       -6.7669605098  PROA      44              0.0000000000
       655        42  VAL       CG1            24.7147710079       15.5306916920       -7.3817954794  PROA      44              0.0000000000
       656        42  VAL       HG11           24.6278510029       14.4817987919       -7.0286966728  PROA      44              0.0000000000
       657        42  VAL       HG12           25.2046111598       15.5355369091       -8.3783426640  PROA      44              0.0000000000
       658        42  VAL       HG13           23.6898150975       15.9469735424       -7.4834531162  PROA      44              0.0000000000
       659        42  VAL       CG2            24.8367194747       16.3843839932       -4.9951979484  PROA      44              0.0000000000
       660        42  VAL       HG21           23.7706686188       16.6810076955       -5.1065400067  PROA      44              0.0000000000
       661        42  VAL       HG22           25.3101428791       17.1125980403       -4.3057266872  PROA      44              0.0000000000
       662        42  VAL       HG23           24.8638695766       15.3757661189       -4.5324831537  PROA      44              0.0000000000
       663        42  VAL       C              27.7718152925       16.7526400205       -5.4031729536  PROA      44              0.0000000000
       664        42  VAL       O              28.6948593462       16.3043252722       -4.7177981283  PROA      44              0.0000000000
       665        43  CYS       N              28.9615507647       15.3477991519       -1.9687950172  PROA      51              0.0000000000
       666        43  CYS       HN             28.9496798760       15.8031526793       -2.8687092166  PROA      51              0.0000000000
       667        43  CYS       CA             27.6891872547       15.0461462535       -1.3623831008  PROA      51              0.0000000000
       668        43  CYS       HA             27.8751302054       14.8599300679       -0.3149651259  PROA      51              0.0000000000
       669        43  CYS       CB             26.6529496273       16.1935615047       -1.5033177347  PROA      51              0.0000000000
       670        43  CYS       HB1            25.6649654205       15.8585256404       -1.1172779753  PROA      51              0.0000000000
       671        43  CYS       HB2            26.5311384784       16.4109342085       -2.5854170192  PROA      51              0.0000000000
       672        43  CYS       SG             27.1513833792       17.7200097726       -0.6406680086  PROA      51              0.0000000000
       673        43  CYS       HG1            26.7154402328       17.3682048474        0.5636576281  PROA      51              0.0000000000
       674        43  CYS       C              27.1214562218       13.7813090207       -1.9661038001  PROA      51              0.0000000000
       675        43  CYS       O              26.7768493211       13.7272904434       -3.1465476737  PROA      51              0.0000000000
       676        44  LEU       N              26.9987409941       12.7083219027       -1.1626607540  PROA      52              0.0000000000
       677        44  LEU       HN             27.2712724920       12.7535995723       -0.2065579420  PROA      52              0.0000000000
       678        44  LEU       CA             26.3997794047       11.4631058426       -1.5997042925  PROA      52              0.0000000000
       679        44  LEU       HA             26.6947503471       11.2744000546       -2.6225373506  PROA      52              0.0000000000
       680        44  LEU       CB             26.8942436116       10.2793669446       -0.7261181715  PROA      52              0.0000000000
       681        44  LEU       HB1            26.7263243927       10.5421915215        0.3426355615  PROA      52              0.0000000000
       682        44  LEU       HB2            27.9907160919       10.1695679452       -0.8686090433  PROA      52              0.0000000000
       683        44  LEU       CG             26.2248982789        8.9062886059       -0.9726342070  PROA      52              0.0000000000
       684        44  LEU       HG             25.1219204543        9.0025286260       -0.8218820706  PROA      52              0.0000000000
       685        44  LEU       CD1            26.4726304185        8.3729389510       -2.3920822843  PROA      52              0.0000000000
       686        44  LEU       HD11           26.0400344668        9.0500418648       -3.1571802823  PROA      52              0.0000000000
       687        44  LEU       HD12           25.9981600772        7.3744282564       -2.5026352744  PROA      52              0.0000000000
       688        44  LEU       HD13           27.5611538093        8.2633838330       -2.5814116979  PROA      52              0.0000000000
       689        44  LEU       CD2            26.7134320634        7.8860625449        0.0646174574  PROA      52              0.0000000000
       690        44  LEU       HD21           26.5503184475        8.2669756988        1.0953674771  PROA      52              0.0000000000
       691        44  LEU       HD22           27.7948255292        7.6727845943       -0.0655416131  PROA      52              0.0000000000
       692        44  LEU       HD23           26.1516818220        6.9334807678       -0.0356129511  PROA      52              0.0000000000
       693        44  LEU       C              24.8829227235       11.5326085608       -1.5862121207  PROA      52              0.0000000000
       694        44  LEU       O              24.2605100270       11.7734712395       -0.5566558891  PROA      52              0.0000000000
       695        45  LEU       N              24.2460195239       11.2940433206       -2.7403164324  PROA      53              0.0000000000
       696        45  LEU       HN             24.7520923573       11.1404191221       -3.5954188862  PROA      53              0.0000000000
       697        45  LEU       CA             22.8199334388       11.1169321393       -2.8514798193  PROA      53              0.0000000000
       698        45  LEU       HA             22.3168831188       11.5404362103       -1.9913916861  PROA      53              0.0000000000
       699        45  LEU       CB             22.2456457821       11.7344270368       -4.1555443767  PROA      53              0.0000000000
       700        45  LEU       HB1            21.1362433855       11.6695883038       -4.1208076390  PROA      53              0.0000000000
       701        45  LEU       HB2            22.5916495264       11.1499494881       -5.0370437467  PROA      53              0.0000000000
       702        45  LEU       CG             22.6478635716       13.1986149155       -4.4168472473  PROA      53              0.0000000000
       703        45  LEU       HG             23.7517900579       13.2340442653       -4.5885094468  PROA      53              0.0000000000
       704        45  LEU       CD1            21.9600052533       13.7156776781       -5.6896720438  PROA      53              0.0000000000
       705        45  LEU       HD11           22.2814593155       14.7559574448       -5.9048360302  PROA      53              0.0000000000
       706        45  LEU       HD12           20.8566387828       13.7093613307       -5.5620848819  PROA      53              0.0000000000
       707        45  LEU       HD13           22.2215088352       13.0786451936       -6.5598675137  PROA      53              0.0000000000
       708        45  LEU       CD2            22.3282800118       14.0979209291       -3.2160708644  PROA      53              0.0000000000
       709        45  LEU       HD21           22.9095553550       13.7768446725       -2.3262198874  PROA      53              0.0000000000
       710        45  LEU       HD22           21.2481932918       14.0474755199       -2.9659400015  PROA      53              0.0000000000
       711        45  LEU       HD23           22.5917667063       15.1533749720       -3.4373146216  PROA      53              0.0000000000
       712        45  LEU       C              22.5608325078        9.6282047895       -2.8777628069  PROA      53              0.0000000000
       713        45  LEU       O              22.8746939014        8.9402937544       -3.8494879558  PROA      53              0.0000000000
       714        46  ASP       N              21.9742253640        9.0894677347       -1.8028503657  PROA      54              0.0000000000
       715        46  ASP       HN             21.7266646100        9.6576714897       -1.0109405504  PROA      54              0.0000000000
       716        46  ASP       CA             21.5773185197        7.7067771716       -1.7424332873  PROA      54              0.0000000000
       717        46  ASP       HA             22.1044909071        7.1246280207       -2.4886585138  PROA      54              0.0000000000
       718        46  ASP       CB             21.8948665658        7.1411450727       -0.3344877681  PROA      54              0.0000000000
       719        46  ASP       HB1            21.3640014646        7.7428672861        0.4306089459  PROA      54              0.0000000000
       720        46  ASP       HB2            22.9854718081        7.2073317260       -0.1371726162  PROA      54              0.0000000000
       721        46  ASP       CG             21.4724059990        5.7022911539       -0.2059213456  PROA      54              0.0000000000
       722        46  ASP       OD1            21.1974094648        5.0440636706       -1.2385596842  PROA      54              0.0000000000
       723        46  ASP       OD2            21.4539751039        5.1686812264        0.9295865765  PROA      54              0.0000000000
       724        46  ASP       C              20.0928534195        7.6628166280       -2.0732179086  PROA      54              0.0000000000
       725        46  ASP       O              19.2814127999        8.2662068788       -1.3788205920  PROA      54              0.0000000000
       726        47  ILE       N              19.6943594512        6.9716654503       -3.1501847385  PROA      55              0.0000000000
       727        47  ILE       HN             20.3413922805        6.3856385367       -3.6471550787  PROA      55              0.0000000000
       728        47  ILE       CA             18.3621082935        7.0793168683       -3.7110759748  PROA      55              0.0000000000
       729        47  ILE       HA             17.7777286586        7.8000296537       -3.1593145236  PROA      55              0.0000000000
       730        47  ILE       CB             18.4069075212        7.5463571074       -5.1685388139  PROA      55              0.0000000000
       731        47  ILE       HB             19.0361723886        6.8301360433       -5.7434831489  PROA      55              0.0000000000
       732        47  ILE       CG2            16.9825180857        7.5622991028       -5.7704872739  PROA      55              0.0000000000
       733        47  ILE       HG21           16.3160515928        8.2077064630       -5.1607679974  PROA      55              0.0000000000
       734        47  ILE       HG22           16.5402608079        6.5456477882       -5.8254462241  PROA      55              0.0000000000
       735        47  ILE       HG23           16.9991175611        7.9638711916       -6.8043291857  PROA      55              0.0000000000
       736        47  ILE       CG1            19.0824892881        8.9377784903       -5.2946871895  PROA      55              0.0000000000
       737        47  ILE       HG11           19.9986960372        8.9839036074       -4.6660132981  PROA      55              0.0000000000
       738        47  ILE       HG12           18.3793312448        9.7092171662       -4.9153159980  PROA      55              0.0000000000
       739        47  ILE       CD             19.5005060327        9.2820648206       -6.7286193582  PROA      55              0.0000000000
       740        47  ILE       HD1            20.0124102301       10.2680510782       -6.7571467173  PROA      55              0.0000000000
       741        47  ILE       HD2            18.6163530573        9.3334106252       -7.3988395319  PROA      55              0.0000000000
       742        47  ILE       HD3            20.1982609724        8.5132842870       -7.1238404982  PROA      55              0.0000000000
       743        47  ILE       C              17.6565102238        5.7411879599       -3.5960082806  PROA      55              0.0000000000
       744        47  ILE       O              18.1080357282        4.7262827016       -4.1265404836  PROA      55              0.0000000000
       745        48  LEU       N              16.5166894352        5.6948645057       -2.8841645132  PROA      56              0.0000000000
       746        48  LEU       HN             16.2033106023        6.5069260757       -2.3876326586  PROA      56              0.0000000000
       747        48  LEU       CA             15.6609664892        4.5220220734       -2.8373333436  PROA      56              0.0000000000
       748        48  LEU       HA             16.2059683909        3.6531272557       -3.1778260788  PROA      56              0.0000000000
       749        48  LEU       CB             15.1241093964        4.2316778540       -1.4112997998  PROA      56              0.0000000000
       750        48  LEU       HB1            14.2819342684        3.5039743663       -1.4488015446  PROA      56              0.0000000000
       751        48  LEU       HB2            14.7334640352        5.1814978516       -0.9848311724  PROA      56              0.0000000000
       752        48  LEU       CG             16.1761658705        3.6435819239       -0.4490478438  PROA      56              0.0000000000
       753        48  LEU       HG             17.0921686173        4.2789211869       -0.4967800521  PROA      56              0.0000000000
       754        48  LEU       CD1            15.6571877474        3.6641268599        0.9977134098  PROA      56              0.0000000000
       755        48  LEU       HD11           16.4296530828        3.2599444469        1.6860033793  PROA      56              0.0000000000
       756        48  LEU       HD12           14.7461861731        3.0361417192        1.0891144048  PROA      56              0.0000000000
       757        48  LEU       HD13           15.4149855478        4.7009093198        1.3123089809  PROA      56              0.0000000000
       758        48  LEU       CD2            16.5736071621        2.2104926295       -0.8401877306  PROA      56              0.0000000000
       759        48  LEU       HD21           17.3590620961        1.8346646975       -0.1516346105  PROA      56              0.0000000000
       760        48  LEU       HD22           16.9820356100        2.1696213499       -1.8704763087  PROA      56              0.0000000000
       761        48  LEU       HD23           15.6983209802        1.5310621040       -0.7756674157  PROA      56              0.0000000000
       762        48  LEU       C              14.4866540133        4.6829105185       -3.7811422793  PROA      56              0.0000000000
       763        48  LEU       O              13.7370510017        5.6540298690       -3.7125142520  PROA      56              0.0000000000
       764        49  ASP       N              14.2947065122        3.7031308235       -4.6774457177  PROA      57              0.0000000000
       765        49  ASP       HN             14.9301541653        2.9243571742       -4.7137053268  PROA      57              0.0000000000
       766        49  ASP       CA             13.1618081909        3.6057794455       -5.5663309871  PROA      57              0.0000000000
       767        49  ASP       HA             12.6879238701        4.5720401356       -5.6774744053  PROA      57              0.0000000000
       768        49  ASP       CB             13.6650217872        3.1420676438       -6.9635569304  PROA      57              0.0000000000
       769        49  ASP       HB1            14.4038939170        2.3273281998       -6.8193306053  PROA      57              0.0000000000
       770        49  ASP       HB2            14.1818055290        3.9873610800       -7.4643476806  PROA      57              0.0000000000
       771        49  ASP       CG             12.5833165162        2.6309820043       -7.8841449306  PROA      57              0.0000000000
       772        49  ASP       OD1            11.4188749630        3.0920824609       -7.8212271080  PROA      57              0.0000000000
       773        49  ASP       OD2            12.9018898094        1.7843541679       -8.7581173208  PROA      57              0.0000000000
       774        49  ASP       C              12.1412802079        2.6740132614       -4.9111895346  PROA      57              0.0000000000
       775        49  ASP       O              12.3618558638        1.4703079998       -4.7589620219  PROA      57              0.0000000000
       776        50  THR       N              11.0109263258        3.2417208397       -4.4552316761  PROA      58              0.0000000000
       777        50  THR       HN             10.8301831606        4.2057945702       -4.6432056020  PROA      58              0.0000000000
       778        50  THR       CA             10.0405079554        2.5440640876       -3.6202155805  PROA      58              0.0000000000
       779        50  THR       HA             10.4996682448        1.6430117190       -3.2387091025  PROA      58              0.0000000000
       780        50  THR       CB              9.5942356120        3.3304314549       -2.3930674809  PROA      58              0.0000000000
       781        50  THR       HB              8.9751530191        2.6809442364       -1.7309475228  PROA      58              0.0000000000
       782        50  THR       OG1             8.8350157005        4.4916030561       -2.7019869161  PROA      58              0.0000000000
       783        50  THR       HG1             9.4407602804        5.0913279612       -3.1827853870  PROA      58              0.0000000000
       784        50  THR       CG2            10.8362669082        3.7709017262       -1.6105611686  PROA      58              0.0000000000
       785        50  THR       HG21           10.5280187509        4.3061413860       -0.6909548288  PROA      58              0.0000000000
       786        50  THR       HG22           11.4735017689        4.4564855572       -2.2076019173  PROA      58              0.0000000000
       787        50  THR       HG23           11.4421105166        2.8889496331       -1.3138483467  PROA      58              0.0000000000
       788        50  THR       C               8.8382145470        2.0935662331       -4.4154756616  PROA      58              0.0000000000
       789        50  THR       O               8.6594985114        2.4234626513       -5.5865641419  PROA      58              0.0000000000
       790        51  ALA       N               7.9822503290        1.2460595066       -3.8196533441  PROA      59              0.0000000000
       791        51  ALA       HN              8.2152939240        0.8479078596       -2.9269414468  PROA      59              0.0000000000
       792        51  ALA       CA              6.8511763528        0.7221369784       -4.5181347219  PROA      59              0.0000000000
       793        51  ALA       HA              7.1199342551        0.6086877032       -5.5599225061  PROA      59              0.0000000000
       794        51  ALA       CB              6.4469971277       -0.6201595795       -3.9327225064  PROA      59              0.0000000000
       795        51  ALA       HB1             7.2906228994       -1.3249562060       -4.0937168052  PROA      59              0.0000000000
       796        51  ALA       HB2             5.5527945703       -1.0474238185       -4.4367456404  PROA      59              0.0000000000
       797        51  ALA       HB3             6.2470572270       -0.5506403775       -2.8414818711  PROA      59              0.0000000000
       798        51  ALA       C               5.6656967667        1.6408658593       -4.4260923043  PROA      59              0.0000000000
       799        51  ALA       O               5.4384930111        2.2783449551       -3.3835747312  PROA      59              0.0000000000
       800        51  ALA       QQH10           6.5264734941        0.9737768189       -4.4929243037  PROA      59              0.0000000000
       801        52  GLY       N               4.8848253842        1.6380231157       -5.5217543692  PROA      60              0.0000000000
       802        52  GLY       HN              5.2851641167        1.2827607374       -6.4254960509  PROA      60              0.0000000000
       803        52  GLY       CA              3.7311627093        2.4626667052       -5.6441494769  PROA      60              0.0000000000
       804        52  GLY       HA1             3.5915981232        2.6639634525       -6.6937404412  PROA      60              0.0000000000
       805        52  GLY       HA2             3.8331189253        3.3512149723       -5.0518401336  PROA      60              0.0000000000
       806        52  GLY       QQH11           4.0471509159        2.2367968261       -5.6106254569  PROA      60              0.0000000000
       807        52  GLY       C               2.5350451861        1.6996998704       -5.1523107357  PROA      60              0.0000000000
       808        52  GLY       O               1.4443551308        2.2451415396       -5.0271101023  PROA      60              0.0000000000
       809        53  GLN       N               2.7485883259        0.4095767620       -4.8547283578  PROA      61              0.0000000000
       810        53  GLN       HN              3.6750115005        0.0722299845       -5.0084946375  PROA      61              0.0000000000
       811        53  GLN       CA              1.8471917169       -0.4515781137       -4.1230116964  PROA      61              0.0000000000
       812        53  GLN       HA              0.8277458256       -0.1233003718       -4.2860238449  PROA      61              0.0000000000
       813        53  GLN       CB              1.9919804554       -1.9457030972       -4.5394782338  PROA      61              0.0000000000
       814        53  GLN       HB1             1.3015877157       -2.5287730134       -3.8938576278  PROA      61              0.0000000000
       815        53  GLN       HB2             3.0177323868       -2.3042255324       -4.3052014468  PROA      61              0.0000000000
       816        53  GLN       CG              1.6215854087       -2.3110680567       -5.9829320009  PROA      61              0.0000000000
       817        53  GLN       HG1             0.6509380596       -1.8847663288       -6.2371373326  PROA      61              0.0000000000
       818        53  GLN       HG2             1.5576658972       -3.4055213991       -6.0409411024  PROA      61              0.0000000000
       819        53  GLN       QQH8            1.8905292521       -2.0457765596       -4.9348402206  PROA      61              0.0000000000
       820        53  GLN       CD              2.6808091466       -1.8598611367       -6.9336614368  PROA      61              0.0000000000
       821        53  GLN       OE1             3.8794312751       -2.3245282064       -6.7251191379  PROA      61              0.0000000000
       822        53  GLN       NE2             2.4623679533       -1.0389217833       -7.9273091743  PROA      61              0.0000000000
       823        53  GLN       HE21            3.2967413399       -0.7991309760       -8.5204590122  PROA      61              0.0000000000
       824        53  GLN       HE22            1.5108800249       -0.7496851078       -8.1827980299  PROA      61              0.0000000000
       825        53  GLN       C               2.1524395955       -0.3099858515       -2.6304300887  PROA      61              0.0000000000
       826        53  GLN       O               3.3122248878       -0.2047612844       -2.2295173260  PROA      61              0.0000000000
       827        54  GLU       N               1.1286552652       -0.2798412788       -1.7584555834  PROA      62              0.0000000000
       828        54  GLU       HN              0.1841540033       -0.4353138382       -2.0643365883  PROA      62              0.0000000000
       829        54  GLU       CA              1.3069016960        0.1775819972       -0.3873432492  PROA      62              0.0000000000
       830        54  GLU       HA              2.1811554129        0.8074870435       -0.3169711678  PROA      62              0.0000000000
       831        54  GLU       CB              0.0684757282        1.0051872533        0.0305933498  PROA      62              0.0000000000
       832        54  GLU       HB1            -0.1011108775        1.7712254172       -0.7589215291  PROA      62              0.0000000000
       833        54  GLU       HB2             0.2878866808        1.5494223967        0.9778563066  PROA      62              0.0000000000
       834        54  GLU       CG             -1.2224088198        0.1736183986        0.2157760029  PROA      62              0.0000000000
       835        54  GLU       HG1            -1.1483505083       -0.5026976307        1.0916274730  PROA      62              0.0000000000
       836        54  GLU       HG2            -1.4163137822       -0.4487487573       -0.6827900620  PROA      62              0.0000000000
       837        54  GLU       CD             -2.4134088358        1.0785564841        0.4189334454  PROA      62              0.0000000000
       838        54  GLU       OE1            -2.6302286880        1.5533819662        1.5667125565  PROA      62              0.0000000000
       839        54  GLU       OE2            -3.1471330451        1.3234944813       -0.5726839153  PROA      62              0.0000000000
       840        54  GLU       C               1.4711135711       -0.9354969254        0.6318217610  PROA      62              0.0000000000
       841        54  GLU       O               1.7273502292       -0.6789057140        1.8086111340  PROA      62              0.0000000000
       842        55  GLU       N               1.3648364739       -2.2118407528        0.2218196415  PROA      63              0.0000000000
       843        55  GLU       HN              1.1918495463       -2.4080316597       -0.7385845353  PROA      63              0.0000000000
       844        55  GLU       CA              1.1826531969       -3.3194259064        1.1468179897  PROA      63              0.0000000000
       845        55  GLU       HA              0.6124312591       -2.9585761829        1.9887009632  PROA      63              0.0000000000
       846        55  GLU       CB              0.3485177771       -4.4411527782        0.4829938052  PROA      63              0.0000000000
       847        55  GLU       HB1             0.3045708416       -5.3462797750        1.1306810596  PROA      63              0.0000000000
       848        55  GLU       HB2             0.8399857828       -4.7379210697       -0.4689501740  PROA      63              0.0000000000
       849        55  GLU       CG             -1.1132158272       -4.0200946998        0.2005195348  PROA      63              0.0000000000
       850        55  GLU       HG1            -1.6032025098       -4.8046874814       -0.4122749564  PROA      63              0.0000000000
       851        55  GLU       HG2            -1.1539925270       -3.0670825857       -0.3635491277  PROA      63              0.0000000000
       852        55  GLU       CD             -1.9198886867       -3.8677784381        1.4733116150  PROA      63              0.0000000000
       853        55  GLU       OE1            -2.5952774729       -4.8419714681        1.8847811042  PROA      63              0.0000000000
       854        55  GLU       OE2            -1.9340681700       -2.7526604386        2.0614820241  PROA      63              0.0000000000
       855        55  GLU       C               2.4624108134       -3.8870801463        1.7442240194  PROA      63              0.0000000000
       856        55  GLU       O               2.5173992865       -5.0374322398        2.1766679358  PROA      63              0.0000000000
       857        56  TYR       N               3.5305699305       -3.0769437209        1.8315479320  PROA      64              0.0000000000
       858        56  TYR       HN              3.4435551376       -2.1410210364        1.4982850123  PROA      64              0.0000000000
       859        56  TYR       CA              4.7872044084       -3.4596312422        2.4519557619  PROA      64              0.0000000000
       860        56  TYR       HA              4.8061392493       -4.5234711938        2.6505816171  PROA      64              0.0000000000
       861        56  TYR       CB              6.0088602762       -3.0768949165        1.5630774899  PROA      64              0.0000000000
       862        56  TYR       HB1             6.9482991734       -3.4445857416        2.0246638159  PROA      64              0.0000000000
       863        56  TYR       HB2             6.0642351305       -1.9682246402        1.4754447609  PROA      64              0.0000000000
       864        56  TYR       CG              5.9520996182       -3.6307430090        0.1574451829  PROA      64              0.0000000000
       865        56  TYR       CD1             6.7358912490       -3.0144885149       -0.8346137516  PROA      64              0.0000000000
       866        56  TYR       HD1             7.3622867058       -2.1721596500       -0.5749223209  PROA      64              0.0000000000
       867        56  TYR       CE1             6.6994295974       -3.4672654272       -2.1598268502  PROA      64              0.0000000000
       868        56  TYR       HE1             7.3076952038       -2.9847669255       -2.9024990715  PROA      64              0.0000000000
       869        56  TYR       CZ              5.8520485886       -4.5149498085       -2.5201418660  PROA      64              0.0000000000
       870        56  TYR       OH              5.6892750755       -4.8769419829       -3.8717378266  PROA      64              0.0000000000
       871        56  TYR       HH              6.2391223014       -4.2937892205       -4.4101772963  PROA      64              0.0000000000
       872        56  TYR       CD2             5.1868294691       -4.7590226250       -0.2032251751  PROA      64              0.0000000000
       873        56  TYR       HD2             4.6150494176       -5.2952017221        0.5370521734  PROA      64              0.0000000000
       874        56  TYR       CE2             5.1285562028       -5.1867505145       -1.5352048555  PROA      64              0.0000000000
       875        56  TYR       HE2             4.5030660494       -6.0202406208       -1.8071936395  PROA      64              0.0000000000
       876        56  TYR       C               4.8934134045       -2.7539529374        3.7963738820  PROA      64              0.0000000000
       877        56  TYR       O               5.8150442329       -1.9786454562        4.0520237752  PROA      64              0.0000000000
       878        57  SER       N               3.9227847892       -2.9891434332        4.7001986382  PROA      65              0.0000000000
       879        57  SER       HN              3.1810123757       -3.6362949368        4.5026923904  PROA      65              0.0000000000
       880        57  SER       CA              3.8260772341       -2.2870291949        5.9719310868  PROA      65              0.0000000000
       881        57  SER       HA              3.7979558845       -1.2324798899        5.7369793328  PROA      65              0.0000000000
       882        57  SER       CB              2.5076571183       -2.6253349195        6.7050245342  PROA      65              0.0000000000
       883        57  SER       HB1             2.4959871164       -3.7046061647        6.9672120911  PROA      65              0.0000000000
       884        57  SER       HB2             1.6559393802       -2.4337708524        6.0135053445  PROA      65              0.0000000000
       885        57  SER       OG              2.3192054518       -1.8462666991        7.8831221100  PROA      65              0.0000000000
       886        57  SER       HG1             1.5303478575       -2.2307556904        8.3313725256  PROA      65              0.0000000000
       887        57  SER       C               5.0179690393       -2.4960148478        6.8991327283  PROA      65              0.0000000000
       888        57  SER       O               5.5618083051       -3.5944631051        7.0161555245  PROA      65              0.0000000000
       889        58  ALA       N               5.4805936902       -1.3989338256        7.5287480743  PROA      66              0.0000000000
       890        58  ALA       HN              4.9915627974       -0.5331174577        7.3723029002  PROA      66              0.0000000000
       891        58  ALA       CA              6.6432923126       -1.2710086840        8.3842605352  PROA      66              0.0000000000
       892        58  ALA       HA              6.5235358369       -0.3129560971        8.8685852363  PROA      66              0.0000000000
       893        58  ALA       CB              6.7197513543       -2.3162142108        9.5110105630  PROA      66              0.0000000000
       894        58  ALA       HB1             7.4935199045       -2.0217254582       10.2512222111  PROA      66              0.0000000000
       895        58  ALA       HB2             6.9769502643       -3.3185344568        9.1204876324  PROA      66              0.0000000000
       896        58  ALA       HB3             5.7442588280       -2.3774985547       10.0391234369  PROA      66              0.0000000000
       897        58  ALA       C               7.9434414451       -1.1688078013        7.5978472621  PROA      66              0.0000000000
       898        58  ALA       O               8.8554542874       -0.4230927114        7.9558138761  PROA      66              0.0000000000
       899        59  MET       N               8.0534082793       -1.8876230298        6.4648770014  PROA      67              0.0000000000
       900        59  MET       HN              7.3238834682       -2.5326574884        6.2364887169  PROA      67              0.0000000000
       901        59  MET       CA              9.1067054393       -1.7145543483        5.4799010607  PROA      67              0.0000000000
       902        59  MET       HA             10.0519319266       -1.6885148701        6.0019222289  PROA      67              0.0000000000
       903        59  MET       CB              9.1470994926       -2.8963490535        4.4858314154  PROA      67              0.0000000000
       904        59  MET       HB1             9.9596612799       -2.7228469805        3.7450002562  PROA      67              0.0000000000
       905        59  MET       HB2             8.1851617105       -2.9394292906        3.9305719868  PROA      67              0.0000000000
       906        59  MET       CG              9.3872051838       -4.2687171492        5.1542829854  PROA      67              0.0000000000
       907        59  MET       HG1             9.3190180789       -5.0357891791        4.3564123120  PROA      67              0.0000000000
       908        59  MET       HG2             8.5598090428       -4.4918425405        5.8629671097  PROA      67              0.0000000000
       909        59  MET       SD             10.9969661702       -4.4746788338        5.9790949520  PROA      67              0.0000000000
       910        59  MET       CE             10.4718236952       -4.0237404823        7.6611402119  PROA      67              0.0000000000
       911        59  MET       HE1            11.2685876989       -4.2476011657        8.3998908083  PROA      67              0.0000000000
       912        59  MET       HE2             9.5611288347       -4.5855712715        7.9628698002  PROA      67              0.0000000000
       913        59  MET       HE3            10.2490935876       -2.9412102538        7.7465355983  PROA      67              0.0000000000
       914        59  MET       C               9.0052376201       -0.3788445375        4.7558759397  PROA      67              0.0000000000
       915        59  MET       O              10.0135984258        0.2630743384        4.4576982288  PROA      67              0.0000000000
       916        60  ARG       N               7.7663972452        0.0951882003        4.5067306110  PROA      68              0.0000000000
       917        60  ARG       HN              6.9711960047       -0.5071856791        4.6129502657  PROA      68              0.0000000000
       918        60  ARG       CA              7.4947545575        1.4738370446        4.1466306258  PROA      68              0.0000000000
       919        60  ARG       HA              8.1331375332        1.7003755173        3.3168003520  PROA      68              0.0000000000
       920        60  ARG       CB              6.0357369177        1.6655375448        3.6471164011  PROA      68              0.0000000000
       921        60  ARG       HB1             5.3696845896        0.9985001414        4.2354948622  PROA      68              0.0000000000
       922        60  ARG       HB2             5.9883670869        1.3088660051        2.5954647459  PROA      68              0.0000000000
       923        60  ARG       CG              5.4948785837        3.1094907104        3.7537538456  PROA      68              0.0000000000
       924        60  ARG       HG1             6.1931627981        3.8076690798        3.2423484268  PROA      68              0.0000000000
       925        60  ARG       HG2             5.4710788358        3.4031222986        4.8270114971  PROA      68              0.0000000000
       926        60  ARG       CD              4.0709832302        3.3190396812        3.2288147488  PROA      68              0.0000000000
       927        60  ARG       HD1             3.7190323871        4.3473612690        3.4815749448  PROA      68              0.0000000000
       928        60  ARG       HD2             3.3773686296        2.5641938847        3.6652081691  PROA      68              0.0000000000
       929        60  ARG       NE              4.1301663927        3.1517760725        1.7469183650  PROA      68              0.0000000000
       930        60  ARG       HE              5.0153781432        2.9756956689        1.3123518163  PROA      68              0.0000000000
       931        60  ARG       CZ              3.1390326940        3.4495090724        0.9195212903  PROA      68              0.0000000000
       932        60  ARG       NH1             1.9872838590        3.9320739025        1.3201799646  PROA      68              0.0000000000
       933        60  ARG       HH11            1.7612777801        3.9382262270        2.3066490496  PROA      68              0.0000000000
       934        60  ARG       HH12            1.2528602122        4.1627942278        0.6743058641  PROA      68              0.0000000000
       935        60  ARG       NH2             3.3252175581        3.2249705389       -0.3613988260  PROA      68              0.0000000000
       936        60  ARG       HH21            2.5362464359        3.3435057817       -0.9784046637  PROA      68              0.0000000000
       937        60  ARG       HH22            4.1091960373        2.6615555208       -0.6270221745  PROA      68              0.0000000000
       938        60  ARG       C               7.9103930608        2.5053851546        5.1839963299  PROA      68              0.0000000000
       939        60  ARG       O               8.5830799053        3.4830578919        4.8643210804  PROA      68              0.0000000000
       940        61  ASP       N               7.6014907926        2.2746708655        6.4781483153  PROA      69              0.0000000000
       941        61  ASP       HN              6.9576528565        1.5474798369        6.7059863898  PROA      69              0.0000000000
       942        61  ASP       CA              8.0729122225        3.1136818460        7.5710967707  PROA      69              0.0000000000
       943        61  ASP       HA              7.7439213206        4.1263196925        7.3727105251  PROA      69              0.0000000000
       944        61  ASP       CB              7.5384344389        2.6674948672        8.9611229587  PROA      69              0.0000000000
       945        61  ASP       HB1             8.0178638890        3.2813522115        9.7569576199  PROA      69              0.0000000000
       946        61  ASP       HB2             7.7928328982        1.6054960663        9.1465919713  PROA      69              0.0000000000
       947        61  ASP       CG              6.0486328297        2.8406870443        9.1294590112  PROA      69              0.0000000000
       948        61  ASP       OD1             5.3116343878        3.1970665775        8.1790995953  PROA      69              0.0000000000
       949        61  ASP       OD2             5.5565161094        2.5612119495       10.2577654400  PROA      69              0.0000000000
       950        61  ASP       C               9.5975158905        3.1616412797        7.6323700659  PROA      69              0.0000000000
       951        61  ASP       O              10.1865399850        4.2091314336        7.8731605828  PROA      69              0.0000000000
       952        62  GLN       N              10.2776566550        2.0249105284        7.3807924549  PROA      70              0.0000000000
       953        62  GLN       HN              9.7681365553        1.1762794225        7.2383721531  PROA      70              0.0000000000
       954        62  GLN       CA             11.7243145426        1.9502126375        7.3040725778  PROA      70              0.0000000000
       955        62  GLN       HA             12.1161375370        2.2966662581        8.2502496208  PROA      70              0.0000000000
       956        62  GLN       CB             12.1540829111        0.4699544071        7.0924556599  PROA      70              0.0000000000
       957        62  GLN       HB1            11.6235141276        0.0675289475        6.2066998422  PROA      70              0.0000000000
       958        62  GLN       HB2            11.7983152496       -0.1181717287        7.9671284899  PROA      70              0.0000000000
       959        62  GLN       CG             13.6622887517        0.1921404166        6.8775222695  PROA      70              0.0000000000
       960        62  GLN       HG1            14.0102821816        0.6632057503        5.9360319591  PROA      70              0.0000000000
       961        62  GLN       HG2            13.8239004624       -0.9029035230        6.7845857273  PROA      70              0.0000000000
       962        62  GLN       CD             14.4953548362        0.6743349963        8.0606469392  PROA      70              0.0000000000
       963        62  GLN       OE1            14.1762498568        0.3547833002        9.2114066504  PROA      70              0.0000000000
       964        62  GLN       NE2            15.5757768074        1.4370659592        7.8032924653  PROA      70              0.0000000000
       965        62  GLN       HE21           16.1384819219        1.7340976711        8.5754663812  PROA      70              0.0000000000
       966        62  GLN       HE22           15.8282309556        1.6275864586        6.8482940143  PROA      70              0.0000000000
       967        62  GLN       C              12.3472170358        2.8545300782        6.2418043768  PROA      70              0.0000000000
       968        62  GLN       O              13.2781212204        3.6064515104        6.5389016005  PROA      70              0.0000000000
       969        63  TYR       N              11.8276440323        2.8674672980        4.9875155875  PROA      71              0.0000000000
       970        63  TYR       HN             11.0753690531        2.2608620743        4.7293414302  PROA      71              0.0000000000
       971        63  TYR       CA             12.2697476482        3.8536211783        4.0081947770  PROA      71              0.0000000000
       972        63  TYR       HA             13.3497200683        3.8767041886        4.0794992731  PROA      71              0.0000000000
       973        63  TYR       CB             12.0223473562        3.4711009374        2.5096838602  PROA      71              0.0000000000
       974        63  TYR       HB1            12.5396357495        2.5017801937        2.3281020708  PROA      71              0.0000000000
       975        63  TYR       HB2            12.5103824217        4.2250038108        1.8531839401  PROA      71              0.0000000000
       976        63  TYR       CG             10.5901645944        3.3347409753        2.0415746000  PROA      71              0.0000000000
       977        63  TYR       CD1             9.7773296209        4.4712144020        1.8776097278  PROA      71              0.0000000000
       978        63  TYR       HD1            10.1457736165        5.4451191582        2.1579940319  PROA      71              0.0000000000
       979        63  TYR       CE1             8.4960288201        4.3686707541        1.3222010804  PROA      71              0.0000000000
       980        63  TYR       HE1             7.8810280231        5.2490893465        1.2123070133  PROA      71              0.0000000000
       981        63  TYR       CZ              8.0166920161        3.1307791378        0.8954487634  PROA      71              0.0000000000
       982        63  TYR       OH              6.7111640516        3.0536364528        0.3751940819  PROA      71              0.0000000000
       983        63  TYR       HH              6.6029071272        2.1986604626       -0.0787959183  PROA      71              0.0000000000
       984        63  TYR       CD2            10.1067779522        2.0996378396        1.5698662044  PROA      71              0.0000000000
       985        63  TYR       HD2            10.7338121029        1.2227103909        1.6361563603  PROA      71              0.0000000000
       986        63  TYR       CE2             8.8301554761        1.9969758527        0.9921234857  PROA      71              0.0000000000
       987        63  TYR       HE2             8.4667916352        1.0364335264        0.6606146568  PROA      71              0.0000000000
       988        63  TYR       C              11.8508712602        5.2848968336        4.3458632957  PROA      71              0.0000000000
       989        63  TYR       O              12.6485359443        6.2105171753        4.2205401043  PROA      71              0.0000000000
       990        64  MET       N              10.6012284763        5.5121492742        4.8098986668  PROA      72              0.0000000000
       991        64  MET       HN              9.9404495405        4.7572510590        4.8837348355  PROA      72              0.0000000000
       992        64  MET       CA             10.1172990416        6.8333279828        5.1826267499  PROA      72              0.0000000000
       993        64  MET       HA             10.3098156271        7.4770799623        4.3384483254  PROA      72              0.0000000000
       994        64  MET       CB              8.5827313697        6.8663437987        5.4037541637  PROA      72              0.0000000000
       995        64  MET       HB1             8.2949376341        7.8604816488        5.8196128530  PROA      72              0.0000000000
       996        64  MET       HB2             8.2963166869        6.0863579958        6.1420547652  PROA      72              0.0000000000
       997        64  MET       CG              7.7679882879        6.6806505223        4.1068912024  PROA      72              0.0000000000
       998        64  MET       HG1             7.9835425452        5.6732677141        3.6958169468  PROA      72              0.0000000000
       999        64  MET       HG2             8.1185743800        7.4280206939        3.3612964264  PROA      72              0.0000000000
      1000        64  MET       SD              5.9728262625        6.8539692475        4.3400403953  PROA      72              0.0000000000
      1001        64  MET       CE              5.5300373862        6.7329664465        2.5817775628  PROA      72              0.0000000000
      1002        64  MET       HE1             6.0470437007        7.5137410405        1.9842820001  PROA      72              0.0000000000
      1003        64  MET       HE2             4.4355136347        6.8666991241        2.4425533273  PROA      72              0.0000000000
      1004        64  MET       HE3             5.8054667427        5.7436317167        2.1608428911  PROA      72              0.0000000000
      1005        64  MET       C              10.8548424418        7.4996059447        6.3371897512  PROA      72              0.0000000000
      1006        64  MET       O              11.2045770829        8.6721524671        6.2687053550  PROA      72              0.0000000000
      1007        65  ARG       N              11.1552436836        6.7595319982        7.4198968101  PROA      73              0.0000000000
      1008        65  ARG       HN             10.8130025093        5.8168907757        7.4985363430  PROA      73              0.0000000000
      1009        65  ARG       CA             12.0155341766        7.2139118386        8.4986706229  PROA      73              0.0000000000
      1010        65  ARG       HA             11.6168531411        8.1486796345        8.8659450901  PROA      73              0.0000000000
      1011        65  ARG       CB             11.9841777649        6.2093312725        9.6778432644  PROA      73              0.0000000000
      1012        65  ARG       HB1            12.7631626103        6.4927469032       10.4207632681  PROA      73              0.0000000000
      1013        65  ARG       HB2            12.2241263240        5.1898891520        9.3038531687  PROA      73              0.0000000000
      1014        65  ARG       CG             10.6219953558        6.2026426624       10.4058936925  PROA      73              0.0000000000
      1015        65  ARG       HG1             9.8098036565        5.9857884663        9.6775626152  PROA      73              0.0000000000
      1016        65  ARG       HG2            10.4489120651        7.2304424720       10.7951207044  PROA      73              0.0000000000
      1017        65  ARG       CD             10.5309950176        5.1893266507       11.5559355597  PROA      73              0.0000000000
      1018        65  ARG       HD1            11.3396449981        5.3335064998       12.3016150843  PROA      73              0.0000000000
      1019        65  ARG       HD2            10.6150283561        4.1539459824       11.1528779088  PROA      73              0.0000000000
      1020        65  ARG       NE              9.1935927921        5.3367379412       12.2164055674  PROA      73              0.0000000000
      1021        65  ARG       HE              8.4525039176        4.6788969813       12.0319282951  PROA      73              0.0000000000
      1022        65  ARG       CZ              8.8331538217        6.3247269638       13.0262307868  PROA      73              0.0000000000
      1023        65  ARG       NH1             9.6281409079        7.2771855713       13.4480352834  PROA      73              0.0000000000
      1024        65  ARG       HH11           10.6108060626        7.2550150047       13.2022334649  PROA      73              0.0000000000
      1025        65  ARG       HH12            9.2729519814        8.0320199884       13.9743430526  PROA      73              0.0000000000
      1026        65  ARG       NH2             7.5740946721        6.3339994703       13.4167894687  PROA      73              0.0000000000
      1027        65  ARG       HH21            7.0109555301        5.5664565865       13.0793534312  PROA      73              0.0000000000
      1028        65  ARG       HH22            7.2333551661        7.0301417334       14.0281287716  PROA      73              0.0000000000
      1029        65  ARG       C              13.4476380397        7.5138069202        8.0655772830  PROA      73              0.0000000000
      1030        65  ARG       O              14.0339945220        8.5350591643        8.4308627504  PROA      73              0.0000000000
      1031        66  THR       N              14.0248430310        6.6259237855        7.2267121021  PROA      74              0.0000000000
      1032        66  THR       HN             13.5155553685        5.8057858843        6.9729140034  PROA      74              0.0000000000
      1033        66  THR       CA             15.3536442396        6.7830100875        6.6327785791  PROA      74              0.0000000000
      1034        66  THR       HA             16.0584511342        6.9114148132        7.4395938170  PROA      74              0.0000000000
      1035        66  THR       CB             15.7817327606        5.5572478558        5.8270939441  PROA      74              0.0000000000
      1036        66  THR       HB             15.0368682863        5.3392161814        5.0258752320  PROA      74              0.0000000000
      1037        66  THR       OG1            15.8739820840        4.4241351471        6.6810740871  PROA      74              0.0000000000
      1038        66  THR       HG1            14.9660244894        4.0670372581        6.7359968500  PROA      74              0.0000000000
      1039        66  THR       CG2            17.1654849096        5.7377901046        5.1827768760  PROA      74              0.0000000000
      1040        66  THR       HG21           17.9106615452        6.0732418323        5.9342793105  PROA      74              0.0000000000
      1041        66  THR       HG22           17.1353436392        6.4809243508        4.3601250480  PROA      74              0.0000000000
      1042        66  THR       HG23           17.5128223343        4.7792133587        4.7464643045  PROA      74              0.0000000000
      1043        66  THR       C              15.4864612444        8.0103241420        5.7521054439  PROA      74              0.0000000000
      1044        66  THR       O              16.4684293580        8.7491640230        5.8223648241  PROA      74              0.0000000000
      1045        67  GLY       N              14.4776424246        8.2622392075        4.8940857832  PROA      75              0.0000000000
      1046        67  GLY       HN             13.7028891332        7.6242408895        4.8471505342  PROA      75              0.0000000000
      1047        67  GLY       CA             14.4087817083        9.4199022137        4.0140029720  PROA      75              0.0000000000
      1048        67  GLY       HA1            13.4391129132        9.3981619617        3.5418956636  PROA      75              0.0000000000
      1049        67  GLY       HA2            15.2193973188        9.3306912003        3.3063595055  PROA      75              0.0000000000
      1050        67  GLY       C              14.5259731714       10.7647603136        4.6825539595  PROA      75              0.0000000000
      1051        67  GLY       O              13.8991553474       11.0435593668        5.7034549982  PROA      75              0.0000000000
      1052        68  GLU       N              15.3228548204       11.6588693045        4.0866057993  PROA      76              0.0000000000
      1053        68  GLU       HN             15.9059886928       11.3806066942        3.3169662660  PROA      76              0.0000000000
      1054        68  GLU       CA             15.4451833707       13.0324752525        4.5336324415  PROA      76              0.0000000000
      1055        68  GLU       HA             14.7065249721       13.2537086599        5.2920516538  PROA      76              0.0000000000
      1056        68  GLU       CB             16.8500252865       13.2387213679        5.1330422809  PROA      76              0.0000000000
      1057        68  GLU       HB1            16.9896474303       12.4121293039        5.8691129520  PROA      76              0.0000000000
      1058        68  GLU       HB2            16.8743551856       14.1840323396        5.7145789961  PROA      76              0.0000000000
      1059        68  GLU       CG             18.0121597329       13.2389605193        4.1164350501  PROA      76              0.0000000000
      1060        68  GLU       HG1            18.0893355400       14.2148368244        3.5941628725  PROA      76              0.0000000000
      1061        68  GLU       HG2            17.8588454607       12.4461120026        3.3576198232  PROA      76              0.0000000000
      1062        68  GLU       CD             19.3104996901       12.9540632573        4.8382765098  PROA      76              0.0000000000
      1063        68  GLU       OE1            19.8551272619       13.8737247612        5.4981655795  PROA      76              0.0000000000
      1064        68  GLU       OE2            19.7713461633       11.7849414411        4.7841015749  PROA      76              0.0000000000
      1065        68  GLU       C              15.1666533191       13.9763295227        3.3774847814  PROA      76              0.0000000000
      1066        68  GLU       O              15.2790038081       15.1948012620        3.4979659533  PROA      76              0.0000000000
      1067        69  GLY       N              14.7258511981       13.4144913317        2.2358298932  PROA      77              0.0000000000
      1068        69  GLY       HN             14.6962522361       12.4217222984        2.1534222701  PROA      77              0.0000000000
      1069        69  GLY       CA             14.1717921869       14.1610208366        1.1251977367  PROA      77              0.0000000000
      1070        69  GLY       HA1            14.9807647236       14.5158287180        0.5059780547  PROA      77              0.0000000000
      1071        69  GLY       HA2            13.5386318660       14.9418868054        1.5140858747  PROA      77              0.0000000000
      1072        69  GLY       C              13.3339061198       13.2266639466        0.3031361243  PROA      77              0.0000000000
      1073        69  GLY       O              13.7533218200       12.1058057276        0.0142314570  PROA      77              0.0000000000
      1074        70  PHE       N              12.1237281010       13.6509566398       -0.1046251535  PROA      78              0.0000000000
      1075        70  PHE       HN             11.8009083061       14.5670414939        0.1464314359  PROA      78              0.0000000000
      1076        70  PHE       CA             11.1985130557       12.7828374787       -0.8200322099  PROA      78              0.0000000000
      1077        70  PHE       HA             11.6738785871       11.8313631428       -1.0057860918  PROA      78              0.0000000000
      1078        70  PHE       CB              9.8843906375       12.4853909918       -0.0476920726  PROA      78              0.0000000000
      1079        70  PHE       HB1             9.2809692207       11.7213957470       -0.5858830881  PROA      78              0.0000000000
      1080        70  PHE       HB2             9.2601005099       13.3895172535        0.0576302811  PROA      78              0.0000000000
      1081        70  PHE       CG             10.2118574911       11.9632968326        1.3228635406  PROA      78              0.0000000000
      1082        70  PHE       CD1            10.4424303164       12.8384363918        2.4005978471  PROA      78              0.0000000000
      1083        70  PHE       HD1            10.3693145754       13.9060535484        2.2521402238  PROA      78              0.0000000000
      1084        70  PHE       CE1            10.8224974231       12.3412768626        3.6515977402  PROA      78              0.0000000000
      1085        70  PHE       HE1            11.0220284529       13.0219332588        4.4659572695  PROA      78              0.0000000000
      1086        70  PHE       CZ             10.9473424663       10.9611994403        3.8411129668  PROA      78              0.0000000000
      1087        70  PHE       HZ             11.2556603990       10.5815709677        4.8012552276  PROA      78              0.0000000000
      1088        70  PHE       CD2            10.3046036700       10.5803909634        1.5381809711  PROA      78              0.0000000000
      1089        70  PHE       HD2            10.1077200655        9.9039440915        0.7200653686  PROA      78              0.0000000000
      1090        70  PHE       CE2            10.6832155924       10.0781473161        2.7875875359  PROA      78              0.0000000000
      1091        70  PHE       HE2            10.7870977601        9.0143817130        2.9316182821  PROA      78              0.0000000000
      1092        70  PHE       C              10.8433953897       13.3527876660       -2.1779492429  PROA      78              0.0000000000
      1093        70  PHE       O              10.4882688670       14.5217131337       -2.3275873541  PROA      78              0.0000000000
      1094        71  LEU       N              10.9218125005       12.5053436390       -3.2175165566  PROA      79              0.0000000000
      1095        71  LEU       HN             11.2173196934       11.5570450068       -3.0688799595  PROA      79              0.0000000000
      1096        71  LEU       CA             10.5522514213       12.8689874653       -4.5671698712  PROA      79              0.0000000000
      1097        71  LEU       HA             10.4119986754       13.9385087471       -4.6412329643  PROA      79              0.0000000000
      1098        71  LEU       CB             11.6451858673       12.3993354157       -5.5636502068  PROA      79              0.0000000000
      1099        71  LEU       HB1            11.6255667378       11.2931294346       -5.6578188577  PROA      79              0.0000000000
      1100        71  LEU       HB2            12.6377469456       12.6635365165       -5.1378650697  PROA      79              0.0000000000
      1101        71  LEU       CG             11.5646858425       13.0358775577       -6.9650375451  PROA      79              0.0000000000
      1102        71  LEU       HG             10.5330321737       12.8884645761       -7.3662103468  PROA      79              0.0000000000
      1103        71  LEU       CD1            11.8623242690       14.5412191363       -6.9011546328  PROA      79              0.0000000000
      1104        71  LEU       HD11           11.9240416266       14.9737613862       -7.9199552136  PROA      79              0.0000000000
      1105        71  LEU       HD12           12.8312073039       14.7291385384       -6.3917574664  PROA      79              0.0000000000
      1106        71  LEU       HD13           11.0586483242       15.0729768668       -6.3523542702  PROA      79              0.0000000000
      1107        71  LEU       CD2            12.5425521274       12.3529205247       -7.9310194073  PROA      79              0.0000000000
      1108        71  LEU       HD21           13.5870082639       12.4869822933       -7.5786635279  PROA      79              0.0000000000
      1109        71  LEU       HD22           12.4606510880       12.7951159732       -8.9464318700  PROA      79              0.0000000000
      1110        71  LEU       HD23           12.3306440073       11.2652828589       -8.0030080806  PROA      79              0.0000000000
      1111        71  LEU       C               9.2281860410       12.1915038910       -4.8688652982  PROA      79              0.0000000000
      1112        71  LEU       O               9.1534641864       10.9679646632       -4.9707465752  PROA      79              0.0000000000
      1113        72  CYS       N               8.1365970779       12.9696208888       -4.9829860400  PROA      80              0.0000000000
      1114        72  CYS       HN              8.2166441098       13.9712244114       -4.9336382286  PROA      80              0.0000000000
      1115        72  CYS       CA              6.7924654018       12.4359899448       -5.1229416932  PROA      80              0.0000000000
      1116        72  CYS       HA              6.7622404186       11.4167228647       -4.7645598736  PROA      80              0.0000000000
      1117        72  CYS       CB              5.7580925167       13.2721944115       -4.3236038828  PROA      80              0.0000000000
      1118        72  CYS       HB1             4.7247599111       12.9634681469       -4.5929748864  PROA      80              0.0000000000
      1119        72  CYS       HB2             5.8722352235       14.3411085067       -4.6135086008  PROA      80              0.0000000000
      1120        72  CYS       SG              5.9788253593       13.0939523197       -2.5284296313  PROA      80              0.0000000000
      1121        72  CYS       HG1             5.1718429072       14.0919844353       -2.1919390818  PROA      80              0.0000000000
      1122        72  CYS       C               6.3659630236       12.4107464626       -6.5700607642  PROA      80              0.0000000000
      1123        72  CYS       O               6.0850017496       13.4458622255       -7.1638337799  PROA      80              0.0000000000
      1124        73  VAL       N               6.2958262940       11.2194661684       -7.1790123359  PROA      81              0.0000000000
      1125        73  VAL       HN              6.5200552899       10.3776323799       -6.6763552048  PROA      81              0.0000000000
      1126        73  VAL       CA              6.0366225306       11.0786736044       -8.5980010039  PROA      81              0.0000000000
      1127        73  VAL       HA              6.2159700679       12.0214812055       -9.0917895139  PROA      81              0.0000000000
      1128        73  VAL       CB              6.9592684856       10.0438721916       -9.2454886573  PROA      81              0.0000000000
      1129        73  VAL       HB              6.6822189045        9.0258769883       -8.8878003986  PROA      81              0.0000000000
      1130        73  VAL       CG1             6.8349815819       10.1037794390      -10.7823110501  PROA      81              0.0000000000
      1131        73  VAL       HG11            7.0727234529       11.1273000871      -11.1427953698  PROA      81              0.0000000000
      1132        73  VAL       HG12            5.8118294949        9.8436944374      -11.1234120294  PROA      81              0.0000000000
      1133        73  VAL       HG13            7.5451037627        9.3915017305      -11.2538909382  PROA      81              0.0000000000
      1134        73  VAL       CG2             8.4242407227       10.3172888608       -8.8394807915  PROA      81              0.0000000000
      1135        73  VAL       HG21            9.1030816040        9.6162004128       -9.3693240713  PROA      81              0.0000000000
      1136        73  VAL       HG22            8.5771785045       10.1777366053       -7.7482056086  PROA      81              0.0000000000
      1137        73  VAL       HG23            8.7184868670       11.3527675597       -9.1085473752  PROA      81              0.0000000000
      1138        73  VAL       C               4.5819330152       10.7060943574       -8.8444093214  PROA      81              0.0000000000
      1139        73  VAL       O               4.0360633956        9.7752780021       -8.2515055322  PROA      81              0.0000000000
      1140        74  PHE       N               3.9165981641       11.4232146897       -9.7623228487  PROA      82              0.0000000000
      1141        74  PHE       HN              4.3499963108       12.2283430000      -10.1831669693  PROA      82              0.0000000000
      1142        74  PHE       CA              2.6297342258       11.0418333345      -10.3033634324  PROA      82              0.0000000000
      1143        74  PHE       HA              2.4036085540       10.0261142629      -10.0142721957  PROA      82              0.0000000000
      1144        74  PHE       CB              1.4708877407       11.9631774056       -9.8130880213  PROA      82              0.0000000000
      1145        74  PHE       HB1             1.5207992439       12.0537838149       -8.7073259665  PROA      82              0.0000000000
      1146        74  PHE       HB2             0.5003424778       11.4869392693      -10.0639675763  PROA      82              0.0000000000
      1147        74  PHE       CG              1.4707118315       13.3464818719      -10.4132006854  PROA      82              0.0000000000
      1148        74  PHE       CD1             2.1463383747       14.4076247550       -9.7907434865  PROA      82              0.0000000000
      1149        74  PHE       HD1             2.7088490484       14.2235689389       -8.8878794316  PROA      82              0.0000000000
      1150        74  PHE       CE1             2.1081906172       15.6947596905      -10.3424016105  PROA      82              0.0000000000
      1151        74  PHE       HE1             2.6263862818       16.5077564345       -9.8599337666  PROA      82              0.0000000000
      1152        74  PHE       CZ              1.4071205766       15.9277591198      -11.5311718391  PROA      82              0.0000000000
      1153        74  PHE       HZ              1.3859432478       16.9160892553      -11.9668867096  PROA      82              0.0000000000
      1154        74  PHE       CD2             0.7439549298       13.6012077508      -11.5884927612  PROA      82              0.0000000000
      1155        74  PHE       HD2             0.1923603609       12.8021779223      -12.0618940856  PROA      82              0.0000000000
      1156        74  PHE       CE2             0.7318395515       14.8768187573      -12.1570878603  PROA      82              0.0000000000
      1157        74  PHE       HE2             0.1802600441       15.0539211762      -13.0664852815  PROA      82              0.0000000000
      1158        74  PHE       C               2.8090119574       11.0433308904      -11.8151828009  PROA      82              0.0000000000
      1159        74  PHE       O               3.8492512076       11.4552169230      -12.3273392163  PROA      82              0.0000000000
      1160        75  ALA       N               1.8210853401       10.5414684909      -12.5770783867  PROA      83              0.0000000000
      1161        75  ALA       HN              0.9529383681       10.2279489602      -12.1773297640  PROA      83              0.0000000000
      1162        75  ALA       CA              1.8968812567       10.5173877203      -14.0202191856  PROA      83              0.0000000000
      1163        75  ALA       HA              2.8388150515       10.9241599300      -14.3539073611  PROA      83              0.0000000000
      1164        75  ALA       CB              1.7809028404        9.0790318250      -14.5484414001  PROA      83              0.0000000000
      1165        75  ALA       HB1             2.6147097900        8.4763421978      -14.1387127391  PROA      83              0.0000000000
      1166        75  ALA       HB2             1.8539756853        9.0604197327      -15.6557308145  PROA      83              0.0000000000
      1167        75  ALA       HB3             0.8191716374        8.6192458713      -14.2338222312  PROA      83              0.0000000000
      1168        75  ALA       C               0.8007443165       11.3785880876      -14.6149612342  PROA      83              0.0000000000
      1169        75  ALA       O              -0.3635459676       11.3052773810      -14.2245773091  PROA      83              0.0000000000
      1170        76  ILE       N               1.1397172208       12.2342126293      -15.6002120311  PROA      84              0.0000000000
      1171        76  ILE       HN              2.0906870123       12.2839740631      -15.9223225363  PROA      84              0.0000000000
      1172        76  ILE       CA              0.2310631991       13.2625120597      -16.0919739228  PROA      84              0.0000000000
      1173        76  ILE       HA             -0.2127258591       13.7186756384      -15.2187474577  PROA      84              0.0000000000
      1174        76  ILE       CB              0.9351604488       14.3998536945      -16.8385840227  PROA      84              0.0000000000
      1175        76  ILE       HB              0.1681702565       15.1193635756      -17.2077004460  PROA      84              0.0000000000
      1176        76  ILE       CG2             1.7858836606       15.1854281822      -15.8145036178  PROA      84              0.0000000000
      1177        76  ILE       HG21            2.2660749082       16.0576614746      -16.3086570661  PROA      84              0.0000000000
      1178        76  ILE       HG22            2.5886342618       14.5457698931      -15.3923120059  PROA      84              0.0000000000
      1179        76  ILE       HG23            1.1556376589       15.5704914598      -14.9880062506  PROA      84              0.0000000000
      1180        76  ILE       CG1             1.8198970099       13.9955363912      -18.0469771423  PROA      84              0.0000000000
      1181        76  ILE       HG11            2.7018819430       13.4242942755      -17.6907034483  PROA      84              0.0000000000
      1182        76  ILE       HG12            2.2093903045       14.9517376730      -18.4692036112  PROA      84              0.0000000000
      1183        76  ILE       CD              1.1414735762       13.2284169587      -19.1873840561  PROA      84              0.0000000000
      1184        76  ILE       HD1             0.9896849813       12.1640481168      -18.9154262823  PROA      84              0.0000000000
      1185        76  ILE       HD2             1.7773885163       13.2504959984      -20.0981352106  PROA      84              0.0000000000
      1186        76  ILE       HD3             0.1626018484       13.6823479907      -19.4434384826  PROA      84              0.0000000000
      1187        76  ILE       C              -0.9596373358       12.7342431769      -16.8823316178  PROA      84              0.0000000000
      1188        76  ILE       O              -1.9163012998       13.4552429850      -17.1472386058  PROA      84              0.0000000000
      1189        77  ASN       N              -0.9515825379       11.4449927829      -17.2618205979  PROA      85              0.0000000000
      1190        77  ASN       HN             -0.1629732961       10.8713615807      -17.0441030614  PROA      85              0.0000000000
      1191        77  ASN       CA             -2.0292484409       10.7977932580      -17.9796508388  PROA      85              0.0000000000
      1192        77  ASN       HA             -2.6239164791       11.5380173285      -18.4990431695  PROA      85              0.0000000000
      1193        77  ASN       CB             -1.4456535424        9.8023865979      -19.0284858979  PROA      85              0.0000000000
      1194        77  ASN       HB1            -0.7354155724       10.3535376139      -19.6795274711  PROA      85              0.0000000000
      1195        77  ASN       HB2            -2.2671390239        9.4227680917      -19.6714335701  PROA      85              0.0000000000
      1196        77  ASN       CG             -0.6898093745        8.6405905148      -18.3813120654  PROA      85              0.0000000000
      1197        77  ASN       OD1             0.2151306756        8.8295523948      -17.5629909112  PROA      85              0.0000000000
      1198        77  ASN       ND2            -1.0731823064        7.3881377159      -18.7100587338  PROA      85              0.0000000000
      1199        77  ASN       HD21           -1.9017923741        7.2559124797      -19.2722393681  PROA      85              0.0000000000
      1200        77  ASN       HD22           -0.6017531422        6.6177023465      -18.2894097497  PROA      85              0.0000000000
      1201        77  ASN       C              -2.9689177005       10.0575985026      -17.0328175194  PROA      85              0.0000000000
      1202        77  ASN       O              -3.8545148938        9.3320846336      -17.4836053724  PROA      85              0.0000000000
      1203        78  ASN       N              -2.7966335391       10.1792993935      -15.7009597351  PROA      86              0.0000000000
      1204        78  ASN       HN             -2.0651143635       10.7458098853      -15.3145509011  PROA      86              0.0000000000
      1205        78  ASN       CA             -3.6858023090        9.5053387748      -14.7814609400  PROA      86              0.0000000000
      1206        78  ASN       HA             -4.6389564699        9.3424834069      -15.2652893344  PROA      86              0.0000000000
      1207        78  ASN       CB             -3.0733357193        8.1301243913      -14.4015157338  PROA      86              0.0000000000
      1208        78  ASN       HB1            -2.1426760928        8.2731189276      -13.8144890309  PROA      86              0.0000000000
      1209        78  ASN       HB2            -2.8091967745        7.5790994470      -15.3285833920  PROA      86              0.0000000000
      1210        78  ASN       CG             -4.0464436481        7.2938668251      -13.5876306734  PROA      86              0.0000000000
      1211        78  ASN       OD1            -3.8761934057        7.1103763043      -12.3813178746  PROA      86              0.0000000000
      1212        78  ASN       ND2            -5.0995856416        6.7694001874      -14.2496755249  PROA      86              0.0000000000
      1213        78  ASN       HD21           -5.8275490723        6.3446636264      -13.7179926092  PROA      86              0.0000000000
      1214        78  ASN       HD22           -5.2123142950        6.9414949059      -15.2235347765  PROA      86              0.0000000000
      1215        78  ASN       C              -3.9968156428       10.3569910290      -13.5533203004  PROA      86              0.0000000000
      1216        78  ASN       O              -3.1553206757       10.5411105383      -12.6729804542  PROA      86              0.0000000000
      1217        79  THR       N              -5.2494238329       10.8454953602      -13.4373145337  PROA      87              0.0000000000
      1218        79  THR       HN             -5.9189803268       10.6907031700      -14.1715616670  PROA      87              0.0000000000
      1219        79  THR       CA             -5.7372649075       11.6389969598      -12.3053206233  PROA      87              0.0000000000
      1220        79  THR       HA             -5.0829522632       12.4903618022      -12.2079585769  PROA      87              0.0000000000
      1221        79  THR       CB             -7.1518730952       12.1851805573      -12.4819926909  PROA      87              0.0000000000
      1222        79  THR       HB             -7.4772593682       12.7406478797      -11.5662957439  PROA      87              0.0000000000
      1223        79  THR       OG1            -8.0848885686       11.1500868107      -12.7774097436  PROA      87              0.0000000000
      1224        79  THR       HG1            -8.7829704418       11.2518152198      -12.0968163659  PROA      87              0.0000000000
      1225        79  THR       CG2            -7.1708861785       13.1729125056      -13.6561595698  PROA      87              0.0000000000
      1226        79  THR       HG21           -8.1871106237       13.6038060992      -13.7824900494  PROA      87              0.0000000000
      1227        79  THR       HG22           -6.8933427354       12.6725113727      -14.6048027006  PROA      87              0.0000000000
      1228        79  THR       HG23           -6.4651102049       14.0126008412      -13.4819649170  PROA      87              0.0000000000
      1229        79  THR       C              -5.6600767484       10.9249643624      -10.9701307210  PROA      87              0.0000000000
      1230        79  THR       O              -5.2637011413       11.5047797767       -9.9630707324  PROA      87              0.0000000000
      1231        80  LYS       N              -5.9852117075        9.6178309237      -10.9211452375  PROA      88              0.0000000000
      1232        80  LYS       HN             -6.3519991501        9.1603671942      -11.7377796301  PROA      88              0.0000000000
      1233        80  LYS       CA             -5.8634041240        8.8122238207       -9.7216585244  PROA      88              0.0000000000
      1234        80  LYS       HA             -6.4408341093        9.3148355098       -8.9613633722  PROA      88              0.0000000000
      1235        80  LYS       CB             -6.4292161643        7.3806525625       -9.9198150854  PROA      88              0.0000000000
      1236        80  LYS       HB1            -6.0829147363        6.7233416374       -9.0893579573  PROA      88              0.0000000000
      1237        80  LYS       HB2            -6.0170750365        6.9594660695      -10.8620793216  PROA      88              0.0000000000
      1238        80  LYS       CG             -7.9672550282        7.2866290071       -9.9619242561  PROA      88              0.0000000000
      1239        80  LYS       HG1            -8.2477407638        6.2084517877       -9.9683542811  PROA      88              0.0000000000
      1240        80  LYS       HG2            -8.3396121021        7.7328354826      -10.9109422528  PROA      88              0.0000000000
      1241        80  LYS       CD             -8.6822473713        7.9823111978       -8.7885163529  PROA      88              0.0000000000
      1242        80  LYS       HD1            -9.7630052100        7.7181725164       -8.8291378731  PROA      88              0.0000000000
      1243        80  LYS       HD2            -8.6010736998        9.0832470302       -8.9383912414  PROA      88              0.0000000000
      1244        80  LYS       CE             -8.1342251012        7.6144479640       -7.4052106397  PROA      88              0.0000000000
      1245        80  LYS       HE1            -7.0578725510        7.8797685695       -7.3191384053  PROA      88              0.0000000000
      1246        80  LYS       HE2            -8.2531621435        6.5262285570       -7.2191762648  PROA      88              0.0000000000
      1247        80  LYS       NZ             -8.8488188400        8.3546112552       -6.3591705043  PROA      88              0.0000000000
      1248        80  LYS       HZ1            -9.8179978080        8.0018601823       -6.2103775968  PROA      88              0.0000000000
      1249        80  LYS       HZ2            -8.9184966989        9.3758661468       -6.6220038286  PROA      88              0.0000000000
      1250        80  LYS       HZ3            -8.3269834388        8.3215782759       -5.4456768464  PROA      88              0.0000000000
      1251        80  LYS       C              -4.4632689588        8.7533998723       -9.1326976626  PROA      88              0.0000000000
      1252        80  LYS       O              -4.2906717961        8.7945311181       -7.9169407760  PROA      88              0.0000000000
      1253        81  SER       N              -3.4234648007        8.6961257858       -9.9889664764  PROA      89              0.0000000000
      1254        81  SER       HN             -3.6088198086        8.5989690712      -10.9675753005  PROA      89              0.0000000000
      1255        81  SER       CA             -2.0269617722        8.7393408064       -9.5747127119  PROA      89              0.0000000000
      1256        81  SER       HA             -1.8851876007        7.9218127940       -8.8835639829  PROA      89              0.0000000000
      1257        81  SER       CB             -1.0541570824        8.5345911200      -10.7817967128  PROA      89              0.0000000000
      1258        81  SER       HB1            -1.4456755304        7.7122714943      -11.4181968315  PROA      89              0.0000000000
      1259        81  SER       HB2            -0.0756383445        8.2072885996      -10.3801128868  PROA      89              0.0000000000
      1260        81  SER       OG             -0.8138143901        9.6875496152      -11.5951054858  PROA      89              0.0000000000
      1261        81  SER       HG1            -1.6521920414        9.9584422769      -12.0238164954  PROA      89              0.0000000000
      1262        81  SER       C              -1.6755920235       10.0141719941       -8.8166101102  PROA      89              0.0000000000
      1263        81  SER       O              -1.0064541068        9.9767303513       -7.7860098970  PROA      89              0.0000000000
      1264        82  PHE       N              -2.1698750950       11.1698119315       -9.3052858097  PROA      90              0.0000000000
      1265        82  PHE       HN             -2.6906663640       11.1465801786      -10.1551371993  PROA      90              0.0000000000
      1266        82  PHE       CA             -2.0970111280       12.4643940818       -8.6593063966  PROA      90              0.0000000000
      1267        82  PHE       HA             -1.0584972081       12.6538087444       -8.4246676292  PROA      90              0.0000000000
      1268        82  PHE       CB             -2.5614597843       13.5339083112       -9.6933301352  PROA      90              0.0000000000
      1269        82  PHE       HB1            -3.5234899783       13.2182565645      -10.1460504573  PROA      90              0.0000000000
      1270        82  PHE       HB2            -1.8173471397       13.6049787375      -10.5132745920  PROA      90              0.0000000000
      1271        82  PHE       CG             -2.7454906648       14.9098031760       -9.1218142741  PROA      90              0.0000000000
      1272        82  PHE       CD1            -1.6576329172       15.5758839219       -8.5388571835  PROA      90              0.0000000000
      1273        82  PHE       HD1            -0.6915418223       15.0945511337       -8.4993335418  PROA      90              0.0000000000
      1274        82  PHE       CE1            -1.8191281765       16.8574784824       -8.0043505492  PROA      90              0.0000000000
      1275        82  PHE       HE1            -0.9765969010       17.3593165041       -7.5521343629  PROA      90              0.0000000000
      1276        82  PHE       CZ             -3.0664959991       17.4918023014       -8.0670358080  PROA      90              0.0000000000
      1277        82  PHE       HZ             -3.1837717951       18.4885486141       -7.6709444505  PROA      90              0.0000000000
      1278        82  PHE       CD2            -3.9911746676       15.5564039950       -9.1886002955  PROA      90              0.0000000000
      1279        82  PHE       HD2            -4.8340723196       15.0613642374       -9.6497379556  PROA      90              0.0000000000
      1280        82  PHE       CE2            -4.1523659575       16.8438679973       -8.6658112936  PROA      90              0.0000000000
      1281        82  PHE       HE2            -5.1137806922       17.3328905518       -8.7404119813  PROA      90              0.0000000000
      1282        82  PHE       C              -2.8340420348       12.5273920540       -7.3163634742  PROA      90              0.0000000000
      1283        82  PHE       O              -2.3013356263       12.9843442678       -6.3061733973  PROA      90              0.0000000000
      1284        83  GLU       N              -4.0657401988       11.9829930092       -7.2548116492  PROA      91              0.0000000000
      1285        83  GLU       HN             -4.4957171137       11.6556850938       -8.0989924057  PROA      91              0.0000000000
      1286        83  GLU       CA             -4.8762504249       11.9068476703       -6.0477188454  PROA      91              0.0000000000
      1287        83  GLU       HA             -4.9833968448       12.9177446399       -5.6782519561  PROA      91              0.0000000000
      1288        83  GLU       CB             -6.2971328085       11.3706905231       -6.3620183685  PROA      91              0.0000000000
      1289        83  GLU       HB1            -6.8521125667       11.1922512108       -5.4119905481  PROA      91              0.0000000000
      1290        83  GLU       HB2            -6.2085032268       10.3993089751       -6.8941174967  PROA      91              0.0000000000
      1291        83  GLU       CG             -7.1147251972       12.3762220523       -7.2132636592  PROA      91              0.0000000000
      1292        83  GLU       HG1            -6.5653900875       12.6126036351       -8.1483304329  PROA      91              0.0000000000
      1293        83  GLU       HG2            -7.2369592042       13.3254081809       -6.6502824464  PROA      91              0.0000000000
      1294        83  GLU       CD             -8.4974777075       11.8977146498       -7.6125552684  PROA      91              0.0000000000
      1295        83  GLU       OE1            -9.1152333189       12.5373495773       -8.5031491838  PROA      91              0.0000000000
      1296        83  GLU       OE2            -9.0091138848       10.8985333008       -7.0421328569  PROA      91              0.0000000000
      1297        83  GLU       C              -4.2316797512       11.1137366368       -4.9130956290  PROA      91              0.0000000000
      1298        83  GLU       O              -4.3874496019       11.4323318339       -3.7309961098  PROA      91              0.0000000000
      1299        84  ASP       N              -3.4528879599       10.0719831892       -5.2605040330  PROA      92              0.0000000000
      1300        84  ASP       HN             -3.3826635584        9.8336110931       -6.2307399119  PROA      92              0.0000000000
      1301        84  ASP       CA             -2.7669913167        9.1851554466       -4.3422346580  PROA      92              0.0000000000
      1302        84  ASP       HA             -3.5029052811        8.8750045561       -3.6154358135  PROA      92              0.0000000000
      1303        84  ASP       CB             -2.2267660401        7.9832113319       -5.1797717406  PROA      92              0.0000000000
      1304        84  ASP       HB1            -1.1509420258        8.0928996795       -5.4192677444  PROA      92              0.0000000000
      1305        84  ASP       HB2            -2.7734196125        7.9493013339       -6.1465894778  PROA      92              0.0000000000
      1306        84  ASP       CG             -2.4644590999        6.6410838131       -4.5297784442  PROA      92              0.0000000000
      1307        84  ASP       OD1            -2.9968277728        6.5753287584       -3.3931233070  PROA      92              0.0000000000
      1308        84  ASP       OD2            -2.1337943614        5.6063326221       -5.1696156539  PROA      92              0.0000000000
      1309        84  ASP       C              -1.6310678877        9.8651644194       -3.5594706086  PROA      92              0.0000000000
      1310        84  ASP       O              -1.2249745639        9.4087709500       -2.4877096648  PROA      92              0.0000000000
      1311        85  ILE       N              -1.1078117308       11.0033849776       -4.0651519497  PROA      93              0.0000000000
      1312        85  ILE       HN             -1.4615933253       11.3551863120       -4.9339109788  PROA      93              0.0000000000
      1313        85  ILE       CA             -0.0336735452       11.7907900193       -3.4670965915  PROA      93              0.0000000000
      1314        85  ILE       HA              0.7995952018       11.1222538934       -3.3198489628  PROA      93              0.0000000000
      1315        85  ILE       CB              0.4359324700       12.9047695156       -4.4045565289  PROA      93              0.0000000000
      1316        85  ILE       HB             -0.4298505417       13.5765510451       -4.6202643179  PROA      93              0.0000000000
      1317        85  ILE       CG2             1.5378953035       13.7686234091       -3.7460182023  PROA      93              0.0000000000
      1318        85  ILE       HG21            2.3881972176       13.1392508314       -3.4109625960  PROA      93              0.0000000000
      1319        85  ILE       HG22            1.1506023231       14.3379738991       -2.8753225847  PROA      93              0.0000000000
      1320        85  ILE       HG23            1.9143895530       14.5092101321       -4.4790986510  PROA      93              0.0000000000
      1321        85  ILE       CG1             0.9217527337       12.3413929023       -5.7690749370  PROA      93              0.0000000000
      1322        85  ILE       HG11            1.2747094404       13.1987094700       -6.3860055184  PROA      93              0.0000000000
      1323        85  ILE       HG12            0.0593485998       11.8978369350       -6.3135620825  PROA      93              0.0000000000
      1324        85  ILE       CD              2.0385918091       11.2903344741       -5.6885107203  PROA      93              0.0000000000
      1325        85  ILE       HD1             2.3575887404       10.9985191341       -6.7125983935  PROA      93              0.0000000000
      1326        85  ILE       HD2             1.6860073478       10.3744371405       -5.1706010925  PROA      93              0.0000000000
      1327        85  ILE       HD3             2.9251725394       11.6870494442       -5.1536148889  PROA      93              0.0000000000
      1328        85  ILE       C              -0.3444052111       12.3213392854       -2.0692096412  PROA      93              0.0000000000
      1329        85  ILE       O               0.5241746194       12.3429476790       -1.1977061934  PROA      93              0.0000000000
      1330        86  HSD       N              -1.6031689888       12.7241808453       -1.7830636457  PROA      94              0.0000000000
      1331        86  HSD       HN             -2.2974078284       12.7065734745       -2.4988967253  PROA      94              0.0000000000
      1332        86  HSD       CA             -2.0016569400       13.1980588578       -0.4558532511  PROA      94              0.0000000000
      1333        86  HSD       HA             -1.4048431606       14.0687174880       -0.2170833568  PROA      94              0.0000000000
      1334        86  HSD       CB             -3.5023046366       13.5961538112       -0.4310484880  PROA      94              0.0000000000
      1335        86  HSD       HB1            -4.1295806531       12.7459983897       -0.7725085647  PROA      94              0.0000000000
      1336        86  HSD       HB2            -3.6462706799       14.4250550098       -1.1592294560  PROA      94              0.0000000000
      1337        86  HSD       ND1            -4.4952802043       13.2534455929        1.9160836869  PROA      94              0.0000000000
      1338        86  HSD       HD1            -4.4862644660       12.2481542450        1.9470740834  PROA      94              0.0000000000
      1339        86  HSD       CG             -4.0114826700       14.0699776929        0.9110460474  PROA      94              0.0000000000
      1340        86  HSD       CE1            -4.9617402018       14.0609190409        2.8982376819  PROA      94              0.0000000000
      1341        86  HSD       HE1            -5.3969206944       13.6755581837        3.8233586177  PROA      94              0.0000000000
      1342        86  HSD       NE2            -4.8256830832       15.3387761663        2.5910857750  PROA      94              0.0000000000
      1343        86  HSD       CD2            -4.2336090424       15.3426010074        1.3351211751  PROA      94              0.0000000000
      1344        86  HSD       HD2            -4.0274920762       16.2770394908        0.8251518524  PROA      94              0.0000000000
      1345        86  HSD       C              -1.7489401613       12.1806702310        0.6512690659  PROA      94              0.0000000000
      1346        86  HSD       O              -1.2111943350       12.4913963564        1.7128798018  PROA      94              0.0000000000
      1347        87  GLN       N              -2.0760451496       10.8986775964        0.3916951997  PROA      95              0.0000000000
      1348        87  GLN       HN             -2.4909125453       10.6569731318       -0.4802141007  PROA      95              0.0000000000
      1349        87  GLN       CA             -1.7669715354        9.8019830999        1.2865628112  PROA      95              0.0000000000
      1350        87  GLN       HA             -2.1447321992       10.0837404986        2.2594611572  PROA      95              0.0000000000
      1351        87  GLN       CB             -2.4608584031        8.4866246866        0.8445923021  PROA      95              0.0000000000
      1352        87  GLN       HB1            -2.0842383076        7.6463110628        1.4748862636  PROA      95              0.0000000000
      1353        87  GLN       HB2            -2.1906040390        8.2637154827       -0.2070686725  PROA      95              0.0000000000
      1354        87  GLN       CG             -4.0053567705        8.4973958834        0.9692372482  PROA      95              0.0000000000
      1355        87  GLN       HG1            -4.4108026141        7.4695989395        0.8886055930  PROA      95              0.0000000000
      1356        87  GLN       HG2            -4.4366949494        9.0989023873        0.1396627422  PROA      95              0.0000000000
      1357        87  GLN       CD             -4.4729731949        9.1442535285        2.2727742411  PROA      95              0.0000000000
      1358        87  GLN       OE1            -4.9657274764       10.2762792235        2.2648748058  PROA      95              0.0000000000
      1359        87  GLN       NE2            -4.2731657652        8.4457677957        3.4115263026  PROA      95              0.0000000000
      1360        87  GLN       HE21           -4.4135900917        8.9212762753        4.2853505665  PROA      95              0.0000000000
      1361        87  GLN       HE22           -3.8593954932        7.5369286458        3.3924715720  PROA      95              0.0000000000
      1362        87  GLN       C              -0.2825917653        9.5984706392        1.5327612941  PROA      95              0.0000000000
      1363        87  GLN       O               0.1255205768        9.3286028805        2.6595490104  PROA      95              0.0000000000
      1364        88  TYR       N               0.5754515305        9.7708870291        0.5063364487  PROA      96              0.0000000000
      1365        88  TYR       HN              0.2346649598        9.9754837989       -0.4079680906  PROA      96              0.0000000000
      1366        88  TYR       CA              2.0141773250        9.8393543811        0.7088354768  PROA      96              0.0000000000
      1367        88  TYR       HA              2.3133539552        8.9342200199        1.2226173469  PROA      96              0.0000000000
      1368        88  TYR       CB              2.7905883172        9.9570943697       -0.6286395711  PROA      96              0.0000000000
      1369        88  TYR       HB1             3.8404264456       10.2924940906       -0.4723962062  PROA      96              0.0000000000
      1370        88  TYR       HB2             2.3072043272       10.6768695395       -1.3187349272  PROA      96              0.0000000000
      1371        88  TYR       CG              2.8601435159        8.6151364289       -1.2778731734  PROA      96              0.0000000000
      1372        88  TYR       CD1             3.8285441376        7.7049190371       -0.8296686931  PROA      96              0.0000000000
      1373        88  TYR       HD1             4.4828049401        7.9787935726       -0.0147678018  PROA      96              0.0000000000
      1374        88  TYR       CE1             3.9710342838        6.4617822007       -1.4498393906  PROA      96              0.0000000000
      1375        88  TYR       HE1             4.7353445330        5.7771702112       -1.1106019507  PROA      96              0.0000000000
      1376        88  TYR       CZ              3.1420942101        6.1246484751       -2.5209802044  PROA      96              0.0000000000
      1377        88  TYR       OH              3.3629823209        4.9152046294       -3.1914798723  PROA      96              0.0000000000
      1378        88  TYR       HH              4.3257913477        4.7590847829       -3.1420532914  PROA      96              0.0000000000
      1379        88  TYR       CD2             2.0237769803        8.2612382984       -2.3490074176  PROA      96              0.0000000000
      1380        88  TYR       HD2             1.2815358784        8.9582497393       -2.7040337264  PROA      96              0.0000000000
      1381        88  TYR       CE2             2.1522349180        7.0066676723       -2.9605737435  PROA      96              0.0000000000
      1382        88  TYR       HE2             1.5131450506        6.7361938980       -3.7881754563  PROA      96              0.0000000000
      1383        88  TYR       C               2.4720639899       10.9670728723        1.6140470054  PROA      96              0.0000000000
      1384        88  TYR       O               3.2543850538       10.7378936215        2.5310895658  PROA      96              0.0000000000
      1385        89  ARG       N               1.9644164686       12.2017578416        1.4180568439  PROA      97              0.0000000000
      1386        89  ARG       HN              1.3194713084       12.3632354050        0.6669894449  PROA      97              0.0000000000
      1387        89  ARG       CA              2.3205996103       13.3460056703        2.2446357280  PROA      97              0.0000000000
      1388        89  ARG       HA              3.3957402620       13.4626836023        2.2101480434  PROA      97              0.0000000000
      1389        89  ARG       CB              1.6392700388       14.6200249864        1.6780305334  PROA      97              0.0000000000
      1390        89  ARG       HB1             0.5464918018       14.6243289945        1.8806284011  PROA      97              0.0000000000
      1391        89  ARG       HB2             1.7509853063       14.5696974500        0.5684540599  PROA      97              0.0000000000
      1392        89  ARG       CG              2.2787768627       15.9586917426        2.1163048431  PROA      97              0.0000000000
      1393        89  ARG       HG1             1.9430213640       16.7440523994        1.4039872886  PROA      97              0.0000000000
      1394        89  ARG       HG2             3.3757024622       15.8589236306        1.9818875807  PROA      97              0.0000000000
      1395        89  ARG       CD              1.9449267445       16.4489663934        3.5416304323  PROA      97              0.0000000000
      1396        89  ARG       HD1             2.3977192784       15.8224171992        4.3339897238  PROA      97              0.0000000000
      1397        89  ARG       HD2             0.8384590500       16.4275418641        3.6782304823  PROA      97              0.0000000000
      1398        89  ARG       NE              2.3932878999       17.8676323283        3.7326628316  PROA      97              0.0000000000
      1399        89  ARG       HE              1.7623104762       18.5499432912        4.1170041190  PROA      97              0.0000000000
      1400        89  ARG       CZ              3.5832264950       18.3806359011        3.4444931752  PROA      97              0.0000000000
      1401        89  ARG       NH1             4.6580223794       17.6743104854        3.2030008810  PROA      97              0.0000000000
      1402        89  ARG       HH11            4.6143119993       16.6952426331        3.4327265044  PROA      97              0.0000000000
      1403        89  ARG       HH12            5.5476722105       18.1317714678        3.2615851180  PROA      97              0.0000000000
      1404        89  ARG       NH2             3.7015282409       19.6876447796        3.4909821466  PROA      97              0.0000000000
      1405        89  ARG       HH21            3.0086526037       20.1711583605        4.0559184894  PROA      97              0.0000000000
      1406        89  ARG       HH22            4.6050822544       20.1038000756        3.3023655215  PROA      97              0.0000000000
      1407        89  ARG       C               1.9257216303       13.1266625111        3.7006723010  PROA      97              0.0000000000
      1408        89  ARG       O               2.7304493081       13.2920912447        4.6198608173  PROA      97              0.0000000000
      1409        90  GLU       N               0.6885452072       12.6580745170        3.9434205279  PROA      98              0.0000000000
      1410        90  GLU       HN              0.0252813968       12.5674032196        3.1935589400  PROA      98              0.0000000000
      1411        90  GLU       CA              0.2280783334       12.2874893335        5.2645176295  PROA      98              0.0000000000
      1412        90  GLU       HA              0.3645789705       13.1461923706        5.9041241666  PROA      98              0.0000000000
      1413        90  GLU       CB             -1.2743637455       11.9137457618        5.2201464460  PROA      98              0.0000000000
      1414        90  GLU       HB1            -1.5425942727       11.3153130902        6.1189102500  PROA      98              0.0000000000
      1415        90  GLU       HB2            -1.4704234256       11.2719133100        4.3332834901  PROA      98              0.0000000000
      1416        90  GLU       CG             -2.2274059671       13.1330090578        5.1848950560  PROA      98              0.0000000000
      1417        90  GLU       HG1            -3.2793164052       12.7902689464        5.2635775127  PROA      98              0.0000000000
      1418        90  GLU       HG2            -2.1099008541       13.6700868011        4.2208507876  PROA      98              0.0000000000
      1419        90  GLU       CD             -1.9546031946       14.0955435273        6.3269260676  PROA      98              0.0000000000
      1420        90  GLU       OE1            -1.8480112392       15.3236107839        6.0707301741  PROA      98              0.0000000000
      1421        90  GLU       OE2            -1.7881128374       13.6203669342        7.4855278645  PROA      98              0.0000000000
      1422        90  GLU       C               1.0030344715       11.1700983659        5.9419952568  PROA      98              0.0000000000
      1423        90  GLU       O               1.3680983168       11.2745009967        7.1127943259  PROA      98              0.0000000000
      1424        91  GLN       N               1.2921805032       10.0739850637        5.2203972187  PROA      99              0.0000000000
      1425        91  GLN       HN              0.9607433974        9.9929321690        4.2771963278  PROA      99              0.0000000000
      1426        91  GLN       CA              2.0756189312        8.9642227797        5.7267218206  PROA      99              0.0000000000
      1427        91  GLN       HA              1.6856804380        8.7304702107        6.7091442956  PROA      99              0.0000000000
      1428        91  GLN       CB              1.8784575335        7.6774792251        4.8845350341  PROA      99              0.0000000000
      1429        91  GLN       HB1             2.7257031477        6.9717914335        5.0472648645  PROA      99              0.0000000000
      1430        91  GLN       HB2             1.9081610391        7.9650308902        3.8108523464  PROA      99              0.0000000000
      1431        91  GLN       CG              0.5685160224        6.8732825372        5.1685809722  PROA      99              0.0000000000
      1432        91  GLN       HG1             0.8129746240        6.0948170792        5.9260921741  PROA      99              0.0000000000
      1433        91  GLN       HG2             0.2430483294        6.3417413251        4.2505420406  PROA      99              0.0000000000
      1434        91  GLN       CD             -0.6311665604        7.6383951562        5.7540655471  PROA      99              0.0000000000
      1435        91  GLN       OE1            -0.9606281169        7.5099162685        6.9371313898  PROA      99              0.0000000000
      1436        91  GLN       NE2            -1.3371640304        8.4227529100        4.9154472079  PROA      99              0.0000000000
      1437        91  GLN       HE21           -0.9788041663        8.5875751659        3.9962168998  PROA      99              0.0000000000
      1438        91  GLN       HE22           -2.1665122747        8.8707439512        5.2603120426  PROA      99              0.0000000000
      1439        91  GLN       C               3.5384729018        9.2952202840        5.9938095274  PROA      99              0.0000000000
      1440        91  GLN       O               4.0850600400        8.9070047464        7.0258897909  PROA      99              0.0000000000
      1441        92  ILE       N               4.1957036726       10.0764246214        5.1064752296  PROA      100             0.0000000000
      1442        92  ILE       HN              3.7610394812       10.3435421938        4.2393842193  PROA      100             0.0000000000
      1443        92  ILE       CA              5.5295967495       10.6260761014        5.3384821812  PROA      100             0.0000000000
      1444        92  ILE       HA              6.1969437447        9.8039223247        5.5562693517  PROA      100             0.0000000000
      1445        92  ILE       CB              6.0686588704       11.3678232637        4.1069114407  PROA      100             0.0000000000
      1446        92  ILE       HB              5.2746323733       12.0586085170        3.7360710342  PROA      100             0.0000000000
      1447        92  ILE       CG2             7.3208594172       12.2161018264        4.4423189599  PROA      100             0.0000000000
      1448        92  ILE       HG21            7.7300916739       12.6822841619        3.5220310359  PROA      100             0.0000000000
      1449        92  ILE       HG22            8.1138694373       11.5801919335        4.8887524111  PROA      100             0.0000000000
      1450        92  ILE       HG23            7.0910302760       13.0472729433        5.1409214681  PROA      100             0.0000000000
      1451        92  ILE       CG1             6.3843984592       10.3544725434        2.9792695777  PROA      100             0.0000000000
      1452        92  ILE       HG11            5.5561105930        9.6165420287        2.9098980349  PROA      100             0.0000000000
      1453        92  ILE       HG12            7.3083292282        9.7970846472        3.2501326538  PROA      100             0.0000000000
      1454        92  ILE       CD              6.5513963854       10.9998644399        1.5985606800  PROA      100             0.0000000000
      1455        92  ILE       HD1             7.3898529543       11.7270146246        1.5969324480  PROA      100             0.0000000000
      1456        92  ILE       HD2             5.6238168577       11.5384399608        1.3079861297  PROA      100             0.0000000000
      1457        92  ILE       HD3             6.7641626018       10.2231058766        0.8355370055  PROA      100             0.0000000000
      1458        92  ILE       C               5.5534782759       11.5186422976        6.5647255827  PROA      100             0.0000000000
      1459        92  ILE       O               6.4054709136       11.3753192653        7.4374355932  PROA      100             0.0000000000
      1460        93  LYS       N               4.5478802286       12.4086277616        6.7103700251  PROA      101             0.0000000000
      1461        93  LYS       HN              3.8535173075       12.5069764608        5.9947798061  PROA      101             0.0000000000
      1462        93  LYS       CA              4.3825613600       13.2426760075        7.8823174907  PROA      101             0.0000000000
      1463        93  LYS       HA              5.2956290334       13.8080997266        8.0115582361  PROA      101             0.0000000000
      1464        93  LYS       CB              3.2269997241       14.2494558841        7.6781741740  PROA      101             0.0000000000
      1465        93  LYS       HB1             2.3213489163       13.6755723527        7.3864979099  PROA      101             0.0000000000
      1466        93  LYS       HB2             3.4970022865       14.9067318003        6.8205427961  PROA      101             0.0000000000
      1467        93  LYS       CG              2.9017361491       15.1331756026        8.8967288722  PROA      101             0.0000000000
      1468        93  LYS       HG1             3.8438255465       15.6049564521        9.2603680095  PROA      101             0.0000000000
      1469        93  LYS       HG2             2.5025825290       14.5167063870        9.7321615929  PROA      101             0.0000000000
      1470        93  LYS       CD              1.8963745196       16.2524207033        8.5666938144  PROA      101             0.0000000000
      1471        93  LYS       HD1             2.3572312536       16.8766717302        7.7697044776  PROA      101             0.0000000000
      1472        93  LYS       HD2             1.7587917458       16.8947323819        9.4651771593  PROA      101             0.0000000000
      1473        93  LYS       CE              0.5353509915       15.7401955779        8.0785615161  PROA      101             0.0000000000
      1474        93  LYS       HE1             0.0074851969       15.1932891466        8.8879285762  PROA      101             0.0000000000
      1475        93  LYS       HE2             0.6700846808       15.0587287943        7.2107867399  PROA      101             0.0000000000
      1476        93  LYS       NZ             -0.3394978343       16.8341511717        7.6216593767  PROA      101             0.0000000000
      1477        93  LYS       HZ1            -1.0396644255       16.4014545966        6.9504208341  PROA      101             0.0000000000
      1478        93  LYS       HZ2             0.2360633800       17.5726240347        7.1162323872  PROA      101             0.0000000000
      1479        93  LYS       HZ3            -0.8366619504       17.2897960609        8.3999030341  PROA      101             0.0000000000
      1480        93  LYS       C               4.1970431105       12.4451491638        9.1613295386  PROA      101             0.0000000000
      1481        93  LYS       O               4.7607765338       12.7615204231       10.1980704107  PROA      101             0.0000000000
      1482        94  ARG       N               3.4498245325       11.3314641463        9.1242601008  PROA      102             0.0000000000
      1483        94  ARG       HN              2.9930067241       11.0700564710        8.2735987801  PROA      102             0.0000000000
      1484        94  ARG       CA              3.1262892433       10.5598989523       10.3091418623  PROA      102             0.0000000000
      1485        94  ARG       HA              2.8468295593       11.2730874250       11.0646913499  PROA      102             0.0000000000
      1486        94  ARG       CB              1.9140292746        9.6467179576        9.9924716772  PROA      102             0.0000000000
      1487        94  ARG       HB1             2.2117018178        8.8991670696        9.2265183861  PROA      102             0.0000000000
      1488        94  ARG       HB2             1.1372762177       10.2834571678        9.5145591177  PROA      102             0.0000000000
      1489        94  ARG       CG              1.2426998239        8.9158968256       11.1796463536  PROA      102             0.0000000000
      1490        94  ARG       HG1             1.8675815561        8.0406163749       11.4681064481  PROA      102             0.0000000000
      1491        94  ARG       HG2             0.2694804880        8.5204376667       10.8146141659  PROA      102             0.0000000000
      1492        94  ARG       CD              0.9695001979        9.7331478176       12.4544173586  PROA      102             0.0000000000
      1493        94  ARG       HD1             1.9274204633        9.8272912416       13.0182983093  PROA      102             0.0000000000
      1494        94  ARG       HD2             0.2231627560        9.2160398885       13.0990539271  PROA      102             0.0000000000
      1495        94  ARG       NE              0.4301315688       11.0765845416       12.0579513610  PROA      102             0.0000000000
      1496        94  ARG       HE             -0.0015951629       11.1692051043       11.1624962795  PROA      102             0.0000000000
      1497        94  ARG       CZ              0.9466047849       12.2096404092       12.5229295434  PROA      102             0.0000000000
      1498        94  ARG       NH1             1.5927382343       12.2716483652       13.6634275368  PROA      102             0.0000000000
      1499        94  ARG       HH11            1.7148517569       11.4583947629       14.1989650833  PROA      102             0.0000000000
      1500        94  ARG       HH12            2.2478726600       13.0468636078       13.8229959890  PROA      102             0.0000000000
      1501        94  ARG       NH2             0.9375460290       13.2735280110       11.7562826022  PROA      102             0.0000000000
      1502        94  ARG       HH21            0.6278743996       13.1561152958       10.8075051071  PROA      102             0.0000000000
      1503        94  ARG       HH22            1.6877551520       13.9321013697       11.9832755006  PROA      102             0.0000000000
      1504        94  ARG       C               4.3014420919        9.7985446321       10.9230589204  PROA      102             0.0000000000
      1505        94  ARG       O               4.2229741707        9.3142897842       12.0509755277  PROA      102             0.0000000000
      1506        95  VAL       N               5.4505981736        9.7207555359       10.2221866082  PROA      103             0.0000000000
      1507        95  VAL       HN              5.4922594058       10.0613855219        9.2836520706  PROA      103             0.0000000000
      1508        95  VAL       CA              6.6935701037        9.2384373924       10.8077963929  PROA      103             0.0000000000
      1509        95  VAL       HA              6.5141302864        8.9079553480       11.8204548746  PROA      103             0.0000000000
      1510        95  VAL       CB              7.2612172886        8.0305599005       10.0560492888  PROA      103             0.0000000000
      1511        95  VAL       HB              8.1899592579        7.6894937732       10.5676697165  PROA      103             0.0000000000
      1512        95  VAL       CG1             6.2462516422        6.8705120224       10.1177237348  PROA      103             0.0000000000
      1513        95  VAL       HG11            6.6827177715        5.9498277259        9.6763108981  PROA      103             0.0000000000
      1514        95  VAL       HG12            5.3315075692        7.1260643745        9.5447012844  PROA      103             0.0000000000
      1515        95  VAL       HG13            5.9492105776        6.6559520415       11.1645564065  PROA      103             0.0000000000
      1516        95  VAL       CG2             7.6070190204        8.3574978639        8.5924619509  PROA      103             0.0000000000
      1517        95  VAL       HG21            8.4107050857        9.1165695625        8.5268524721  PROA      103             0.0000000000
      1518        95  VAL       HG22            6.7168094356        8.7248332518        8.0391777955  PROA      103             0.0000000000
      1519        95  VAL       HG23            7.9687372144        7.4371949160        8.0885790353  PROA      103             0.0000000000
      1520        95  VAL       C               7.7306310661       10.3590627907       10.9371998828  PROA      103             0.0000000000
      1521        95  VAL       O               8.9043659282       10.1005313468       11.2156706850  PROA      103             0.0000000000
      1522        96  LYS       N               7.3236401012       11.6391426134       10.7613354473  PROA      104             0.0000000000
      1523        96  LYS       HN              6.3597986076       11.8323272431       10.5687550297  PROA      104             0.0000000000
      1524        96  LYS       CA              8.2399577072       12.7744718250       10.7211646612  PROA      104             0.0000000000
      1525        96  LYS       HA              9.1830975817       12.5047015119       11.1742764106  PROA      104             0.0000000000
      1526        96  LYS       CB              8.4549645420       13.1831268719        9.2338424071  PROA      104             0.0000000000
      1527        96  LYS       HB1             8.9755497253       14.1659792503        9.1617793934  PROA      104             0.0000000000
      1528        96  LYS       HB2             7.4574187697       13.3029840324        8.7557709576  PROA      104             0.0000000000
      1529        96  LYS       CG              9.2810595162       12.1839878343        8.4066550717  PROA      104             0.0000000000
      1530        96  LYS       HG1             9.2027329125       12.4725895148        7.3333054651  PROA      104             0.0000000000
      1531        96  LYS       HG2             8.8509902184       11.1673959847        8.4956442210  PROA      104             0.0000000000
      1532        96  LYS       CD             10.7548919371       12.1856829212        8.8302715862  PROA      104             0.0000000000
      1533        96  LYS       HD1            10.8305445450       11.8947591834        9.8996531860  PROA      104             0.0000000000
      1534        96  LYS       HD2            11.0977179930       13.2390568224        8.7396414147  PROA      104             0.0000000000
      1535        96  LYS       CE             11.6486865710       11.2738227965        7.9883581359  PROA      104             0.0000000000
      1536        96  LYS       HE1            11.4726621914       11.4659887155        6.9063627215  PROA      104             0.0000000000
      1537        96  LYS       HE2            11.4309675626       10.2097981168        8.2108263216  PROA      104             0.0000000000
      1538        96  LYS       NZ             13.0755068998       11.5277819610        8.2644194976  PROA      104             0.0000000000
      1539        96  LYS       HZ1            13.2134300989       12.5270599937        8.5644000949  PROA      104             0.0000000000
      1540        96  LYS       HZ2            13.6142297696       11.3394345292        7.3834714729  PROA      104             0.0000000000
      1541        96  LYS       HZ3            13.4450200378       10.9182543319        9.0237485823  PROA      104             0.0000000000
      1542        96  LYS       C               7.8054558366       14.0524137985       11.4416796865  PROA      104             0.0000000000
      1543        96  LYS       O               8.6643483650       14.7872737405       11.9262010738  PROA      104             0.0000000000
      1544        97  ASP       N               6.4878151155       14.3515621131       11.4921010937  PROA      105             0.0000000000
      1545        97  ASP       HN              5.8239795986       13.6848627458       11.1394698712  PROA      105             0.0000000000
      1546        97  ASP       CA              5.8266440111       15.5603907913       11.9735283399  PROA      105             0.0000000000
      1547        97  ASP       HA              4.9814023437       15.6537310770       11.3075400128  PROA      105             0.0000000000
      1548        97  ASP       CB              5.2262063802       15.3849380300       13.3955996661  PROA      105             0.0000000000
      1549        97  ASP       HB1             4.9345669904       16.3632679645       13.8319750755  PROA      105             0.0000000000
      1550        97  ASP       HB2             5.9620768609       14.9026000796       14.0681386114  PROA      105             0.0000000000
      1551        97  ASP       CG              3.9574001628       14.5521415369       13.3473870843  PROA      105             0.0000000000
      1552        97  ASP       OD1             3.1901800659       14.6393822170       12.3506248793  PROA      105             0.0000000000
      1553        97  ASP       OD2             3.6426694525       13.8746563642       14.3569527466  PROA      105             0.0000000000
      1554        97  ASP       C               6.5036031030       16.9045625295       11.6989452765  PROA      105             0.0000000000
      1555        97  ASP       O               6.5109928591       17.8353970510       12.5012159406  PROA      105             0.0000000000
      1556        98  SER       N               7.0351269397       17.0561420916       10.4745807041  PROA      106             0.0000000000
      1557        98  SER       HN              7.1056209813       16.2727609478        9.8664791781  PROA      106             0.0000000000
      1558        98  SER       CA              7.5203765941       18.3178352215        9.9586942792  PROA      106             0.0000000000
      1559        98  SER       HA              7.1114426674       19.1291151504       10.5452091058  PROA      106             0.0000000000
      1560        98  SER       CB              9.0751713229       18.4294297780        9.9729726122  PROA      106             0.0000000000
      1561        98  SER       HB1             9.3992469024       18.3680532889       11.0377471110  PROA      106             0.0000000000
      1562        98  SER       HB2             9.4002770031       19.4171721924        9.5771387929  PROA      106             0.0000000000
      1563        98  SER       OG              9.7277207256       17.3793336559        9.2504873078  PROA      106             0.0000000000
      1564        98  SER       HG1             9.5717408866       17.5413091039        8.3015322200  PROA      106             0.0000000000
      1565        98  SER       C               6.9964329682       18.4738402279        8.5494502290  PROA      106             0.0000000000
      1566        98  SER       O               7.1844085661       17.5933881077        7.7133635433  PROA      106             0.0000000000
      1567        99  GLU       N               6.3007663615       19.5890445524        8.2432217459  PROA      107             0.0000000000
      1568        99  GLU       HN              6.0578909192       20.2511279025        8.9443700071  PROA      107             0.0000000000
      1569        99  GLU       CA              5.8661119978       19.8926791577        6.8886522609  PROA      107             0.0000000000
      1570        99  GLU       HA              5.7921304868       18.9735328837        6.3208560094  PROA      107             0.0000000000
      1571        99  GLU       CB              4.4593865795       20.5489313525        6.8455454319  PROA      107             0.0000000000
      1572        99  GLU       HB1             4.2788476659       20.9080975915        5.8078817468  PROA      107             0.0000000000
      1573        99  GLU       HB2             4.4135689123       21.4415023777        7.5043075714  PROA      107             0.0000000000
      1574        99  GLU       CG              3.3362562928       19.5455676961        7.2448461049  PROA      107             0.0000000000
      1575        99  GLU       HG1             3.0632178192       19.6830838432        8.3099758387  PROA      107             0.0000000000
      1576        99  GLU       HG2             3.7322210374       18.5141701098        7.1237504029  PROA      107             0.0000000000
      1577        99  GLU       CD              2.0498114681       19.5888638971        6.4145848251  PROA      107             0.0000000000
      1578        99  GLU       OE1             1.1606357110       18.7420291636        6.6932322395  PROA      107             0.0000000000
      1579        99  GLU       OE2             1.9515728993       20.3733081314        5.4406153689  PROA      107             0.0000000000
      1580        99  GLU       C               6.8991281769       20.7347897350        6.1622293473  PROA      107             0.0000000000
      1581        99  GLU       O               7.9356554192       20.2068546838        5.7438029820  PROA      107             0.0000000000
      1582       100  VAL       N               8.0117334830       19.4917980130        6.1434377246  PROA      109             0.0000000000
      1583       100  VAL       HN              7.5985270356       18.7873080901        6.6979896451  PROA      109             0.0000000000
      1584       100  VAL       CA              9.6083012522       18.6979679838        5.5942249431  PROA      109             0.0000000000
      1585       100  VAL       HA             10.2920024070       19.0656469149        6.3433901188  PROA      109             0.0000000000
      1586       100  VAL       CB              9.7050313829       17.0045444471        5.6374379282  PROA      109             0.0000000000
      1587       100  VAL       HB              8.9674919944       16.6421058745        4.9024138541  PROA      109             0.0000000000
      1588       100  VAL       CG1            11.0090981361       16.2357876329        5.1624118530  PROA      109             0.0000000000
      1589       100  VAL       HG11           11.0279705705       15.1679042504        5.4548880613  PROA      109             0.0000000000
      1590       100  VAL       HG12           11.9170086874       16.6781574409        5.6181189744  PROA      109             0.0000000000
      1591       100  VAL       HG13           11.0934515427       16.1501038563        4.0592179326  PROA      109             0.0000000000
      1592       100  VAL       CG2             9.5733109757       16.0861776007        6.8672147020  PROA      109             0.0000000000
      1593       100  VAL       HG21            9.4248814821       15.0373681727        6.5174735260  PROA      109             0.0000000000
      1594       100  VAL       HG22            8.7179526904       16.1815657196        7.5195021097  PROA      109             0.0000000000
      1595       100  VAL       HG23           10.5137186155       16.0785154874        7.4603840185  PROA      109             0.0000000000
      1596       100  VAL       C              10.6987733618       18.5368881177        4.1257233597  PROA      109             0.0000000000
      1597       100  VAL       O               9.9190326844       18.4903594167        3.1951212370  PROA      109             0.0000000000
      1598       101  PRO       N              12.2009393681       18.2995539935        3.4715653863  PROA      110             0.0000000000
      1599       101  PRO       CD             13.4781810785       18.4343699236        4.1745269581  PROA      110             0.0000000000
      1600       101  PRO       HD1            13.8033090895       17.4358897476        4.5396093208  PROA      110             0.0000000000
      1601       101  PRO       HD2            13.4017715603       19.1524730810        5.0215083273  PROA      110             0.0000000000
      1602       101  PRO       CA             12.3641367577       18.4824579345        2.0249528684  PROA      110             0.0000000000
      1603       101  PRO       HA             12.0480665072       19.4935589692        1.8047861893  PROA      110             0.0000000000
      1604       101  PRO       CB             13.8751857033       18.3053876649        1.8374460207  PROA      110             0.0000000000
      1605       101  PRO       HB1            14.2526701035       18.7896805768        0.9172250771  PROA      110             0.0000000000
      1606       101  PRO       HB2            14.1475454715       17.2261302624        1.8231256253  PROA      110             0.0000000000
      1607       101  PRO       CG             14.4420773376       18.9380368673        3.1082768551  PROA      110             0.0000000000
      1608       101  PRO       HG1            15.4914683427       18.6548243371        3.3159499280  PROA      110             0.0000000000
      1609       101  PRO       HG2            14.3672866171       20.0473099717        3.0369258516  PROA      110             0.0000000000
      1610       101  PRO       C              11.5484258454       17.5801859037        1.1019020716  PROA      110             0.0000000000
      1611       101  PRO       O              11.6705619303       16.3558475246        1.1680459827  PROA      110             0.0000000000
      1612       102  MET       N              10.7151629349       18.1552767861        0.2175910178  PROA      111             0.0000000000
      1613       102  MET       HN             10.6126424442       19.1563946173        0.1965372180  PROA      111             0.0000000000
      1614       102  MET       CA              9.8481097910       17.4002705149       -0.6642718384  PROA      111             0.0000000000
      1615       102  MET       HA             10.3339026181       16.4641404137       -0.8946955659  PROA      111             0.0000000000
      1616       102  MET       CB              8.4633177348       17.0915627329       -0.0234685998  PROA      111             0.0000000000
      1617       102  MET       HB1             7.7973366525       16.6465311826       -0.7943261196  PROA      111             0.0000000000
      1618       102  MET       HB2             8.0045683699       18.0442639043        0.3245425850  PROA      111             0.0000000000
      1619       102  MET       CG              8.5577879269       16.1115822080        1.1644590066  PROA      111             0.0000000000
      1620       102  MET       HG1             9.1572354439       16.5857133147        1.9647231343  PROA      111             0.0000000000
      1621       102  MET       HG2             9.1448431244       15.2365751325        0.8345506430  PROA      111             0.0000000000
      1622       102  MET       SD              6.9964223336       15.5683057831        1.9081266278  PROA      111             0.0000000000
      1623       102  MET       CE              6.2893814121       14.6488940637        0.5208557263  PROA      111             0.0000000000
      1624       102  MET       HE1             6.0558609710       15.3249552355       -0.3281500915  PROA      111             0.0000000000
      1625       102  MET       HE2             5.3462827778       14.1474242721        0.8254616710  PROA      111             0.0000000000
      1626       102  MET       HE3             6.9928519302       13.8677806798        0.1646809709  PROA      111             0.0000000000
      1627       102  MET       C               9.6568615796       18.1062195661       -1.9961615064  PROA      111             0.0000000000
      1628       102  MET       O               9.5750220340       19.3307222600       -2.0708679918  PROA      111             0.0000000000
      1629       103  VAL       N               9.5977339448       17.3341516145       -3.0983468357  PROA      112             0.0000000000
      1630       103  VAL       HN              9.7062127073       16.3414454339       -3.0194646335  PROA      112             0.0000000000
      1631       103  VAL       CA              9.4188715905       17.8642596335       -4.4440553426  PROA      112             0.0000000000
      1632       103  VAL       HA              9.0332234742       18.8748224288       -4.3942001610  PROA      112             0.0000000000
      1633       103  VAL       CB             10.7332073203       17.8814650794       -5.2318963630  PROA      112             0.0000000000
      1634       103  VAL       HB             11.2153364397       16.8802398562       -5.1578755270  PROA      112             0.0000000000
      1635       103  VAL       CG1            10.5205865108       18.2262146350       -6.7217173245  PROA      112             0.0000000000
      1636       103  VAL       HG11            9.9708645270       19.1866400031       -6.8227931113  PROA      112             0.0000000000
      1637       103  VAL       HG12            9.9509497724       17.4352274610       -7.2528334104  PROA      112             0.0000000000
      1638       103  VAL       HG13           11.5020643512       18.3303978061       -7.2305956062  PROA      112             0.0000000000
      1639       103  VAL       CG2            11.6821157351       18.9140713102       -4.5969111640  PROA      112             0.0000000000
      1640       103  VAL       HG21           11.1998482447       19.9137653823       -4.5524666232  PROA      112             0.0000000000
      1641       103  VAL       HG22           12.6096149259       18.9987341685       -5.1955153180  PROA      112             0.0000000000
      1642       103  VAL       HG23           11.9634192005       18.6210307809       -3.5642428150  PROA      112             0.0000000000
      1643       103  VAL       C               8.3677419575       17.0362299204       -5.1651286363  PROA      112             0.0000000000
      1644       103  VAL       O               8.3897070724       15.8046260304       -5.1160055051  PROA      112             0.0000000000
      1645       104  LEU       N               7.4008570296       17.6891414695       -5.8475994531  PROA      113             0.0000000000
      1646       104  LEU       HN              7.3938107487       18.6949766535       -5.8972487568  PROA      113             0.0000000000
      1647       104  LEU       CA              6.3735015798       17.0125541623       -6.6192053259  PROA      113             0.0000000000
      1648       104  LEU       HA              6.2422306382       16.0155607456       -6.2245869668  PROA      113             0.0000000000
      1649       104  LEU       CB              5.0160092943       17.7622511700       -6.5314923377  PROA      113             0.0000000000
      1650       104  LEU       HB1             5.1249133010       18.7624357734       -7.0069427592  PROA      113             0.0000000000
      1651       104  LEU       HB2             4.7843851109       17.9399838942       -5.4583492071  PROA      113             0.0000000000
      1652       104  LEU       CG              3.8179782964       17.0186157701       -7.1691530631  PROA      113             0.0000000000
      1653       104  LEU       HG              4.0848465943       16.7410847587       -8.2152762630  PROA      113             0.0000000000
      1654       104  LEU       CD1             3.4787023365       15.7371634434       -6.3980765184  PROA      113             0.0000000000
      1655       104  LEU       HD11            3.2933896757       15.9804288216       -5.3305622191  PROA      113             0.0000000000
      1656       104  LEU       HD12            4.3050707585       15.0024153921       -6.4573698575  PROA      113             0.0000000000
      1657       104  LEU       HD13            2.5637221574       15.2659391996       -6.8150421577  PROA      113             0.0000000000
      1658       104  LEU       CD2             2.5672932786       17.9050950023       -7.2445954136  PROA      113             0.0000000000
      1659       104  LEU       HD21            2.7765275289       18.8327735712       -7.8193382485  PROA      113             0.0000000000
      1660       104  LEU       HD22            2.2274163732       18.1904111481       -6.2265478852  PROA      113             0.0000000000
      1661       104  LEU       HD23            1.7345367983       17.3688286218       -7.7467793303  PROA      113             0.0000000000
      1662       104  LEU       C               6.7915621061       16.8737987348       -8.0788128540  PROA      113             0.0000000000
      1663       104  LEU       O               7.2255213706       17.8284894069       -8.7207431618  PROA      113             0.0000000000
      1664       105  VAL       N               6.6721549053       15.6616631850       -8.6466984345  PROA      114             0.0000000000
      1665       105  VAL       HN              6.3434026405       14.8764162929       -8.1097217272  PROA      114             0.0000000000
      1666       105  VAL       CA              7.0782531433       15.3543727551      -10.0042539504  PROA      114             0.0000000000
      1667       105  VAL       HA              7.4411900456       16.2467338331      -10.4889968690  PROA      114             0.0000000000
      1668       105  VAL       CB              8.2033051499       14.3235662328      -10.0369515791  PROA      114             0.0000000000
      1669       105  VAL       HB              7.8913892733       13.4146077859       -9.4744137072  PROA      114             0.0000000000
      1670       105  VAL       CG1             8.5596928560       13.9254335332      -11.4825275928  PROA      114             0.0000000000
      1671       105  VAL       HG11            7.7344416327       13.3734995546      -11.9767340081  PROA      114             0.0000000000
      1672       105  VAL       HG12            9.4567381969       13.2716745698      -11.4954378737  PROA      114             0.0000000000
      1673       105  VAL       HG13            8.7834517078       14.8291239903      -12.0874674960  PROA      114             0.0000000000
      1674       105  VAL       CG2             9.4388103822       14.9249885710       -9.3456718599  PROA      114             0.0000000000
      1675       105  VAL       HG21            9.2412358631       15.1186795124       -8.2700041939  PROA      114             0.0000000000
      1676       105  VAL       HG22            9.7273585305       15.8816586723       -9.8295387313  PROA      114             0.0000000000
      1677       105  VAL       HG23           10.2920890825       14.2189344763       -9.4212304745  PROA      114             0.0000000000
      1678       105  VAL       C               5.8928178596       14.8546574159      -10.8108148255  PROA      114             0.0000000000
      1679       105  VAL       O               5.3047612428       13.8121591722      -10.5247977599  PROA      114             0.0000000000
      1680       106  GLY       N               5.5233335536       15.5955196532      -11.8736724561  PROA      115             0.0000000000
      1681       106  GLY       HN              6.0519625453       16.4278353448      -12.0806982153  PROA      115             0.0000000000
      1682       106  GLY       CA              4.5286341970       15.1848729230      -12.8567496594  PROA      115             0.0000000000
      1683       106  GLY       HA1             4.0575825104       16.0771190812      -13.2406237818  PROA      115             0.0000000000
      1684       106  GLY       HA2             3.8270263638       14.4872447924      -12.4189108203  PROA      115             0.0000000000
      1685       106  GLY       C               5.2072015014       14.5128466267      -14.0098622061  PROA      115             0.0000000000
      1686       106  GLY       O               5.6693088889       15.1673124056      -14.9393127970  PROA      115             0.0000000000
      1687       107  ASN       N               5.3124603289       13.1771797497      -13.9842937940  PROA      116             0.0000000000
      1688       107  ASN       HN              4.8786756254       12.6450352512      -13.2491306727  PROA      116             0.0000000000
      1689       107  ASN       CA              6.0655238992       12.4384002837      -14.9732094672  PROA      116             0.0000000000
      1690       107  ASN       HA              6.8298899397       13.0961971907      -15.3634425952  PROA      116             0.0000000000
      1691       107  ASN       CB              6.7709093034       11.2187361152      -14.3083172861  PROA      116             0.0000000000
      1692       107  ASN       HB1             6.0161805913       10.4745794712      -13.9815708593  PROA      116             0.0000000000
      1693       107  ASN       HB2             7.3094733887       11.5853809267      -13.4090924388  PROA      116             0.0000000000
      1694       107  ASN       CG              7.8174393599       10.5867479393      -15.2260625647  PROA      116             0.0000000000
      1695       107  ASN       OD1             8.5414923850       11.2916568619      -15.9385543723  PROA      116             0.0000000000
      1696       107  ASN       ND2             7.8450141160        9.2392316158      -15.2827443151  PROA      116             0.0000000000
      1697       107  ASN       HD21            8.4437622453        8.7981199052      -15.9499681308  PROA      116             0.0000000000
      1698       107  ASN       HD22            7.1707771228        8.7079303059      -14.7634218180  PROA      116             0.0000000000
      1699       107  ASN       C               5.2020807076       12.0265661216      -16.1658753160  PROA      116             0.0000000000
      1700       107  ASN       O               3.9743334063       12.0119559850      -16.1101561561  PROA      116             0.0000000000
      1701       108  LYS       N               5.8693679262       11.6877599912      -17.2849006031  PROA      117             0.0000000000
      1702       108  LYS       HN              6.8650906595       11.7802507449      -17.2590875633  PROA      117             0.0000000000
      1703       108  LYS       CA              5.3154991490       11.1021641291      -18.4901414528  PROA      117             0.0000000000
      1704       108  LYS       HA              6.1533066515       10.6438532598      -18.9881604579  PROA      117             0.0000000000
      1705       108  LYS       CB              4.2518961344        9.9984709297      -18.2800525892  PROA      117             0.0000000000
      1706       108  LYS       HB1             4.0713964211        9.5347741040      -19.2774531896  PROA      117             0.0000000000
      1707       108  LYS       HB2             3.2862462524       10.4368439490      -17.9423911277  PROA      117             0.0000000000
      1708       108  LYS       CG              4.6562006123        8.8723434106      -17.3232470873  PROA      117             0.0000000000
      1709       108  LYS       HG1             4.4833341365        9.1950860537      -16.2712759772  PROA      117             0.0000000000
      1710       108  LYS       HG2             5.7378007111        8.6468419401      -17.4247372172  PROA      117             0.0000000000
      1711       108  LYS       CD              3.8368459268        7.6171424196      -17.6394973187  PROA      117             0.0000000000
      1712       108  LYS       HD1             4.0770189491        7.3208912368      -18.6825831976  PROA      117             0.0000000000
      1713       108  LYS       HD2             2.7581016399        7.8931000927      -17.6085998923  PROA      117             0.0000000000
      1714       108  LYS       CE              4.1015877743        6.4511673549      -16.6924967415  PROA      117             0.0000000000
      1715       108  LYS       HE1             3.8354969335        6.7556391632      -15.6596217540  PROA      117             0.0000000000
      1716       108  LYS       HE2             5.1654683239        6.1370594662      -16.7172847112  PROA      117             0.0000000000
      1717       108  LYS       NZ              3.2564862064        5.3002459610      -17.0461879039  PROA      117             0.0000000000
      1718       108  LYS       HZ1             3.4029229289        4.9999425280      -18.0362010853  PROA      117             0.0000000000
      1719       108  LYS       HZ2             2.2502725758        5.5735415042      -16.9096811441  PROA      117             0.0000000000
      1720       108  LYS       HZ3             3.4672817128        4.5107961357      -16.3928929258  PROA      117             0.0000000000
      1721       108  LYS       C               4.8000428497       12.1302221529      -19.4697488260  PROA      117             0.0000000000
      1722       108  LYS       O               3.9529301269       11.8494055565      -20.3167443454  PROA      117             0.0000000000
      1723       109  CYS       N               5.3324491864       13.3607287400      -19.4129619898  PROA      118             0.0000000000
      1724       109  CYS       HN              6.0228910142       13.5774677870      -18.7183849290  PROA      118             0.0000000000
      1725       109  CYS       CA              4.8351669721       14.4821050274      -20.1879072479  PROA      118             0.0000000000
      1726       109  CYS       HA              3.7616432420       14.5109892358      -20.0623736758  PROA      118             0.0000000000
      1727       109  CYS       CB              5.3915613728       15.8076012336      -19.6182689033  PROA      118             0.0000000000
      1728       109  CYS       HB1             5.0494872048       16.6583753260      -20.2465667106  PROA      118             0.0000000000
      1729       109  CYS       HB2             6.4993988877       15.7802472539      -19.6457650272  PROA      118             0.0000000000
      1730       109  CYS       SG              4.8320111363       16.1056046812      -17.9108679682  PROA      118             0.0000000000
      1731       109  CYS       HG1             5.6670851472       15.2647697595      -17.3065500881  PROA      118             0.0000000000
      1732       109  CYS       C               5.0525431846       14.3906248398      -21.6988565313  PROA      118             0.0000000000
      1733       109  CYS       O               4.6037895342       15.2523700946      -22.4540253291  PROA      118             0.0000000000
      1734       110  ASP       N               5.6971083531       13.3181312955      -22.1965568265  PROA      119             0.0000000000
      1735       110  ASP       HN              6.0615746587       12.6139852977      -21.5842379753  PROA      119             0.0000000000
      1736       110  ASP       CA              5.8074829440       12.9882418244      -23.6005338621  PROA      119             0.0000000000
      1737       110  ASP       HA              5.9831162509       13.8984190844      -24.1593869058  PROA      119             0.0000000000
      1738       110  ASP       CB              7.0187883171       12.0271687761      -23.7955406291  PROA      119             0.0000000000
      1739       110  ASP       HB1             7.9379138542       12.5329775965      -23.4309076662  PROA      119             0.0000000000
      1740       110  ASP       HB2             7.1591990254       11.8067944381      -24.8740230018  PROA      119             0.0000000000
      1741       110  ASP       CG              6.8665243896       10.7230134473      -23.0362624790  PROA      119             0.0000000000
      1742       110  ASP       OD1             6.6526438749        9.6637601983      -23.6866958758  PROA      119             0.0000000000
      1743       110  ASP       OD2             6.9330109438       10.7460408522      -21.7795901078  PROA      119             0.0000000000
      1744       110  ASP       C               4.5345103719       12.3409578837      -24.1677157561  PROA      119             0.0000000000
      1745       110  ASP       O               4.3583122662       12.2496152493      -25.3847665252  PROA      119             0.0000000000
      1746       111  LEU       N               3.6327159324       11.8204559864      -23.3103471641  PROA      120             0.0000000000
      1747       111  LEU       HN              3.7901011310       11.8726679472      -22.3198683367  PROA      120             0.0000000000
      1748       111  LEU       CA              2.4309678351       11.1101299174      -23.7230590258  PROA      120             0.0000000000
      1749       111  LEU       HA              2.7894533128       10.3354737111      -24.3792482960  PROA      120             0.0000000000
      1750       111  LEU       CB              1.7406384531       10.4300354426      -22.5150761417  PROA      120             0.0000000000
      1751       111  LEU       HB1             0.7260884263       10.0664039342      -22.7860301841  PROA      120             0.0000000000
      1752       111  LEU       HB2             1.6134366131       11.1888025668      -21.7101275619  PROA      120             0.0000000000
      1753       111  LEU       CG              2.5133738616        9.2192151854      -21.9460716763  PROA      120             0.0000000000
      1754       111  LEU       HG              3.5450098008        9.5494413314      -21.6751973757  PROA      120             0.0000000000
      1755       111  LEU       CD1             1.8255237788        8.7207071439      -20.6703094282  PROA      120             0.0000000000
      1756       111  LEU       HD11            1.7904557308        9.5278970245      -19.9073716474  PROA      120             0.0000000000
      1757       111  LEU       HD12            2.3701607846        7.8522441205      -20.2453559982  PROA      120             0.0000000000
      1758       111  LEU       HD13            0.7857289124        8.4058958907      -20.8945309710  PROA      120             0.0000000000
      1759       111  LEU       CD2             2.6243785864        8.0603824259      -22.9516983842  PROA      120             0.0000000000
      1760       111  LEU       HD21            3.1236912311        7.1890346015      -22.4769762526  PROA      120             0.0000000000
      1761       111  LEU       HD22            3.2185868437        8.3491189441      -23.8423252934  PROA      120             0.0000000000
      1762       111  LEU       HD23            1.6143363673        7.7371924559      -23.2813420318  PROA      120             0.0000000000
      1763       111  LEU       C               1.4175320046       11.9289646417      -24.5378069447  PROA      120             0.0000000000
      1764       111  LEU       O               1.3253364205       13.1462466850      -24.3530707041  PROA      120             0.0000000000
      1765       112  PRO       N               0.6547777250       11.3313900369      -25.4629397438  PROA      121             0.0000000000
      1766       112  PRO       CD              0.7368323514        9.9124831709      -25.8314598530  PROA      121             0.0000000000
      1767       112  PRO       HD1             0.6423825148        9.2496776875      -24.9429741333  PROA      121             0.0000000000
      1768       112  PRO       HD2             1.7083641672        9.7313426307      -26.3415518620  PROA      121             0.0000000000
      1769       112  PRO       CA             -0.2810806096       12.0589984762      -26.3155432890  PROA      121             0.0000000000
      1770       112  PRO       HA              0.1922744564       12.9555899688      -26.6908800707  PROA      121             0.0000000000
      1771       112  PRO       CB             -0.6237126313       11.0612043521      -27.4371530835  PROA      121             0.0000000000
      1772       112  PRO       HB1             0.1092331968       11.1911438203      -28.2634100092  PROA      121             0.0000000000
      1773       112  PRO       HB2            -1.6434111283       11.1917041452      -27.8544568403  PROA      121             0.0000000000
      1774       112  PRO       CG             -0.4198268178        9.6808725104      -26.8047393640  PROA      121             0.0000000000
      1775       112  PRO       HG1            -1.3325905647        9.3860335720      -26.2423558223  PROA      121             0.0000000000
      1776       112  PRO       HG2            -0.1911761790        8.8988710292      -27.5576260138  PROA      121             0.0000000000
      1777       112  PRO       C              -1.5206715728       12.5029880601      -25.5664426261  PROA      121             0.0000000000
      1778       112  PRO       O              -2.0486483720       13.5669882232      -25.8806707703  PROA      121             0.0000000000
      1779       113  SER       N              -2.0313453285       11.7007215060      -24.6131048201  PROA      122             0.0000000000
      1780       113  SER       HN             -1.5921610478       10.8325606974      -24.3859857973  PROA      122             0.0000000000
      1781       113  SER       CA             -3.2223013939       12.0522778010      -23.8585895372  PROA      122             0.0000000000
      1782       113  SER       HA             -3.6513771301       12.9589731919      -24.2498631913  PROA      122             0.0000000000
      1783       113  SER       CB             -4.3326879874       10.9742091216      -23.9306716187  PROA      122             0.0000000000
      1784       113  SER       HB1            -4.0437781203       10.0554103192      -23.3770750478  PROA      122             0.0000000000
      1785       113  SER       HB2            -4.4604862730       10.7028598876      -25.0033301549  PROA      122             0.0000000000
      1786       113  SER       OG             -5.5861493662       11.4551418193      -23.4377621462  PROA      122             0.0000000000
      1787       113  SER       HG1            -6.2257750576       10.7360458314      -23.6117975687  PROA      122             0.0000000000
      1788       113  SER       C              -2.8246320214       12.3059320270      -22.4216724026  PROA      122             0.0000000000
      1789       113  SER       O              -2.3242577957       11.4179509567      -21.7261486886  PROA      122             0.0000000000
      1790       114  ARG       N              -3.0127603991       13.5593803351      -21.9799998212  PROA      123             0.0000000000
      1791       114  ARG       HN             -3.3553752697       14.2594412330      -22.6162360650  PROA      123             0.0000000000
      1792       114  ARG       CA             -2.7265864374       14.0631121552      -20.6596025289  PROA      123             0.0000000000
      1793       114  ARG       HA             -2.2438493946       13.2983191668      -20.0669027365  PROA      123             0.0000000000
      1794       114  ARG       CB             -1.8038542958       15.3080817855      -20.7603017451  PROA      123             0.0000000000
      1795       114  ARG       HB1            -2.2240258244       15.9996521742      -21.5279861527  PROA      123             0.0000000000
      1796       114  ARG       HB2            -0.8157634021       14.9636589413      -21.1378457072  PROA      123             0.0000000000
      1797       114  ARG       CG             -1.6166292355       16.0944324139      -19.4476301199  PROA      123             0.0000000000
      1798       114  ARG       HG1            -1.4098270048       15.3664917147      -18.6372843149  PROA      123             0.0000000000
      1799       114  ARG       HG2            -2.5664366080       16.6204475036      -19.1960521593  PROA      123             0.0000000000
      1800       114  ARG       CD             -0.4777529932       17.1183321393      -19.4971156671  PROA      123             0.0000000000
      1801       114  ARG       HD1            -0.6816820900       17.9080730096      -20.2515528139  PROA      123             0.0000000000
      1802       114  ARG       HD2             0.4871953500       16.6101176119      -19.7290822397  PROA      123             0.0000000000
      1803       114  ARG       NE             -0.4152806123       17.7428936731      -18.1427928638  PROA      123             0.0000000000
      1804       114  ARG       HE             -1.1874867839       17.6486406860      -17.5028546348  PROA      123             0.0000000000
      1805       114  ARG       CZ              0.5940986159       18.4656907162      -17.6836268443  PROA      123             0.0000000000
      1806       114  ARG       NH1             1.6626714476       18.7650774279      -18.3844209167  PROA      123             0.0000000000
      1807       114  ARG       HH11            1.6948355663       18.5583126175      -19.3687643890  PROA      123             0.0000000000
      1808       114  ARG       HH12            2.3656000941       19.3524551267      -17.9713252866  PROA      123             0.0000000000
      1809       114  ARG       NH2             0.5106741061       18.9023641199      -16.4448525393  PROA      123             0.0000000000
      1810       114  ARG       HH21            1.2604392356       19.5011337246      -16.1123454230  PROA      123             0.0000000000
      1811       114  ARG       HH22           -0.3324209852       18.7355789604      -15.9399847415  PROA      123             0.0000000000
      1812       114  ARG       C              -4.0300744611       14.4206067587      -19.9722725477  PROA      123             0.0000000000
      1813       114  ARG       O              -4.9571230079       14.9212730758      -20.6039456088  PROA      123             0.0000000000
      1814       115  THR       N              -4.1590088889       14.1358867472      -18.6634194163  PROA      124             0.0000000000
      1815       115  THR       HN             -3.4228415954       13.6915713762      -18.1491851019  PROA      124             0.0000000000
      1816       115  THR       CA             -5.3820547798       14.4133290595      -17.9168030139  PROA      124             0.0000000000
      1817       115  THR       HA             -6.0628429735       14.9949257469      -18.5195345482  PROA      124             0.0000000000
      1818       115  THR       CB             -6.1146968806       13.1528513319      -17.4630868279  PROA      124             0.0000000000
      1819       115  THR       HB             -6.9984570272       13.4159757848      -16.8293620044  PROA      124             0.0000000000
      1820       115  THR       OG1            -5.2573402813       12.2620662704      -16.7588605019  PROA      124             0.0000000000
      1821       115  THR       HG1            -5.8464769811       11.5610820887      -16.4212574550  PROA      124             0.0000000000
      1822       115  THR       CG2            -6.6245943132       12.3957800649      -18.6950694386  PROA      124             0.0000000000
      1823       115  THR       HG21           -7.2358689790       11.5252183546      -18.3818932466  PROA      124             0.0000000000
      1824       115  THR       HG22           -5.7818854417       12.0329373783      -19.3203194190  PROA      124             0.0000000000
      1825       115  THR       HG23           -7.2598793724       13.0644737735      -19.3129306004  PROA      124             0.0000000000
      1826       115  THR       C              -5.1293057916       15.2393131088      -16.6750030572  PROA      124             0.0000000000
      1827       115  THR       O              -6.0475198418       15.8761179333      -16.1632269449  PROA      124             0.0000000000
      1828       116  VAL       N              -3.8853374545       15.2887200641      -16.1600203493  PROA      125             0.0000000000
      1829       116  VAL       HN             -3.1480647288       14.7360637773      -16.5463956254  PROA      125             0.0000000000
      1830       116  VAL       CA             -3.5896458871       16.0400102407      -14.9516857051  PROA      125             0.0000000000
      1831       116  VAL       HA             -4.4932882971       16.1180809738      -14.3638511650  PROA      125             0.0000000000
      1832       116  VAL       CB             -2.5579122243       15.3721331946      -14.0473843458  PROA      125             0.0000000000
      1833       116  VAL       HB             -1.5631545881       15.3609488084      -14.5455670744  PROA      125             0.0000000000
      1834       116  VAL       CG1            -2.4690815221       16.1509819370      -12.7158181185  PROA      125             0.0000000000
      1835       116  VAL       HG11           -1.8563257318       15.5991676016      -11.9752608652  PROA      125             0.0000000000
      1836       116  VAL       HG12           -3.4811961447       16.2871193693      -12.2767827880  PROA      125             0.0000000000
      1837       116  VAL       HG13           -2.0145711152       17.1540456516      -12.8560341508  PROA      125             0.0000000000
      1838       116  VAL       CG2            -2.9927317949       13.9204345586      -13.7685176775  PROA      125             0.0000000000
      1839       116  VAL       HG21           -4.0058263101       13.9193840838      -13.3172883081  PROA      125             0.0000000000
      1840       116  VAL       HG22           -2.2894971994       13.4318537795      -13.0611006765  PROA      125             0.0000000000
      1841       116  VAL       HG23           -3.0235339295       13.3120479090      -14.6957912412  PROA      125             0.0000000000
      1842       116  VAL       C              -3.1476006724       17.4528725565      -15.2918409076  PROA      125             0.0000000000
      1843       116  VAL       O              -2.1673855520       17.6773499269      -16.0082383252  PROA      125             0.0000000000
      1844       117  ASP       N              -3.8857670770       18.4415992372      -14.7681794454  PROA      126             0.0000000000
      1845       117  ASP       HN             -4.6775348328       18.1999521149      -14.1903400785  PROA      126             0.0000000000
      1846       117  ASP       CA             -3.6397785359       19.8616778814      -14.8604242323  PROA      126             0.0000000000
      1847       117  ASP       HA             -3.6060645333       20.1125973235      -15.9118670988  PROA      126             0.0000000000
      1848       117  ASP       CB             -4.8654954317       20.5643588091      -14.2188885305  PROA      126             0.0000000000
      1849       117  ASP       HB1            -4.9114765034       20.2296893354      -13.1659016743  PROA      126             0.0000000000
      1850       117  ASP       HB2            -5.7947608150       20.2327259856      -14.7254970716  PROA      126             0.0000000000
      1851       117  ASP       CG             -4.8510411674       22.0811040881      -14.2354024250  PROA      126             0.0000000000
      1852       117  ASP       OD1            -4.2592865188       22.6635360380      -15.1783682912  PROA      126             0.0000000000
      1853       117  ASP       OD2            -5.4941989015       22.6709050803      -13.3277287226  PROA      126             0.0000000000
      1854       117  ASP       C              -2.2949970042       20.2990271714      -14.2518892431  PROA      126             0.0000000000
      1855       117  ASP       O              -1.7684068846       19.7078787639      -13.3090460740  PROA      126             0.0000000000
      1856       118  THR       N              -1.6801312742       21.3467569634      -14.8236255378  PROA      127             0.0000000000
      1857       118  THR       HN             -2.1651458449       21.8184164370      -15.5680159124  PROA      127             0.0000000000
      1858       118  THR       CA             -0.4049228482       21.9021182204      -14.3948587806  PROA      127             0.0000000000
      1859       118  THR       HA              0.2356404229       21.0887269636      -14.0822292797  PROA      127             0.0000000000
      1860       118  THR       CB              0.2637306164       22.6608853135      -15.5412252587  PROA      127             0.0000000000
      1861       118  THR       HB              0.1474654690       22.0437455717      -16.4667483321  PROA      127             0.0000000000
      1862       118  THR       OG1             1.6548534833       22.8478859712      -15.3135740547  PROA      127             0.0000000000
      1863       118  THR       HG1             2.0503438967       21.9443147913      -15.3491620569  PROA      127             0.0000000000
      1864       118  THR       CG2            -0.3666951374       24.0396763509      -15.8013009003  PROA      127             0.0000000000
      1865       118  THR       HG21           -0.1438357042       24.7536406220      -14.9819977087  PROA      127             0.0000000000
      1866       118  THR       HG22           -1.4682159215       23.9556988388      -15.9175920686  PROA      127             0.0000000000
      1867       118  THR       HG23            0.0462996958       24.4668063650      -16.7402970165  PROA      127             0.0000000000
      1868       118  THR       C              -0.5928389433       22.8218516113      -13.2053569415  PROA      127             0.0000000000
      1869       118  THR       O              -0.0853845268       22.5768067479      -12.1043967205  PROA      127             0.0000000000
      1870       119  GLN       N              -3.6858078687       22.0668308433      -11.2826015472  PROA      129             0.0000000000
      1871       119  GLN       HN             -4.4013451845       22.3033557209      -11.9683106968  PROA      129             0.0000000000
      1872       119  GLN       CA             -4.0606105033       21.3600109405      -10.0867201950  PROA      129             0.0000000000
      1873       119  GLN       HA             -4.5071235715       22.0817919173       -9.4198625661  PROA      129             0.0000000000
      1874       119  GLN       CB             -5.0347576987       20.1669008160      -10.3290640586  PROA      129             0.0000000000
      1875       119  GLN       HB1            -5.1602093848       19.6369192614       -9.3558545428  PROA      129             0.0000000000
      1876       119  GLN       HB2            -4.5804847970       19.4452611398      -11.0430874028  PROA      129             0.0000000000
      1877       119  GLN       CG             -6.4661159343       20.5275563487      -10.8059761628  PROA      129             0.0000000000
      1878       119  GLN       HG1            -7.1647578657       19.7041581338      -10.5490353853  PROA      129             0.0000000000
      1879       119  GLN       HG2            -6.4959793827       20.6442770016      -11.9072737501  PROA      129             0.0000000000
      1880       119  GLN       CD             -6.9837373829       21.8125742914      -10.1651585147  PROA      129             0.0000000000
      1881       119  GLN       OE1            -7.3446362876       21.8192711148       -8.9834217861  PROA      129             0.0000000000
      1882       119  GLN       NE2            -6.9949626343       22.9226060965      -10.9353900153  PROA      129             0.0000000000
      1883       119  GLN       HE21           -7.3157403417       23.7723981738      -10.5371102113  PROA      129             0.0000000000
      1884       119  GLN       HE22           -6.5754496169       22.8857982675      -11.8571214178  PROA      129             0.0000000000
      1885       119  GLN       C              -2.8201128354       20.8745714511       -9.3850148826  PROA      129             0.0000000000
      1886       119  GLN       O              -2.7307520520       20.9082908928       -8.1583877642  PROA      129             0.0000000000
      1887       120  ALA       N              -1.8129557862       20.4088872305      -10.1484922077  PROA      130             0.0000000000
      1888       120  ALA       HN             -1.9132782455       20.4194555892      -11.1453210478  PROA      130             0.0000000000
      1889       120  ALA       CA             -0.5755314435       19.8771316452       -9.6183299463  PROA      130             0.0000000000
      1890       120  ALA       HA             -0.8317820510       19.0817865924       -8.9398998917  PROA      130             0.0000000000
      1891       120  ALA       CB              0.2535540658       19.2877274477      -10.7666192210  PROA      130             0.0000000000
      1892       120  ALA       HB1             1.1809521902       18.8142667178      -10.3824248093  PROA      130             0.0000000000
      1893       120  ALA       HB2             0.5245457138       20.0771786651      -11.4998027679  PROA      130             0.0000000000
      1894       120  ALA       HB3            -0.3427791096       18.5170835741      -11.3014931474  PROA      130             0.0000000000
      1895       120  ALA       C               0.2464199388       20.8678577858       -8.8046720316  PROA      130             0.0000000000
      1896       120  ALA       O               0.7261659971       20.5591939352       -7.7141005762  PROA      130             0.0000000000
      1897       121  GLN       N               0.3776409225       22.1171000549       -9.2858103444  PROA      131             0.0000000000
      1898       121  GLN       HN              0.0392990561       22.3246297307      -10.2101384035  PROA      131             0.0000000000
      1899       121  GLN       CA              1.0396558633       23.1735071775       -8.5478322128  PROA      131             0.0000000000
      1900       121  GLN       HA              1.9414294773       22.7641712834       -8.1173243181  PROA      131             0.0000000000
      1901       121  GLN       CB              1.4283410398       24.3482995389       -9.4810737299  PROA      131             0.0000000000
      1902       121  GLN       HB1             0.5096099464       24.7423827379       -9.9712746076  PROA      131             0.0000000000
      1903       121  GLN       HB2             2.0624705815       23.9311867748      -10.2960305553  PROA      131             0.0000000000
      1904       121  GLN       CG              2.1893971989       25.5281832374       -8.8127988707  PROA      131             0.0000000000
      1905       121  GLN       HG1             1.5355755394       26.0574590120       -8.0890703134  PROA      131             0.0000000000
      1906       121  GLN       HG2             2.4713543571       26.2590962058       -9.6021014827  PROA      131             0.0000000000
      1907       121  GLN       CD              3.4872434617       25.1110062681       -8.1064888867  PROA      131             0.0000000000
      1908       121  GLN       OE1             4.5630462525       25.1427993643       -8.7068647707  PROA      131             0.0000000000
      1909       121  GLN       NE2             3.4147442095       24.7269094937       -6.8147972553  PROA      131             0.0000000000
      1910       121  GLN       HE21            4.2593946381       24.4871523443       -6.3377653647  PROA      131             0.0000000000
      1911       121  GLN       HE22            2.5168470150       24.6672214891       -6.3730250307  PROA      131             0.0000000000
      1912       121  GLN       C               0.1763953027       23.6856998963       -7.4039766750  PROA      131             0.0000000000
      1913       121  GLN       O               0.6941627904       24.0528408175       -6.3446564823  PROA      131             0.0000000000
      1914       122  LEU       N              -1.7961259372       21.4877623385       -5.5606386339  PROA      133             0.0000000000
      1915       122  LEU       HN             -2.1480798388       21.1540341168       -6.4471120397  PROA      133             0.0000000000
      1916       122  LEU       CA             -1.4718846983       20.5370445288       -4.5291575259  PROA      133             0.0000000000
      1917       122  LEU       HA             -2.1891341969       20.6839171863       -3.7363181469  PROA      133             0.0000000000
      1918       122  LEU       CB             -1.5277778437       19.0752015624       -5.0477184462  PROA      133             0.0000000000
      1919       122  LEU       HB1            -0.7757619931       18.9538589307       -5.8575418424  PROA      133             0.0000000000
      1920       122  LEU       HB2            -2.5309774854       18.9132741510       -5.4968010115  PROA      133             0.0000000000
      1921       122  LEU       CG             -1.3026681144       17.9861127776       -3.9714857405  PROA      133             0.0000000000
      1922       122  LEU       HG             -0.3321422743       18.1881751464       -3.4581710474  PROA      133             0.0000000000
      1923       122  LEU       CD1            -2.4151832733       18.0006548581       -2.9105041653  PROA      133             0.0000000000
      1924       122  LEU       HD11           -2.4188298974       18.9644689065       -2.3582075839  PROA      133             0.0000000000
      1925       122  LEU       HD12           -2.2595983482       17.1866255513       -2.1715170201  PROA      133             0.0000000000
      1926       122  LEU       HD13           -3.4084759032       17.8582738365       -3.3859589773  PROA      133             0.0000000000
      1927       122  LEU       CD2            -1.2004591405       16.5875876643       -4.5999757176  PROA      133             0.0000000000
      1928       122  LEU       HD21           -0.3621754335       16.5460970570       -5.3268897697  PROA      133             0.0000000000
      1929       122  LEU       HD22           -2.1421385480       16.3303523997       -5.1306052330  PROA      133             0.0000000000
      1930       122  LEU       HD23           -1.0226630986       15.8246144839       -3.8134752565  PROA      133             0.0000000000
      1931       122  LEU       C              -0.1110737636       20.8664598361       -3.9577161439  PROA      133             0.0000000000
      1932       122  LEU       O               0.0678850704       20.9720468614       -2.7470191682  PROA      133             0.0000000000
      1933       123  ALA       N               0.9040879286       21.0479192552       -4.8235240985  PROA      134             0.0000000000
      1934       123  ALA       HN              0.7354022045       20.9516068906       -5.8079007627  PROA      134             0.0000000000
      1935       123  ALA       CA              2.2461855105       21.4024391307       -4.4181233270  PROA      134             0.0000000000
      1936       123  ALA       HA              2.5441826424       20.7526668591       -3.6059633794  PROA      134             0.0000000000
      1937       123  ALA       CB              3.2059129049       21.2215772385       -5.6077429759  PROA      134             0.0000000000
      1938       123  ALA       HB1             3.2044042392       20.1649846433       -5.9350815677  PROA      134             0.0000000000
      1939       123  ALA       HB2             4.2475623867       21.4885795922       -5.3370931903  PROA      134             0.0000000000
      1940       123  ALA       HB3             2.8926979801       21.8484188648       -6.4662548567  PROA      134             0.0000000000
      1941       123  ALA       C               2.3407400053       22.8301246498       -3.9079042078  PROA      134             0.0000000000
      1942       123  ALA       O               2.8959780892       23.0759617677       -2.8353443070  PROA      134             0.0000000000
      1943       124  TYR       N               0.4789767477       22.5315162719       -0.3473744506  PROA      137             0.0000000000
      1944       124  TYR       HN              0.2916397164       21.9446758305       -1.1480132470  PROA      137             0.0000000000
      1945       124  TYR       CA              1.6230156973       22.1876048480        0.4560725802  PROA      137             0.0000000000
      1946       124  TYR       HA              1.3048690899       22.2081342810        1.4876682777  PROA      137             0.0000000000
      1947       124  TYR       CB              2.2056939574       20.7958087320        0.0791343908  PROA      137             0.0000000000
      1948       124  TYR       HB1             3.0951086934       20.5607068067        0.7022701844  PROA      137             0.0000000000
      1949       124  TYR       HB2             2.5077128457       20.8049505140       -0.9915191919  PROA      137             0.0000000000
      1950       124  TYR       CG              1.2043012189       19.6849041145        0.2961355033  PROA      137             0.0000000000
      1951       124  TYR       CD1             0.4965689028       19.5716468827        1.5073045614  PROA      137             0.0000000000
      1952       124  TYR       HD1             0.6467490852       20.2998150509        2.2908789675  PROA      137             0.0000000000
      1953       124  TYR       CE1            -0.3917488360       18.5081938734        1.7229032307  PROA      137             0.0000000000
      1954       124  TYR       HE1            -0.9163395504       18.4320453610        2.6640230065  PROA      137             0.0000000000
      1955       124  TYR       CZ             -0.5705557967       17.5367980427        0.7332214347  PROA      137             0.0000000000
      1956       124  TYR       OH             -1.3950494107       16.4226418092        0.9784566051  PROA      137             0.0000000000
      1957       124  TYR       HH             -1.6404730362       16.4453013110        1.9263742102  PROA      137             0.0000000000
      1958       124  TYR       CD2             1.0074403157       18.7023554962       -0.6915650228  PROA      137             0.0000000000
      1959       124  TYR       HD2             1.5435943205       18.7763893096       -1.6259867873  PROA      137             0.0000000000
      1960       124  TYR       CE2             0.1224964976       17.6360500507       -0.4768489236  PROA      137             0.0000000000
      1961       124  TYR       HE2            -0.0115096781       16.8796899599       -1.2346526681  PROA      137             0.0000000000
      1962       124  TYR       C               2.6853614351       23.2538049792        0.3299002925  PROA      137             0.0000000000
      1963       124  TYR       O               3.1306790827       23.8153140893        1.3348311511  PROA      137             0.0000000000
      1964       125  ILE       N               3.9419675997       22.9211176869       -0.7706415617  PROA      139             0.0000000000
      1965       125  ILE       HN              3.4152898296       22.4717943209       -1.4895509069  PROA      139             0.0000000000
      1966       125  ILE       CA              5.6028104977       22.8731453287       -1.6386865155  PROA      139             0.0000000000
      1967       125  ILE       HA              6.1564035839       23.6148907310       -1.0830696065  PROA      139             0.0000000000
      1968       125  ILE       CB              6.1725713005       21.4973108735       -1.2803134119  PROA      139             0.0000000000
      1969       125  ILE       HB              7.2350460302       21.3873376781       -1.6122932317  PROA      139             0.0000000000
      1970       125  ILE       CG2             6.2586860648       21.3460411655        0.2352827661  PROA      139             0.0000000000
      1971       125  ILE       HG21            6.8563280879       22.1700542187        0.6808436906  PROA      139             0.0000000000
      1972       125  ILE       HG22            6.7520768761       20.3825864428        0.4874257185  PROA      139             0.0000000000
      1973       125  ILE       HG23            5.2551341753       21.3489362645        0.7071299989  PROA      139             0.0000000000
      1974       125  ILE       CG1             5.3403562152       20.3712561161       -1.9426181043  PROA      139             0.0000000000
      1975       125  ILE       HG11            4.7971767859       20.7880992713       -2.8202829775  PROA      139             0.0000000000
      1976       125  ILE       HG12            4.5786864112       20.0144198061       -1.2173748413  PROA      139             0.0000000000
      1977       125  ILE       CD              6.1917685781       19.1903839610       -2.4192515400  PROA      139             0.0000000000
      1978       125  ILE       HD1             6.9405334049       19.5316303336       -3.1676164096  PROA      139             0.0000000000
      1979       125  ILE       HD2             5.5562079712       18.4097823456       -2.8878172129  PROA      139             0.0000000000
      1980       125  ILE       HD3             6.7349165784       18.7415978639       -1.5620647064  PROA      139             0.0000000000
      1981       125  ILE       C               6.5799356151       22.8663568861       -3.4427544293  PROA      139             0.0000000000
      1982       125  ILE       O               5.7191714168       23.1092276566       -4.2910306988  PROA      139             0.0000000000
      1983       126  PRO       N               8.1223169150       22.6848286890       -4.4083798724  PROA      140             0.0000000000
      1984       126  PRO       CD              9.3812032331       22.6975258013       -3.6542944415  PROA      140             0.0000000000
      1985       126  PRO       HD1             9.5863439307       21.6745443605       -3.2697006362  PROA      140             0.0000000000
      1986       126  PRO       HD2             9.3719255402       23.4277508598       -2.8128033668  PROA      140             0.0000000000
      1987       126  PRO       CA              8.3629794955       22.6985591529       -5.8500001685  PROA      140             0.0000000000
      1988       126  PRO       HA              8.0438806284       23.6698122117       -6.2007572899  PROA      140             0.0000000000
      1989       126  PRO       CB              9.8795845882       22.5060768469       -5.9826483240  PROA      140             0.0000000000
      1990       126  PRO       HB1            10.2835506972       23.0094939376       -6.8854845560  PROA      140             0.0000000000
      1991       126  PRO       HB2            10.1394084600       21.4244051506       -6.0118745071  PROA      140             0.0000000000
      1992       126  PRO       CG             10.4314828196       23.1008477697       -4.6894709642  PROA      140             0.0000000000
      1993       126  PRO       HG1            11.4425725509       22.7273482840       -4.4299164181  PROA      140             0.0000000000
      1994       126  PRO       HG2            10.4666025055       24.2109453018       -4.7584745296  PROA      140             0.0000000000
      1995       126  PRO       C               7.6047440637       21.6737926319       -6.6789120524  PROA      140             0.0000000000
      1996       126  PRO       O               7.4101106158       20.5382451106       -6.2408735500  PROA      140             0.0000000000
      1997       127  PHE       N               7.2085464117       22.0537504531       -7.9052880158  PROA      141             0.0000000000
      1998       127  PHE       HN              7.3558198167       23.0063896458       -8.1971486964  PROA      141             0.0000000000
      1999       127  PHE       CA              6.5739243460       21.1808940942       -8.8682664055  PROA      141             0.0000000000
      2000       127  PHE       HA              6.5376713614       20.1791045641       -8.4654069172  PROA      141             0.0000000000
      2001       127  PHE       CB              5.1108690086       21.6465544959       -9.1361720499  PROA      141             0.0000000000
      2002       127  PHE       HB1             5.1302979392       22.7314036234       -9.3774183385  PROA      141             0.0000000000
      2003       127  PHE       HB2             4.5050962956       21.5081099406       -8.2170532570  PROA      141             0.0000000000
      2004       127  PHE       CG              4.4215366949       20.9160827364      -10.2618717838  PROA      141             0.0000000000
      2005       127  PHE       CD1             4.4046835675       19.5111524787      -10.3030435526  PROA      141             0.0000000000
      2006       127  PHE       HD1             4.8755712117       18.9440842723       -9.5147722050  PROA      141             0.0000000000
      2007       127  PHE       CE1             3.8083746957       18.8382573287      -11.3754519510  PROA      141             0.0000000000
      2008       127  PHE       HE1             3.8220908285       17.7609960232      -11.4108314320  PROA      141             0.0000000000
      2009       127  PHE       CZ              3.1851334206       19.5644031604      -12.3961771088  PROA      141             0.0000000000
      2010       127  PHE       HZ              2.7063335737       19.0526070076      -13.2186598946  PROA      141             0.0000000000
      2011       127  PHE       CD2             3.7946117714       21.6335517822      -11.2941529652  PROA      141             0.0000000000
      2012       127  PHE       HD2             3.8012571090       22.7136181895      -11.2804921044  PROA      141             0.0000000000
      2013       127  PHE       CE2             3.1744348828       20.9631464497      -12.3534533600  PROA      141             0.0000000000
      2014       127  PHE       HE2             2.6942978682       21.5255458060      -13.1414179096  PROA      141             0.0000000000
      2015       127  PHE       C               7.4142919375       21.1032152225      -10.1421441940  PROA      141             0.0000000000
      2016       127  PHE       O               7.8202869613       22.1197958064      -10.7113503973  PROA      141             0.0000000000
      2017       128  ILE       N               7.7136022777       19.8740715912      -10.6059373707  PROA      142             0.0000000000
      2018       128  ILE       HN              7.4255486371       19.0661980823      -10.0823332477  PROA      142             0.0000000000
      2019       128  ILE       CA              8.5353725158       19.6154508479      -11.7756346456  PROA      142             0.0000000000
      2020       128  ILE       HA              8.7714544128       20.5455253215      -12.2738125388  PROA      142             0.0000000000
      2021       128  ILE       CB              9.8397125980       18.8780701325      -11.4245378382  PROA      142             0.0000000000
      2022       128  ILE       HB              9.6085740741       17.8070439602      -11.2012227140  PROA      142             0.0000000000
      2023       128  ILE       CG2            10.7940736614       18.9270849430      -12.6404375037  PROA      142             0.0000000000
      2024       128  ILE       HG21           11.0178549056       19.9776317696      -12.9218222952  PROA      142             0.0000000000
      2025       128  ILE       HG22           10.3482296111       18.4255932901      -13.5224942959  PROA      142             0.0000000000
      2026       128  ILE       HG23           11.7520750728       18.4192511764      -12.4021996501  PROA      142             0.0000000000
      2027       128  ILE       CG1            10.5239633393       19.4130534263      -10.1382265007  PROA      142             0.0000000000
      2028       128  ILE       HG11           11.3505228930       18.7209539878       -9.8763554625  PROA      142             0.0000000000
      2029       128  ILE       HG12            9.8112728051       19.3689055596       -9.2857091080  PROA      142             0.0000000000
      2030       128  ILE       CD             11.0892259288       20.8290025266      -10.2573802130  PROA      142             0.0000000000
      2031       128  ILE       HD1            11.9236336930       20.8712210543      -10.9883426376  PROA      142             0.0000000000
      2032       128  ILE       HD2            11.4671481251       21.1783545061       -9.2746995119  PROA      142             0.0000000000
      2033       128  ILE       HD3            10.2976648863       21.5293982287      -10.5849143653  PROA      142             0.0000000000
      2034       128  ILE       C               7.7547351313       18.7443865110      -12.7535966882  PROA      142             0.0000000000
      2035       128  ILE       O               7.3780835303       17.6174980573      -12.4394283659  PROA      142             0.0000000000
      2036       129  GLU       N               7.5075659732       19.2124787969      -13.9897193965  PROA      143             0.0000000000
      2037       129  GLU       HN              7.6676186287       20.1794803274      -14.2156564910  PROA      143             0.0000000000
      2038       129  GLU       CA              6.9832210608       18.3674555520      -15.0520060992  PROA      143             0.0000000000
      2039       129  GLU       HA              6.3483034859       17.6057926209      -14.6199516714  PROA      143             0.0000000000
      2040       129  GLU       CB              6.1057866058       19.1787125320      -16.0364781039  PROA      143             0.0000000000
      2041       129  GLU       HB1             5.8552507415       18.5476054092      -16.9169611184  PROA      143             0.0000000000
      2042       129  GLU       HB2             6.6605690795       20.0691627202      -16.4039150172  PROA      143             0.0000000000
      2043       129  GLU       CG              4.7868110567       19.6170086337      -15.3554160712  PROA      143             0.0000000000
      2044       129  GLU       HG1             5.0005860923       20.3760991768      -14.5730604363  PROA      143             0.0000000000
      2045       129  GLU       HG2             4.3346376624       18.7283204800      -14.8640578735  PROA      143             0.0000000000
      2046       129  GLU       CD              3.7356917070       20.1849337371      -16.2830765973  PROA      143             0.0000000000
      2047       129  GLU       OE1             3.9604978520       20.3220231545      -17.5140341892  PROA      143             0.0000000000
      2048       129  GLU       OE2             2.6162991479       20.4876406812      -15.7958562199  PROA      143             0.0000000000
      2049       129  GLU       C               8.1061961718       17.6420537036      -15.7813197514  PROA      143             0.0000000000
      2050       129  GLU       O               9.0756409480       18.2600036930      -16.2240122520  PROA      143             0.0000000000
      2051       130  THR       N               8.0435860995       16.3009041910      -15.9091042224  PROA      144             0.0000000000
      2052       130  THR       HN              7.2470486753       15.7955324816      -15.5557338499  PROA      144             0.0000000000
      2053       130  THR       CA              9.1630561360       15.5064596569      -16.4183343938  PROA      144             0.0000000000
      2054       130  THR       HA              9.8583343041       16.1635532544      -16.9157790241  PROA      144             0.0000000000
      2055       130  THR       CB              9.9692804085       14.7361290122      -15.3519749735  PROA      144             0.0000000000
      2056       130  THR       HB             10.8698850255       14.2602241084      -15.8112763401  PROA      144             0.0000000000
      2057       130  THR       OG1             9.2191646121       13.7303840210      -14.6758392816  PROA      144             0.0000000000
      2058       130  THR       HG1             9.0821249229       12.9877190823      -15.2863187503  PROA      144             0.0000000000
      2059       130  THR       CG2            10.4756990829       15.7097546383      -14.2814604274  PROA      144             0.0000000000
      2060       130  THR       HG21           11.0577998446       16.5314184735      -14.7456870928  PROA      144             0.0000000000
      2061       130  THR       HG22           11.1294149834       15.1779003602      -13.5582146101  PROA      144             0.0000000000
      2062       130  THR       HG23            9.6263239761       16.1502010173      -13.7175962539  PROA      144             0.0000000000
      2063       130  THR       C               8.7453998379       14.4954255924      -17.4624393392  PROA      144             0.0000000000
      2064       130  THR       O               7.5923504991       14.0842648588      -17.5888419305  PROA      144             0.0000000000
      2065       131  SER       N               9.7354235739       14.0233200000      -18.2331375577  PROA      145             0.0000000000
      2066       131  SER       HN             10.6380374751       14.4675678540      -18.2059065955  PROA      145             0.0000000000
      2067       131  SER       CA              9.6441765097       12.7611796142      -18.9357482861  PROA      145             0.0000000000
      2068       131  SER       HA              8.9001443831       12.1343668400      -18.4624236088  PROA      145             0.0000000000
      2069       131  SER       CB              9.2937328465       12.8920866974      -20.4397466416  PROA      145             0.0000000000
      2070       131  SER       HB1            10.0328313832       13.5758255146      -20.9129681528  PROA      145             0.0000000000
      2071       131  SER       HB2             8.2918671132       13.3665824958      -20.5422406015  PROA      145             0.0000000000
      2072       131  SER       OG              9.3075376424       11.6214261843      -21.1069368677  PROA      145             0.0000000000
      2073       131  SER       HG1             8.3703527860       11.3703439820      -21.2891064840  PROA      145             0.0000000000
      2074       131  SER       C              10.9684121212       12.0434009632      -18.8133112080  PROA      145             0.0000000000
      2075       131  SER       O              12.0220938391       12.5481763382      -19.1997592205  PROA      145             0.0000000000
      2076       132  ALA       N              10.9319667666       10.7946699993      -18.3226181436  PROA      146             0.0000000000
      2077       132  ALA       HN             10.0542765548       10.4071242200      -18.0227297531  PROA      146             0.0000000000
      2078       132  ALA       CA             12.0602644147        9.8952938111      -18.2915987320  PROA      146             0.0000000000
      2079       132  ALA       HA             12.9338410907       10.4326666529      -17.9618530476  PROA      146             0.0000000000
      2080       132  ALA       CB             11.7498934605        8.7489181577      -17.3097279622  PROA      146             0.0000000000
      2081       132  ALA       HB1            10.8631826037        8.1683410839      -17.6431386855  PROA      146             0.0000000000
      2082       132  ALA       HB2            11.5198206974        9.1647634421      -16.3054084839  PROA      146             0.0000000000
      2083       132  ALA       HB3            12.6145805851        8.0581286480      -17.2126150247  PROA      146             0.0000000000
      2084       132  ALA       C              12.3589050955        9.3259623107      -19.6738472200  PROA      146             0.0000000000
      2085       132  ALA       O              13.4335022925        8.7859514431      -19.9333150473  PROA      146             0.0000000000
      2086       133  LYS       N              11.3965114849        9.4520966355      -20.6035030366  PROA      147             0.0000000000
      2087       133  LYS       HN             10.5679829674        9.9707493716      -20.3842519012  PROA      147             0.0000000000
      2088       133  LYS       CA             11.4357849677        8.8256363232      -21.9016693357  PROA      147             0.0000000000
      2089       133  LYS       HA             12.0807458470        7.9572337137      -21.8681339004  PROA      147             0.0000000000
      2090       133  LYS       CB             10.0015137926        8.3607140464      -22.2195922858  PROA      147             0.0000000000
      2091       133  LYS       HB1             9.3013918846        9.2238330892      -22.2184000807  PROA      147             0.0000000000
      2092       133  LYS       HB2             9.6997136502        7.7090332090      -21.3673741173  PROA      147             0.0000000000
      2093       133  LYS       CG              9.8180454778        7.5460362088      -23.5074109351  PROA      147             0.0000000000
      2094       133  LYS       HG1             8.9396034034        6.8973476665      -23.3039860715  PROA      147             0.0000000000
      2095       133  LYS       HG2            10.6804174872        6.8617427775      -23.6676202556  PROA      147             0.0000000000
      2096       133  LYS       CD              9.5586226813        8.4003676890      -24.7631256644  PROA      147             0.0000000000
      2097       133  LYS       HD1            10.5290912366        8.6152749193      -25.2614979416  PROA      147             0.0000000000
      2098       133  LYS       HD2             9.1333753343        9.3819934378      -24.4537722952  PROA      147             0.0000000000
      2099       133  LYS       CE              8.6040146325        7.7778527526      -25.7945956945  PROA      147             0.0000000000
      2100       133  LYS       HE1             9.0110211278        6.8243336774      -26.1942427794  PROA      147             0.0000000000
      2101       133  LYS       HE2             8.4425929379        8.4863108586      -26.6356858906  PROA      147             0.0000000000
      2102       133  LYS       NZ              7.3014439772        7.5024881880      -25.1649338013  PROA      147             0.0000000000
      2103       133  LYS       HZ1             7.3742954426        6.6073252223      -24.6142654126  PROA      147             0.0000000000
      2104       133  LYS       HZ2             6.5347272774        7.3666985477      -25.8698678227  PROA      147             0.0000000000
      2105       133  LYS       HZ3             7.0455035631        8.3008447479      -24.5245853143  PROA      147             0.0000000000
      2106       133  LYS       C              11.9774193525        9.7466434990      -22.9812205065  PROA      147             0.0000000000
      2107       133  LYS       O              12.7179337553        9.3014196603      -23.8593274439  PROA      147             0.0000000000
      2108       134  THR       N              11.6860149487       11.0633755688      -22.9305294799  PROA      148             0.0000000000
      2109       134  THR       HN             10.9905966317       11.4260079851      -22.2993750067  PROA      148             0.0000000000
      2110       134  THR       CA             12.2812235863       12.0390934713      -23.8505377703  PROA      148             0.0000000000
      2111       134  THR       HA             12.6802526172       11.5367227189      -24.7183924699  PROA      148             0.0000000000
      2112       134  THR       CB             11.3022377721       13.0897417373      -24.3742522856  PROA      148             0.0000000000
      2113       134  THR       HB             11.8215902798       13.9058934422      -24.9303849113  PROA      148             0.0000000000
      2114       134  THR       OG1            10.5328414432       13.6515252037      -23.3264969664  PROA      148             0.0000000000
      2115       134  THR       HG1             9.8869748610       14.2444968446      -23.7637616593  PROA      148             0.0000000000
      2116       134  THR       CG2            10.3200512640       12.4143510403      -25.3380348552  PROA      148             0.0000000000
      2117       134  THR       HG21           10.8702924258       11.9990144808      -26.2063240936  PROA      148             0.0000000000
      2118       134  THR       HG22            9.5810017617       13.1514495177      -25.7195929140  PROA      148             0.0000000000
      2119       134  THR       HG23            9.7694001081       11.5941400595      -24.8340550577  PROA      148             0.0000000000
      2120       134  THR       C              13.4546442426       12.7610385131      -23.2230559505  PROA      148             0.0000000000
      2121       134  THR       O              14.1190542322       13.5535657430      -23.8846261019  PROA      148             0.0000000000
      2122       135  ARG       N              13.7646994799       12.4772410595      -21.9396093535  PROA      149             0.0000000000
      2123       135  ARG       HN             13.1609012398       11.8669287664      -21.4343400022  PROA      149             0.0000000000
      2124       135  ARG       CA             14.9568240640       12.9474510155      -21.2429300705  PROA      149             0.0000000000
      2125       135  ARG       HA             15.0161356401       12.3389071792      -20.3519563715  PROA      149             0.0000000000
      2126       135  ARG       CB             16.3008296438       12.7097505154      -21.9988279061  PROA      149             0.0000000000
      2127       135  ARG       HB1            17.1359840447       13.0170517995      -21.3297949851  PROA      149             0.0000000000
      2128       135  ARG       HB2            16.3619931012       13.3424438468      -22.9078402410  PROA      149             0.0000000000
      2129       135  ARG       CG             16.5071820280       11.2280514268      -22.3687341889  PROA      149             0.0000000000
      2130       135  ARG       HG1            15.8178227599       10.9499842586      -23.1965295453  PROA      149             0.0000000000
      2131       135  ARG       HG2            16.2138262943       10.6208248922      -21.4848281893  PROA      149             0.0000000000
      2132       135  ARG       CD             17.9404548481       10.8185243136      -22.7402152789  PROA      149             0.0000000000
      2133       135  ARG       HD1            17.9714444260        9.7113056151      -22.8269740791  PROA      149             0.0000000000
      2134       135  ARG       HD2            18.6625468411       11.1349908531      -21.9572655195  PROA      149             0.0000000000
      2135       135  ARG       NE             18.3135079963       11.4733632439      -24.0344959456  PROA      149             0.0000000000
      2136       135  ARG       HE             18.2020507411       12.4664354555      -24.1590330568  PROA      149             0.0000000000
      2137       135  ARG       CZ             18.8424094831       10.8619470487      -25.0846734119  PROA      149             0.0000000000
      2138       135  ARG       NH1            19.1112519476        9.5835211320      -25.1608623922  PROA      149             0.0000000000
      2139       135  ARG       HH11           18.8317339293        8.9815801287      -24.4100215634  PROA      149             0.0000000000
      2140       135  ARG       HH12           19.1047425820        9.2023305380      -26.0938071465  PROA      149             0.0000000000
      2141       135  ARG       NH2            19.1389459887       11.5831330274      -26.1437685999  PROA      149             0.0000000000
      2142       135  ARG       HH21           18.9871561492       12.5692483394      -26.0702346964  PROA      149             0.0000000000
      2143       135  ARG       HH22           19.7567031881       11.1582001179      -26.8130093311  PROA      149             0.0000000000
      2144       135  ARG       C              14.8124770893       14.3664488799      -20.7098043254  PROA      149             0.0000000000
      2145       135  ARG       O              15.7703056507       15.1366150148      -20.6435298089  PROA      149             0.0000000000
      2146       136  GLN       N              13.5845904792       14.7478468627      -20.3144224857  PROA      150             0.0000000000
      2147       136  GLN       HN             12.8429374546       14.0775766645      -20.2847474943  PROA      150             0.0000000000
      2148       136  GLN       CA             13.2490654314       16.1027084879      -19.9320931732  PROA      150             0.0000000000
      2149       136  GLN       HA             14.0820646375       16.7535288856      -20.1478046432  PROA      150             0.0000000000
      2150       136  GLN       CB             12.0307677933       16.6429387046      -20.7286486520  PROA      150             0.0000000000
      2151       136  GLN       HB1            11.7692667552       17.6447514966      -20.3174662310  PROA      150             0.0000000000
      2152       136  GLN       HB2            11.1574398781       15.9711559709      -20.5772851161  PROA      150             0.0000000000
      2153       136  GLN       CG             12.2997061409       16.8239587690      -22.2427826928  PROA      150             0.0000000000
      2154       136  GLN       HG1            12.3314074383       15.8373033581      -22.7492410237  PROA      150             0.0000000000
      2155       136  GLN       HG2            13.2799909669       17.3231627412      -22.3847399717  PROA      150             0.0000000000
      2156       136  GLN       CD             11.2051913532       17.6698111839      -22.8969732807  PROA      150             0.0000000000
      2157       136  GLN       OE1            10.0221765794       17.3131400923      -22.8811283657  PROA      150             0.0000000000
      2158       136  GLN       NE2            11.5638055802       18.8435603527      -23.4582067816  PROA      150             0.0000000000
      2159       136  GLN       HE21           10.8399227129       19.4618861486      -23.7489324102  PROA      150             0.0000000000
      2160       136  GLN       HE22           12.5326696529       19.1162194769      -23.5018750102  PROA      150             0.0000000000
      2161       136  GLN       C              12.9863413464       16.2385605108      -18.4421094186  PROA      150             0.0000000000
      2162       136  GLN       O              12.0397239079       15.6709164126      -17.8989719234  PROA      150             0.0000000000
      2163       137  GLY       N              13.8461109823       17.0085149322      -17.7417633572  PROA      151             0.0000000000
      2164       137  GLY       HN             14.6530469950       17.3830716077      -18.2144695257  PROA      151             0.0000000000
      2165       137  GLY       CA             13.6515986765       17.4679050747      -16.3665064248  PROA      151             0.0000000000
      2166       137  GLY       HA1            12.6184345927       17.7589806337      -16.2430946203  PROA      151             0.0000000000
      2167       137  GLY       HA2            14.3325190457       18.2906609629      -16.2058570030  PROA      151             0.0000000000
      2168       137  GLY       C              13.9484767732       16.4510208263      -15.3024506082  PROA      151             0.0000000000
      2169       137  GLY       O              13.7587280975       16.7007980109      -14.1154352005  PROA      151             0.0000000000
      2170       138  VAL       N              14.4315998741       15.2657243609      -15.7022789582  PROA      152             0.0000000000
      2171       138  VAL       HN             14.6184332886       15.1355139172      -16.6719342418  PROA      152             0.0000000000
      2172       138  VAL       CA             14.7502832500       14.1502191894      -14.8311231413  PROA      152             0.0000000000
      2173       138  VAL       HA             13.8676923764       13.8943581232      -14.2623721991  PROA      152             0.0000000000
      2174       138  VAL       CB             15.2021223327       12.9576932011      -15.6711866414  PROA      152             0.0000000000
      2175       138  VAL       HB             16.1298523496       13.2169277088      -16.2325395367  PROA      152             0.0000000000
      2176       138  VAL       CG1            15.5107160773       11.7389209787      -14.7779789389  PROA      152             0.0000000000
      2177       138  VAL       HG11           16.3916187296       11.9184297836      -14.1266090380  PROA      152             0.0000000000
      2178       138  VAL       HG12           15.7429220212       10.8561910383      -15.4060112048  PROA      152             0.0000000000
      2179       138  VAL       HG13           14.6450884152       11.4901523068      -14.1335324576  PROA      152             0.0000000000
      2180       138  VAL       CG2            14.1203724922       12.6253984378      -16.7150494062  PROA      152             0.0000000000
      2181       138  VAL       HG21           13.9922929257       13.4401051399      -17.4575819550  PROA      152             0.0000000000
      2182       138  VAL       HG22           13.1403424210       12.4421496097      -16.2302145450  PROA      152             0.0000000000
      2183       138  VAL       HG23           14.4189492557       11.7170206773      -17.2740803562  PROA      152             0.0000000000
      2184       138  VAL       C              15.8501489392       14.4842074429      -13.8454095373  PROA      152             0.0000000000
      2185       138  VAL       O              15.7147310820       14.3065910730      -12.6369178084  PROA      152             0.0000000000
      2186       139  ASP       N              16.9636038621       15.0427186925      -14.3591047030  PROA      153             0.0000000000
      2187       139  ASP       HN             17.0148557422       15.1856571356      -15.3476958588  PROA      153             0.0000000000
      2188       139  ASP       CA             18.1004864090       15.4673533985      -13.5676587216  PROA      153             0.0000000000
      2189       139  ASP       HA             18.4310042024       14.6308450333      -12.9723127342  PROA      153             0.0000000000
      2190       139  ASP       CB             19.2413005816       15.9439985042      -14.5071253198  PROA      153             0.0000000000
      2191       139  ASP       HB1            20.1648417163       16.1046348091      -13.9150689028  PROA      153             0.0000000000
      2192       139  ASP       HB2            18.9646585433       16.9022830551      -14.9945542762  PROA      153             0.0000000000
      2193       139  ASP       CG             19.5579308037       14.9378012147      -15.5900145419  PROA      153             0.0000000000
      2194       139  ASP       OD1            19.9501617321       13.7780710762      -15.3018577416  PROA      153             0.0000000000
      2195       139  ASP       OD2            19.4624198193       15.3225681884      -16.7880064834  PROA      153             0.0000000000
      2196       139  ASP       C              17.7100327300       16.5887052266      -12.6069079144  PROA      153             0.0000000000
      2197       139  ASP       O              17.9787954044       16.5598002726      -11.4054585147  PROA      153             0.0000000000
      2198       140  ASP       N              16.9745084809       17.5772978980      -13.1495217652  PROA      154             0.0000000000
      2199       140  ASP       HN             16.7927575113       17.5717885478      -14.1337127990  PROA      154             0.0000000000
      2200       140  ASP       CA             16.4699153122       18.7537188535      -12.4841881089  PROA      154             0.0000000000
      2201       140  ASP       HA             17.3207506438       19.2767332082      -12.0684023591  PROA      154             0.0000000000
      2202       140  ASP       CB             15.7653391763       19.6753010213      -13.5062531166  PROA      154             0.0000000000
      2203       140  ASP       HB1            15.4667662324       20.6337004703      -13.0343301802  PROA      154             0.0000000000
      2204       140  ASP       HB2            14.8611314067       19.1894604714      -13.9284176163  PROA      154             0.0000000000
      2205       140  ASP       CG             16.7201091841       19.9757765216      -14.6326997433  PROA      154             0.0000000000
      2206       140  ASP       OD1            16.8175442054       19.1559169977      -15.5831733021  PROA      154             0.0000000000
      2207       140  ASP       OD2            17.4628745811       20.9863305854      -14.5561343985  PROA      154             0.0000000000
      2208       140  ASP       C              15.5410979576       18.4506915419      -11.3210423173  PROA      154             0.0000000000
      2209       140  ASP       O              15.6035993170       19.1121631223      -10.2863613605  PROA      154             0.0000000000
      2210       141  ALA       N              14.6567000989       17.4408314987      -11.4364290149  PROA      155             0.0000000000
      2211       141  ALA       HN             14.5497120081       16.9601377139      -12.3116326753  PROA      155             0.0000000000
      2212       141  ALA       CA             13.8017033194       17.0088874275      -10.3483658967  PROA      155             0.0000000000
      2213       141  ALA       HA             13.2088378814       17.8552123926      -10.0394794400  PROA      155             0.0000000000
      2214       141  ALA       CB             12.8781903662       15.8876165768      -10.8645784421  PROA      155             0.0000000000
      2215       141  ALA       HB1            13.4686692456       15.0095280995      -11.2045044753  PROA      155             0.0000000000
      2216       141  ALA       HB2            12.2869016431       16.2546174407      -11.7306363959  PROA      155             0.0000000000
      2217       141  ALA       HB3            12.1689543769       15.5594467931      -10.0777943807  PROA      155             0.0000000000
      2218       141  ALA       C              14.5592550745       16.5320430160       -9.1087241952  PROA      155             0.0000000000
      2219       141  ALA       O              14.3135574910       16.9951841284       -7.9941824452  PROA      155             0.0000000000
      2220       142  PHE       N              15.5717308988       15.6594759868       -9.2890683159  PROA      156             0.0000000000
      2221       142  PHE       HN             15.7535259718       15.2945718160      -10.2012504800  PROA      156             0.0000000000
      2222       142  PHE       CA             16.4908158881       15.2757898883       -8.2290050336  PROA      156             0.0000000000
      2223       142  PHE       HA             15.8914200843       14.9514805056       -7.3870016837  PROA      156             0.0000000000
      2224       142  PHE       CB             17.4065673873       14.1029198912       -8.6612493716  PROA      156             0.0000000000
      2225       142  PHE       HB1            18.2525623942       13.9671213671       -7.9527009591  PROA      156             0.0000000000
      2226       142  PHE       HB2            17.8290606667       14.2949370916       -9.6720147113  PROA      156             0.0000000000
      2227       142  PHE       CG             16.6282647879       12.8106913517       -8.6813567677  PROA      156             0.0000000000
      2228       142  PHE       CD1            16.5561083388       12.0134294415       -7.5247710955  PROA      156             0.0000000000
      2229       142  PHE       HD1            17.0062674023       12.3628262051       -6.6076878417  PROA      156             0.0000000000
      2230       142  PHE       CE1            15.9306392869       10.7601366801       -7.5574177165  PROA      156             0.0000000000
      2231       142  PHE       HE1            15.8827428456       10.1574512122       -6.6629834970  PROA      156             0.0000000000
      2232       142  PHE       CZ             15.3740635922       10.2862351009       -8.7525649635  PROA      156             0.0000000000
      2233       142  PHE       HZ             14.9027641996        9.3140020914       -8.7880696928  PROA      156             0.0000000000
      2234       142  PHE       CD2            16.0498135888       12.3276629514       -9.8672965880  PROA      156             0.0000000000
      2235       142  PHE       HD2            16.1211350785       12.9117850668      -10.7679295954  PROA      156             0.0000000000
      2236       142  PHE       CE2            15.4281839707       11.0734328210       -9.9079101251  PROA      156             0.0000000000
      2237       142  PHE       HE2            15.0047569235       10.7087982999      -10.8325827963  PROA      156             0.0000000000
      2238       142  PHE       C              17.3296384517       16.4263719159       -7.6858675849  PROA      156             0.0000000000
      2239       142  PHE       O              17.4726070615       16.5961173753       -6.4771138881  PROA      156             0.0000000000
      2240       143  TYR       N              17.8731869629       17.2897989873       -8.5669894391  PROA      157             0.0000000000
      2241       143  TYR       HN             17.8119768212       17.1067174511       -9.5539380673  PROA      157             0.0000000000
      2242       143  TYR       CA             18.6006329063       18.4871474534       -8.1720714463  PROA      157             0.0000000000
      2243       143  TYR       HA             19.3720453897       18.1761312623       -7.4835744203  PROA      157             0.0000000000
      2244       143  TYR       CB             19.2453207986       19.2107730594       -9.3815290933  PROA      157             0.0000000000
      2245       143  TYR       HB1            19.7644055982       20.1347924268       -9.0529402763  PROA      157             0.0000000000
      2246       143  TYR       HB2            18.4571368297       19.4882001810      -10.1148644423  PROA      157             0.0000000000
      2247       143  TYR       CG             20.2882671716       18.3749422025      -10.0761384740  PROA      157             0.0000000000
      2248       143  TYR       CD1            20.4653271456       18.5133753782      -11.4645281165  PROA      157             0.0000000000
      2249       143  TYR       HD1            19.8337881760       19.1908588599      -12.0208004145  PROA      157             0.0000000000
      2250       143  TYR       CE1            21.4440205919       17.7727807726      -12.1386477194  PROA      157             0.0000000000
      2251       143  TYR       HE1            21.5646889156       17.8837444756      -13.2058869183  PROA      157             0.0000000000
      2252       143  TYR       CZ             22.2634170793       16.8973281546      -11.4261263746  PROA      157             0.0000000000
      2253       143  TYR       OH             23.2475971977       16.1480541472      -12.0848066443  PROA      157             0.0000000000
      2254       143  TYR       HH             23.0732179228       16.2130159194      -13.0462377136  PROA      157             0.0000000000
      2255       143  TYR       CD2            21.1362087674       17.4961360076       -9.3736623062  PROA      157             0.0000000000
      2256       143  TYR       HD2            21.0555151095       17.3786131470       -8.3046263817  PROA      157             0.0000000000
      2257       143  TYR       CE2            22.1170784104       16.7616432620      -10.0474157603  PROA      157             0.0000000000
      2258       143  TYR       HE2            22.7586315989       16.0898071678       -9.5022475552  PROA      157             0.0000000000
      2259       143  TYR       C              17.7859814907       19.4854038213       -7.3696837863  PROA      157             0.0000000000
      2260       143  TYR       O              18.2937436978       20.1033830966       -6.4347749047  PROA      157             0.0000000000
      2261       144  THR       N              16.4916372804       19.6506029515       -7.6976618850  PROA      158             0.0000000000
      2262       144  THR       HN             16.1408768105       19.1756208638       -8.5076637522  PROA      158             0.0000000000
      2263       144  THR       CA             15.5487078173       20.4634240547       -6.9292991984  PROA      158             0.0000000000
      2264       144  THR       HA             15.9361443026       21.4707096681       -6.8834038624  PROA      158             0.0000000000
      2265       144  THR       CB             14.1454413993       20.5008570448       -7.5290415252  PROA      158             0.0000000000
      2266       144  THR       HB             13.6549907724       19.4997652502       -7.4748731228  PROA      158             0.0000000000
      2267       144  THR       OG1            14.2016017650       20.8821930019       -8.8962658723  PROA      158             0.0000000000
      2268       144  THR       HG1            14.5891267445       20.1175057019       -9.3628372954  PROA      158             0.0000000000
      2269       144  THR       CG2            13.2718388734       21.5359140518       -6.8072491806  PROA      158             0.0000000000
      2270       144  THR       HG21           13.7447533063       22.5373480256       -6.8230681281  PROA      158             0.0000000000
      2271       144  THR       HG22           13.0947485815       21.2615167988       -5.7461985515  PROA      158             0.0000000000
      2272       144  THR       HG23           12.2808756599       21.6126114476       -7.2995506656  PROA      158             0.0000000000
      2273       144  THR       C              15.4181633567       19.9656232891       -5.5085234587  PROA      158             0.0000000000
      2274       144  THR       O              15.5135664296       20.7333191739       -4.5592804284  PROA      158             0.0000000000
      2275       145  LEU       N              15.2813131313       18.6386512173       -5.3224307792  PROA      159             0.0000000000
      2276       145  LEU       HN             15.2116215401       18.0209104503       -6.1052402022  PROA      159             0.0000000000
      2277       145  LEU       CA             15.2336434766       18.0131312186       -4.0135466331  PROA      159             0.0000000000
      2278       145  LEU       HA             14.4455527260       18.5073306382       -3.4629144472  PROA      159             0.0000000000
      2279       145  LEU       CB             14.8763742415       16.5173190364       -4.1707094976  PROA      159             0.0000000000
      2280       145  LEU       HB1            15.6720020281       16.0074809613       -4.7555203564  PROA      159             0.0000000000
      2281       145  LEU       HB2            13.9365678965       16.4548061889       -4.7654723219  PROA      159             0.0000000000
      2282       145  LEU       CG             14.6555719306       15.7454083258       -2.8547947111  PROA      159             0.0000000000
      2283       145  LEU       HG             15.6036566287       15.7582191952       -2.2654304787  PROA      159             0.0000000000
      2284       145  LEU       CD1            13.5510605835       16.3862655932       -1.9983671359  PROA      159             0.0000000000
      2285       145  LEU       HD11           12.5881336010       16.4017895114       -2.5520435842  PROA      159             0.0000000000
      2286       145  LEU       HD12           13.8140256167       17.4264402213       -1.7140410970  PROA      159             0.0000000000
      2287       145  LEU       HD13           13.4025482297       15.8176928188       -1.0606454980  PROA      159             0.0000000000
      2288       145  LEU       CD2            14.3106619342       14.2837535108       -3.1739943787  PROA      159             0.0000000000
      2289       145  LEU       HD21           15.0930806635       13.8276796259       -3.8156933957  PROA      159             0.0000000000
      2290       145  LEU       HD22           13.3386983846       14.2375822763       -3.7091252308  PROA      159             0.0000000000
      2291       145  LEU       HD23           14.2274479453       13.6863916948       -2.2445217556  PROA      159             0.0000000000
      2292       145  LEU       C              16.5080012727       18.2154042296       -3.1955850512  PROA      159             0.0000000000
      2293       145  LEU       O              16.4742932819       18.4663376198       -1.9940641509  PROA      159             0.0000000000
      2294       146  VAL       N              17.6837615303       18.1623325349       -3.8515181309  PROA      160             0.0000000000
      2295       146  VAL       HN             17.6957077756       17.8678652277       -4.8067306436  PROA      160             0.0000000000
      2296       146  VAL       CA             18.9578011140       18.5513730336       -3.2572605152  PROA      160             0.0000000000
      2297       146  VAL       HA             19.0784543955       17.9693914278       -2.3535865817  PROA      160             0.0000000000
      2298       146  VAL       CB             20.1316960896       18.2152221334       -4.1782779100  PROA      160             0.0000000000
      2299       146  VAL       HB             19.9771929002       18.6848395249       -5.1740867408  PROA      160             0.0000000000
      2300       146  VAL       CG1            21.4797817911       18.7046131238       -3.6052634387  PROA      160             0.0000000000
      2301       146  VAL       HG11           21.5269724336       19.8105748246       -3.5368830440  PROA      160             0.0000000000
      2302       146  VAL       HG12           22.3135927052       18.3718344138       -4.2598815292  PROA      160             0.0000000000
      2303       146  VAL       HG13           21.6427242260       18.2848435964       -2.5890981542  PROA      160             0.0000000000
      2304       146  VAL       CG2            20.1839299079       16.6871900244       -4.3587835830  PROA      160             0.0000000000
      2305       146  VAL       HG21           19.2610273827       16.2911536134       -4.8261836155  PROA      160             0.0000000000
      2306       146  VAL       HG22           20.3139221289       16.1921354072       -3.3732900816  PROA      160             0.0000000000
      2307       146  VAL       HG23           21.0431692205       16.4160820998       -5.0066918480  PROA      160             0.0000000000
      2308       146  VAL       C              18.9986967839       20.0114097258       -2.7993503684  PROA      160             0.0000000000
      2309       146  VAL       O              19.5194515037       20.3123472144       -1.7289005773  PROA      160             0.0000000000
      2310       147  ARG       N              18.4290383450       20.9638141353       -3.5787665355  PROA      161             0.0000000000
      2311       147  ARG       HN             17.9894882518       20.7092314157       -4.4388098344  PROA      161             0.0000000000
      2312       147  ARG       CA             18.2451325209       22.3409850625       -3.1255339110  PROA      161             0.0000000000
      2313       147  ARG       HA             19.2130270525       22.7052512857       -2.8086476947  PROA      161             0.0000000000
      2314       147  ARG       CB             17.7056453432       23.2976260420       -4.2216798935  PROA      161             0.0000000000
      2315       147  ARG       HB1            17.5884714301       24.3071535500       -3.7583510435  PROA      161             0.0000000000
      2316       147  ARG       HB2            16.6958106704       22.9670295372       -4.5500554237  PROA      161             0.0000000000
      2317       147  ARG       CG             18.6254761434       23.4586899972       -5.4455814406  PROA      161             0.0000000000
      2318       147  ARG       HG1            18.4787871735       22.5902497133       -6.1215941904  PROA      161             0.0000000000
      2319       147  ARG       HG2            19.6846659619       23.4492228684       -5.1036614025  PROA      161             0.0000000000
      2320       147  ARG       CD             18.4051733999       24.7612031342       -6.2286931736  PROA      161             0.0000000000
      2321       147  ARG       HD1            19.0500010522       24.8217261302       -7.1339012444  PROA      161             0.0000000000
      2322       147  ARG       HD2            18.6484948444       25.6324232931       -5.5775355103  PROA      161             0.0000000000
      2323       147  ARG       NE             16.9571322565       24.8504364546       -6.5974771010  PROA      161             0.0000000000
      2324       147  ARG       HE             16.3207726302       25.2522861796       -5.9487569477  PROA      161             0.0000000000
      2325       147  ARG       CZ             16.4163937556       24.3512159531       -7.7028327798  PROA      161             0.0000000000
      2326       147  ARG       NH1            17.0923527748       23.6612111262       -8.5923511326  PROA      161             0.0000000000
      2327       147  ARG       HH11           16.6318148676       23.2972152171       -9.4147671366  PROA      161             0.0000000000
      2328       147  ARG       HH12           18.0643486583       23.4394219205       -8.4405786117  PROA      161             0.0000000000
      2329       147  ARG       NH2            15.1298394692       24.5609299092       -7.9004367752  PROA      161             0.0000000000
      2330       147  ARG       HH21           14.6633584560       24.1461961088       -8.6946239253  PROA      161             0.0000000000
      2331       147  ARG       HH22           14.5908412053       25.0581129041       -7.2354006602  PROA      161             0.0000000000
      2332       147  ARG       C              17.3440384224       22.4871992136       -1.9079606829  PROA      161             0.0000000000
      2333       147  ARG       O              17.6590587383       23.2437053890       -0.9947566407  PROA      161             0.0000000000
      2334       148  GLU       N              16.2201493456       21.7398979448       -1.8725704008  PROA      162             0.0000000000
      2335       148  GLU       HN             15.9487839548       21.2098577696       -2.6757439862  PROA      162             0.0000000000
      2336       148  GLU       CA             15.2959793423       21.6856966315       -0.7518101431  PROA      162             0.0000000000
      2337       148  GLU       HA             14.9460530768       22.6931100344       -0.5676419496  PROA      162             0.0000000000
      2338       148  GLU       CB             14.0821115851       20.7709705536       -1.0761370631  PROA      162             0.0000000000
      2339       148  GLU       HB1            13.4789446517       20.6191646425       -0.1518187427  PROA      162             0.0000000000
      2340       148  GLU       HB2            14.4416289699       19.7756574757       -1.4048611225  PROA      162             0.0000000000
      2341       148  GLU       CG             13.1213308596       21.3477106399       -2.1412174829  PROA      162             0.0000000000
      2342       148  GLU       HG1            12.2595373613       20.6657357928       -2.2886832677  PROA      162             0.0000000000
      2343       148  GLU       HG2            13.6372189302       21.4838383641       -3.1109885022  PROA      162             0.0000000000
      2344       148  GLU       CD             12.5695351925       22.6965902040       -1.7053524237  PROA      162             0.0000000000
      2345       148  GLU       OE1            11.9183053554       22.7269076879       -0.6259105472  PROA      162             0.0000000000
      2346       148  GLU       OE2            12.7818986559       23.6913627316       -2.4376780472  PROA      162             0.0000000000
      2347       148  GLU       C              15.9575727864       21.2324196479        0.5416289286  PROA      162             0.0000000000
      2348       148  GLU       O              15.6869261237       21.7626457712        1.6165616263  PROA      162             0.0000000000
      2349       149  ILE       N              16.8776138173       20.2492183663        0.4468423468  PROA      163             0.0000000000
      2350       149  ILE       HN             16.9993070661       19.7887572794       -0.4323863100  PROA      163             0.0000000000
      2351       149  ILE       CA             17.7993238357       19.8893357951        1.5132269553  PROA      163             0.0000000000
      2352       149  ILE       HA             17.2645057162       19.8903617401        2.4525026215  PROA      163             0.0000000000
      2353       149  ILE       CB             18.4244515521       18.5041931559        1.2879350493  PROA      163             0.0000000000
      2354       149  ILE       HB             18.9625669413       18.5123146755        0.3103994077  PROA      163             0.0000000000
      2355       149  ILE       CG2            19.4405879010       18.1837594986        2.4109104309  PROA      163             0.0000000000
      2356       149  ILE       HG21           19.8602419180       17.1672793099        2.2808071476  PROA      163             0.0000000000
      2357       149  ILE       HG22           18.9434127692       18.2313221164        3.4030127094  PROA      163             0.0000000000
      2358       149  ILE       HG23           20.2973418012       18.8885737360        2.4091453606  PROA      163             0.0000000000
      2359       149  ILE       CG1            17.3366202244       17.4023000464        1.2097834463  PROA      163             0.0000000000
      2360       149  ILE       HG11           16.5439101631       17.7036169016        0.4906808946  PROA      163             0.0000000000
      2361       149  ILE       HG12           16.8599963223       17.2961866264        2.2087921268  PROA      163             0.0000000000
      2362       149  ILE       CD             17.8741263545       16.0374226761        0.7664847997  PROA      163             0.0000000000
      2363       149  ILE       HD1            18.3906643219       16.1281468687       -0.2126474640  PROA      163             0.0000000000
      2364       149  ILE       HD2            17.0381384850       15.3145778430        0.6642224010  PROA      163             0.0000000000
      2365       149  ILE       HD3            18.5869984334       15.6284982096        1.5120025966  PROA      163             0.0000000000
      2366       149  ILE       C              18.8871958130       20.9488953800        1.6215380149  PROA      163             0.0000000000
      2367       149  ILE       O              19.3256174794       21.3164728334        2.7162966135  PROA      163             0.0000000000
      2368       150  TYR       N             -17.7174001452        0.9560084999      -10.4427383579  PROB      739             0.0000000000
      2369       150  TYR       HN            -17.8887206548        0.0039915610      -10.7025398120  PROB      739             0.0000000000
      2370       150  TYR       CA            -17.1376337413        1.8067853534      -11.4503750283  PROB      739             0.0000000000
      2371       150  TYR       HA            -16.0668689720        1.7541632178      -11.3476608040  PROB      739             0.0000000000
      2372       150  TYR       CB            -17.5406537843        1.3791090938      -12.8875270758  PROB      739             0.0000000000
      2373       150  TYR       HB1           -16.9760460835        1.9703668224      -13.6418586554  PROB      739             0.0000000000
      2374       150  TYR       HB2           -18.6299487154        1.5424821157      -13.0414239312  PROB      739             0.0000000000
      2375       150  TYR       CG            -17.2292883832       -0.0819957387      -13.1175752938  PROB      739             0.0000000000
      2376       150  TYR       CD1           -15.9508358230       -0.6025387556      -12.8414420052  PROB      739             0.0000000000
      2377       150  TYR       HD1           -15.1694614579        0.0435736549      -12.4675095487  PROB      739             0.0000000000
      2378       150  TYR       CE1           -15.6749547048       -1.9625979154      -13.0394946591  PROB      739             0.0000000000
      2379       150  TYR       HE1           -14.6919142506       -2.3537061467      -12.8177554387  PROB      739             0.0000000000
      2380       150  TYR       CZ            -16.6669466223       -2.8128163097      -13.5371047571  PROB      739             0.0000000000
      2381       150  TYR       OH            -16.3753457452       -4.1719649995      -13.7617421185  PROB      739             0.0000000000
      2382       150  TYR       HH            -17.2057122479       -4.6317000935      -13.9055763393  PROB      739             0.0000000000
      2383       150  TYR       CD2           -18.2157683139       -0.9497548419      -13.6208157816  PROB      739             0.0000000000
      2384       150  TYR       HD2           -19.2018454373       -0.5667024366      -13.8408947743  PROB      739             0.0000000000
      2385       150  TYR       CE2           -17.9389788218       -2.3090611411      -13.8273549871  PROB      739             0.0000000000
      2386       150  TYR       HE2           -18.7100260707       -2.9594236074      -14.2127013506  PROB      739             0.0000000000
      2387       150  TYR       C             -17.5335818275        3.2373236923      -11.1688510878  PROB      739             0.0000000000
      2388       150  TYR       O             -16.9542445360        3.9032489843      -10.3017241194  PROB      739             0.0000000000
      2389       151  SER       N             -15.9586833733        2.8297732007       -7.8387093197  PROB      742             0.0000000000
      2390       151  SER       HN            -16.5344792142        3.2196794312       -8.5669516672  PROB      742             0.0000000000
      2391       151  SER       CA            -14.5300333354        2.7404471618       -8.0528431358  PROB      742             0.0000000000
      2392       151  SER       HA            -14.1063153128        2.2689247900       -7.1786984629  PROB      742             0.0000000000
      2393       151  SER       CB            -14.1396372518        1.9467910461       -9.3209770972  PROB      742             0.0000000000
      2394       151  SER       HB1           -13.0334605346        1.8125774757       -9.3389372192  PROB      742             0.0000000000
      2395       151  SER       HB2           -14.4291566560        2.4980638997      -10.2432478272  PROB      742             0.0000000000
      2396       151  SER       OG            -14.7573593854        0.6611720389       -9.3278908654  PROB      742             0.0000000000
      2397       151  SER       HG1           -15.6933578555        0.8206028261       -9.1241749162  PROB      742             0.0000000000
      2398       151  SER       C             -13.8983787275        4.1013560480       -8.1931887791  PROB      742             0.0000000000
      2399       151  SER       O             -12.8311952892        4.3533198944       -7.6396375728  PROB      742             0.0000000000
      2400       152  HSD       N             -14.5201217878        5.0053704593       -8.9806893290  PROB      743             0.0000000000
      2401       152  HSD       HN            -15.3865414173        4.7603257802       -9.4188823286  PROB      743             0.0000000000
      2402       152  HSD       CA            -13.9441238830        6.2891136875       -9.3537646765  PROB      743             0.0000000000
      2403       152  HSD       HA            -12.9135828801        6.1227057904       -9.6403571623  PROB      743             0.0000000000
      2404       152  HSD       CB            -14.7079742233        6.9123026341      -10.5563125956  PROB      743             0.0000000000
      2405       152  HSD       HB1           -14.1885364804        7.8348257125      -10.8958220642  PROB      743             0.0000000000
      2406       152  HSD       HB2           -15.7391833444        7.1880449289      -10.2457837541  PROB      743             0.0000000000
      2407       152  HSD       ND1           -13.7719771756        5.2812116619      -12.2788617156  PROB      743             0.0000000000
      2408       152  HSD       HD1           -12.7920355145        5.4298968275      -12.0799044841  PROB      743             0.0000000000
      2409       152  HSD       CG            -14.8232045236        5.9923912592      -11.7455128983  PROB      743             0.0000000000
      2410       152  HSD       CE1           -14.2645206728        4.5298487684      -13.2895103879  PROB      743             0.0000000000
      2411       152  HSD       HE1           -13.6399027151        3.8659359737      -13.8899106720  PROB      743             0.0000000000
      2412       152  HSD       NE2           -15.5582127491        4.7290782455      -13.4653526672  PROB      743             0.0000000000
      2413       152  HSD       CD2           -15.9098731017        5.6528774759      -12.4915238057  PROB      743             0.0000000000
      2414       152  HSD       HD2           -16.9331949846        5.9978232331      -12.4063139633  PROB      743             0.0000000000
      2415       152  HSD       C             -13.9305831473        7.2926663065       -8.2096022691  PROB      743             0.0000000000
      2416       152  HSD       O             -13.1521471500        7.1755230698       -7.2598324606  PROB      743             0.0000000000
      2417       153  CYS       N             -14.4990724170        5.3741508147       -5.0579924281  PROB      745             0.0000000000
      2418       153  CYS       HN            -13.9102996360        5.9592603264       -5.6256488691  PROB      745             0.0000000000
      2419       153  CYS       CA            -14.1717311772        5.2867321798       -3.6535045846  PROB      745             0.0000000000
      2420       153  CYS       HA            -15.0611454454        5.5325244119       -3.0897065569  PROB      745             0.0000000000
      2421       153  CYS       CB            -13.6561499693        3.8767835434       -3.2551764487  PROB      745             0.0000000000
      2422       153  CYS       HB1           -13.4412494032        3.8591604842       -2.1629990794  PROB      745             0.0000000000
      2423       153  CYS       HB2           -12.7035538779        3.6765191284       -3.7939408366  PROB      745             0.0000000000
      2424       153  CYS       SG            -14.8568400393        2.5686626767       -3.6522482534  PROB      745             0.0000000000
      2425       153  CYS       HG1           -15.0544354079        2.9858789219       -4.8974770432  PROB      745             0.0000000000
      2426       153  CYS       C             -13.1077980113        6.3069559221       -3.3205210884  PROB      745             0.0000000000
      2427       153  CYS       O             -12.3387633159        6.7297492064       -4.1849293909  PROB      745             0.0000000000
      2428       154  GLY       N             -13.0229492815        6.7203741379       -2.0463229899  PROB      746             0.0000000000
      2429       154  GLY       HN            -13.7018853019        6.3938284866       -1.3569366290  PROB      746             0.0000000000
      2430       154  GLY       CA            -11.9565897923        7.5448750148       -1.5025454351  PROB      746             0.0000000000
      2431       154  GLY       HA1           -12.4099616898        8.3123498438       -0.8923653297  PROB      746             0.0000000000
      2432       154  GLY       HA2           -11.3388170593        7.9359518530       -2.2949906655  PROB      746             0.0000000000
      2433       154  GLY       C             -11.0748116034        6.7021809855       -0.6305025767  PROB      746             0.0000000000
      2434       154  GLY       O             -10.1040732696        6.1039853996       -1.0880271583  PROB      746             0.0000000000
      2435       155  GLN       N             -11.4064982359        6.6195491593        0.6684811092  PROB      747             0.0000000000
      2436       155  GLN       HN            -12.2529271421        7.0518960393        0.9842222450  PROB      747             0.0000000000
      2437       155  GLN       CA            -10.6900766489        5.8228984948        1.6525105920  PROB      747             0.0000000000
      2438       155  GLN       HA             -9.7236416738        5.5435730721        1.2616865667  PROB      747             0.0000000000
      2439       155  GLN       CB            -10.4829527625        6.6436351661        2.9557780742  PROB      747             0.0000000000
      2440       155  GLN       HB1           -10.3055461512        5.9662028557        3.8227653983  PROB      747             0.0000000000
      2441       155  GLN       HB2           -11.4235351504        7.1983610731        3.1722507686  PROB      747             0.0000000000
      2442       155  GLN       CG             -9.2965623126        7.6385525075        2.8840020492  PROB      747             0.0000000000
      2443       155  GLN       HG1            -9.2687737145        8.2505315525        3.8105369473  PROB      747             0.0000000000
      2444       155  GLN       HG2            -9.4209797187        8.3205339422        2.0180349118  PROB      747             0.0000000000
      2445       155  GLN       CD             -7.9683476664        6.8850663019        2.7932745448  PROB      747             0.0000000000
      2446       155  GLN       OE1            -7.6356354312        6.0837682838        3.6718557577  PROB      747             0.0000000000
      2447       155  GLN       NE2            -7.1814529723        7.1065879578        1.7204868994  PROB      747             0.0000000000
      2448       155  GLN       HE21           -6.3630663786        6.5370351290        1.6243201279  PROB      747             0.0000000000
      2449       155  GLN       HE22           -7.4651476771        7.7474021416        1.0032032856  PROB      747             0.0000000000
      2450       155  GLN       C             -11.4009235920        4.5099561130        1.9400871517  PROB      747             0.0000000000
      2451       155  GLN       O             -11.0012434756        3.7159413101        2.7894026336  PROB      747             0.0000000000
      2452       156  ASP       N             -12.4837314046        4.2428186274        1.2001307472  PROB      748             0.0000000000
      2453       156  ASP       HN            -12.8327209427        4.9393691021        0.5640798821  PROB      748             0.0000000000
      2454       156  ASP       CA            -13.4765952315        3.2312697534        1.4967264362  PROB      748             0.0000000000
      2455       156  ASP       HA            -13.4536417408        3.0016685882        2.5533915800  PROB      748             0.0000000000
      2456       156  ASP       CB            -14.8919191897        3.7773491650        1.1115959466  PROB      748             0.0000000000
      2457       156  ASP       HB1           -15.6441530471        3.4441099570        1.8532929725  PROB      748             0.0000000000
      2458       156  ASP       HB2           -15.2166565230        3.4349767135        0.1062881746  PROB      748             0.0000000000
      2459       156  ASP       CG            -14.8902020862        5.2995601405        1.0632636196  PROB      748             0.0000000000
      2460       156  ASP       OD1           -14.4510163931        5.8260895084        0.0039547077  PROB      748             0.0000000000
      2461       156  ASP       OD2           -15.1279870275        5.9351293630        2.1132060396  PROB      748             0.0000000000
      2462       156  ASP       C             -13.1998891761        1.9547048451        0.7131263708  PROB      748             0.0000000000
      2463       156  ASP       O             -13.8639869918        0.9363495792        0.8845753377  PROB      748             0.0000000000
      2464       157  ARG       N             -12.1761628995        1.9947696497       -0.1625580424  PROB      749             0.0000000000
      2465       157  ARG       HN            -11.6248816938        2.8228950338       -0.1761964106  PROB      749             0.0000000000
      2466       157  ARG       CA            -11.8661031325        0.9927369481       -1.1654106089  PROB      749             0.0000000000
      2467       157  ARG       HA            -12.7350306556        0.8934209467       -1.8022681577  PROB      749             0.0000000000
      2468       157  ARG       CB            -10.6769463741        1.5186650568       -2.0104004783  PROB      749             0.0000000000
      2469       157  ARG       HB1            -9.7962339780        1.6389014661       -1.3399621483  PROB      749             0.0000000000
      2470       157  ARG       HB2           -10.9430271205        2.5332580158       -2.3829323014  PROB      749             0.0000000000
      2471       157  ARG       CG            -10.2678085631        0.6408949731       -3.2106854548  PROB      749             0.0000000000
      2472       157  ARG       HG1           -11.1072960325        0.5905881443       -3.9377273697  PROB      749             0.0000000000
      2473       157  ARG       HG2           -10.0675360969       -0.3953622099       -2.8552467385  PROB      749             0.0000000000
      2474       157  ARG       CD             -8.9889967963        1.1180411656       -3.9156158698  PROB      749             0.0000000000
      2475       157  ARG       HD1            -8.7021733607        0.4148694752       -4.7245514017  PROB      749             0.0000000000
      2476       157  ARG       HD2            -8.1442841991        1.1390179911       -3.1955114630  PROB      749             0.0000000000
      2477       157  ARG       NE             -9.2531467686        2.4637289641       -4.5289944697  PROB      749             0.0000000000
      2478       157  ARG       HE             -9.9074717935        2.5280393260       -5.2969012087  PROB      749             0.0000000000
      2479       157  ARG       CZ             -8.4114454788        3.4865729736       -4.4619827963  PROB      749             0.0000000000
      2480       157  ARG       NH1            -7.4247810096        3.5634141945       -3.6004725838  PROB      749             0.0000000000
      2481       157  ARG       HH11           -7.3504099457        2.8959364534       -2.8527624678  PROB      749             0.0000000000
      2482       157  ARG       HH12           -6.7066512845        4.2612825050       -3.6880884055  PROB      749             0.0000000000
      2483       157  ARG       NH2            -8.5392618384        4.4906010799       -5.3001731192  PROB      749             0.0000000000
      2484       157  ARG       HH21           -9.3849731516        4.6255894185       -5.8172766522  PROB      749             0.0000000000
      2485       157  ARG       HH22           -7.8384880270        5.2157935154       -5.2486555301  PROB      749             0.0000000000
      2486       157  ARG       C             -11.5732026870       -0.4026625216       -0.6190747953  PROB      749             0.0000000000
      2487       157  ARG       O             -12.0830696926       -1.4004303250       -1.1259478626  PROB      749             0.0000000000
      2488       158  THR       N             -10.7644310792       -0.5083839067        0.4564596061  PROB      750             0.0000000000
      2489       158  THR       HN            -10.2818972154        0.3122274797        0.7834548981  PROB      750             0.0000000000
      2490       158  THR       CA            -10.5655634703       -1.7471504988        1.2180856815  PROB      750             0.0000000000
      2491       158  THR       HA            -10.2989317371       -2.5254551837        0.5206150670  PROB      750             0.0000000000
      2492       158  THR       CB             -9.4289566923       -1.6305889562        2.2312292203  PROB      750             0.0000000000
      2493       158  THR       HB             -9.5772427022       -0.7101663133        2.8450370966  PROB      750             0.0000000000
      2494       158  THR       OG1            -8.1887988209       -1.5457917648        1.5413855357  PROB      750             0.0000000000
      2495       158  THR       HG1            -7.6185797278       -0.9938005361        2.1213998564  PROB      750             0.0000000000
      2496       158  THR       CG2            -9.3055620940       -2.8478677086        3.1634586567  PROB      750             0.0000000000
      2497       158  THR       HG21           -8.4052241750       -2.7548151438        3.8074741529  PROB      750             0.0000000000
      2498       158  THR       HG22           -9.2216596517       -3.7826595867        2.5697403536  PROB      750             0.0000000000
      2499       158  THR       HG23          -10.1827972329       -2.9355674446        3.8372999004  PROB      750             0.0000000000
      2500       158  THR       C             -11.8232001330       -2.2506095696        1.8999976382  PROB      750             0.0000000000
      2501       158  THR       O             -12.1094516623       -3.4456696105        1.9212201081  PROB      750             0.0000000000
      2502       159  LEU       N             -12.6162139642       -1.3278135496        2.4727972550  PROB      751             0.0000000000
      2503       159  LEU       HN            -12.3797217105       -0.3618664042        2.3911233624  PROB      751             0.0000000000
      2504       159  LEU       CA            -13.8387765014       -1.6195402338        3.1928823777  PROB      751             0.0000000000
      2505       159  LEU       HA            -13.6944837193       -2.5261765980        3.7651600685  PROB      751             0.0000000000
      2506       159  LEU       CB            -14.1546897370       -0.4396854351        4.1493919519  PROB      751             0.0000000000
      2507       159  LEU       HB1           -14.2070614342        0.4975431728        3.5503344879  PROB      751             0.0000000000
      2508       159  LEU       HB2           -13.2991025197       -0.3400638211        4.8528597512  PROB      751             0.0000000000
      2509       159  LEU       CG            -15.4507338645       -0.5517075447        4.9830650543  PROB      751             0.0000000000
      2510       159  LEU       HG            -16.3242172650       -0.6122010393        4.2893174495  PROB      751             0.0000000000
      2511       159  LEU       CD1           -15.4607345660       -1.8059994736        5.8707986874  PROB      751             0.0000000000
      2512       159  LEU       HD11          -14.5916630504       -1.8001853362        6.5614289569  PROB      751             0.0000000000
      2513       159  LEU       HD12          -15.4196337464       -2.7272286216        5.2513747553  PROB      751             0.0000000000
      2514       159  LEU       HD13          -16.3918386198       -1.8400030677        6.4755519476  PROB      751             0.0000000000
      2515       159  LEU       CD2           -15.6401672478        0.7087828923        5.8421903312  PROB      751             0.0000000000
      2516       159  LEU       HD21          -16.5911540310        0.6479219606        6.4129427887  PROB      751             0.0000000000
      2517       159  LEU       HD22          -15.6759532324        1.6155036405        5.2006451787  PROB      751             0.0000000000
      2518       159  LEU       HD23          -14.8034592680        0.8174536744        6.5637307297  PROB      751             0.0000000000
      2519       159  LEU       C             -15.0095946692       -1.8682029266        2.2602479482  PROB      751             0.0000000000
      2520       159  LEU       O             -15.7247763565       -2.8640432628        2.4034509577  PROB      751             0.0000000000
      2521       160  ALA       N             -14.5201845108       -2.9719139038       -0.8193616758  PROB      753             0.0000000000
      2522       160  ALA       HN            -13.7290957430       -2.3546196204       -0.9300537391  PROB      753             0.0000000000
      2523       160  ALA       CA            -14.2533119486       -4.3749301909       -0.9391139632  PROB      753             0.0000000000
      2524       160  ALA       HA            -14.9933255025       -4.7886685803       -1.6061119754  PROB      753             0.0000000000
      2525       160  ALA       CB            -12.8356972058       -4.5883677586       -1.4959732455  PROB      753             0.0000000000
      2526       160  ALA       HB1           -12.6102328886       -5.6681335313       -1.6217513989  PROB      753             0.0000000000
      2527       160  ALA       HB2           -12.0917682170       -4.1422647219       -0.8011066884  PROB      753             0.0000000000
      2528       160  ALA       HB3           -12.7348898014       -4.0865899747       -2.4814171661  PROB      753             0.0000000000
      2529       160  ALA       C             -14.4078394306       -5.0714213136        0.3947769230  PROB      753             0.0000000000
      2530       160  ALA       O             -14.4771389693       -6.3044015580        0.4467068104  PROB      753             0.0000000000
      2531       161  LEU       N             -15.3822997631      -11.1688012435       -9.9101554068  PROB      770             0.0000000000
      2532       161  LEU       HN            -15.6750487107      -11.1048698703       -8.9563787074  PROB      770             0.0000000000
      2533       161  LEU       CA            -13.9969359854      -11.4778854683      -10.1429685179  PROB      770             0.0000000000
      2534       161  LEU       HA            -13.4347715516      -10.5603403997      -10.0469032303  PROB      770             0.0000000000
      2535       161  LEU       CB            -13.4615370929      -12.5382043725       -9.1441665391  PROB      770             0.0000000000
      2536       161  LEU       HB1           -12.3645235904      -12.6538881916       -9.2888111722  PROB      770             0.0000000000
      2537       161  LEU       HB2           -13.9389696316      -13.5212477063       -9.3582980930  PROB      770             0.0000000000
      2538       161  LEU       CG            -13.7184878568      -12.2246091905       -7.6498875420  PROB      770             0.0000000000
      2539       161  LEU       HG            -14.8206075154      -12.2034147233       -7.4735495697  PROB      770             0.0000000000
      2540       161  LEU       CD1           -13.1430163567      -13.3402479417       -6.7668508735  PROB      770             0.0000000000
      2541       161  LEU       HD11          -13.5929220557      -14.3219176573       -7.0248200463  PROB      770             0.0000000000
      2542       161  LEU       HD12          -13.3471791466      -13.1333221419       -5.6943812379  PROB      770             0.0000000000
      2543       161  LEU       HD13          -12.0431898439      -13.4092111552       -6.9025246264  PROB      770             0.0000000000
      2544       161  LEU       CD2           -13.1421362214      -10.8688677928       -7.2117192394  PROB      770             0.0000000000
      2545       161  LEU       HD21          -13.6162288789      -10.0334356644       -7.7641474232  PROB      770             0.0000000000
      2546       161  LEU       HD22          -12.0478368666      -10.8369081471       -7.3881449864  PROB      770             0.0000000000
      2547       161  LEU       HD23          -13.3174383290      -10.7088452015       -6.1256290393  PROB      770             0.0000000000
      2548       161  LEU       C             -13.8395655821      -11.9508748527      -11.5710382207  PROB      770             0.0000000000
      2549       161  LEU       O             -13.6822750494      -11.1502742767      -12.5001064116  PROB      770             0.0000000000
      2550       162  LEU       N             -15.3575869536       -8.5082496784      -14.0447517649  PROB      773             0.0000000000
      2551       162  LEU       HN            -15.5589630630       -9.4112869170      -13.6605241022  PROB      773             0.0000000000
      2552       162  LEU       CA            -14.6428882795       -7.5834112813      -13.2035810335  PROB      773             0.0000000000
      2553       162  LEU       HA            -15.0355807931       -6.5985824890      -13.4066933871  PROB      773             0.0000000000
      2554       162  LEU       CB            -14.8267439904       -7.9347577279      -11.7050976252  PROB      773             0.0000000000
      2555       162  LEU       HB1           -14.3919778761       -8.9344282079      -11.5022624731  PROB      773             0.0000000000
      2556       162  LEU       HB2           -15.9161958728       -8.0127559633      -11.4941667010  PROB      773             0.0000000000
      2557       162  LEU       CG            -14.2180967420       -6.9245829277      -10.7102922409  PROB      773             0.0000000000
      2558       162  LEU       HG            -13.1677313471       -6.7039312471      -11.0155203179  PROB      773             0.0000000000
      2559       162  LEU       CD1           -15.0136482306       -5.6106796720      -10.6955253612  PROB      773             0.0000000000
      2560       162  LEU       HD11          -16.0800962005       -5.8070678376      -10.4563191571  PROB      773             0.0000000000
      2561       162  LEU       HD12          -14.9580503873       -5.1056176047      -11.6824352920  PROB      773             0.0000000000
      2562       162  LEU       HD13          -14.6117699740       -4.9176172068       -9.9279284984  PROB      773             0.0000000000
      2563       162  LEU       CD2           -14.1546756656       -7.5310577632       -9.3012787171  PROB      773             0.0000000000
      2564       162  LEU       HD21          -13.5099714736       -8.4343322857       -9.3047034319  PROB      773             0.0000000000
      2565       162  LEU       HD22          -15.1695089151       -7.8135651736       -8.9506192532  PROB      773             0.0000000000
      2566       162  LEU       HD23          -13.7207879689       -6.8056573947       -8.5828563392  PROB      773             0.0000000000
      2567       162  LEU       C             -13.1874809062       -7.5790220912      -13.6209943500  PROB      773             0.0000000000
      2568       162  LEU       O             -12.6837262709       -6.6039192473      -14.1777472910  PROB      773             0.0000000000
      2569       163  ASN       N             -12.4740088109       -8.7047387550      -13.4006922710  PROB      774             0.0000000000
      2570       163  ASN       HN            -12.9135093153       -9.4828775954      -12.9446806713  PROB      774             0.0000000000
      2571       163  ASN       CA            -11.0890352975       -8.8983827428      -13.8021365350  PROB      774             0.0000000000
      2572       163  ASN       HA            -10.4807461133       -8.1342912301      -13.3336625002  PROB      774             0.0000000000
      2573       163  ASN       CB            -10.6010750776      -10.3227431459      -13.4123704620  PROB      774             0.0000000000
      2574       163  ASN       HB1            -9.5699486820      -10.4810920148      -13.7869663394  PROB      774             0.0000000000
      2575       163  ASN       HB2           -11.2627917927      -11.0908902509      -13.8683042877  PROB      774             0.0000000000
      2576       163  ASN       CG            -10.5845861315      -10.5448314120      -11.9043862627  PROB      774             0.0000000000
      2577       163  ASN       OD1           -10.8318804801       -9.6607287066      -11.0843329442  PROB      774             0.0000000000
      2578       163  ASN       ND2           -10.2869666881      -11.8026182565      -11.5061859634  PROB      774             0.0000000000
      2579       163  ASN       HD21          -10.2122181593      -12.5335803774      -12.1957505561  PROB      774             0.0000000000
      2580       163  ASN       HD22          -10.1844576862      -11.9712681700      -10.5298747786  PROB      774             0.0000000000
      2581       163  ASN       C             -10.9076865541       -8.7706497719      -15.3087534673  PROB      774             0.0000000000
      2582       163  ASN       O             -10.0205792122       -8.0737642315      -15.7993349152  PROB      774             0.0000000000
      2583       164  ASP       N             -11.8107415850       -9.4229434158      -16.0686402438  PROB      775             0.0000000000
      2584       164  ASP       HN            -12.5048518238       -9.9888410399      -15.6365063436  PROB      775             0.0000000000
      2585       164  ASP       CA            -11.8786100143       -9.3705073237      -17.5106539552  PROB      775             0.0000000000
      2586       164  ASP       HA            -10.9104537876       -9.6701414480      -17.8935759493  PROB      775             0.0000000000
      2587       164  ASP       CB            -12.9581594126      -10.3743014040      -17.9887102003  PROB      775             0.0000000000
      2588       164  ASP       HB1           -13.9750874797      -10.0676771934      -17.6733885762  PROB      775             0.0000000000
      2589       164  ASP       HB2           -12.7413423567      -11.3794072232      -17.5700762387  PROB      775             0.0000000000
      2590       164  ASP       CG            -12.9277045490      -10.5073237887      -19.4997066683  PROB      775             0.0000000000
      2591       164  ASP       OD1           -11.8268717139      -10.8286418280      -20.0227696608  PROB      775             0.0000000000
      2592       164  ASP       OD2           -13.9779133164      -10.2835898891      -20.1376471728  PROB      775             0.0000000000
      2593       164  ASP       C             -12.1419979416       -7.9559419529      -18.0276337407  PROB      775             0.0000000000
      2594       164  ASP       O             -11.4885260777       -7.4785996706      -18.9530867974  PROB      775             0.0000000000
      2595       165  ARG       N             -13.0737672733       -7.2194881154      -17.3799219065  PROB      776             0.0000000000
      2596       165  ARG       HN            -13.5838505754       -7.6364655644      -16.6348088864  PROB      776             0.0000000000
      2597       165  ARG       CA            -13.3660188692       -5.8299696110      -17.6870636311  PROB      776             0.0000000000
      2598       165  ARG       HA            -13.6380506438       -5.7779067717      -18.7330980903  PROB      776             0.0000000000
      2599       165  ARG       CB            -14.5630251266       -5.3239451326      -16.8315353838  PROB      776             0.0000000000
      2600       165  ARG       HB1           -14.3530796965       -5.4878477376      -15.7523246216  PROB      776             0.0000000000
      2601       165  ARG       HB2           -15.4241701731       -5.9822128452      -17.0940725146  PROB      776             0.0000000000
      2602       165  ARG       CG            -15.0080138038       -3.8513482222      -17.0366286196  PROB      776             0.0000000000
      2603       165  ARG       HG1           -16.0713624552       -3.8061473505      -16.7005978045  PROB      776             0.0000000000
      2604       165  ARG       HG2           -14.9861134177       -3.6198530294      -18.1246958600  PROB      776             0.0000000000
      2605       165  ARG       CD            -14.2317070309       -2.7732864293      -16.2538337837  PROB      776             0.0000000000
      2606       165  ARG       HD1           -13.1863350877       -2.6658497768      -16.6158315902  PROB      776             0.0000000000
      2607       165  ARG       HD2           -14.2149828797       -3.0135092660      -15.1668888171  PROB      776             0.0000000000
      2608       165  ARG       NE            -14.9616261570       -1.4823134032      -16.4791709633  PROB      776             0.0000000000
      2609       165  ARG       HE            -15.8225648731       -1.4935222459      -16.9658233260  PROB      776             0.0000000000
      2610       165  ARG       CZ            -14.5072325666       -0.2999832627      -16.0948252743  PROB      776             0.0000000000
      2611       165  ARG       NH1           -13.4295014218       -0.1197117116      -15.3739035183  PROB      776             0.0000000000
      2612       165  ARG       HH11          -12.8447470868       -0.8884777468      -15.0734048116  PROB      776             0.0000000000
      2613       165  ARG       HH12          -13.0629944343        0.8144523542      -15.3361963107  PROB      776             0.0000000000
      2614       165  ARG       NH2           -15.1065875546        0.8117421755      -16.4729558486  PROB      776             0.0000000000
      2615       165  ARG       HH21          -14.6044306938        1.6537862906      -16.2378882786  PROB      776             0.0000000000
      2616       165  ARG       HH22          -15.8603824680        0.7980503240      -17.1075611691  PROB      776             0.0000000000
      2617       165  ARG       C             -12.1642740411       -4.9253399172      -17.5084859605  PROB      776             0.0000000000
      2618       165  ARG       O             -11.8607519204       -4.0951931815      -18.3610790913  PROB      776             0.0000000000
      2619       166  GLU       N             -11.4212659723       -5.0796563123      -16.3989007711  PROB      777             0.0000000000
      2620       166  GLU       HN            -11.7033830775       -5.7244416538      -15.6834733714  PROB      777             0.0000000000
      2621       166  GLU       CA            -10.1824798547       -4.3648970505      -16.1709560554  PROB      777             0.0000000000
      2622       166  GLU       HA            -10.3993642495       -3.3154152568      -16.3065608596  PROB      777             0.0000000000
      2623       166  GLU       CB             -9.6848293835       -4.5934464661      -14.7247495768  PROB      777             0.0000000000
      2624       166  GLU       HB1            -8.6158822993       -4.2916918936      -14.6250382685  PROB      777             0.0000000000
      2625       166  GLU       HB2            -9.7452069667       -5.6778999647      -14.4830600596  PROB      777             0.0000000000
      2626       166  GLU       CG            -10.4986066353       -3.7849147694      -13.6895055446  PROB      777             0.0000000000
      2627       166  GLU       HG1           -10.0901602628       -3.9554530104      -12.6718445668  PROB      777             0.0000000000
      2628       166  GLU       HG2           -11.5621819056       -4.1030769738      -13.7007484902  PROB      777             0.0000000000
      2629       166  GLU       CD            -10.4185745236       -2.3086007215      -14.0017281019  PROB      777             0.0000000000
      2630       166  GLU       OE1           -11.4576634622       -1.6803688969      -14.3328343112  PROB      777             0.0000000000
      2631       166  GLU       OE2            -9.2926998336       -1.7440621760      -13.9573687045  PROB      777             0.0000000000
      2632       166  GLU       C              -9.0776796528       -4.6413869588      -17.1708145475  PROB      777             0.0000000000
      2633       166  GLU       O              -8.4237790755       -3.7150842605      -17.6514338676  PROB      777             0.0000000000
      2634       167  ILE       N              -8.8672083337       -5.9180455077      -17.5342901278  PROB      778             0.0000000000
      2635       167  ILE       HN             -9.3674491091       -6.6569145685      -17.0745757415  PROB      778             0.0000000000
      2636       167  ILE       CA             -7.9682303388       -6.3225258190      -18.6051161102  PROB      778             0.0000000000
      2637       167  ILE       HA             -7.0016943085       -5.8807391438      -18.4072655395  PROB      778             0.0000000000
      2638       167  ILE       CB             -7.7869654063       -7.8416658781      -18.6028057535  PROB      778             0.0000000000
      2639       167  ILE       HB             -8.7987698877       -8.3135257029      -18.5901935387  PROB      778             0.0000000000
      2640       167  ILE       CG2            -7.0463228276       -8.3224956001      -19.8705316270  PROB      778             0.0000000000
      2641       167  ILE       HG21           -6.0824444845       -7.7851306190      -19.9928415171  PROB      778             0.0000000000
      2642       167  ILE       HG22           -7.6656419680       -8.1642520552      -20.7789623257  PROB      778             0.0000000000
      2643       167  ILE       HG23           -6.8406780480       -9.4091803447      -19.8068864031  PROB      778             0.0000000000
      2644       167  ILE       CG1            -7.0377111081       -8.2789161433      -17.3163956362  PROB      778             0.0000000000
      2645       167  ILE       HG11           -7.4061219099       -7.6916877947      -16.4469355343  PROB      778             0.0000000000
      2646       167  ILE       HG12           -5.9577625982       -8.0458535040      -17.4374840384  PROB      778             0.0000000000
      2647       167  ILE       CD             -7.2131387002       -9.7607516503      -16.9698063170  PROB      778             0.0000000000
      2648       167  ILE       HD1            -6.7896637167      -10.4012915576      -17.7671821935  PROB      778             0.0000000000
      2649       167  ILE       HD2            -8.2919535341      -10.0062611877      -16.8559660331  PROB      778             0.0000000000
      2650       167  ILE       HD3            -6.6972273515      -10.0093421504      -16.0182870928  PROB      778             0.0000000000
      2651       167  ILE       C              -8.3954960435       -5.7711737460      -19.9637621384  PROB      778             0.0000000000
      2652       167  ILE       O              -7.5839566542       -5.2376979092      -20.7172410999  PROB      778             0.0000000000
      2653       168  SER       N              -9.7076663688       -5.8264598497      -20.2789921396  PROB      779             0.0000000000
      2654       168  SER       HN            -10.3297185680       -6.3172345504      -19.6611516015  PROB      779             0.0000000000
      2655       168  SER       CA            -10.3042874659       -5.2778588068      -21.4899120871  PROB      779             0.0000000000
      2656       168  SER       HA             -9.8229092677       -5.7413551851      -22.3348057112  PROB      779             0.0000000000
      2657       168  SER       CB            -11.8241687140       -5.6090605495      -21.5634673270  PROB      779             0.0000000000
      2658       168  SER       HB1           -12.3443757450       -5.1688163825      -20.6855245190  PROB      779             0.0000000000
      2659       168  SER       HB2           -11.9566437339       -6.7135989880      -21.5057991247  PROB      779             0.0000000000
      2660       168  SER       OG            -12.4476788991       -5.1245909324      -22.7545487680  PROB      779             0.0000000000
      2661       168  SER       HG1           -12.2283790789       -5.7408434646      -23.4627937108  PROB      779             0.0000000000
      2662       168  SER       C             -10.0968984899       -3.7756318624      -21.6149617080  PROB      779             0.0000000000
      2663       168  SER       O              -9.6378507186       -3.2817224196      -22.6433065994  PROB      779             0.0000000000
      2664       169  MET       N             -10.3498608366       -3.0237811798      -20.5266091654  PROB      780             0.0000000000
      2665       169  MET       HN            -10.7566030695       -3.4574266067      -19.7178177687  PROB      780             0.0000000000
      2666       169  MET       CA            -10.1050949823       -1.5984486115      -20.4243105200  PROB      780             0.0000000000
      2667       169  MET       HA            -10.6234890940       -1.1348551064      -21.2524595637  PROB      780             0.0000000000
      2668       169  MET       CB            -10.6978487853       -1.0315981856      -19.1090605476  PROB      780             0.0000000000
      2669       169  MET       HB1           -10.3026228166       -0.0116512392      -18.9006761822  PROB      780             0.0000000000
      2670       169  MET       HB2           -10.3850812754       -1.6849817254      -18.2642150126  PROB      780             0.0000000000
      2671       169  MET       CG            -12.2337692838       -0.9262905663      -19.1386561431  PROB      780             0.0000000000
      2672       169  MET       HG1           -12.5767929819       -0.6993796264      -18.1071953491  PROB      780             0.0000000000
      2673       169  MET       HG2           -12.6561705098       -1.9166067726      -19.4166000022  PROB      780             0.0000000000
      2674       169  MET       SD            -12.8548385821        0.3552365879      -20.2695804227  PROB      780             0.0000000000
      2675       169  MET       CE            -14.5618608856       -0.2581062830      -20.2722047034  PROB      780             0.0000000000
      2676       169  MET       HE1           -14.9734214203       -0.2944898118      -19.2437617484  PROB      780             0.0000000000
      2677       169  MET       HE2           -14.6115567064       -1.2821063711      -20.7027248216  PROB      780             0.0000000000
      2678       169  MET       HE3           -15.2147951941        0.3987590806      -20.8864383183  PROB      780             0.0000000000
      2679       169  MET       C              -8.6629476807       -1.1448485700      -20.5690268106  PROB      780             0.0000000000
      2680       169  MET       O              -8.3903642206       -0.1125726993      -21.1836753850  PROB      780             0.0000000000
      2681       170  GLU       N              -7.7003683099       -1.8785448488      -19.9809201650  PROB      781             0.0000000000
      2682       170  GLU       HN             -7.9430471188       -2.7261779415      -19.5074149999  PROB      781             0.0000000000
      2683       170  GLU       CA             -6.2961990507       -1.5042193885      -19.9370267362  PROB      781             0.0000000000
      2684       170  GLU       HA             -6.2497276905       -0.5418919450      -19.4463467664  PROB      781             0.0000000000
      2685       170  GLU       CB             -5.5129411477       -2.5236231159      -19.0669513530  PROB      781             0.0000000000
      2686       170  GLU       HB1            -5.6243369663       -3.5342776502      -19.5233280223  PROB      781             0.0000000000
      2687       170  GLU       HB2            -6.0011231423       -2.5661060484      -18.0674374105  PROB      781             0.0000000000
      2688       170  GLU       CG             -4.0076539725       -2.2252638779      -18.8723472083  PROB      781             0.0000000000
      2689       170  GLU       HG1            -3.4661729469       -2.3218974923      -19.8350825248  PROB      781             0.0000000000
      2690       170  GLU       HG2            -3.5626323557       -2.9575688538      -18.1691007621  PROB      781             0.0000000000
      2691       170  GLU       CD             -3.7817603264       -0.8378658039      -18.3113398048  PROB      781             0.0000000000
      2692       170  GLU       OE1            -4.1395500126       -0.5783591226      -17.1326011639  PROB      781             0.0000000000
      2693       170  GLU       OE2            -3.2324220820        0.0315304910      -19.0369237958  PROB      781             0.0000000000
      2694       170  GLU       C              -5.6283956066       -1.3256518506      -21.3049088161  PROB      781             0.0000000000
      2695       170  GLU       O              -5.8636953985       -2.0829413137      -22.2413725590  PROB      781             0.0000000000
      2696       171  ASP       N              -4.7712525629       -0.3007792374      -21.4699465785  PROB      782             0.0000000000
      2697       171  ASP       HN             -4.5245470977        0.2802281244      -20.6945866360  PROB      782             0.0000000000
      2698       171  ASP       CA             -4.1033346442       -0.0411441070      -22.7314856345  PROB      782             0.0000000000
      2699       171  ASP       HA             -4.5392193427       -0.6276727345      -23.5248654689  PROB      782             0.0000000000
      2700       171  ASP       CB             -4.1994076188        1.4682413091      -23.0632394528  PROB      782             0.0000000000
      2701       171  ASP       HB1            -3.4862810402        1.7387878451      -23.8744517725  PROB      782             0.0000000000
      2702       171  ASP       HB2            -3.9578957689        2.0795089017      -22.1711754167  PROB      782             0.0000000000
      2703       171  ASP       CG             -5.5751033902        1.8181991238      -23.5716330451  PROB      782             0.0000000000
      2704       171  ASP       OD1            -6.0632041955        1.1602612350      -24.5294552014  PROB      782             0.0000000000
      2705       171  ASP       OD2            -6.1309709986        2.8500106124      -23.1159302442  PROB      782             0.0000000000
      2706       171  ASP       C              -2.6391485934       -0.4393481648      -22.6987021773  PROB      782             0.0000000000
      2707       171  ASP       O              -2.0311933717       -0.6641394773      -23.7469112850  PROB      782             0.0000000000
      2708       172  GLU       N              -2.0361538716       -0.5799136394      -21.5055031766  PROB      783             0.0000000000
      2709       172  GLU       HN             -2.5271461825       -0.4064757277      -20.6416417274  PROB      783             0.0000000000
      2710       172  GLU       CA             -0.6264502378       -0.8672601319      -21.3923628878  PROB      783             0.0000000000
      2711       172  GLU       HA             -0.2070281921       -1.0494650685      -22.3706825522  PROB      783             0.0000000000
      2712       172  GLU       CB              0.1337530800        0.3413887167      -20.8042869096  PROB      783             0.0000000000
      2713       172  GLU       HB1            -0.3185522435        0.6173793488      -19.8252218546  PROB      783             0.0000000000
      2714       172  GLU       HB2            -0.0297793541        1.2057610635      -21.4894956467  PROB      783             0.0000000000
      2715       172  GLU       CG              1.6541259970        0.1217660793      -20.6209481255  PROB      783             0.0000000000
      2716       172  GLU       HG1             1.8418658496       -0.5817057718      -19.7870748989  PROB      783             0.0000000000
      2717       172  GLU       HG2             2.1187326356        1.0879030563      -20.3544422156  PROB      783             0.0000000000
      2718       172  GLU       CD              2.3162582383       -0.4028067191      -21.8767612955  PROB      783             0.0000000000
      2719       172  GLU       OE1             2.2321175941        0.2606073906      -22.9403294079  PROB      783             0.0000000000
      2720       172  GLU       OE2             2.9295595169       -1.5018328265      -21.8295413167  PROB      783             0.0000000000
      2721       172  GLU       C              -0.3559192819       -2.1181927198      -20.5821373185  PROB      783             0.0000000000
      2722       172  GLU       O              -0.5552265977       -2.1840094095      -19.3700352657  PROB      783             0.0000000000
      2723       173  ALA       N               0.1684276880       -3.1610756149      -21.2495855891  PROB      784             0.0000000000
      2724       173  ALA       HN              0.2742611438       -3.1091722651      -22.2455161141  PROB      784             0.0000000000
      2725       173  ALA       CA              0.4568626952       -4.4409124907      -20.6464446923  PROB      784             0.0000000000
      2726       173  ALA       HA             -0.4077201337       -4.7477588184      -20.0716312034  PROB      784             0.0000000000
      2727       173  ALA       CB              0.6897163589       -5.4557404935      -21.7798240110  PROB      784             0.0000000000
      2728       173  ALA       HB1            -0.1849451653       -5.4522299979      -22.4643785578  PROB      784             0.0000000000
      2729       173  ALA       HB2             0.7959582031       -6.4803064700      -21.3779781920  PROB      784             0.0000000000
      2730       173  ALA       HB3             1.5956231018       -5.2016760827      -22.3682018641  PROB      784             0.0000000000
      2731       173  ALA       C               1.6499785633       -4.4224373519      -19.6888924792  PROB      784             0.0000000000
      2732       173  ALA       O               1.8177083011       -5.3109362130      -18.8554784933  PROB      784             0.0000000000
      2733       174  THR       N               2.5257281859       -3.3979399212      -19.7567315944  PROB      785             0.0000000000
      2734       174  THR       HN              2.4495572350       -2.7268806659      -20.5031320059  PROB      785             0.0000000000
      2735       174  THR       CA              3.5746127170       -3.1637527419      -18.7581137587  PROB      785             0.0000000000
      2736       174  THR       HA              4.1290457358       -4.0835512439      -18.6732229998  PROB      785             0.0000000000
      2737       174  THR       CB              4.5772764414       -2.0717180662      -19.1280930332  PROB      785             0.0000000000
      2738       174  THR       HB              4.1341463696       -1.0521974193      -19.0331125795  PROB      785             0.0000000000
      2739       174  THR       OG1             5.0131077296       -2.2375142806      -20.4660455061  PROB      785             0.0000000000
      2740       174  THR       HG1             4.2587480538       -1.9241765603      -21.0150895402  PROB      785             0.0000000000
      2741       174  THR       CG2             5.8357688170       -2.1868131848      -18.2592954265  PROB      785             0.0000000000
      2742       174  THR       HG21            6.2438079265       -3.2150501527      -18.3254042246  PROB      785             0.0000000000
      2743       174  THR       HG22            5.6236749255       -1.9471284023      -17.1979938386  PROB      785             0.0000000000
      2744       174  THR       HG23            6.6199926051       -1.4854130710      -18.6153298384  PROB      785             0.0000000000
      2745       174  THR       C               3.0213261234       -2.8416244268      -17.3779214964  PROB      785             0.0000000000
      2746       174  THR       O               3.5462852610       -3.2648241307      -16.3499114052  PROB      785             0.0000000000
      2747       175  THR       N               1.9346680692       -2.0568248368      -17.3198659216  PROB      786             0.0000000000
      2748       175  THR       HN              1.4833294728       -1.7453376740      -18.1556832618  PROB      786             0.0000000000
      2749       175  THR       CA              1.3853846449       -1.5035869014      -16.0861323324  PROB      786             0.0000000000
      2750       175  THR       HA              1.9461851983       -1.8782038552      -15.2422775083  PROB      786             0.0000000000
      2751       175  THR       CB              1.4619009145        0.0197085205      -16.0091744240  PROB      786             0.0000000000
      2752       175  THR       HB              0.7970288974        0.4570468573      -15.2259766331  PROB      786             0.0000000000
      2753       175  THR       OG1             1.1902185091        0.6131054911      -17.2712191479  PROB      786             0.0000000000
      2754       175  THR       HG1             0.2116670438        0.6141071273      -17.3384075691  PROB      786             0.0000000000
      2755       175  THR       CG2             2.9009871435        0.4037651003      -15.6473454128  PROB      786             0.0000000000
      2756       175  THR       HG21            3.1650403664        0.0192342376      -14.6412102515  PROB      786             0.0000000000
      2757       175  THR       HG22            3.0044960814        1.5110777353      -15.6327171754  PROB      786             0.0000000000
      2758       175  THR       HG23            3.6152210513       -0.0132274297      -16.3863175254  PROB      786             0.0000000000
      2759       175  THR       C              -0.0229936766       -1.9939049810      -15.8415941601  PROB      786             0.0000000000
      2760       175  THR       O              -0.8329919365       -1.3318305546      -15.1990495606  PROB      786             0.0000000000
      2761       176  LEU       N              -0.3674971814       -3.1946703409      -16.3432948720  PROB      787             0.0000000000
      2762       176  LEU       HN              0.2638289670       -3.6842038318      -16.9368906163  PROB      787             0.0000000000
      2763       176  LEU       CA             -1.6023744850       -3.8822924351      -15.9992646230  PROB      787             0.0000000000
      2764       176  LEU       HA             -2.4267961460       -3.2300596693      -16.2523921758  PROB      787             0.0000000000
      2765       176  LEU       CB             -1.7162012444       -5.1965056268      -16.8232102428  PROB      787             0.0000000000
      2766       176  LEU       HB1            -0.7825966884       -5.7809809432      -16.6561045351  PROB      787             0.0000000000
      2767       176  LEU       HB2            -1.7557428760       -4.9347826852      -17.9026189322  PROB      787             0.0000000000
      2768       176  LEU       CG             -2.9121921737       -6.1149299113      -16.4821310580  PROB      787             0.0000000000
      2769       176  LEU       HG             -2.9162742733       -6.2841604077      -15.3834894081  PROB      787             0.0000000000
      2770       176  LEU       CD1            -4.2604553989       -5.4903640565      -16.8704577275  PROB      787             0.0000000000
      2771       176  LEU       HD11           -4.3315762905       -5.3462134317      -17.9679666525  PROB      787             0.0000000000
      2772       176  LEU       HD12           -4.3950395868       -4.5064427200      -16.3775754129  PROB      787             0.0000000000
      2773       176  LEU       HD13           -5.0973568918       -6.1433006751      -16.5456249182  PROB      787             0.0000000000
      2774       176  LEU       CD2            -2.7556534711       -7.5026232879      -17.1203752335  PROB      787             0.0000000000
      2775       176  LEU       HD21           -2.7095896366       -7.4128775768      -18.2216019647  PROB      787             0.0000000000
      2776       176  LEU       HD22           -3.6182531718       -8.1500315176      -16.8540677230  PROB      787             0.0000000000
      2777       176  LEU       HD23           -1.8251622580       -7.9923138931      -16.7626773212  PROB      787             0.0000000000
      2778       176  LEU       C              -1.6982995825       -4.1699817912      -14.4982981446  PROB      787             0.0000000000
      2779       176  LEU       O              -0.7823791275       -4.7512580647      -13.9128843209  PROB      787             0.0000000000
      2780       177  PHE       N              -2.7920075518       -3.7318539755      -13.8394203396  PROB      788             0.0000000000
      2781       177  PHE       HN             -3.5152734919       -3.2436867460      -14.3513642310  PROB      788             0.0000000000
      2782       177  PHE       CA             -3.0553553587       -3.8717485101      -12.4122857803  PROB      788             0.0000000000
      2783       177  PHE       HA             -3.9475994689       -3.2882885977      -12.2309234732  PROB      788             0.0000000000
      2784       177  PHE       CB             -3.3508610256       -5.3424376664      -11.9887794171  PROB      788             0.0000000000
      2785       177  PHE       HB1            -3.4925210848       -5.4221625245      -10.8892177193  PROB      788             0.0000000000
      2786       177  PHE       HB2            -2.5035739524       -6.0010845117      -12.2715009374  PROB      788             0.0000000000
      2787       177  PHE       CG             -4.6202762694       -5.8609612681      -12.6111324863  PROB      788             0.0000000000
      2788       177  PHE       CD1            -5.8576103635       -5.3039181096      -12.2497266424  PROB      788             0.0000000000
      2789       177  PHE       HD1            -5.8878593003       -4.4584567018      -11.5787479030  PROB      788             0.0000000000
      2790       177  PHE       CE1            -7.0558968290       -5.8491716997      -12.7265577359  PROB      788             0.0000000000
      2791       177  PHE       HE1            -8.0002209223       -5.4203860003      -12.4209398591  PROB      788             0.0000000000
      2792       177  PHE       CZ             -7.0286260696       -6.9551999324      -13.5847187628  PROB      788             0.0000000000
      2793       177  PHE       HZ             -7.9534354538       -7.3770033509      -13.9520646096  PROB      788             0.0000000000
      2794       177  PHE       CD2            -4.6083358704       -6.9806208619      -13.4607375012  PROB      788             0.0000000000
      2795       177  PHE       HD2            -3.6693067789       -7.4532551796      -13.7041507176  PROB      788             0.0000000000
      2796       177  PHE       CE2            -5.8024884707       -7.5219928809      -13.9524182563  PROB      788             0.0000000000
      2797       177  PHE       HE2            -5.7769867434       -8.3865046668      -14.5985379687  PROB      788             0.0000000000
      2798       177  PHE       C              -2.0116333937       -3.2427301003      -11.4887234012  PROB      788             0.0000000000
      2799       177  PHE       O              -1.8843293360       -3.5977858827      -10.3187267697  PROB      788             0.0000000000
      2800       178  ARG       N              -1.2274818843       -2.2621916694      -11.9706075335  PROB      789             0.0000000000
      2801       178  ARG       HN             -1.4172785828       -1.8696885767      -12.8731454988  PROB      789             0.0000000000
      2802       178  ARG       CA             -0.1198828885       -1.7086105892      -11.2178020144  PROB      789             0.0000000000
      2803       178  ARG       HA              0.4053373537       -2.5223422864      -10.7374646114  PROB      789             0.0000000000
      2804       178  ARG       CB              0.8328821361       -0.9767478979      -12.1963231782  PROB      789             0.0000000000
      2805       178  ARG       HB1             0.3247887451       -0.0610868400      -12.5721333272  PROB      789             0.0000000000
      2806       178  ARG       HB2             0.9895589639       -1.6375148065      -13.0765477361  PROB      789             0.0000000000
      2807       178  ARG       CG              2.2073263139       -0.6139396615      -11.6080189812  PROB      789             0.0000000000
      2808       178  ARG       HG1             2.0620377040       -0.1074061550      -10.6281707301  PROB      789             0.0000000000
      2809       178  ARG       HG2             2.7069888948        0.1132149019      -12.2811705925  PROB      789             0.0000000000
      2810       178  ARG       CD              3.1400848299       -1.8064213222      -11.3953019585  PROB      789             0.0000000000
      2811       178  ARG       HD1             2.5948943061       -2.6330475527      -10.9330084788  PROB      789             0.0000000000
      2812       178  ARG       HD2             3.9559842474       -1.5314974009      -10.7218392429  PROB      789             0.0000000000
      2813       178  ARG       NE              3.6666668813       -2.2783405567      -12.6816477548  PROB      789             0.0000000000
      2814       178  ARG       HE              3.1750234604       -3.0782641859      -13.1034487642  PROB      789             0.0000000000
      2815       178  ARG       CZ              4.8350682987       -1.8804480782      -13.2100878412  PROB      789             0.0000000000
      2816       178  ARG       NH1             5.5834746162       -0.9333367673      -12.6490985985  PROB      789             0.0000000000
      2817       178  ARG       HH11            6.3816062459       -0.5173823339      -13.1435505637  PROB      789             0.0000000000
      2818       178  ARG       HH12            5.3193842746       -0.3921006828      -11.8231793179  PROB      789             0.0000000000
      2819       178  ARG       NH2             5.2697270781       -2.4931774769      -14.3378637266  PROB      789             0.0000000000
      2820       178  ARG       HH21            4.6002468309       -2.9507420129      -14.9615276719  PROB      789             0.0000000000
      2821       178  ARG       HH22            6.1616642635       -2.1957259299      -14.7564970013  PROB      789             0.0000000000
      2822       178  ARG       QQH9            2.4628088714       -0.9405603884      -11.5497557887  PROB      789             0.0000000000
      2823       178  ARG       C              -0.5919996310       -0.7540280370      -10.1214171989  PROB      789             0.0000000000
      2824       178  ARG       O               0.0409862331       -0.6247816704       -9.0707997998  PROB      789             0.0000000000
      2825       179  ALA       N              -1.7516291307       -0.1085513355      -10.3200248619  PROB      790             0.0000000000
      2826       179  ALA       HN             -2.2321923362       -0.2099350135      -11.2002551640  PROB      790             0.0000000000
      2827       179  ALA       CA             -2.3470342375        0.8104959110       -9.3780973317  PROB      790             0.0000000000
      2828       179  ALA       HA             -1.6739433526        0.9885277430       -8.5496105988  PROB      790             0.0000000000
      2829       179  ALA       CB             -2.6411781680        2.1462000149      -10.0722279619  PROB      790             0.0000000000
      2830       179  ALA       HB1            -3.3039926038        1.9923172973      -10.9517677535  PROB      790             0.0000000000
      2831       179  ALA       HB2            -1.6922873886        2.6011809095      -10.4288946598  PROB      790             0.0000000000
      2832       179  ALA       HB3            -3.1372759940        2.8540206691       -9.3763526721  PROB      790             0.0000000000
      2833       179  ALA       C              -3.6422900058        0.2577576745       -8.8061825149  PROB      790             0.0000000000
      2834       179  ALA       O              -4.4296050446       -0.3932283077       -9.4953525381  PROB      790             0.0000000000
      2835       180  THR       N              -3.8666410079        0.4897326257       -7.4960425548  PROB      791             0.0000000000
      2836       180  THR       HN             -3.1843321258        0.9963209603       -6.9595805760  PROB      791             0.0000000000
[truncated: 703,591 more chars]
