# Supplementary material for: Systematically Improvable and Locality Accelerated Enzymatic Reactivity Modeling: Toward Chemical Accuracy at Affordable Cost
Source: J Chem Theory Comput. 2026 Mar 24;22(7):3415–30. doi: 10.1021/acs.jctc.5c02128 (PMC13085240; doi:10.1021/acs.jctc.5c02128)
Supplement: Supplementary file 3 [file ct5c02128_si_003.zip › Ras_sim_bubble.pdb]

REMARK  GENERATED BY CHARMM-GUI (HTTP://WWW.CHARMM-GUI.ORG) ON JAN, 09. 2010.         
REMARK   DATE:     9/20/24     12:49:35      CREATED BY USER: berta                   
ATOM      1  N   GLU     3      26.128  12.669   3.326  1.00  0.00      PROA
ATOM      2  HN  GLU     3      25.833  13.154   4.152  1.00  0.00      PROA
ATOM      3  CA  GLU     3      25.171  11.752   2.767  1.00  0.00      PROA
ATOM      4  HA  GLU     3      25.370  11.708   1.709  1.00  0.00      PROA
ATOM      5  CB  GLU     3      25.313  10.322   3.358  1.00  0.00      PROA
ATOM      6  HB1 GLU     3      25.274  10.404   4.469  1.00  0.00      PROA
ATOM      7  HB2 GLU     3      26.323   9.940   3.091  1.00  0.00      PROA
ATOM      8  CG  GLU     3      24.229   9.313   2.901  1.00  0.00      PROA
ATOM      9  HG1 GLU     3      24.241   9.227   1.793  1.00  0.00      PROA
ATOM     10  HG2 GLU     3      23.218   9.649   3.217  1.00  0.00      PROA
ATOM     11  CD  GLU     3      24.437   7.936   3.496  1.00  0.00      PROA
ATOM     12  OE1 GLU     3      24.663   6.962   2.729  1.00  0.00      PROA
ATOM     13  OE2 GLU     3      24.317   7.764   4.734  1.00  0.00      PROA
ATOM     14  C   GLU     3      23.756  12.268   2.923  1.00  0.00      PROA
ATOM     15  O   GLU     3      23.352  12.711   4.000  1.00  0.00      PROA
ATOM     16  N   TYR     4      22.959  12.202   1.841  1.00  0.00      PROA
ATOM     17  HN  TYR     4      23.345  11.922   0.956  1.00  0.00      PROA
ATOM     18  CA  TYR     4      21.548  12.518   1.840  1.00  0.00      PROA
ATOM     19  HA  TYR     4      21.222  12.747   2.845  1.00  0.00      PROA
ATOM     20  CB  TYR     4      21.209  13.703   0.888  1.00  0.00      PROA
ATOM     21  HB1 TYR     4      20.129  13.955   0.946  1.00  0.00      PROA
ATOM     22  HB2 TYR     4      21.458  13.427  -0.160  1.00  0.00      PROA
ATOM     23  CG  TYR     4      21.985  14.943   1.256  1.00  0.00      PROA
ATOM     24  CD1 TYR     4      21.975  15.424   2.576  1.00  0.00      PROA
ATOM     25  HD1 TYR     4      21.401  14.908   3.332  1.00  0.00      PROA
ATOM     26  CE1 TYR     4      22.713  16.561   2.932  1.00  0.00      PROA
ATOM     27  HE1 TYR     4      22.709  16.894   3.959  1.00  0.00      PROA
ATOM     28  CZ  TYR     4      23.450  17.244   1.959  1.00  0.00      PROA
ATOM     29  OH  TYR     4      24.203  18.382   2.304  1.00  0.00      PROA
ATOM     30  HH  TYR     4      23.986  18.600   3.213  1.00  0.00      PROA
ATOM     31  CD2 TYR     4      22.711  15.657   0.286  1.00  0.00      PROA
ATOM     32  HD2 TYR     4      22.712  15.319  -0.737  1.00  0.00      PROA
ATOM     33  CE2 TYR     4      23.440  16.802   0.635  1.00  0.00      PROA
ATOM     34  HE2 TYR     4      23.993  17.349  -0.113  1.00  0.00      PROA
ATOM     35  C   TYR     4      20.770  11.297   1.383  1.00  0.00      PROA
ATOM     36  O   TYR     4      20.958  10.783   0.279  1.00  0.00      PROA
ATOM     37  N   LYS     5      19.857  10.798   2.234  1.00  0.00      PROA
ATOM     38  HN  LYS     5      19.780  11.172   3.172  1.00  0.00      PROA
ATOM     39  CA  LYS     5      18.967   9.706   1.911  1.00  0.00      PROA
ATOM     40  HA  LYS     5      19.469   9.026   1.237  1.00  0.00      PROA
ATOM     41  CB  LYS     5      18.545   8.923   3.178  1.00  0.00      PROA
ATOM     42  HB1 LYS     5      17.870   8.090   2.878  1.00  0.00      PROA
ATOM     43  HB2 LYS     5      17.969   9.604   3.847  1.00  0.00      PROA
ATOM     44  CG  LYS     5      19.703   8.332   4.003  1.00  0.00      PROA
ATOM     45  HG1 LYS     5      19.252   7.762   4.847  1.00  0.00      PROA
ATOM     46  HG2 LYS     5      20.307   9.151   4.456  1.00  0.00      PROA
ATOM     47  CD  LYS     5      20.639   7.403   3.212  1.00  0.00      PROA
ATOM     48  HD1 LYS     5      21.381   8.034   2.674  1.00  0.00      PROA
ATOM     49  HD2 LYS     5      20.039   6.852   2.454  1.00  0.00      PROA
ATOM     50  CE  LYS     5      21.353   6.379   4.107  1.00  0.00      PROA
ATOM     51  HE1 LYS     5      20.608   5.658   4.503  1.00  0.00      PROA
ATOM     52  HE2 LYS     5      21.856   6.877   4.961  1.00  0.00      PROA
ATOM     53  NZ  LYS     5      22.367   5.628   3.351  1.00  0.00      PROA
ATOM     54  HZ1 LYS     5      22.004   5.372   2.394  1.00  0.00      PROA
ATOM     55  HZ2 LYS     5      22.648   4.747   3.853  1.00  0.00      PROA
ATOM     56  HZ3 LYS     5      23.233   6.211   3.213  1.00  0.00      PROA
ATOM     57  C   LYS     5      17.715  10.219   1.208  1.00  0.00      PROA
ATOM     58  O   LYS     5      16.755  10.687   1.823  1.00  0.00      PROA
ATOM     59  N   LEU     6      17.698  10.125  -0.129  1.00  0.00      PROA
ATOM     60  HN  LEU     6      18.478   9.714  -0.610  1.00  0.00      PROA
ATOM     61  CA  LEU     6      16.580  10.499  -0.962  1.00  0.00      PROA
ATOM     62  HA  LEU     6      16.001  11.259  -0.456  1.00  0.00      PROA
ATOM     63  CB  LEU     6      17.037  11.044  -2.342  1.00  0.00      PROA
ATOM     64  HB1 LEU     6      16.148  11.437  -2.883  1.00  0.00      PROA
ATOM     65  HB2 LEU     6      17.464  10.209  -2.940  1.00  0.00      PROA
ATOM     66  CG  LEU     6      18.106  12.160  -2.295  1.00  0.00      PROA
ATOM     67  HG  LEU     6      19.058  11.719  -1.910  1.00  0.00      PROA
ATOM     68  CD1 LEU     6      18.373  12.710  -3.705  1.00  0.00      PROA
ATOM     69 HD11 LEU     6      17.449  13.162  -4.123  1.00  0.00      PROA
ATOM     70 HD12 LEU     6      18.714  11.903  -4.385  1.00  0.00      PROA
ATOM     71 HD13 LEU     6      19.156  13.496  -3.670  1.00  0.00      PROA
ATOM     72  CD2 LEU     6      17.713  13.311  -1.359  1.00  0.00      PROA
ATOM     73 HD21 LEU     6      18.489  14.104  -1.384  1.00  0.00      PROA
ATOM     74 HD22 LEU     6      17.615  12.959  -0.310  1.00  0.00      PROA
ATOM     75 HD23 LEU     6      16.747  13.756  -1.672  1.00  0.00      PROA
ATOM     76  C   LEU     6      15.688   9.289  -1.181  1.00  0.00      PROA
ATOM     77  O   LEU     6      16.155   8.159  -1.342  1.00  0.00      PROA
ATOM     78  N   VAL     7      14.361   9.486  -1.179  1.00  0.00      PROA
ATOM     79  HN  VAL     7      13.976  10.385  -0.952  1.00  0.00      PROA
ATOM     80  CA  VAL     7      13.425   8.406  -1.436  1.00  0.00      PROA
ATOM     81  HA  VAL     7      13.946   7.536  -1.810  1.00  0.00      PROA
ATOM     82  CB  VAL     7      12.658   7.986  -0.184  1.00  0.00      PROA
ATOM     83  HB  VAL     7      12.001   8.821   0.144  1.00  0.00      PROA
ATOM     84  CG1 VAL     7      11.813   6.735  -0.477  1.00  0.00      PROA
ATOM     85 HG11 VAL     7      11.236   6.449   0.425  1.00  0.00      PROA
ATOM     86 HG12 VAL     7      12.471   5.884  -0.753  1.00  0.00      PROA
ATOM     87 HG13 VAL     7      11.095   6.898  -1.305  1.00  0.00      PROA
ATOM     88  CG2 VAL     7      13.640   7.670   0.964  1.00  0.00      PROA
ATOM     89 HG21 VAL     7      14.211   8.573   1.261  1.00  0.00      PROA
ATOM     90 HG22 VAL     7      14.359   6.882   0.658  1.00  0.00      PROA
ATOM     91 HG23 VAL     7      13.083   7.310   1.855  1.00  0.00      PROA
ATOM     92  C   VAL     7      12.470   8.842  -2.534  1.00  0.00      PROA
ATOM     93  O   VAL     7      11.832   9.891  -2.461  1.00  0.00      PROA
ATOM     94  N   VAL     8      12.351   8.038  -3.605  1.00  0.00      PROA
ATOM     95  HN  VAL     8      12.885   7.187  -3.673  1.00  0.00      PROA
ATOM     96  CA  VAL     8      11.416   8.272  -4.688  1.00  0.00      PROA
ATOM     97  HA  VAL     8      11.177   9.325  -4.739  1.00  0.00      PROA
ATOM     98  CB  VAL     8      11.959   7.837  -6.047  1.00  0.00      PROA
ATOM     99  HB  VAL     8      12.084   6.729  -6.078  1.00  0.00      PROA
ATOM    100  CG1 VAL     8      10.992   8.273  -7.165  1.00  0.00      PROA
ATOM    101 HG11 VAL     8      10.852   9.375  -7.148  1.00  0.00      PROA
ATOM    102 HG12 VAL     8      10.000   7.792  -7.055  1.00  0.00      PROA
ATOM    103 HG13 VAL     8      11.408   7.990  -8.157  1.00  0.00      PROA
ATOM    104  CG2 VAL     8      13.342   8.474  -6.276  1.00  0.00      PROA
ATOM    105 HG21 VAL     8      13.723   8.184  -7.279  1.00  0.00      PROA
ATOM    106 HG22 VAL     8      14.078   8.123  -5.525  1.00  0.00      PROA
ATOM    107 HG23 VAL     8      13.278   9.582  -6.231  1.00  0.00      PROA
ATOM    108  C   VAL     8      10.145   7.511  -4.367  1.00  0.00      PROA
ATOM    109  O   VAL     8      10.158   6.291  -4.177  1.00  0.00      PROA
ATOM    110  N   VAL     9       9.013   8.226  -4.271  1.00  0.00      PROA
ATOM    111  HN  VAL     9       9.014   9.208  -4.497  1.00  0.00      PROA
ATOM    112  CA  VAL     9       7.742   7.696  -3.817  1.00  0.00      PROA
ATOM    113  HA  VAL     9       7.774   6.619  -3.835  1.00  0.00      PROA
ATOM    114  CB  VAL     9       7.344   8.166  -2.411  1.00  0.00      PROA
ATOM    115  HB  VAL     9       6.368   7.704  -2.135  1.00  0.00      PROA
ATOM    116  CG1 VAL     9       8.378   7.687  -1.376  1.00  0.00      PROA
ATOM    117 HG11 VAL     9       9.356   8.180  -1.559  1.00  0.00      PROA
ATOM    118 HG12 VAL     9       8.514   6.586  -1.429  1.00  0.00      PROA
ATOM    119 HG13 VAL     9       8.047   7.952  -0.350  1.00  0.00      PROA
ATOM    120  CG2 VAL     9       7.193   9.699  -2.347  1.00  0.00      PROA
ATOM    121 HG21 VAL     9       8.138  10.205  -2.638  1.00  0.00      PROA
ATOM    122 HG22 VAL     9       6.943  10.017  -1.315  1.00  0.00      PROA
ATOM    123 HG23 VAL     9       6.381  10.058  -3.012  1.00  0.00      PROA
ATOM    124  C   VAL     9       6.671   8.108  -4.801  1.00  0.00      PROA
ATOM    125  O   VAL     9       6.858   9.012  -5.611  1.00  0.00      PROA
ATOM    126  N   GLY    10       5.509   7.431  -4.785  1.00  0.00      PROA
ATOM    127  HN  GLY    10       5.403   6.630  -4.192  1.00  0.00      PROA
ATOM    128  CA  GLY    10       4.399   7.778  -5.664  1.00  0.00      PROA
ATOM    129  HA1 GLY    10       4.760   8.333  -6.517  1.00  0.00      PROA
ATOM    130  HA2 GLY    10       3.676   8.325  -5.078  1.00  0.00      PROA
ATOM    131  C   GLY    10       3.726   6.568  -6.230  1.00  0.00      PROA
ATOM    132  O   GLY    10       4.279   5.472  -6.233  1.00  0.00      PROA
ATOM    133  N   ALA    11       2.490   6.760  -6.721  1.00  0.00      PROA
ATOM    134  HN  ALA    11       2.135   7.689  -6.746  1.00  0.00      PROA
ATOM    135  CA  ALA    11       1.590   5.773  -7.290  1.00  0.00      PROA
ATOM    136  HA  ALA    11       1.168   5.229  -6.455  1.00  0.00      PROA
ATOM    137  CB  ALA    11       0.458   6.543  -7.985  1.00  0.00      PROA
ATOM    138  HB1 ALA    11      -0.104   7.155  -7.247  1.00  0.00      PROA
ATOM    139  HB2 ALA    11      -0.258   5.862  -8.487  1.00  0.00      PROA
ATOM    140  HB3 ALA    11       0.885   7.229  -8.743  1.00  0.00      PROA
ATOM    141  C   ALA    11       2.164   4.703  -8.230  1.00  0.00      PROA
ATOM    142  O   ALA    11       3.259   4.821  -8.779  1.00  0.00      PROA
ATOM    143  N   GLY    12       1.426   3.585  -8.416  1.00  0.00      PROA
ATOM    144  HN  GLY    12       0.559   3.472  -7.925  1.00  0.00      PROA
ATOM    145  CA  GLY    12       1.886   2.450  -9.230  1.00  0.00      PROA
ATOM    146  HA1 GLY    12       1.143   1.656  -9.113  1.00  0.00      PROA
ATOM    147  HA2 GLY    12       2.844   2.096  -8.839  1.00  0.00      PROA
ATOM    148  C   GLY    12       1.953   2.819 -10.708  1.00  0.00      PROA
ATOM    149  O   GLY    12       0.951   3.240 -11.310  1.00  0.00      PROA
ATOM    150  N   GLY    13       3.135   2.612 -11.317  1.00  0.00      PROA
ATOM    151  HN  GLY    13       3.911   2.228 -10.787  1.00  0.00      PROA
ATOM    152  CA  GLY    13       3.321   2.626 -12.769  1.00  0.00      PROA
ATOM    153  HA1 GLY    13       2.390   2.326 -13.254  1.00  0.00      PROA
ATOM    154  HA2 GLY    13       4.105   1.902 -12.998  1.00  0.00      PROA
ATOM    155  C   GLY    13       3.731   3.981 -13.271  1.00  0.00      PROA
ATOM    156  O   GLY    13       3.895   4.188 -14.470  1.00  0.00      PROA
ATOM    157  N   VAL    14       3.935   4.964 -12.386  1.00  0.00      PROA
ATOM    158  HN  VAL    14       3.859   4.791 -11.403  1.00  0.00      PROA
ATOM    159  CA  VAL    14       4.123   6.357 -12.783  1.00  0.00      PROA
ATOM    160  HA  VAL    14       3.391   6.565 -13.547  1.00  0.00      PROA
ATOM    161  CB  VAL    14       3.842   7.329 -11.648  1.00  0.00      PROA
ATOM    162  HB  VAL    14       3.952   8.380 -12.014  1.00  0.00      PROA
ATOM    163  CG1 VAL    14       2.382   7.153 -11.200  1.00  0.00      PROA
ATOM    164 HG11 VAL    14       2.194   6.135 -10.802  1.00  0.00      PROA
ATOM    165 HG12 VAL    14       1.682   7.337 -12.042  1.00  0.00      PROA
ATOM    166 HG13 VAL    14       2.160   7.881 -10.393  1.00  0.00      PROA
ATOM    167  CG2 VAL    14       4.824   7.120 -10.484  1.00  0.00      PROA
ATOM    168 HG21 VAL    14       4.844   6.064 -10.154  1.00  0.00      PROA
ATOM    169 HG22 VAL    14       4.524   7.743  -9.616  1.00  0.00      PROA
ATOM    170 HG23 VAL    14       5.852   7.415 -10.780  1.00  0.00      PROA
ATOM    171  C   VAL    14       5.481   6.678 -13.399  1.00  0.00      PROA
ATOM    172  O   VAL    14       5.635   7.660 -14.126  1.00  0.00      PROA
ATOM    173  N   GLY    15       6.489   5.827 -13.163  1.00  0.00      PROA
ATOM    174  HN  GLY    15       6.344   5.074 -12.508  1.00  0.00      PROA
ATOM    175  CA  GLY    15       7.785   5.878 -13.814  1.00  0.00      PROA
ATOM    176  HA1 GLY    15       7.803   6.638 -14.578  1.00  0.00      PROA
ATOM    177  HA2 GLY    15       7.977   4.898 -14.215  1.00  0.00      PROA
ATOM    178  C   GLY    15       8.908   6.178 -12.877  1.00  0.00      PROA
ATOM    179  O   GLY    15       9.932   6.687 -13.307  1.00  0.00      PROA
ATOM    180  N   LYS    16       8.774   5.876 -11.574  1.00  0.00      PROA
ATOM    181  HN  LYS    16       7.950   5.384 -11.268  1.00  0.00      PROA
ATOM    182  CA  LYS    16       9.790   6.135 -10.563  1.00  0.00      PROA
ATOM    183  HA  LYS    16       9.985   7.197 -10.532  1.00  0.00      PROA
ATOM    184  CB  LYS    16       9.272   5.649  -9.187  1.00  0.00      PROA
ATOM    185  HB1 LYS    16      10.063   5.758  -8.411  1.00  0.00      PROA
ATOM    186  HB2 LYS    16       9.029   4.566  -9.267  1.00  0.00      PROA
ATOM    187  CG  LYS    16       8.024   6.412  -8.726  1.00  0.00      PROA
ATOM    188  HG1 LYS    16       7.228   6.310  -9.490  1.00  0.00      PROA
ATOM    189  HG2 LYS    16       8.281   7.493  -8.658  1.00  0.00      PROA
ATOM    190  CD  LYS    16       7.476   5.954  -7.370  1.00  0.00      PROA
ATOM    191  HD1 LYS    16       6.589   6.581  -7.131  1.00  0.00      PROA
ATOM    192  HD2 LYS    16       8.246   6.142  -6.588  1.00  0.00      PROA
ATOM    193  CE  LYS    16       7.071   4.489  -7.290  1.00  0.00      PROA
ATOM    194  HE1 LYS    16       6.727   4.251  -6.281  1.00  0.00      PROA
ATOM    195  HE2 LYS    16       7.914   3.849  -7.543  1.00  0.00      PROA
ATOM    196  NZ  LYS    16       5.966   4.189  -8.242  1.00  0.00      PROA
ATOM    197  HZ1 LYS    16       6.217   4.407  -9.231  1.00  0.00      PROA
ATOM    198  HZ2 LYS    16       5.090   4.671  -7.986  1.00  0.00      PROA
ATOM    199  HZ3 LYS    16       5.781   3.145  -8.258  1.00  0.00      PROA
ATOM    200  C   LYS    16      11.112   5.440 -10.831  1.00  0.00      PROA
ATOM    201  O   LYS    16      12.179   6.056 -10.857  1.00  0.00      PROA
ATOM    202  N   SER    17      11.052   4.126 -11.106  1.00  0.00      PROA
ATOM    203  HN  SER    17      10.253   3.615 -10.807  1.00  0.00      PROA
ATOM    204  CA  SER    17      12.191   3.328 -11.512  1.00  0.00      PROA
ATOM    205  HA  SER    17      12.950   3.400 -10.744  1.00  0.00      PROA
ATOM    206  CB  SER    17      11.777   1.862 -11.697  1.00  0.00      PROA
ATOM    207  HB1 SER    17      12.646   1.274 -12.015  1.00  0.00      PROA
ATOM    208  HB2 SER    17      10.975   1.800 -12.435  1.00  0.00      PROA
ATOM    209  OG  SER    17      11.263   1.337 -10.473  1.00  0.00      PROA
ATOM    210  HG1 SER    17      11.907   1.562  -9.741  1.00  0.00      PROA
ATOM    211  C   SER    17      12.815   3.805 -12.808  1.00  0.00      PROA
ATOM    212  O   SER    17      14.026   3.995 -12.890  1.00  0.00      PROA
ATOM    213  N   ALA    18      11.980   4.077 -13.833  1.00  0.00      PROA
ATOM    214  HN  ALA    18      11.004   3.866 -13.740  1.00  0.00      PROA
ATOM    215  CA  ALA    18      12.393   4.626 -15.109  1.00  0.00      PROA
ATOM    216  HA  ALA    18      13.114   3.948 -15.542  1.00  0.00      PROA
ATOM    217  CB  ALA    18      11.169   4.693 -16.039  1.00  0.00      PROA
ATOM    218  HB1 ALA    18      10.706   3.686 -16.126  1.00  0.00      PROA
ATOM    219  HB2 ALA    18      11.458   5.035 -17.053  1.00  0.00      PROA
ATOM    220  HB3 ALA    18      10.407   5.391 -15.629  1.00  0.00      PROA
ATOM    221  C   ALA    18      13.061   6.000 -15.018  1.00  0.00      PROA
ATOM    222  O   ALA    18      14.097   6.250 -15.631  1.00  0.00      PROA
ATOM    223  N   LEU    19      12.496   6.917 -14.212  1.00  0.00      PROA
ATOM    224  HN  LEU    19      11.609   6.713 -13.782  1.00  0.00      PROA
ATOM    225  CA  LEU    19      13.052   8.216 -13.882  1.00  0.00      PROA
ATOM    226  HA  LEU    19      13.216   8.761 -14.799  1.00  0.00      PROA
ATOM    227  CB  LEU    19      12.024   8.961 -12.985  1.00  0.00      PROA
ATOM    228  HB1 LEU    19      11.937   8.426 -12.013  1.00  0.00      PROA
ATOM    229  HB2 LEU    19      11.025   8.898 -13.473  1.00  0.00      PROA
ATOM    230  CG  LEU    19      12.288  10.455 -12.714  1.00  0.00      PROA
ATOM    231  HG  LEU    19      13.374  10.605 -12.511  1.00  0.00      PROA
ATOM    232  CD1 LEU    19      11.881  11.303 -13.927  1.00  0.00      PROA
ATOM    233 HD11 LEU    19      12.108  12.376 -13.747  1.00  0.00      PROA
ATOM    234 HD12 LEU    19      10.790  11.211 -14.116  1.00  0.00      PROA
ATOM    235 HD13 LEU    19      12.422  10.969 -14.835  1.00  0.00      PROA
ATOM    236  CD2 LEU    19      11.517  10.926 -11.470  1.00  0.00      PROA
ATOM    237 HD21 LEU    19      10.424  10.790 -11.619  1.00  0.00      PROA
ATOM    238 HD22 LEU    19      11.712  12.002 -11.280  1.00  0.00      PROA
ATOM    239 HD23 LEU    19      11.827  10.348 -10.574  1.00  0.00      PROA
ATOM    240  C   LEU    19      14.394   8.104 -13.170  1.00  0.00      PROA
ATOM    241  O   LEU    19      15.371   8.766 -13.516  1.00  0.00      PROA
ATOM    242  N   THR    20      14.488   7.209 -12.168  1.00  0.00      PROA
ATOM    243  HN  THR    20      13.673   6.693 -11.895  1.00  0.00      PROA
ATOM    244  CA  THR    20      15.720   6.962 -11.425  1.00  0.00      PROA
ATOM    245  HA  THR    20      16.075   7.927 -11.091  1.00  0.00      PROA
ATOM    246  CB  THR    20      15.520   6.116 -10.172  1.00  0.00      PROA
ATOM    247  HB  THR    20      15.311   5.051 -10.428  1.00  0.00      PROA
ATOM    248  OG1 THR    20      14.439   6.615  -9.395  1.00  0.00      PROA
ATOM    249  HG1 THR    20      13.618   6.391  -9.868  1.00  0.00      PROA
ATOM    250  CG2 THR    20      16.762   6.220  -9.277  1.00  0.00      PROA
ATOM    251 HG21 THR    20      16.988   7.284  -9.052  1.00  0.00      PROA
ATOM    252 HG22 THR    20      17.649   5.762  -9.760  1.00  0.00      PROA
ATOM    253 HG23 THR    20      16.579   5.696  -8.315  1.00  0.00      PROA
ATOM    254  C   THR    20      16.839   6.366 -12.270  1.00  0.00      PROA
ATOM    255  O   THR    20      17.976   6.833 -12.247  1.00  0.00      PROA
ATOM    256  N   ILE    21      16.562   5.344 -13.106  1.00  0.00      PROA
ATOM    257  HN  ILE    21      15.654   4.912 -13.117  1.00  0.00      PROA
ATOM    258  CA  ILE    21      17.568   4.795 -14.013  1.00  0.00      PROA
ATOM    259  HA  ILE    21      18.458   4.646 -13.417  1.00  0.00      PROA
ATOM    260  CB  ILE    21      17.207   3.411 -14.547  1.00  0.00      PROA
ATOM    261  HB  ILE    21      16.935   2.796 -13.657  1.00  0.00      PROA
ATOM    262  CG2 ILE    21      15.975   3.458 -15.466  1.00  0.00      PROA
ATOM    263 HG21 ILE    21      16.220   3.907 -16.447  1.00  0.00      PROA
ATOM    264 HG22 ILE    21      15.168   4.054 -15.006  1.00  0.00      PROA
ATOM    265 HG23 ILE    21      15.587   2.433 -15.631  1.00  0.00      PROA
ATOM    266  CG1 ILE    21      18.416   2.725 -15.227  1.00  0.00      PROA
ATOM    267 HG11 ILE    21      19.316   2.906 -14.599  1.00  0.00      PROA
ATOM    268 HG12 ILE    21      18.590   3.191 -16.223  1.00  0.00      PROA
ATOM    269  CD  ILE    21      18.242   1.210 -15.386  1.00  0.00      PROA
ATOM    270  HD1 ILE    21      19.152   0.754 -15.830  1.00  0.00      PROA
ATOM    271  HD2 ILE    21      17.381   0.979 -16.047  1.00  0.00      PROA
ATOM    272  HD3 ILE    21      18.060   0.735 -14.397  1.00  0.00      PROA
ATOM    273  C   ILE    21      17.980   5.771 -15.113  1.00  0.00      PROA
ATOM    274  O   ILE    21      19.147   5.835 -15.507  1.00  0.00      PROA
ATOM    275  N   GLN    22      17.044   6.619 -15.594  1.00  0.00      PROA
ATOM    276  HN  GLN    22      16.081   6.495 -15.343  1.00  0.00      PROA
ATOM    277  CA  GLN    22      17.334   7.744 -16.464  1.00  0.00      PROA
ATOM    278  HA  GLN    22      17.873   7.349 -17.313  1.00  0.00      PROA
ATOM    279  CB  GLN    22      16.022   8.386 -16.986  1.00  0.00      PROA
ATOM    280  HB1 GLN    22      15.447   8.795 -16.128  1.00  0.00      PROA
ATOM    281  HB2 GLN    22      15.404   7.566 -17.419  1.00  0.00      PROA
ATOM    282  CG  GLN    22      16.199   9.485 -18.065  1.00  0.00      PROA
ATOM    283  HG1 GLN    22      16.776  10.339 -17.655  1.00  0.00      PROA
ATOM    284  HG2 GLN    22      15.209   9.872 -18.378  1.00  0.00      PROA
ATOM    285  CD  GLN    22      16.942   8.968 -19.299  1.00  0.00      PROA
ATOM    286  OE1 GLN    22      18.118   9.263 -19.519  1.00  0.00      PROA
ATOM    287  NE2 GLN    22      16.234   8.194 -20.150  1.00  0.00      PROA
ATOM    288 HE21 GLN    22      15.239   8.134 -20.030  1.00  0.00      PROA
ATOM    289 HE22 GLN    22      16.694   7.803 -20.943  1.00  0.00      PROA
ATOM    290  C   GLN    22      18.254   8.785 -15.812  1.00  0.00      PROA
ATOM    291  O   GLN    22      19.175   9.305 -16.440  1.00  0.00      PROA
ATOM    292  N   LEU    23      18.087   9.107 -14.511  1.00  0.00      PROA
ATOM    293  HN  LEU    23      17.282   8.783 -14.005  1.00  0.00      PROA
ATOM    294  CA  LEU    23      19.066   9.906 -13.777  1.00  0.00      PROA
ATOM    295  HA  LEU    23      19.174  10.860 -14.274  1.00  0.00      PROA
ATOM    296  CB  LEU    23      18.606  10.163 -12.315  1.00  0.00      PROA
ATOM    297  HB1 LEU    23      18.452   9.183 -11.815  1.00  0.00      PROA
ATOM    298  HB2 LEU    23      17.616  10.670 -12.330  1.00  0.00      PROA
ATOM    299  CG  LEU    23      19.577  10.990 -11.432  1.00  0.00      PROA
ATOM    300  HG  LEU    23      20.634  10.695 -11.624  1.00  0.00      PROA
ATOM    301  CD1 LEU    23      19.461  12.489 -11.732  1.00  0.00      PROA
ATOM    302 HD11 LEU    23      19.712  12.694 -12.795  1.00  0.00      PROA
ATOM    303 HD12 LEU    23      20.152  13.076 -11.092  1.00  0.00      PROA
ATOM    304 HD13 LEU    23      18.424  12.841 -11.544  1.00  0.00      PROA
ATOM    305  CD2 LEU    23      19.338  10.702  -9.944  1.00  0.00      PROA
ATOM    306 HD21 LEU    23      19.524   9.630  -9.724  1.00  0.00      PROA
ATOM    307 HD22 LEU    23      18.289  10.922  -9.670  1.00  0.00      PROA
ATOM    308 HD23 LEU    23      20.008  11.319  -9.309  1.00  0.00      PROA
ATOM    309  C   LEU    23      20.451   9.266 -13.728  1.00  0.00      PROA
ATOM    310  O   LEU    23      21.465   9.912 -13.983  1.00  0.00      PROA
ATOM    311  N   ILE    24      20.531   7.961 -13.416  1.00  0.00      PROA
ATOM    312  HN  ILE    24      19.689   7.460 -13.203  1.00  0.00      PROA
ATOM    313  CA  ILE    24      21.797   7.325 -13.087  1.00  0.00      PROA
ATOM    314  HA  ILE    24      22.464   8.061 -12.661  1.00  0.00      PROA
ATOM    315  CB  ILE    24      21.593   6.229 -12.044  1.00  0.00      PROA
ATOM    316  HB  ILE    24      20.860   5.481 -12.432  1.00  0.00      PROA
ATOM    317  CG2 ILE    24      22.915   5.486 -11.748  1.00  0.00      PROA
ATOM    318 HG21 ILE    24      23.710   6.195 -11.436  1.00  0.00      PROA
ATOM    319 HG22 ILE    24      23.275   4.917 -12.626  1.00  0.00      PROA
ATOM    320 HG23 ILE    24      22.762   4.757 -10.922  1.00  0.00      PROA
ATOM    321  CG1 ILE    24      21.000   6.803 -10.732  1.00  0.00      PROA
ATOM    322 HG11 ILE    24      20.935   5.961 -10.013  1.00  0.00      PROA
ATOM    323 HG12 ILE    24      19.963   7.162 -10.901  1.00  0.00      PROA
ATOM    324  CD  ILE    24      21.811   7.934 -10.096  1.00  0.00      PROA
ATOM    325  HD1 ILE    24      21.798   8.844 -10.732  1.00  0.00      PROA
ATOM    326  HD2 ILE    24      22.867   7.631  -9.943  1.00  0.00      PROA
ATOM    327  HD3 ILE    24      21.385   8.202  -9.105  1.00  0.00      PROA
ATOM    328  C   ILE    24      22.526   6.789 -14.305  1.00  0.00      PROA
ATOM    329  O   ILE    24      23.649   7.198 -14.605  1.00  0.00      PROA
ATOM    330  N   GLN    25      21.922   5.863 -15.070  1.00  0.00      PROA
ATOM    331  HN  GLN    25      20.977   5.588 -14.882  1.00  0.00      PROA
ATOM    332  CA  GLN    25      22.555   5.282 -16.240  1.00  0.00      PROA
ATOM    333  HA  GLN    25      23.614   5.161 -16.058  1.00  0.00      PROA
ATOM    334  CB  GLN    25      21.932   3.893 -16.558  1.00  0.00      PROA
ATOM    335  HB1 GLN    25      22.384   3.494 -17.497  1.00  0.00      PROA
ATOM    336  HB2 GLN    25      20.841   4.017 -16.742  1.00  0.00      PROA
ATOM    337  CG  GLN    25      22.116   2.816 -15.457  1.00  0.00      PROA
ATOM    338  HG1 GLN    25      21.680   1.852 -15.794  1.00  0.00      PROA
ATOM    339  HG2 GLN    25      21.578   3.127 -14.536  1.00  0.00      PROA
ATOM    340  CD  GLN    25      23.575   2.589 -15.059  1.00  0.00      PROA
ATOM    341  OE1 GLN    25      24.018   3.004 -13.984  1.00  0.00      PROA
ATOM    342  NE2 GLN    25      24.352   1.898 -15.917  1.00  0.00      PROA
ATOM    343 HE21 GLN    25      25.306   1.739 -15.658  1.00  0.00      PROA
ATOM    344 HE22 GLN    25      23.983   1.590 -16.803  1.00  0.00      PROA
ATOM    345  C   GLN    25      22.411   6.172 -17.466  1.00  0.00      PROA
ATOM    346  O   GLN    25      23.214   6.095 -18.396  1.00  0.00      PROA
ATOM    347  N   ASN    26      21.369   7.030 -17.483  1.00  0.00      PROA
ATOM    348  HN  ASN    26      20.797   7.097 -16.665  1.00  0.00      PROA
ATOM    349  CA  ASN    26      20.937   7.811 -18.638  1.00  0.00      PROA
ATOM    350  HA  ASN    26      20.130   8.433 -18.298  1.00  0.00      PROA
ATOM    351  CB  ASN    26      21.978   8.770 -19.276  1.00  0.00      PROA
ATOM    352  HB1 ASN    26      21.485   9.383 -20.061  1.00  0.00      PROA
ATOM    353  HB2 ASN    26      22.787   8.192 -19.764  1.00  0.00      PROA
ATOM    354  CG  ASN    26      22.629   9.741 -18.295  1.00  0.00      PROA
ATOM    355  OD1 ASN    26      23.749  10.191 -18.561  1.00  0.00      PROA
ATOM    356  ND2 ASN    26      21.980  10.074 -17.161  1.00  0.00      PROA
ATOM    357 HD21 ASN    26      22.416  10.753 -16.563  1.00  0.00      PROA
ATOM    358 HD22 ASN    26      21.060   9.732 -16.971  1.00  0.00      PROA
ATOM    359  C   ASN    26      20.276   6.923 -19.670  1.00  0.00      PROA
ATOM    360  O   ASN    26      20.352   7.149 -20.874  1.00  0.00      PROA
ATOM    361  N   HSD    27      19.608   5.864 -19.197  1.00  0.00      PROA
ATOM    362  HN  HSD    27      19.502   5.734 -18.214  1.00  0.00      PROA
ATOM    363  CA  HSD    27      18.963   4.874 -20.024  1.00  0.00      PROA
ATOM    364  HA  HSD    27      18.923   5.208 -21.052  1.00  0.00      PROA
ATOM    365  CB  HSD    27      19.700   3.517 -19.948  1.00  0.00      PROA
ATOM    366  HB1 HSD    27      19.102   2.710 -20.423  1.00  0.00      PROA
ATOM    367  HB2 HSD    27      19.850   3.244 -18.881  1.00  0.00      PROA
ATOM    368  ND1 HSD    27      22.107   2.778 -20.336  1.00  0.00      PROA
ATOM    369  HD1 HSD    27      22.137   2.024 -19.668  1.00  0.00      PROA
ATOM    370  CG  HSD    27      21.033   3.577 -20.649  1.00  0.00      PROA
ATOM    371  CE1 HSD    27      23.117   3.113 -21.171  1.00  0.00      PROA
ATOM    372  HE1 HSD    27      24.088   2.612 -21.131  1.00  0.00      PROA
ATOM    373  NE2 HSD    27      22.775   4.088 -22.002  1.00  0.00      PROA
ATOM    374  CD2 HSD    27      21.452   4.369 -21.675  1.00  0.00      PROA
ATOM    375  HD2 HSD    27      20.897   5.113 -22.233  1.00  0.00      PROA
ATOM    376  C   HSD    27      17.536   4.746 -19.569  1.00  0.00      PROA
ATOM    377  O   HSD    27      17.243   4.871 -18.385  1.00  0.00      PROA
ATOM    378  N   PHE    28      16.606   4.535 -20.510  1.00  0.00      PROA
ATOM    379  HN  PHE    28      16.892   4.387 -21.460  1.00  0.00      PROA
ATOM    380  CA  PHE    28      15.194   4.399 -20.219  1.00  0.00      PROA
ATOM    381  HA  PHE    28      14.980   4.834 -19.251  1.00  0.00      PROA
ATOM    382  CB  PHE    28      14.361   5.135 -21.303  1.00  0.00      PROA
ATOM    383  HB1 PHE    28      14.590   4.708 -22.305  1.00  0.00      PROA
ATOM    384  HB2 PHE    28      14.645   6.208 -21.317  1.00  0.00      PROA
ATOM    385  CG  PHE    28      12.876   5.075 -21.070  1.00  0.00      PROA
ATOM    386  CD1 PHE    28      12.315   5.724 -19.959  1.00  0.00      PROA
ATOM    387  HD1 PHE    28      12.954   6.263 -19.274  1.00  0.00      PROA
ATOM    388  CE1 PHE    28      10.933   5.698 -19.745  1.00  0.00      PROA
ATOM    389  HE1 PHE    28      10.510   6.215 -18.898  1.00  0.00      PROA
ATOM    390  CZ  PHE    28      10.103   5.012 -20.638  1.00  0.00      PROA
ATOM    391  HZ  PHE    28       9.035   4.995 -20.490  1.00  0.00      PROA
ATOM    392  CD2 PHE    28      12.033   4.390 -21.960  1.00  0.00      PROA
ATOM    393  HD2 PHE    28      12.451   3.891 -22.822  1.00  0.00      PROA
ATOM    394  CE2 PHE    28      10.652   4.347 -21.738  1.00  0.00      PROA
ATOM    395  HE2 PHE    28      10.010   3.812 -22.422  1.00  0.00      PROA
ATOM    396  C   PHE    28      14.846   2.921 -20.142  1.00  0.00      PROA
ATOM    397  O   PHE    28      15.567   2.075 -20.663  1.00  0.00      PROA
ATOM    398  N   VAL    29      13.736   2.560 -19.470  1.00  0.00      PROA
ATOM    399  HN  VAL    29      13.141   3.247 -19.064  1.00  0.00      PROA
ATOM    400  CA  VAL    29      13.283   1.184 -19.391  1.00  0.00      PROA
ATOM    401  HA  VAL    29      13.883   0.558 -20.034  1.00  0.00      PROA
ATOM    402  CB  VAL    29      13.388   0.605 -17.981  1.00  0.00      PROA
ATOM    403  HB  VAL    29      12.835   1.258 -17.265  1.00  0.00      PROA
ATOM    404  CG1 VAL    29      12.804  -0.822 -17.920  1.00  0.00      PROA
ATOM    405 HG11 VAL    29      12.955  -1.251 -16.907  1.00  0.00      PROA
ATOM    406 HG12 VAL    29      13.313  -1.481 -18.655  1.00  0.00      PROA
ATOM    407 HG13 VAL    29      11.716  -0.825 -18.127  1.00  0.00      PROA
ATOM    408  CG2 VAL    29      14.875   0.557 -17.580  1.00  0.00      PROA
ATOM    409 HG21 VAL    29      14.987   0.172 -16.546  1.00  0.00      PROA
ATOM    410 HG22 VAL    29      15.340   1.563 -17.627  1.00  0.00      PROA
ATOM    411 HG23 VAL    29      15.437  -0.115 -18.261  1.00  0.00      PROA
ATOM    412  C   VAL    29      11.866   1.100 -19.923  1.00  0.00      PROA
ATOM    413  O   VAL    29      10.926   1.675 -19.372  1.00  0.00      PROA
ATOM    414  N   ASP    30      11.681   0.359 -21.032  1.00  0.00      PROA
ATOM    415  HN  ASP    30      12.459  -0.026 -21.529  1.00  0.00      PROA
ATOM    416  CA  ASP    30      10.385   0.071 -21.610  1.00  0.00      PROA
ATOM    417  HA  ASP    30       9.641   0.734 -21.191  1.00  0.00      PROA
ATOM    418  CB  ASP    30      10.439   0.315 -23.152  1.00  0.00      PROA
ATOM    419  HB1 ASP    30      10.758   1.363 -23.336  1.00  0.00      PROA
ATOM    420  HB2 ASP    30       9.419   0.195 -23.576  1.00  0.00      PROA
ATOM    421  CG  ASP    30      11.371  -0.595 -23.928  1.00  0.00      PROA
ATOM    422  OD1 ASP    30      12.165  -1.364 -23.333  1.00  0.00      PROA
ATOM    423  OD2 ASP    30      11.340  -0.536 -25.186  1.00  0.00      PROA
ATOM    424  C   ASP    30       9.952  -1.358 -21.265  1.00  0.00      PROA
ATOM    425  O   ASP    30       8.817  -1.769 -21.527  1.00  0.00      PROA
ATOM    426  N   GLU    31      10.845  -2.147 -20.640  1.00  0.00      PROA
ATOM    427  HN  GLU    31      11.766  -1.800 -20.493  1.00  0.00      PROA
ATOM    428  CA  GLU    31      10.590  -3.495 -20.183  1.00  0.00      PROA
ATOM    429  HA  GLU    31       9.971  -3.992 -20.917  1.00  0.00      PROA
ATOM    430  CB  GLU    31      11.899  -4.309 -20.051  1.00  0.00      PROA
ATOM    431  HB1 GLU    31      11.640  -5.269 -19.556  1.00  0.00      PROA
ATOM    432  HB2 GLU    31      12.615  -3.759 -19.401  1.00  0.00      PROA
ATOM    433  CG  GLU    31      12.574  -4.683 -21.392  1.00  0.00      PROA
ATOM    434  HG1 GLU    31      13.014  -3.789 -21.877  1.00  0.00      PROA
ATOM    435  HG2 GLU    31      11.819  -5.111 -22.084  1.00  0.00      PROA
ATOM    436  CD  GLU    31      13.664  -5.712 -21.168  1.00  0.00      PROA
ATOM    437  OE1 GLU    31      13.491  -6.897 -21.561  1.00  0.00      PROA
ATOM    438  OE2 GLU    31      14.702  -5.374 -20.545  1.00  0.00      PROA
ATOM    439  C   GLU    31       9.842  -3.562 -18.855  1.00  0.00      PROA
ATOM    440  O   GLU    31       9.978  -2.700 -17.990  1.00  0.00      PROA
ATOM    441  N   TYR    32       9.034  -4.619 -18.661  1.00  0.00      PROA
ATOM    442  HN  TYR    32       8.899  -5.286 -19.399  1.00  0.00      PROA
ATOM    443  CA  TYR    32       8.321  -4.909 -17.429  1.00  0.00      PROA
ATOM    444  HA  TYR    32       7.743  -4.036 -17.164  1.00  0.00      PROA
ATOM    445  CB  TYR    32       7.372  -6.100 -17.720  1.00  0.00      PROA
ATOM    446  HB1 TYR    32       7.997  -6.959 -18.049  1.00  0.00      PROA
ATOM    447  HB2 TYR    32       6.705  -5.824 -18.567  1.00  0.00      PROA
ATOM    448  CG  TYR    32       6.510  -6.570 -16.573  1.00  0.00      PROA
ATOM    449  CD1 TYR    32       5.237  -6.012 -16.406  1.00  0.00      PROA
ATOM    450  HD1 TYR    32       4.928  -5.211 -17.054  1.00  0.00      PROA
ATOM    451  CE1 TYR    32       4.349  -6.515 -15.449  1.00  0.00      PROA
ATOM    452  HE1 TYR    32       3.367  -6.075 -15.339  1.00  0.00      PROA
ATOM    453  CZ  TYR    32       4.730  -7.591 -14.646  1.00  0.00      PROA
ATOM    454  OH  TYR    32       3.810  -8.091 -13.704  1.00  0.00      PROA
ATOM    455  HH  TYR    32       4.286  -8.690 -13.089  1.00  0.00      PROA
ATOM    456  CD2 TYR    32       6.887  -7.654 -15.758  1.00  0.00      PROA
ATOM    457  HD2 TYR    32       7.853  -8.117 -15.900  1.00  0.00      PROA
ATOM    458  CE2 TYR    32       6.001  -8.161 -14.793  1.00  0.00      PROA
ATOM    459  HE2 TYR    32       6.293  -9.001 -14.182  1.00  0.00      PROA
ATOM    460  C   TYR    32       9.218  -5.216 -16.236  1.00  0.00      PROA
ATOM    461  O   TYR    32      10.053  -6.122 -16.297  1.00  0.00      PROA
ATOM    462  N   ASP    33       9.026  -4.484 -15.118  1.00  0.00      PROA
ATOM    463  HN  ASP    33       8.424  -3.682 -15.133  1.00  0.00      PROA
ATOM    464  CA  ASP    33       9.764  -4.719 -13.894  1.00  0.00      PROA
ATOM    465  HA  ASP    33       9.758  -5.784 -13.694  1.00  0.00      PROA
ATOM    466  CB  ASP    33      11.239  -4.254 -14.122  1.00  0.00      PROA
ATOM    467  HB1 ASP    33      11.259  -3.166 -14.319  1.00  0.00      PROA
ATOM    468  HB2 ASP    33      11.652  -4.753 -15.024  1.00  0.00      PROA
ATOM    469  CG  ASP    33      12.170  -4.589 -12.987  1.00  0.00      PROA
ATOM    470  OD1 ASP    33      11.828  -5.422 -12.120  1.00  0.00      PROA
ATOM    471  OD2 ASP    33      13.329  -4.096 -12.993  1.00  0.00      PROA
ATOM    472  C   ASP    33       9.099  -4.034 -12.671  1.00  0.00      PROA
ATOM    473  O   ASP    33       9.608  -3.009 -12.208  1.00  0.00      PROA
ATOM    474  N   PRO    34       7.962  -4.503 -12.115  1.00  0.00      PROA
ATOM    475  CD  PRO    34       7.056  -5.438 -12.788  1.00  0.00      PROA
ATOM    476  HD1 PRO    34       7.539  -6.434 -12.870  1.00  0.00      PROA
ATOM    477  HD2 PRO    34       6.775  -5.070 -13.801  1.00  0.00      PROA
ATOM    478  CA  PRO    34       7.432  -4.096 -10.811  1.00  0.00      PROA
ATOM    479  HA  PRO    34       7.076  -3.078 -10.916  1.00  0.00      PROA
ATOM    480  CB  PRO    34       6.325  -5.107 -10.519  1.00  0.00      PROA
ATOM    481  HB1 PRO    34       5.530  -4.669  -9.880  1.00  0.00      PROA
ATOM    482  HB2 PRO    34       6.729  -6.020 -10.022  1.00  0.00      PROA
ATOM    483  CG  PRO    34       5.810  -5.510 -11.901  1.00  0.00      PROA
ATOM    484  HG1 PRO    34       5.350  -6.519 -11.902  1.00  0.00      PROA
ATOM    485  HG2 PRO    34       5.059  -4.773 -12.255  1.00  0.00      PROA
ATOM    486  C   PRO    34       8.453  -4.118  -9.696  1.00  0.00      PROA
ATOM    487  O   PRO    34       9.288  -5.032  -9.683  1.00  0.00      PROA
ATOM    488  N   THR    35       8.370  -3.114  -8.810  1.00  0.00      PROA
ATOM    489  HN  THR    35       7.557  -2.483  -8.786  1.00  0.00      PROA
ATOM    490  CA  THR    35       9.411  -2.887  -7.822  1.00  0.00      PROA
ATOM    491  HA  THR    35      10.297  -3.431  -8.158  1.00  0.00      PROA
ATOM    492  CB  THR    35       9.760  -1.367  -7.775  1.00  0.00      PROA
ATOM    493  HB  THR    35       8.849  -0.816  -7.525  1.00  0.00      PROA
ATOM    494  OG1 THR    35      10.084  -0.948  -9.106  1.00  0.00      PROA
ATOM    495  HG1 THR    35      10.870  -1.452  -9.437  1.00  0.00      PROA
ATOM    496  CG2 THR    35      10.891  -0.987  -6.823  1.00  0.00      PROA
ATOM    497 HG21 THR    35      11.159   0.059  -6.993  1.00  0.00      PROA
ATOM    498 HG22 THR    35      11.785  -1.601  -6.990  1.00  0.00      PROA
ATOM    499 HG23 THR    35      10.588  -1.087  -5.778  1.00  0.00      PROA
ATOM    500  C   THR    35       9.011  -3.416  -6.434  1.00  0.00      PROA
ATOM    501  O   THR    35       7.863  -3.349  -5.997  1.00  0.00      PROA
ATOM    502  N   ILE    36      10.047  -3.923  -5.720  1.00  0.00      PROA
ATOM    503  HN  ILE    36      10.993  -3.997  -6.110  1.00  0.00      PROA
ATOM    504  CA  ILE    36       9.928  -4.191  -4.335  1.00  0.00      PROA
ATOM    505  HA  ILE    36       8.899  -4.193  -4.020  1.00  0.00      PROA
ATOM    506  CB  ILE    36      10.574  -5.500  -3.933  1.00  0.00      PROA
ATOM    507  HB  ILE    36      11.639  -5.535  -4.262  1.00  0.00      PROA
ATOM    508  CG2 ILE    36      10.542  -5.634  -2.401  1.00  0.00      PROA
ATOM    509 HG21 ILE    36      11.187  -4.884  -1.897  1.00  0.00      PROA
ATOM    510 HG22 ILE    36      10.905  -6.638  -2.103  1.00  0.00      PROA
ATOM    511 HG23 ILE    36       9.500  -5.509  -2.039  1.00  0.00      PROA
ATOM    512  CG1 ILE    36       9.848  -6.677  -4.621  1.00  0.00      PROA
ATOM    513 HG11 ILE    36      10.275  -7.623  -4.229  1.00  0.00      PROA
ATOM    514 HG12 ILE    36      10.082  -6.645  -5.709  1.00  0.00      PROA
ATOM    515  CD  ILE    36       8.325  -6.713  -4.438  1.00  0.00      PROA
ATOM    516  HD1 ILE    36       7.908  -7.659  -4.844  1.00  0.00      PROA
ATOM    517  HD2 ILE    36       7.834  -5.881  -4.986  1.00  0.00      PROA
ATOM    518  HD3 ILE    36       8.040  -6.650  -3.367  1.00  0.00      PROA
ATOM    519  C   ILE    36      10.571  -3.010  -3.657  1.00  0.00      PROA
ATOM    520  O   ILE    36       9.918  -2.328  -2.878  1.00  0.00      PROA
ATOM    521  N   GLU    37      11.837  -2.718  -3.985  1.00  0.00      PROA
ATOM    522  HN  GLU    37      12.312  -3.253  -4.691  1.00  0.00      PROA
ATOM    523  CA  GLU    37      12.592  -1.632  -3.399  1.00  0.00      PROA
ATOM    524  HA  GLU    37      12.103  -0.695  -3.626  1.00  0.00      PROA
ATOM    525  CB  GLU    37      12.792  -1.803  -1.867  1.00  0.00      PROA
ATOM    526  HB1 GLU    37      13.368  -2.735  -1.672  1.00  0.00      PROA
ATOM    527  HB2 GLU    37      11.800  -1.944  -1.389  1.00  0.00      PROA
ATOM    528  CG  GLU    37      13.465  -0.595  -1.172  1.00  0.00      PROA
ATOM    529  HG1 GLU    37      12.783   0.282  -1.187  1.00  0.00      PROA
ATOM    530  HG2 GLU    37      14.400  -0.300  -1.687  1.00  0.00      PROA
ATOM    531  CD  GLU    37      13.791  -0.923   0.274  1.00  0.00      PROA
ATOM    532  OE1 GLU    37      12.862  -0.887   1.123  1.00  0.00      PROA
ATOM    533  OE2 GLU    37      14.977  -1.232   0.572  1.00  0.00      PROA
ATOM    534  C   GLU    37      13.949  -1.665  -4.070  1.00  0.00      PROA
ATOM    535  O   GLU    37      14.762  -2.556  -3.814  1.00  0.00      PROA
ATOM    536  N   ASP    38      14.230  -0.713  -4.972  1.00  0.00      PROA
ATOM    537  HN  ASP    38      13.593   0.050  -5.122  1.00  0.00      PROA
ATOM    538  CA  ASP    38      15.461  -0.688  -5.737  1.00  0.00      PROA
ATOM    539  HA  ASP    38      16.011  -1.600  -5.570  1.00  0.00      PROA
ATOM    540  CB  ASP    38      15.201  -0.549  -7.262  1.00  0.00      PROA
ATOM    541  HB1 ASP    38      16.128  -0.241  -7.794  1.00  0.00      PROA
ATOM    542  HB2 ASP    38      14.421   0.221  -7.430  1.00  0.00      PROA
ATOM    543  CG  ASP    38      14.744  -1.842  -7.903  1.00  0.00      PROA
ATOM    544  OD1 ASP    38      14.788  -2.935  -7.285  1.00  0.00      PROA
ATOM    545  OD2 ASP    38      14.406  -1.789  -9.116  1.00  0.00      PROA
ATOM    546  C   ASP    38      16.373   0.416  -5.225  1.00  0.00      PROA
ATOM    547  O   ASP    38      15.936   1.432  -4.689  1.00  0.00      PROA
ATOM    548  N   SER    39      17.692   0.200  -5.340  1.00  0.00      PROA
ATOM    549  HN  SER    39      18.011  -0.624  -5.814  1.00  0.00      PROA
ATOM    550  CA  SER    39      18.699   1.035  -4.702  1.00  0.00      PROA
ATOM    551  HA  SER    39      18.224   1.860  -4.189  1.00  0.00      PROA
ATOM    552  CB  SER    39      19.475   0.211  -3.639  1.00  0.00      PROA
ATOM    553  HB1 SER    39      19.879  -0.695  -4.133  1.00  0.00      PROA
ATOM    554  HB2 SER    39      18.753  -0.122  -2.860  1.00  0.00      PROA
ATOM    555  OG  SER    39      20.549   0.917  -3.018  1.00  0.00      PROA
ATOM    556  HG1 SER    39      20.155   1.720  -2.605  1.00  0.00      PROA
ATOM    557  C   SER    39      19.642   1.648  -5.722  1.00  0.00      PROA
ATOM    558  O   SER    39      20.178   0.975  -6.600  1.00  0.00      PROA
ATOM    559  N   TYR    40      19.843   2.974  -5.644  1.00  0.00      PROA
ATOM    560  HN  TYR    40      19.384   3.514  -4.934  1.00  0.00      PROA
ATOM    561  CA  TYR    40      20.630   3.749  -6.580  1.00  0.00      PROA
ATOM    562  HA  TYR    40      21.330   3.113  -7.103  1.00  0.00      PROA
ATOM    563  CB  TYR    40      19.719   4.516  -7.570  1.00  0.00      PROA
ATOM    564  HB1 TYR    40      20.296   5.245  -8.172  1.00  0.00      PROA
ATOM    565  HB2 TYR    40      18.948   5.084  -7.004  1.00  0.00      PROA
ATOM    566  CG  TYR    40      18.999   3.602  -8.517  1.00  0.00      PROA
ATOM    567  CD1 TYR    40      17.700   3.154  -8.220  1.00  0.00      PROA
ATOM    568  HD1 TYR    40      17.261   3.383  -7.259  1.00  0.00      PROA
ATOM    569  CE1 TYR    40      16.943   2.477  -9.184  1.00  0.00      PROA
ATOM    570  HE1 TYR    40      15.933   2.176  -8.951  1.00  0.00      PROA
ATOM    571  CZ  TYR    40      17.485   2.240 -10.451  1.00  0.00      PROA
ATOM    572  OH  TYR    40      16.718   1.614 -11.447  1.00  0.00      PROA
ATOM    573  HH  TYR    40      15.880   1.320 -11.039  1.00  0.00      PROA
ATOM    574  CD2 TYR    40      19.545   3.321  -9.782  1.00  0.00      PROA
ATOM    575  HD2 TYR    40      20.539   3.665 -10.030  1.00  0.00      PROA
ATOM    576  CE2 TYR    40      18.788   2.647 -10.747  1.00  0.00      PROA
ATOM    577  HE2 TYR    40      19.202   2.457 -11.727  1.00  0.00      PROA
ATOM    578  C   TYR    40      21.443   4.789  -5.832  1.00  0.00      PROA
ATOM    579  O   TYR    40      21.149   5.116  -4.683  1.00  0.00      PROA
ATOM    580  N   ARG    41      22.491   5.356  -6.456  1.00  0.00      PROA
ATOM    581  HN  ARG    41      22.810   5.036  -7.349  1.00  0.00      PROA
ATOM    582  CA  ARG    41      23.220   6.449  -5.842  1.00  0.00      PROA
ATOM    583  HA  ARG    41      22.491   7.094  -5.370  1.00  0.00      PROA
ATOM    584  CB  ARG    41      24.214   5.985  -4.744  1.00  0.00      PROA
ATOM    585  HB1 ARG    41      23.602   5.690  -3.863  1.00  0.00      PROA
ATOM    586  HB2 ARG    41      24.846   6.834  -4.405  1.00  0.00      PROA
ATOM    587  CG  ARG    41      25.109   4.793  -5.150  1.00  0.00      PROA
ATOM    588  HG1 ARG    41      25.675   5.072  -6.066  1.00  0.00      PROA
ATOM    589  HG2 ARG    41      24.481   3.912  -5.410  1.00  0.00      PROA
ATOM    590  CD  ARG    41      26.121   4.384  -4.070  1.00  0.00      PROA
ATOM    591  HD1 ARG    41      26.756   5.263  -3.809  1.00  0.00      PROA
ATOM    592  HD2 ARG    41      26.768   3.549  -4.419  1.00  0.00      PROA
ATOM    593  NE  ARG    41      25.319   3.924  -2.893  1.00  0.00      PROA
ATOM    594  HE  ARG    41      24.353   3.668  -3.039  1.00  0.00      PROA
ATOM    595  CZ  ARG    41      25.662   4.092  -1.625  1.00  0.00      PROA
ATOM    596  NH1 ARG    41      26.843   4.541  -1.272  1.00  0.00      PROA
ATOM    597 HH11 ARG    41      27.088   4.658  -0.297  1.00  0.00      PROA
ATOM    598 HH12 ARG    41      27.564   4.660  -1.963  1.00  0.00      PROA
ATOM    599  NH2 ARG    41      24.795   3.799  -0.681  1.00  0.00      PROA
ATOM    600 HH21 ARG    41      23.881   3.451  -0.896  1.00  0.00      PROA
ATOM    601 HH22 ARG    41      25.001   4.053   0.280  1.00  0.00      PROA
ATOM    602  C   ARG    41      23.926   7.351  -6.837  1.00  0.00      PROA
ATOM    603  O   ARG    41      24.239   6.963  -7.962  1.00  0.00      PROA
ATOM    604  N   LYS    42      24.180   8.607  -6.428  1.00  0.00      PROA
ATOM    605  HN  LYS    42      23.903   8.893  -5.504  1.00  0.00      PROA
ATOM    606  CA  LYS    42      24.831   9.617  -7.239  1.00  0.00      PROA
ATOM    607  HA  LYS    42      25.516   9.138  -7.918  1.00  0.00      PROA
ATOM    608  CB  LYS    42      23.776  10.454  -8.018  1.00  0.00      PROA
ATOM    609  HB1 LYS    42      23.068  10.910  -7.292  1.00  0.00      PROA
ATOM    610  HB2 LYS    42      23.191   9.738  -8.632  1.00  0.00      PROA
ATOM    611  CG  LYS    42      24.316  11.549  -8.960  1.00  0.00      PROA
ATOM    612  HG1 LYS    42      25.054  11.091  -9.657  1.00  0.00      PROA
ATOM    613  HG2 LYS    42      24.841  12.333  -8.370  1.00  0.00      PROA
ATOM    614  CD  LYS    42      23.180  12.204  -9.770  1.00  0.00      PROA
ATOM    615  HD1 LYS    42      22.412  12.571  -9.051  1.00  0.00      PROA
ATOM    616  HD2 LYS    42      22.687  11.427 -10.399  1.00  0.00      PROA
ATOM    617  CE  LYS    42      23.583  13.396 -10.656  1.00  0.00      PROA
ATOM    618  HE1 LYS    42      24.077  14.188 -10.054  1.00  0.00      PROA
ATOM    619  HE2 LYS    42      22.666  13.814 -11.130  1.00  0.00      PROA
ATOM    620  NZ  LYS    42      24.498  13.000 -11.735  1.00  0.00      PROA
ATOM    621  HZ1 LYS    42      24.086  12.190 -12.263  1.00  0.00      PROA
ATOM    622  HZ2 LYS    42      25.433  12.686 -11.370  1.00  0.00      PROA
ATOM    623  HZ3 LYS    42      24.686  13.787 -12.406  1.00  0.00      PROA
ATOM    624  C   LYS    42      25.639  10.512  -6.319  1.00  0.00      PROA
ATOM    625  O   LYS    42      25.293  10.683  -5.156  1.00  0.00      PROA
ATOM    626  N   GLN    43      26.748  11.106  -6.788  1.00  0.00      PROA
ATOM    627  HN  GLN    43      27.081  10.874  -7.712  1.00  0.00      PROA
ATOM    628  CA  GLN    43      27.495  12.086  -6.019  1.00  0.00      PROA
ATOM    629  HA  GLN    43      27.039  12.209  -5.047  1.00  0.00      PROA
ATOM    630  CB  GLN    43      28.959  11.652  -5.751  1.00  0.00      PROA
ATOM    631  HB1 GLN    43      29.531  12.534  -5.383  1.00  0.00      PROA
ATOM    632  HB2 GLN    43      29.416  11.315  -6.709  1.00  0.00      PROA
ATOM    633  CG  GLN    43      29.048  10.527  -4.688  1.00  0.00      PROA
ATOM    634  HG1 GLN    43      28.475   9.641  -5.037  1.00  0.00      PROA
ATOM    635  HG2 GLN    43      28.595  10.874  -3.736  1.00  0.00      PROA
ATOM    636  CD  GLN    43      30.473  10.059  -4.387  1.00  0.00      PROA
ATOM    637  OE1 GLN    43      30.733   8.863  -4.227  1.00  0.00      PROA
ATOM    638  NE2 GLN    43      31.427  11.006  -4.258  1.00  0.00      PROA
ATOM    639 HE21 GLN    43      32.357  10.701  -4.078  1.00  0.00      PROA
ATOM    640 HE22 GLN    43      31.189  11.967  -4.370  1.00  0.00      PROA
ATOM    641  C   GLN    43      27.440  13.462  -6.657  1.00  0.00      PROA
ATOM    642  O   GLN    43      27.729  13.632  -7.840  1.00  0.00      PROA
ATOM    643  N   VAL    44      27.048  14.481  -5.871  1.00  0.00      PROA
ATOM    644  HN  VAL    44      26.842  14.308  -4.902  1.00  0.00      PROA
ATOM    645  CA  VAL    44      26.953  15.864  -6.315  1.00  0.00      PROA
ATOM    646  HA  VAL    44      27.389  15.956  -7.300  1.00  0.00      PROA
ATOM    647  CB  VAL    44      25.516  16.385  -6.380  1.00  0.00      PROA
ATOM    648  HB  VAL    44      25.513  17.434  -6.767  1.00  0.00      PROA
ATOM    649  CG1 VAL    44      24.715  15.531  -7.382  1.00  0.00      PROA
ATOM    650 HG11 VAL    44      24.628  14.482  -7.029  1.00  0.00      PROA
ATOM    651 HG12 VAL    44      25.205  15.536  -8.378  1.00  0.00      PROA
ATOM    652 HG13 VAL    44      23.690  15.947  -7.483  1.00  0.00      PROA
ATOM    653  CG2 VAL    44      24.837  16.384  -4.995  1.00  0.00      PROA
ATOM    654 HG21 VAL    44      23.771  16.681  -5.107  1.00  0.00      PROA
ATOM    655 HG22 VAL    44      25.310  17.113  -4.306  1.00  0.00      PROA
ATOM    656 HG23 VAL    44      24.864  15.376  -4.532  1.00  0.00      PROA
ATOM    657  C   VAL    44      27.772  16.753  -5.403  1.00  0.00      PROA
ATOM    658  O   VAL    44      28.695  16.304  -4.718  1.00  0.00      PROA
ATOM    659  N   CYS    51      28.962  15.348  -1.969  1.00  0.00      PROA
ATOM    660  HN  CYS    51      28.950  15.803  -2.869  1.00  0.00      PROA
ATOM    661  CA  CYS    51      27.689  15.046  -1.362  1.00  0.00      PROA
ATOM    662  HA  CYS    51      27.875  14.860  -0.315  1.00  0.00      PROA
ATOM    663  CB  CYS    51      26.653  16.194  -1.503  1.00  0.00      PROA
ATOM    664  HB1 CYS    51      25.665  15.859  -1.117  1.00  0.00      PROA
ATOM    665  HB2 CYS    51      26.531  16.411  -2.585  1.00  0.00      PROA
ATOM    666  SG  CYS    51      27.151  17.720  -0.641  1.00  0.00      PROA
ATOM    667  HG1 CYS    51      26.715  17.368   0.564  1.00  0.00      PROA
ATOM    668  C   CYS    51      27.121  13.781  -1.966  1.00  0.00      PROA
ATOM    669  O   CYS    51      26.777  13.727  -3.147  1.00  0.00      PROA
ATOM    670  N   LEU    52      26.996  12.709  -1.162  1.00  0.00      PROA
ATOM    671  HN  LEU    52      27.268  12.755  -0.205  1.00  0.00      PROA
ATOM    672  CA  LEU    52      26.399  11.464  -1.599  1.00  0.00      PROA
ATOM    673  HA  LEU    52      26.694  11.275  -2.622  1.00  0.00      PROA
ATOM    674  CB  LEU    52      26.894  10.280  -0.725  1.00  0.00      PROA
ATOM    675  HB1 LEU    52      26.726  10.543   0.343  1.00  0.00      PROA
ATOM    676  HB2 LEU    52      27.990  10.171  -0.867  1.00  0.00      PROA
ATOM    677  CG  LEU    52      26.225   8.907  -0.972  1.00  0.00      PROA
ATOM    678  HG  LEU    52      25.122   9.002  -0.822  1.00  0.00      PROA
ATOM    679  CD1 LEU    52      26.474   8.374  -2.392  1.00  0.00      PROA
ATOM    680 HD11 LEU    52      26.040   9.051  -3.157  1.00  0.00      PROA
ATOM    681 HD12 LEU    52      26.001   7.375  -2.502  1.00  0.00      PROA
ATOM    682 HD13 LEU    52      27.563   8.266  -2.581  1.00  0.00      PROA
ATOM    683  CD2 LEU    52      26.714   7.887   0.065  1.00  0.00      PROA
ATOM    684 HD21 LEU    52      26.551   8.267   1.096  1.00  0.00      PROA
ATOM    685 HD22 LEU    52      27.796   7.674  -0.065  1.00  0.00      PROA
ATOM    686 HD23 LEU    52      26.153   6.934  -0.036  1.00  0.00      PROA
ATOM    687  C   LEU    52      24.882  11.533  -1.586  1.00  0.00      PROA
ATOM    688  O   LEU    52      24.260  11.772  -0.556  1.00  0.00      PROA
ATOM    689  N   LEU    53      24.246  11.297  -2.740  1.00  0.00      PROA
ATOM    690  HN  LEU    53      24.752  11.145  -3.596  1.00  0.00      PROA
ATOM    691  CA  LEU    53      22.820  11.119  -2.851  1.00  0.00      PROA
ATOM    692  HA  LEU    53      22.317  11.543  -1.991  1.00  0.00      PROA
ATOM    693  CB  LEU    53      22.245  11.736  -4.155  1.00  0.00      PROA
ATOM    694  HB1 LEU    53      21.135  11.671  -4.120  1.00  0.00      PROA
ATOM    695  HB2 LEU    53      22.590  11.150  -5.036  1.00  0.00      PROA
ATOM    696  CG  LEU    53      22.647  13.199  -4.418  1.00  0.00      PROA
ATOM    697  HG  LEU    53      23.751  13.234  -4.591  1.00  0.00      PROA
ATOM    698  CD1 LEU    53      21.958  13.716  -5.690  1.00  0.00      PROA
ATOM    699 HD11 LEU    53      22.279  14.756  -5.907  1.00  0.00      PROA
ATOM    700 HD12 LEU    53      20.854  13.710  -5.561  1.00  0.00      PROA
ATOM    701 HD13 LEU    53      22.217  13.078  -6.560  1.00  0.00      PROA
ATOM    702  CD2 LEU    53      22.330  14.100  -3.218  1.00  0.00      PROA
ATOM    703 HD21 LEU    53      22.913  13.780  -2.329  1.00  0.00      PROA
ATOM    704 HD22 LEU    53      21.250  14.050  -2.965  1.00  0.00      PROA
ATOM    705 HD23 LEU    53      22.593  15.155  -3.440  1.00  0.00      PROA
ATOM    706  C   LEU    53      22.562   9.630  -2.875  1.00  0.00      PROA
ATOM    707  O   LEU    53      22.872   8.942  -3.848  1.00  0.00      PROA
ATOM    708  N   ASP    54      21.981   9.091  -1.797  1.00  0.00      PROA
ATOM    709  HN  ASP    54      21.736   9.659  -1.005  1.00  0.00      PROA
ATOM    710  CA  ASP    54      21.582   7.709  -1.737  1.00  0.00      PROA
ATOM    711  HA  ASP    54      22.110   7.127  -2.483  1.00  0.00      PROA
ATOM    712  CB  ASP    54      21.897   7.141  -0.330  1.00  0.00      PROA
ATOM    713  HB1 ASP    54      21.364   7.742   0.435  1.00  0.00      PROA
ATOM    714  HB2 ASP    54      22.987   7.207  -0.130  1.00  0.00      PROA
ATOM    715  CG  ASP    54      21.474   5.702  -0.205  1.00  0.00      PROA
ATOM    716  OD1 ASP    54      21.199   5.046  -1.238  1.00  0.00      PROA
ATOM    717  OD2 ASP    54      21.456   5.166   0.930  1.00  0.00      PROA
ATOM    718  C   ASP    54      20.099   7.668  -2.071  1.00  0.00      PROA
ATOM    719  O   ASP    54      19.285   8.271  -1.377  1.00  0.00      PROA
ATOM    720  N   ILE    55      19.704   6.980  -3.150  1.00  0.00      PROA
ATOM    721  HN  ILE    55      20.352   6.394  -3.646  1.00  0.00      PROA
ATOM    722  CA  ILE    55      18.374   7.089  -3.715  1.00  0.00      PROA
ATOM    723  HA  ILE    55      17.788   7.811  -3.165  1.00  0.00      PROA
ATOM    724  CB  ILE    55      18.423   7.556  -5.172  1.00  0.00      PROA
ATOM    725  HB  ILE    55      19.056   6.841  -5.745  1.00  0.00      PROA
ATOM    726  CG2 ILE    55      17.001   7.570  -5.779  1.00  0.00      PROA
ATOM    727 HG21 ILE    55      16.332   8.215  -5.173  1.00  0.00      PROA
ATOM    728 HG22 ILE    55      16.560   6.552  -5.834  1.00  0.00      PROA
ATOM    729 HG23 ILE    55      17.022   7.969  -6.814  1.00  0.00      PROA
ATOM    730  CG1 ILE    55      19.097   8.948  -5.292  1.00  0.00      PROA
ATOM    731 HG11 ILE    55      20.014   8.992  -4.664  1.00  0.00      PROA
ATOM    732 HG12 ILE    55      18.394   9.717  -4.908  1.00  0.00      PROA
ATOM    733  CD  ILE    55      19.515   9.301  -6.725  1.00  0.00      PROA
ATOM    734  HD1 ILE    55      20.027  10.286  -6.748  1.00  0.00      PROA
ATOM    735  HD2 ILE    55      18.631   9.356  -7.394  1.00  0.00      PROA
ATOM    736  HD3 ILE    55      20.212   8.534  -7.124  1.00  0.00      PROA
ATOM    737  C   ILE    55      17.668   5.752  -3.598  1.00  0.00      PROA
ATOM    738  O   ILE    55      18.110   4.739  -4.141  1.00  0.00      PROA
ATOM    739  N   LEU    56      16.541   5.702  -2.867  1.00  0.00      PROA
ATOM    740  HN  LEU    56      16.234   6.512  -2.363  1.00  0.00      PROA
ATOM    741  CA  LEU    56      15.683   4.531  -2.819  1.00  0.00      PROA
ATOM    742  HA  LEU    56      16.227   3.663  -3.162  1.00  0.00      PROA
ATOM    743  CB  LEU    56      15.146   4.236  -1.395  1.00  0.00      PROA
ATOM    744  HB1 LEU    56      14.298   3.515  -1.436  1.00  0.00      PROA
ATOM    745  HB2 LEU    56      14.765   5.186  -0.961  1.00  0.00      PROA
ATOM    746  CG  LEU    56      16.195   3.631  -0.441  1.00  0.00      PROA
ATOM    747  HG  LEU    56      17.114   4.262  -0.482  1.00  0.00      PROA
ATOM    748  CD1 LEU    56      15.674   3.638   1.005  1.00  0.00      PROA
ATOM    749 HD11 LEU    56      16.444   3.223   1.690  1.00  0.00      PROA
ATOM    750 HD12 LEU    56      14.761   3.012   1.088  1.00  0.00      PROA
ATOM    751 HD13 LEU    56      15.435   4.672   1.329  1.00  0.00      PROA
ATOM    752  CD2 LEU    56      16.585   2.200  -0.850  1.00  0.00      PROA
ATOM    753 HD21 LEU    56      17.368   1.812  -0.165  1.00  0.00      PROA
ATOM    754 HD22 LEU    56      16.995   2.169  -1.880  1.00  0.00      PROA
ATOM    755 HD23 LEU    56      15.706   1.525  -0.794  1.00  0.00      PROA
ATOM    756  C   LEU    56      14.511   4.694  -3.762  1.00  0.00      PROA
ATOM    757  O   LEU    56      13.775   5.676  -3.711  1.00  0.00      PROA
ATOM    758  N   ASP    57      14.310   3.705  -4.642  1.00  0.00      PROA
ATOM    759  HN  ASP    57      14.934   2.915  -4.664  1.00  0.00      PROA
ATOM    760  CA  ASP    57      13.208   3.632  -5.567  1.00  0.00      PROA
ATOM    761  HA  ASP    57      12.730   4.599  -5.663  1.00  0.00      PROA
ATOM    762  CB  ASP    57      13.772   3.216  -6.954  1.00  0.00      PROA
ATOM    763  HB1 ASP    57      14.486   2.379  -6.813  1.00  0.00      PROA
ATOM    764  HB2 ASP    57      14.326   4.072  -7.393  1.00  0.00      PROA
ATOM    765  CG  ASP    57      12.720   2.774  -7.937  1.00  0.00      PROA
ATOM    766  OD1 ASP    57      11.579   3.293  -7.917  1.00  0.00      PROA
ATOM    767  OD2 ASP    57      13.040   1.926  -8.808  1.00  0.00      PROA
ATOM    768  C   ASP    57      12.173   2.669  -4.980  1.00  0.00      PROA
ATOM    769  O   ASP    57      12.404   1.466  -4.849  1.00  0.00      PROA
ATOM    770  N   THR    58      11.012   3.202  -4.560  1.00  0.00      PROA
ATOM    771  HN  THR    58      10.818   4.165  -4.736  1.00  0.00      PROA
ATOM    772  CA  THR    58      10.035   2.465  -3.764  1.00  0.00      PROA
ATOM    773  HA  THR    58      10.514   1.586  -3.355  1.00  0.00      PROA
ATOM    774  CB  THR    58       9.506   3.245  -2.563  1.00  0.00      PROA
ATOM    775  HB  THR    58       8.856   2.592  -1.935  1.00  0.00      PROA
ATOM    776  OG1 THR    58       8.759   4.400  -2.921  1.00  0.00      PROA
ATOM    777  HG1 THR    58       9.395   5.017  -3.336  1.00  0.00      PROA
ATOM    778  CG2 THR    58      10.694   3.708  -1.711  1.00  0.00      PROA
ATOM    779 HG21 THR    58      10.328   4.251  -0.817  1.00  0.00      PROA
ATOM    780 HG22 THR    58      11.361   4.393  -2.276  1.00  0.00      PROA
ATOM    781 HG23 THR    58      11.289   2.835  -1.369  1.00  0.00      PROA
ATOM    782  C   THR    58       8.885   1.963  -4.610  1.00  0.00      PROA
ATOM    783  O   THR    58       8.708   2.341  -5.766  1.00  0.00      PROA
ATOM    784  N   ALA    59       8.071   1.031  -4.083  1.00  0.00      PROA
ATOM    785  HN  ALA    59       8.288   0.633  -3.186  1.00  0.00      PROA
ATOM    786  CA  ALA    59       6.938   0.522  -4.802  1.00  0.00      PROA
ATOM    787  HA  ALA    59       7.197   0.402  -5.850  1.00  0.00      PROA
ATOM    788  CB  ALA    59       6.495  -0.805  -4.214  1.00  0.00      PROA
ATOM    789  HB1 ALA    59       7.327  -1.530  -4.331  1.00  0.00      PROA
ATOM    790  HB2 ALA    59       5.604  -1.218  -4.733  1.00  0.00      PROA
ATOM    791  HB3 ALA    59       6.263  -0.710  -3.129  1.00  0.00      PROA
ATOM    792  C   ALA    59       5.783   1.479  -4.673  1.00  0.00      PROA
ATOM    793  O   ALA    59       5.643   2.154  -3.648  1.00  0.00      PROA
ATOM    794  N   GLY    60       4.936   1.481  -5.722  1.00  0.00      PROA
ATOM    795  HN  GLY    60       5.262   1.134  -6.641  1.00  0.00      PROA
ATOM    796  CA  GLY    60       3.853   2.405  -5.787  1.00  0.00      PROA
ATOM    797  HA1 GLY    60       3.643   2.576  -6.829  1.00  0.00      PROA
ATOM    798  HA2 GLY    60       4.089   3.311  -5.258  1.00  0.00      PROA
ATOM    799  C   GLY    60       2.629   1.797  -5.164  1.00  0.00      PROA
ATOM    800  O   GLY    60       1.625   2.472  -4.956  1.00  0.00      PROA
ATOM    801  N   GLN    61       2.710   0.496  -4.851  1.00  0.00      PROA
ATOM    802  HN  GLN    61       3.550   0.012  -5.094  1.00  0.00      PROA
ATOM    803  CA  GLN    61       1.735  -0.263  -4.100  1.00  0.00      PROA
ATOM    804  HA  GLN    61       0.756   0.175  -4.254  1.00  0.00      PROA
ATOM    805  CB  GLN    61       1.711  -1.761  -4.532  1.00  0.00      PROA
ATOM    806  HB1 GLN    61       0.860  -2.238  -3.998  1.00  0.00      PROA
ATOM    807  HB2 GLN    61       2.631  -2.275  -4.181  1.00  0.00      PROA
ATOM    808  CG  GLN    61       1.498  -2.049  -6.024  1.00  0.00      PROA
ATOM    809  HG1 GLN    61       0.641  -1.480  -6.393  1.00  0.00      PROA
ATOM    810  HG2 GLN    61       1.264  -3.116  -6.128  1.00  0.00      PROA
ATOM    811  CD  GLN    61       2.767  -1.767  -6.818  1.00  0.00      PROA
ATOM    812  OE1 GLN    61       3.878  -2.103  -6.378  1.00  0.00      PROA
ATOM    813  NE2 GLN    61       2.618  -1.148  -8.006  1.00  0.00      PROA
ATOM    814 HE21 GLN    61       3.435  -0.910  -8.574  1.00  0.00      PROA
ATOM    815 HE22 GLN    61       1.690  -0.906  -8.358  1.00  0.00      PROA
ATOM    816  C   GLN    61       2.082  -0.150  -2.611  1.00  0.00      PROA
ATOM    817  O   GLN    61       3.251  -0.057  -2.233  1.00  0.00      PROA
ATOM    818  N   GLU    62       1.085  -0.124  -1.707  1.00  0.00      PROA
ATOM    819  HN  GLU    62       0.130  -0.250  -1.987  1.00  0.00      PROA
ATOM    820  CA  GLU    62       1.307   0.327  -0.337  1.00  0.00      PROA
ATOM    821  HA  GLU    62       2.162   0.984  -0.298  1.00  0.00      PROA
ATOM    822  CB  GLU    62       0.057   1.106   0.133  1.00  0.00      PROA
ATOM    823  HB1 GLU    62      -0.150   1.885  -0.635  1.00  0.00      PROA
ATOM    824  HB2 GLU    62       0.275   1.636   1.088  1.00  0.00      PROA
ATOM    825  CG  GLU    62      -1.202   0.225   0.314  1.00  0.00      PROA
ATOM    826  HG1 GLU    62      -1.109  -0.444   1.194  1.00  0.00      PROA
ATOM    827  HG2 GLU    62      -1.364  -0.408  -0.583  1.00  0.00      PROA
ATOM    828  CD  GLU    62      -2.429   1.084   0.492  1.00  0.00      PROA
ATOM    829  OE1 GLU    62      -2.673   1.561   1.633  1.00  0.00      PROA
ATOM    830  OE2 GLU    62      -3.158   1.293  -0.511  1.00  0.00      PROA
ATOM    831  C   GLU    62       1.544  -0.780   0.675  1.00  0.00      PROA
ATOM    832  O   GLU    62       1.774  -0.526   1.858  1.00  0.00      PROA
ATOM    833  N   GLU    63       1.513  -2.053   0.252  1.00  0.00      PROA
ATOM    834  HN  GLU    63       1.386  -2.239  -0.718  1.00  0.00      PROA
ATOM    835  CA  GLU    63       1.293  -3.169   1.156  1.00  0.00      PROA
ATOM    836  HA  GLU    63       0.708  -2.817   1.993  1.00  0.00      PROA
ATOM    837  CB  GLU    63       0.445  -4.242   0.445  1.00  0.00      PROA
ATOM    838  HB1 GLU    63       0.410  -5.197   1.015  1.00  0.00      PROA
ATOM    839  HB2 GLU    63       0.912  -4.463  -0.540  1.00  0.00      PROA
ATOM    840  CG  GLU    63      -1.006  -3.759   0.239  1.00  0.00      PROA
ATOM    841  HG1 GLU    63      -1.485  -4.386  -0.537  1.00  0.00      PROA
ATOM    842  HG2 GLU    63      -1.038  -2.711  -0.118  1.00  0.00      PROA
ATOM    843  CD  GLU    63      -1.814  -3.868   1.514  1.00  0.00      PROA
ATOM    844  OE1 GLU    63      -2.302  -4.984   1.825  1.00  0.00      PROA
ATOM    845  OE2 GLU    63      -2.020  -2.841   2.214  1.00  0.00      PROA
ATOM    846  C   GLU    63       2.536  -3.778   1.773  1.00  0.00      PROA
ATOM    847  O   GLU    63       2.529  -4.912   2.248  1.00  0.00      PROA
ATOM    848  N   TYR    64       3.639  -3.018   1.836  1.00  0.00      PROA
ATOM    849  HN  TYR    64       3.612  -2.099   1.452  1.00  0.00      PROA
ATOM    850  CA  TYR    64       4.867  -3.448   2.479  1.00  0.00      PROA
ATOM    851  HA  TYR    64       4.842  -4.512   2.680  1.00  0.00      PROA
ATOM    852  CB  TYR    64       6.118  -3.124   1.610  1.00  0.00      PROA
ATOM    853  HB1 TYR    64       7.029  -3.558   2.071  1.00  0.00      PROA
ATOM    854  HB2 TYR    64       6.243  -2.020   1.539  1.00  0.00      PROA
ATOM    855  CG  TYR    64       6.028  -3.657   0.197  1.00  0.00      PROA
ATOM    856  CD1 TYR    64       6.807  -3.046  -0.801  1.00  0.00      PROA
ATOM    857  HD1 TYR    64       7.462  -2.225  -0.542  1.00  0.00      PROA
ATOM    858  CE1 TYR    64       6.727  -3.473  -2.133  1.00  0.00      PROA
ATOM    859  HE1 TYR    64       7.333  -2.991  -2.877  1.00  0.00      PROA
ATOM    860  CZ  TYR    64       5.842  -4.490  -2.493  1.00  0.00      PROA
ATOM    861  OH  TYR    64       5.639  -4.831  -3.845  1.00  0.00      PROA
ATOM    862  HH  TYR    64       6.158  -4.229  -4.392  1.00  0.00      PROA
ATOM    863  CD2 TYR    64       5.223  -4.756  -0.165  1.00  0.00      PROA
ATOM    864  HD2 TYR    64       4.650  -5.286   0.579  1.00  0.00      PROA
ATOM    865  CE2 TYR    64       5.120  -5.157  -1.503  1.00  0.00      PROA
ATOM    866  HE2 TYR    64       4.462  -5.965  -1.775  1.00  0.00      PROA
ATOM    867  C   TYR    64       4.961  -2.745   3.825  1.00  0.00      PROA
ATOM    868  O   TYR    64       5.878  -1.968   4.091  1.00  0.00      PROA
ATOM    869  N   SER    65       3.975  -2.979   4.714  1.00  0.00      PROA
ATOM    870  HN  SER    65       3.241  -3.629   4.502  1.00  0.00      PROA
ATOM    871  CA  SER    65       3.861  -2.282   5.987  1.00  0.00      PROA
ATOM    872  HA  SER    65       3.830  -1.227   5.757  1.00  0.00      PROA
ATOM    873  CB  SER    65       2.540  -2.634   6.710  1.00  0.00      PROA
ATOM    874  HB1 SER    65       2.534  -3.714   6.970  1.00  0.00      PROA
ATOM    875  HB2 SER    65       1.693  -2.446   6.014  1.00  0.00      PROA
ATOM    876  OG  SER    65       2.335  -1.858   7.888  1.00  0.00      PROA
ATOM    877  HG1 SER    65       1.547  -2.248   8.333  1.00  0.00      PROA
ATOM    878  C   SER    65       5.047  -2.495   6.919  1.00  0.00      PROA
ATOM    879  O   SER    65       5.581  -3.597   7.040  1.00  0.00      PROA
ATOM    880  N   ALA    66       5.515  -1.398   7.543  1.00  0.00      PROA
ATOM    881  HN  ALA    66       5.031  -0.530   7.385  1.00  0.00      PROA
ATOM    882  CA  ALA    66       6.687  -1.274   8.386  1.00  0.00      PROA
ATOM    883  HA  ALA    66       6.569  -0.321   8.880  1.00  0.00      PROA
ATOM    884  CB  ALA    66       6.782  -2.328   9.502  1.00  0.00      PROA
ATOM    885  HB1 ALA    66       7.560  -2.033  10.238  1.00  0.00      PROA
ATOM    886  HB2 ALA    66       7.045  -3.325   9.101  1.00  0.00      PROA
ATOM    887  HB3 ALA    66       5.813  -2.403  10.039  1.00  0.00      PROA
ATOM    888  C   ALA    66       7.977  -1.159   7.585  1.00  0.00      PROA
ATOM    889  O   ALA    66       8.889  -0.414   7.943  1.00  0.00      PROA
ATOM    890  N   MET    67       8.082  -1.866   6.443  1.00  0.00      PROA
ATOM    891  HN  MET    67       7.353  -2.507   6.206  1.00  0.00      PROA
ATOM    892  CA  MET    67       9.140  -1.685   5.463  1.00  0.00      PROA
ATOM    893  HA  MET    67      10.084  -1.663   5.989  1.00  0.00      PROA
ATOM    894  CB  MET    67       9.186  -2.856   4.457  1.00  0.00      PROA
ATOM    895  HB1 MET    67      10.011  -2.679   3.730  1.00  0.00      PROA
ATOM    896  HB2 MET    67       8.234  -2.885   3.886  1.00  0.00      PROA
ATOM    897  CG  MET    67       9.405  -4.241   5.107  1.00  0.00      PROA
ATOM    898  HG1 MET    67       9.339  -4.993   4.295  1.00  0.00      PROA
ATOM    899  HG2 MET    67       8.567  -4.469   5.802  1.00  0.00      PROA
ATOM    900  SD  MET    67      11.003  -4.476   5.946  1.00  0.00      PROA
ATOM    901  CE  MET    67      10.467  -4.039   7.628  1.00  0.00      PROA
ATOM    902  HE1 MET    67      11.255  -4.280   8.371  1.00  0.00      PROA
ATOM    903  HE2 MET    67       9.548  -4.596   7.915  1.00  0.00      PROA
ATOM    904  HE3 MET    67      10.256  -2.956   7.723  1.00  0.00      PROA
ATOM    905  C   MET    67       9.036  -0.346   4.744  1.00  0.00      PROA
ATOM    906  O   MET    67      10.043   0.300   4.448  1.00  0.00      PROA
ATOM    907  N   ARG    68       7.797   0.127   4.495  1.00  0.00      PROA
ATOM    908  HN  ARG    68       7.004  -0.478   4.603  1.00  0.00      PROA
ATOM    909  CA  ARG    68       7.523   1.507   4.138  1.00  0.00      PROA
ATOM    910  HA  ARG    68       8.163   1.739   3.309  1.00  0.00      PROA
ATOM    911  CB  ARG    68       6.065   1.700   3.638  1.00  0.00      PROA
ATOM    912  HB1 ARG    68       5.398   1.033   4.225  1.00  0.00      PROA
ATOM    913  HB2 ARG    68       6.017   1.348   2.585  1.00  0.00      PROA
ATOM    914  CG  ARG    68       5.526   3.145   3.749  1.00  0.00      PROA
ATOM    915  HG1 ARG    68       6.227   3.844   3.244  1.00  0.00      PROA
ATOM    916  HG2 ARG    68       5.499   3.433   4.824  1.00  0.00      PROA
ATOM    917  CD  ARG    68       4.104   3.359   3.222  1.00  0.00      PROA
ATOM    918  HD1 ARG    68       3.750   4.384   3.487  1.00  0.00      PROA
ATOM    919  HD2 ARG    68       3.410   2.598   3.646  1.00  0.00      PROA
ATOM    920  NE  ARG    68       4.169   3.212   1.738  1.00  0.00      PROA
ATOM    921  HE  ARG    68       5.057   3.052   1.302  1.00  0.00      PROA
ATOM    922  CZ  ARG    68       3.178   3.519   0.914  1.00  0.00      PROA
ATOM    923  NH1 ARG    68       2.021   3.984   1.322  1.00  0.00      PROA
ATOM    924 HH11 ARG    68       1.791   3.963   2.308  1.00  0.00      PROA
ATOM    925 HH12 ARG    68       1.284   4.217   0.680  1.00  0.00      PROA
ATOM    926  NH2 ARG    68       3.365   3.321  -0.371  1.00  0.00      PROA
ATOM    927 HH21 ARG    68       2.569   3.433  -0.981  1.00  0.00      PROA
ATOM    928 HH22 ARG    68       4.151   2.765  -0.652  1.00  0.00      PROA
ATOM    929  C   ARG    68       7.933   2.533   5.182  1.00  0.00      PROA
ATOM    930  O   ARG    68       8.601   3.515   4.870  1.00  0.00      PROA
ATOM    931  N   ASP    69       7.619   2.293   6.474  1.00  0.00      PROA
ATOM    932  HN  ASP    69       6.979   1.561   6.695  1.00  0.00      PROA
ATOM    933  CA  ASP    69       8.087   3.124   7.575  1.00  0.00      PROA
ATOM    934  HA  ASP    69       7.761   4.138   7.381  1.00  0.00      PROA
ATOM    935  CB  ASP    69       7.545   2.670   8.960  1.00  0.00      PROA
ATOM    936  HB1 ASP    69       8.023   3.280   9.761  1.00  0.00      PROA
ATOM    937  HB2 ASP    69       7.799   1.607   9.141  1.00  0.00      PROA
ATOM    938  CG  ASP    69       6.054   2.844   9.126  1.00  0.00      PROA
ATOM    939  OD1 ASP    69       5.320   3.202   8.174  1.00  0.00      PROA
ATOM    940  OD2 ASP    69       5.559   2.560  10.252  1.00  0.00      PROA
ATOM    941  C   ASP    69       9.612   3.168   7.639  1.00  0.00      PROA
ATOM    942  O   ASP    69      10.202   4.213   7.882  1.00  0.00      PROA
ATOM    943  N   GLN    70      10.290   2.031   7.385  1.00  0.00      PROA
ATOM    944  HN  GLN    70       9.781   1.182   7.243  1.00  0.00      PROA
ATOM    945  CA  GLN    70      11.737   1.955   7.303  1.00  0.00      PROA
ATOM    946  HA  GLN    70      12.132   2.303   8.247  1.00  0.00      PROA
ATOM    947  CB  GLN    70      12.164   0.474   7.092  1.00  0.00      PROA
ATOM    948  HB1 GLN    70      11.633   0.071   6.207  1.00  0.00      PROA
ATOM    949  HB2 GLN    70      11.808  -0.113   7.967  1.00  0.00      PROA
ATOM    950  CG  GLN    70      13.672   0.194   6.876  1.00  0.00      PROA
ATOM    951  HG1 GLN    70      14.020   0.665   5.935  1.00  0.00      PROA
ATOM    952  HG2 GLN    70      13.832  -0.901   6.782  1.00  0.00      PROA
ATOM    953  CD  GLN    70      14.504   0.676   8.059  1.00  0.00      PROA
ATOM    954  OE1 GLN    70      14.182   0.360   9.210  1.00  0.00      PROA
ATOM    955  NE2 GLN    70      15.587   1.435   7.802  1.00  0.00      PROA
ATOM    956 HE21 GLN    70      16.149   1.733   8.574  1.00  0.00      PROA
ATOM    957 HE22 GLN    70      15.843   1.620   6.846  1.00  0.00      PROA
ATOM    958  C   GLN    70      12.357   2.858   6.237  1.00  0.00      PROA
ATOM    959  O   GLN    70      13.289   3.610   6.531  1.00  0.00      PROA
ATOM    960  N   TYR    71      11.834   2.869   4.983  1.00  0.00      PROA
ATOM    961  HN  TYR    71      11.083   2.260   4.727  1.00  0.00      PROA
ATOM    962  CA  TYR    71      12.278   3.851   4.001  1.00  0.00      PROA
ATOM    963  HA  TYR    71      13.358   3.868   4.070  1.00  0.00      PROA
ATOM    964  CB  TYR    71      12.028   3.469   2.501  1.00  0.00      PROA
ATOM    965  HB1 TYR    71      12.536   2.494   2.323  1.00  0.00      PROA
ATOM    966  HB2 TYR    71      12.528   4.217   1.846  1.00  0.00      PROA
ATOM    967  CG  TYR    71      10.597   3.349   2.024  1.00  0.00      PROA
ATOM    968  CD1 TYR    71       9.794   4.493   1.865  1.00  0.00      PROA
ATOM    969  HD1 TYR    71      10.168   5.461   2.155  1.00  0.00      PROA
ATOM    970  CE1 TYR    71       8.513   4.404   1.305  1.00  0.00      PROA
ATOM    971  HE1 TYR    71       7.905   5.290   1.202  1.00  0.00      PROA
ATOM    972  CZ  TYR    71       8.027   3.174   0.862  1.00  0.00      PROA
ATOM    973  OH  TYR    71       6.723   3.113   0.336  1.00  0.00      PROA
ATOM    974  HH  TYR    71       6.623   2.286  -0.169  1.00  0.00      PROA
ATOM    975  CD2 TYR    71      10.106   2.122   1.538  1.00  0.00      PROA
ATOM    976  HD2 TYR    71      10.726   1.239   1.602  1.00  0.00      PROA
ATOM    977  CE2 TYR    71       8.832   2.034   0.952  1.00  0.00      PROA
ATOM    978  HE2 TYR    71       8.464   1.079   0.609  1.00  0.00      PROA
ATOM    979  C   TYR    71      11.871   5.286   4.339  1.00  0.00      PROA
ATOM    980  O   TYR    71      12.675   6.205   4.210  1.00  0.00      PROA
ATOM    981  N   MET    72      10.625   5.525   4.805  1.00  0.00      PROA
ATOM    982  HN  MET    72       9.958   4.776   4.882  1.00  0.00      PROA
ATOM    983  CA  MET    72      10.158   6.850   5.186  1.00  0.00      PROA
ATOM    984  HA  MET    72      10.363   7.497   4.345  1.00  0.00      PROA
ATOM    985  CB  MET    72       8.623   6.897   5.404  1.00  0.00      PROA
ATOM    986  HB1 MET    72       8.343   7.892   5.823  1.00  0.00      PROA
ATOM    987  HB2 MET    72       8.329   6.117   6.140  1.00  0.00      PROA
ATOM    988  CG  MET    72       7.807   6.720   4.107  1.00  0.00      PROA
ATOM    989  HG1 MET    72       8.026   5.717   3.687  1.00  0.00      PROA
ATOM    990  HG2 MET    72       8.154   7.476   3.368  1.00  0.00      PROA
ATOM    991  SD  MET    72       6.012   6.885   4.342  1.00  0.00      PROA
ATOM    992  CE  MET    72       5.569   6.771   2.583  1.00  0.00      PROA
ATOM    993  HE1 MET    72       6.088   7.552   1.989  1.00  0.00      PROA
ATOM    994  HE2 MET    72       4.475   6.908   2.445  1.00  0.00      PROA
ATOM    995  HE3 MET    72       5.842   5.782   2.160  1.00  0.00      PROA
ATOM    996  C   MET    72      10.898   7.499   6.351  1.00  0.00      PROA
ATOM    997  O   MET    72      11.264   8.667   6.298  1.00  0.00      PROA
ATOM    998  N   ARG    73      11.186   6.750   7.430  1.00  0.00      PROA
ATOM    999  HN  ARG    73      10.837   5.810   7.506  1.00  0.00      PROA
ATOM   1000  CA  ARG    73      12.041   7.203   8.513  1.00  0.00      PROA
ATOM   1001  HA  ARG    73      11.641   8.138   8.879  1.00  0.00      PROA
ATOM   1002  CB  ARG    73      12.001   6.200   9.693  1.00  0.00      PROA
ATOM   1003  HB1 ARG    73      12.777   6.485  10.438  1.00  0.00      PROA
ATOM   1004  HB2 ARG    73      12.242   5.180   9.322  1.00  0.00      PROA
ATOM   1005  CG  ARG    73      10.635   6.198  10.413  1.00  0.00      PROA
ATOM   1006  HG1 ARG    73       9.826   5.983   9.681  1.00  0.00      PROA
ATOM   1007  HG2 ARG    73      10.462   7.227  10.800  1.00  0.00      PROA
ATOM   1008  CD  ARG    73      10.535   5.187  11.564  1.00  0.00      PROA
ATOM   1009  HD1 ARG    73      11.340   5.330  12.314  1.00  0.00      PROA
ATOM   1010  HD2 ARG    73      10.619   4.151  11.163  1.00  0.00      PROA
ATOM   1011  NE  ARG    73       9.195   5.338  12.218  1.00  0.00      PROA
ATOM   1012  HE  ARG    73       8.454   4.680  12.034  1.00  0.00      PROA
ATOM   1013  CZ  ARG    73       8.833   6.328  13.025  1.00  0.00      PROA
ATOM   1014  NH1 ARG    73       9.628   7.281  13.447  1.00  0.00      PROA
ATOM   1015 HH11 ARG    73      10.611   7.258  13.202  1.00  0.00      PROA
ATOM   1016 HH12 ARG    73       9.272   8.039  13.968  1.00  0.00      PROA
ATOM   1017  NH2 ARG    73       7.573   6.338  13.414  1.00  0.00      PROA
ATOM   1018 HH21 ARG    73       7.011   5.570  13.078  1.00  0.00      PROA
ATOM   1019 HH22 ARG    73       7.233   7.035  14.025  1.00  0.00      PROA
ATOM   1020  C   ARG    73      13.473   7.505   8.081  1.00  0.00      PROA
ATOM   1021  O   ARG    73      14.056   8.528   8.446  1.00  0.00      PROA
ATOM   1022  N   THR    74      14.049   6.622   7.237  1.00  0.00      PROA
ATOM   1023  HN  THR    74      13.541   5.800   6.985  1.00  0.00      PROA
ATOM   1024  CA  THR    74      15.370   6.790   6.628  1.00  0.00      PROA
ATOM   1025  HA  THR    74      16.082   6.922   7.427  1.00  0.00      PROA
ATOM   1026  CB  THR    74      15.796   5.567   5.817  1.00  0.00      PROA
ATOM   1027  HB  THR    74      15.051   5.353   5.014  1.00  0.00      PROA
ATOM   1028  OG1 THR    74      15.886   4.428   6.664  1.00  0.00      PROA
ATOM   1029  HG1 THR    74      14.977   4.073   6.718  1.00  0.00      PROA
ATOM   1030  CG2 THR    74      17.180   5.750   5.175  1.00  0.00      PROA
ATOM   1031 HG21 THR    74      17.925   6.078   5.930  1.00  0.00      PROA
ATOM   1032 HG22 THR    74      17.151   6.500   4.359  1.00  0.00      PROA
ATOM   1033 HG23 THR    74      17.526   4.794   4.731  1.00  0.00      PROA
ATOM   1034  C   THR    74      15.484   8.020   5.746  1.00  0.00      PROA
ATOM   1035  O   THR    74      16.461   8.766   5.808  1.00  0.00      PROA
ATOM   1036  N   GLY    75      14.465   8.265   4.898  1.00  0.00      PROA
ATOM   1037  HN  GLY    75      13.696   7.619   4.857  1.00  0.00      PROA
ATOM   1038  CA  GLY    75      14.372   9.419   4.015  1.00  0.00      PROA
ATOM   1039  HA1 GLY    75      13.391   9.391   3.563  1.00  0.00      PROA
ATOM   1040  HA2 GLY    75      15.168   9.333   3.290  1.00  0.00      PROA
ATOM   1041  C   GLY    75      14.494  10.766   4.678  1.00  0.00      PROA
ATOM   1042  O   GLY    75      13.851  11.058   5.684  1.00  0.00      PROA
ATOM   1043  N   GLU    76      15.312  11.650   4.094  1.00  0.00      PROA
ATOM   1044  HN  GLU    76      15.906  11.364   3.335  1.00  0.00      PROA
ATOM   1045  CA  GLU    76      15.439  13.024   4.538  1.00  0.00      PROA
ATOM   1046  HA  GLU    76      14.704  13.249   5.299  1.00  0.00      PROA
ATOM   1047  CB  GLU    76      16.846  13.232   5.134  1.00  0.00      PROA
ATOM   1048  HB1 GLU    76      16.988  12.405   5.870  1.00  0.00      PROA
ATOM   1049  HB2 GLU    76      16.870  14.177   5.716  1.00  0.00      PROA
ATOM   1050  CG  GLU    76      18.007  13.234   4.117  1.00  0.00      PROA
ATOM   1051  HG1 GLU    76      18.081  14.210   3.594  1.00  0.00      PROA
ATOM   1052  HG2 GLU    76      17.854  12.440   3.359  1.00  0.00      PROA
ATOM   1053  CD  GLU    76      19.307  12.953   4.837  1.00  0.00      PROA
ATOM   1054  OE1 GLU    76      19.852  13.874   5.494  1.00  0.00      PROA
ATOM   1055  OE2 GLU    76      19.770  11.785   4.783  1.00  0.00      PROA
ATOM   1056  C   GLU    76      15.157  13.964   3.380  1.00  0.00      PROA
ATOM   1057  O   GLU    76      15.275  15.183   3.492  1.00  0.00      PROA
ATOM   1058  N   GLY    77      14.700  13.397   2.247  1.00  0.00      PROA
ATOM   1059  HN  GLY    77      14.671  12.404   2.169  1.00  0.00      PROA
ATOM   1060  CA  GLY    77      14.140  14.141   1.138  1.00  0.00      PROA
ATOM   1061  HA1 GLY    77      14.948  14.500   0.519  1.00  0.00      PROA
ATOM   1062  HA2 GLY    77      13.507  14.920   1.530  1.00  0.00      PROA
ATOM   1063  C   GLY    77      13.300  13.210   0.310  1.00  0.00      PROA
ATOM   1064  O   GLY    77      13.712  12.085   0.028  1.00  0.00      PROA
ATOM   1065  N   PHE    78      12.102  13.650  -0.119  1.00  0.00      PROA
ATOM   1066  HN  PHE    78      11.785  14.568   0.133  1.00  0.00      PROA
ATOM   1067  CA  PHE    78      11.197  12.815  -0.897  1.00  0.00      PROA
ATOM   1068  HA  PHE    78      11.660  11.855  -1.073  1.00  0.00      PROA
ATOM   1069  CB  PHE    78       9.838  12.543  -0.205  1.00  0.00      PROA
ATOM   1070  HB1 PHE    78       9.170  11.935  -0.856  1.00  0.00      PROA
ATOM   1071  HB2 PHE    78       9.312  13.487   0.026  1.00  0.00      PROA
ATOM   1072  CG  PHE    78      10.062  11.784   1.066  1.00  0.00      PROA
ATOM   1073  CD1 PHE    78      10.301  12.451   2.279  1.00  0.00      PROA
ATOM   1074  HD1 PHE    78      10.333  13.531   2.301  1.00  0.00      PROA
ATOM   1075  CE1 PHE    78      10.511  11.724   3.456  1.00  0.00      PROA
ATOM   1076  HE1 PHE    78      10.690  12.237   4.389  1.00  0.00      PROA
ATOM   1077  CZ  PHE    78      10.462  10.328   3.428  1.00  0.00      PROA
ATOM   1078  HZ  PHE    78      10.614   9.779   4.339  1.00  0.00      PROA
ATOM   1079  CD2 PHE    78      10.003  10.382   1.056  1.00  0.00      PROA
ATOM   1080  HD2 PHE    78       9.810   9.868   0.126  1.00  0.00      PROA
ATOM   1081  CE2 PHE    78      10.207   9.651   2.231  1.00  0.00      PROA
ATOM   1082  HE2 PHE    78      10.172   8.572   2.211  1.00  0.00      PROA
ATOM   1083  C   PHE    78      10.903  13.389  -2.265  1.00  0.00      PROA
ATOM   1084  O   PHE    78      10.576  14.564  -2.428  1.00  0.00      PROA
ATOM   1085  N   LEU    79      10.983  12.530  -3.294  1.00  0.00      PROA
ATOM   1086  HN  LEU    79      11.261  11.579  -3.133  1.00  0.00      PROA
ATOM   1087  CA  LEU    79      10.608  12.880  -4.645  1.00  0.00      PROA
ATOM   1088  HA  LEU    79      10.460  13.948  -4.727  1.00  0.00      PROA
ATOM   1089  CB  LEU    79      11.698  12.410  -5.643  1.00  0.00      PROA
ATOM   1090  HB1 LEU    79      11.679  11.304  -5.737  1.00  0.00      PROA
ATOM   1091  HB2 LEU    79      12.691  12.677  -5.220  1.00  0.00      PROA
ATOM   1092  CG  LEU    79      11.610  13.050  -7.042  1.00  0.00      PROA
ATOM   1093  HG  LEU    79      10.579  12.897  -7.441  1.00  0.00      PROA
ATOM   1094  CD1 LEU    79      11.899  14.557  -6.973  1.00  0.00      PROA
ATOM   1095 HD11 LEU    79      11.955  14.994  -7.990  1.00  0.00      PROA
ATOM   1096 HD12 LEU    79      12.868  14.750  -6.465  1.00  0.00      PROA
ATOM   1097 HD13 LEU    79      11.094  15.084  -6.421  1.00  0.00      PROA
ATOM   1098  CD2 LEU    79      12.591  12.378  -8.012  1.00  0.00      PROA
ATOM   1099 HD21 LEU    79      13.635  12.521  -7.661  1.00  0.00      PROA
ATOM   1100 HD22 LEU    79      12.503  12.822  -9.026  1.00  0.00      PROA
ATOM   1101 HD23 LEU    79      12.390  11.289  -8.085  1.00  0.00      PROA
ATOM   1102  C   LEU    79       9.284  12.194  -4.929  1.00  0.00      PROA
ATOM   1103  O   LEU    79       9.209  10.969  -5.010  1.00  0.00      PROA
ATOM   1104  N   CYS    80       8.191  12.969  -5.045  1.00  0.00      PROA
ATOM   1105  HN  CYS    80       8.268  13.972  -5.006  1.00  0.00      PROA
ATOM   1106  CA  CYS    80       6.845  12.433  -5.153  1.00  0.00      PROA
ATOM   1107  HA  CYS    80       6.825  11.412  -4.798  1.00  0.00      PROA
ATOM   1108  CB  CYS    80       5.833  13.263  -4.322  1.00  0.00      PROA
ATOM   1109  HB1 CYS    80       4.794  12.937  -4.547  1.00  0.00      PROA
ATOM   1110  HB2 CYS    80       5.921  14.331  -4.623  1.00  0.00      PROA
ATOM   1111  SG  CYS    80       6.134  13.100  -2.537  1.00  0.00      PROA
ATOM   1112  HG1 CYS    80       5.329  14.089  -2.172  1.00  0.00      PROA
ATOM   1113  C   CYS    80       6.385  12.416  -6.589  1.00  0.00      PROA
ATOM   1114  O   CYS    80       6.097  13.455  -7.173  1.00  0.00      PROA
ATOM   1115  N   VAL    81       6.297  11.228  -7.201  1.00  0.00      PROA
ATOM   1116  HN  VAL    81       6.518  10.384  -6.700  1.00  0.00      PROA
ATOM   1117  CA  VAL    81       6.033  11.094  -8.619  1.00  0.00      PROA
ATOM   1118  HA  VAL    81       6.205  12.040  -9.109  1.00  0.00      PROA
ATOM   1119  CB  VAL    81       6.960  10.067  -9.274  1.00  0.00      PROA
ATOM   1120  HB  VAL    81       6.695   9.046  -8.915  1.00  0.00      PROA
ATOM   1121  CG1 VAL    81       6.823  10.127 -10.810  1.00  0.00      PROA
ATOM   1122 HG11 VAL    81       7.045  11.154 -11.170  1.00  0.00      PROA
ATOM   1123 HG12 VAL    81       5.800   9.855 -11.143  1.00  0.00      PROA
ATOM   1124 HG13 VAL    81       7.538   9.424 -11.288  1.00  0.00      PROA
ATOM   1125  CG2 VAL    81       8.426  10.355  -8.879  1.00  0.00      PROA
ATOM   1126 HG21 VAL    81       9.108   9.664  -9.417  1.00  0.00      PROA
ATOM   1127 HG22 VAL    81       8.589  10.213  -7.790  1.00  0.00      PROA
ATOM   1128 HG23 VAL    81       8.708  11.394  -9.147  1.00  0.00      PROA
ATOM   1129  C   VAL    81       4.580  10.716  -8.861  1.00  0.00      PROA
ATOM   1130  O   VAL    81       4.042   9.778  -8.273  1.00  0.00      PROA
ATOM   1131  N   PHE    82       3.906  11.435  -9.771  1.00  0.00      PROA
ATOM   1132  HN  PHE    82       4.332  12.246 -10.188  1.00  0.00      PROA
ATOM   1133  CA  PHE    82       2.622  11.045 -10.312  1.00  0.00      PROA
ATOM   1134  HA  PHE    82       2.398  10.030 -10.017  1.00  0.00      PROA
ATOM   1135  CB  PHE    82       1.459  11.966  -9.832  1.00  0.00      PROA
ATOM   1136  HB1 PHE    82       1.499  12.055  -8.725  1.00  0.00      PROA
ATOM   1137  HB2 PHE    82       0.490  11.490 -10.091  1.00  0.00      PROA
ATOM   1138  CG  PHE    82       1.465  13.350 -10.430  1.00  0.00      PROA
ATOM   1139  CD1 PHE    82       2.137  14.409  -9.801  1.00  0.00      PROA
ATOM   1140  HD1 PHE    82       2.694  14.224  -8.894  1.00  0.00      PROA
ATOM   1141  CE1 PHE    82       2.103  15.698 -10.350  1.00  0.00      PROA
ATOM   1142  HE1 PHE    82       2.619  16.510  -9.863  1.00  0.00      PROA
ATOM   1143  CZ  PHE    82       1.409  15.934 -11.542  1.00  0.00      PROA
ATOM   1144  HZ  PHE    82       1.390  16.923 -11.975  1.00  0.00      PROA
ATOM   1145  CD2 PHE    82       0.745  13.608 -11.608  1.00  0.00      PROA
ATOM   1146  HD2 PHE    82       0.195  12.810 -12.086  1.00  0.00      PROA
ATOM   1147  CE2 PHE    82       0.735  14.885 -12.173  1.00  0.00      PROA
ATOM   1148  HE2 PHE    82       0.187  15.065 -13.084  1.00  0.00      PROA
ATOM   1149  C   PHE    82       2.805  11.036 -11.823  1.00  0.00      PROA
ATOM   1150  O   PHE    82       3.848  11.442 -12.336  1.00  0.00      PROA
ATOM   1151  N   ALA    83       1.818  10.532 -12.584  1.00  0.00      PROA
ATOM   1152  HN  ALA    83       0.949  10.221 -12.184  1.00  0.00      PROA
ATOM   1153  CA  ALA    83       1.896  10.502 -14.026  1.00  0.00      PROA
ATOM   1154  HA  ALA    83       2.839  10.907 -14.361  1.00  0.00      PROA
ATOM   1155  CB  ALA    83       1.780   9.060 -14.546  1.00  0.00      PROA
ATOM   1156  HB1 ALA    83       2.609   8.455 -14.128  1.00  0.00      PROA
ATOM   1157  HB2 ALA    83       1.858   9.036 -15.653  1.00  0.00      PROA
ATOM   1158  HB3 ALA    83       0.814   8.606 -14.235  1.00  0.00      PROA
ATOM   1159  C   ALA    83       0.800  11.364 -14.622  1.00  0.00      PROA
ATOM   1160  O   ALA    83      -0.364  11.290 -14.231  1.00  0.00      PROA
ATOM   1161  N   ILE    84       1.139  12.221 -15.607  1.00  0.00      PROA
ATOM   1162  HN  ILE    84       2.089  12.270 -15.930  1.00  0.00      PROA
ATOM   1163  CA  ILE    84       0.231  13.252 -16.096  1.00  0.00      PROA
ATOM   1164  HA  ILE    84      -0.211  13.708 -15.222  1.00  0.00      PROA
ATOM   1165  CB  ILE    84       0.934  14.389 -16.845  1.00  0.00      PROA
ATOM   1166  HB  ILE    84       0.166  15.108 -17.214  1.00  0.00      PROA
ATOM   1167  CG2 ILE    84       1.785  15.177 -15.824  1.00  0.00      PROA
ATOM   1168 HG21 ILE    84       2.266  16.046 -16.321  1.00  0.00      PROA
ATOM   1169 HG22 ILE    84       2.587  14.537 -15.399  1.00  0.00      PROA
ATOM   1170 HG23 ILE    84       1.156  15.566 -14.999  1.00  0.00      PROA
ATOM   1171  CG1 ILE    84       1.816  13.983 -18.054  1.00  0.00      PROA
ATOM   1172 HG11 ILE    84       2.698  13.411 -17.699  1.00  0.00      PROA
ATOM   1173 HG12 ILE    84       2.206  14.939 -18.477  1.00  0.00      PROA
ATOM   1174  CD  ILE    84       1.135  13.217 -19.194  1.00  0.00      PROA
ATOM   1175  HD1 ILE    84       0.982  12.153 -18.922  1.00  0.00      PROA
ATOM   1176  HD2 ILE    84       1.770  13.238 -20.105  1.00  0.00      PROA
ATOM   1177  HD3 ILE    84       0.157  13.673 -19.448  1.00  0.00      PROA
ATOM   1178  C   ILE    84      -0.963  12.726 -16.884  1.00  0.00      PROA
ATOM   1179  O   ILE    84      -1.919  13.449 -17.147  1.00  0.00      PROA
ATOM   1180  N   ASN    85      -0.957  11.436 -17.263  1.00  0.00      PROA
ATOM   1181  HN  ASN    85      -0.169  10.862 -17.046  1.00  0.00      PROA
ATOM   1182  CA  ASN    85      -2.036  10.789 -17.979  1.00  0.00      PROA
ATOM   1183  HA  ASN    85      -2.631  11.529 -18.497  1.00  0.00      PROA
ATOM   1184  CB  ASN    85      -1.452   9.793 -19.027  1.00  0.00      PROA
ATOM   1185  HB1 ASN    85      -0.743  10.344 -19.679  1.00  0.00      PROA
ATOM   1186  HB2 ASN    85      -2.274   9.413 -19.669  1.00  0.00      PROA
ATOM   1187  CG  ASN    85      -0.695   8.632 -18.380  1.00  0.00      PROA
ATOM   1188  OD1 ASN    85       0.204   8.820 -17.556  1.00  0.00      PROA
ATOM   1189  ND2 ASN    85      -1.073   7.379 -18.715  1.00  0.00      PROA
ATOM   1190 HD21 ASN    85      -1.901   7.247 -19.279  1.00  0.00      PROA
ATOM   1191 HD22 ASN    85      -0.600   6.608 -18.298  1.00  0.00      PROA
ATOM   1192  C   ASN    85      -2.974  10.048 -17.030  1.00  0.00      PROA
ATOM   1193  O   ASN    85      -3.860   9.323 -17.480  1.00  0.00      PROA
ATOM   1194  N   ASN    86      -2.799  10.168 -15.699  1.00  0.00      PROA
ATOM   1195  HN  ASN    86      -2.067  10.736 -15.314  1.00  0.00      PROA
ATOM   1196  CA  ASN    86      -3.684   9.491 -14.778  1.00  0.00      PROA
ATOM   1197  HA  ASN    86      -4.638   9.325 -15.259  1.00  0.00      PROA
ATOM   1198  CB  ASN    86      -3.065   8.117 -14.400  1.00  0.00      PROA
ATOM   1199  HB1 ASN    86      -2.132   8.264 -13.817  1.00  0.00      PROA
ATOM   1200  HB2 ASN    86      -2.802   7.567 -15.328  1.00  0.00      PROA
ATOM   1201  CG  ASN    86      -4.028   7.273 -13.582  1.00  0.00      PROA
ATOM   1202  OD1 ASN    86      -3.836   7.065 -12.383  1.00  0.00      PROA
ATOM   1203  ND2 ASN    86      -5.098   6.770 -14.233  1.00  0.00      PROA
ATOM   1204 HD21 ASN    86      -5.817   6.336 -13.696  1.00  0.00      PROA
ATOM   1205 HD22 ASN    86      -5.232   6.966 -15.199  1.00  0.00      PROA
ATOM   1206  C   ASN    86      -3.994  10.341 -13.549  1.00  0.00      PROA
ATOM   1207  O   ASN    86      -3.153  10.520 -12.667  1.00  0.00      PROA
ATOM   1208  N   THR    87      -5.245  10.834 -13.434  1.00  0.00      PROA
ATOM   1209  HN  THR    87      -5.915  10.682 -14.169  1.00  0.00      PROA
ATOM   1210  CA  THR    87      -5.731  11.628 -12.302  1.00  0.00      PROA
ATOM   1211  HA  THR    87      -5.075  12.478 -12.204  1.00  0.00      PROA
ATOM   1212  CB  THR    87      -7.145  12.178 -12.477  1.00  0.00      PROA
ATOM   1213  HB  THR    87      -7.469  12.732 -11.560  1.00  0.00      PROA
ATOM   1214  OG1 THR    87      -8.080  11.145 -12.773  1.00  0.00      PROA
ATOM   1215  HG1 THR    87      -8.781  11.251 -12.096  1.00  0.00      PROA
ATOM   1216  CG2 THR    87      -7.163  13.168 -13.649  1.00  0.00      PROA
ATOM   1217 HG21 THR    87      -8.179  13.600 -13.774  1.00  0.00      PROA
ATOM   1218 HG22 THR    87      -6.886  12.669 -14.599  1.00  0.00      PROA
ATOM   1219 HG23 THR    87      -6.457  14.007 -13.473  1.00  0.00      PROA
ATOM   1220  C   THR    87      -5.655  10.913 -10.967  1.00  0.00      PROA
ATOM   1221  O   THR    87      -5.258  11.491  -9.960  1.00  0.00      PROA
ATOM   1222  N   LYS    88      -5.980   9.605 -10.920  1.00  0.00      PROA
ATOM   1223  HN  LYS    88      -6.350   9.150 -11.736  1.00  0.00      PROA
ATOM   1224  CA  LYS    88      -5.857   8.799  -9.721  1.00  0.00      PROA
ATOM   1225  HA  LYS    88      -6.434   9.301  -8.960  1.00  0.00      PROA
ATOM   1226  CB  LYS    88      -6.422   7.367  -9.919  1.00  0.00      PROA
ATOM   1227  HB1 LYS    88      -6.079   6.712  -9.085  1.00  0.00      PROA
ATOM   1228  HB2 LYS    88      -6.006   6.943 -10.858  1.00  0.00      PROA
ATOM   1229  CG  LYS    88      -7.960   7.274  -9.964  1.00  0.00      PROA
ATOM   1230  HG1 LYS    88      -8.241   6.196  -9.968  1.00  0.00      PROA
ATOM   1231  HG2 LYS    88      -8.330   7.718 -10.915  1.00  0.00      PROA
ATOM   1232  CD  LYS    88      -8.678   7.974  -8.794  1.00  0.00      PROA
ATOM   1233  HD1 LYS    88      -9.759   7.710  -8.838  1.00  0.00      PROA
ATOM   1234  HD2 LYS    88      -8.596   9.074  -8.946  1.00  0.00      PROA
ATOM   1235  CE  LYS    88      -8.134   7.608  -7.409  1.00  0.00      PROA
ATOM   1236  HE1 LYS    88      -7.059   7.875  -7.319  1.00  0.00      PROA
ATOM   1237  HE2 LYS    88      -8.252   6.520  -7.222  1.00  0.00      PROA
ATOM   1238  NZ  LYS    88      -8.854   8.349  -6.366  1.00  0.00      PROA
ATOM   1239  HZ1 LYS    88      -9.823   7.994  -6.220  1.00  0.00      PROA
ATOM   1240  HZ2 LYS    88      -8.924   9.370  -6.628  1.00  0.00      PROA
ATOM   1241  HZ3 LYS    88      -8.335   8.316  -5.450  1.00  0.00      PROA
ATOM   1242  C   LYS    88      -4.456   8.740  -9.132  1.00  0.00      PROA
ATOM   1243  O   LYS    88      -4.284   8.785  -7.917  1.00  0.00      PROA
ATOM   1244  N   SER    89      -3.416   8.680  -9.988  1.00  0.00      PROA
ATOM   1245  HN  SER    89      -3.599   8.581 -10.966  1.00  0.00      PROA
ATOM   1246  CA  SER    89      -2.020   8.726  -9.570  1.00  0.00      PROA
ATOM   1247  HA  SER    89      -1.881   7.913  -8.873  1.00  0.00      PROA
ATOM   1248  CB  SER    89      -1.041   8.513 -10.770  1.00  0.00      PROA
ATOM   1249  HB1 SER    89      -1.419   7.674 -11.394  1.00  0.00      PROA
ATOM   1250  HB2 SER    89      -0.059   8.206 -10.360  1.00  0.00      PROA
ATOM   1251  OG  SER    89      -0.811   9.657 -11.599  1.00  0.00      PROA
ATOM   1252  HG1 SER    89      -1.654   9.924 -12.021  1.00  0.00      PROA
ATOM   1253  C   SER    89      -1.671  10.004  -8.817  1.00  0.00      PROA
ATOM   1254  O   SER    89      -0.999   9.971  -7.787  1.00  0.00      PROA
ATOM   1255  N   PHE    90      -2.167  11.158  -9.309  1.00  0.00      PROA
ATOM   1256  HN  PHE    90      -2.689  11.133 -10.157  1.00  0.00      PROA
ATOM   1257  CA  PHE    90      -2.097  12.454  -8.663  1.00  0.00      PROA
ATOM   1258  HA  PHE    90      -1.059  12.645  -8.427  1.00  0.00      PROA
ATOM   1259  CB  PHE    90      -2.560  13.524  -9.697  1.00  0.00      PROA
ATOM   1260  HB1 PHE    90      -3.522  13.209 -10.151  1.00  0.00      PROA
ATOM   1261  HB2 PHE    90      -1.816  13.596 -10.516  1.00  0.00      PROA
ATOM   1262  CG  PHE    90      -2.745  14.900  -9.125  1.00  0.00      PROA
ATOM   1263  CD1 PHE    90      -1.658  15.565  -8.539  1.00  0.00      PROA
ATOM   1264  HD1 PHE    90      -0.692  15.083  -8.497  1.00  0.00      PROA
ATOM   1265  CE1 PHE    90      -1.819  16.846  -8.004  1.00  0.00      PROA
ATOM   1266  HE1 PHE    90      -0.977  17.347  -7.550  1.00  0.00      PROA
ATOM   1267  CZ  PHE    90      -3.066  17.482  -8.070  1.00  0.00      PROA
ATOM   1268  HZ  PHE    90      -3.182  18.480  -7.674  1.00  0.00      PROA
ATOM   1269  CD2 PHE    90      -3.990  15.548  -9.194  1.00  0.00      PROA
ATOM   1270  HD2 PHE    90      -4.832  15.054  -9.657  1.00  0.00      PROA
ATOM   1271  CE2 PHE    90      -4.151  16.836  -8.671  1.00  0.00      PROA
ATOM   1272  HE2 PHE    90      -5.111  17.326  -8.747  1.00  0.00      PROA
ATOM   1273  C   PHE    90      -2.836  12.517  -7.321  1.00  0.00      PROA
ATOM   1274  O   PHE    90      -2.304  12.976  -6.311  1.00  0.00      PROA
ATOM   1275  N   GLU    91      -4.067  11.972  -7.259  1.00  0.00      PROA
ATOM   1276  HN  GLU    91      -4.497  11.644  -8.103  1.00  0.00      PROA
ATOM   1277  CA  GLU    91      -4.877  11.898  -6.052  1.00  0.00      PROA
ATOM   1278  HA  GLU    91      -4.984  12.909  -5.683  1.00  0.00      PROA
ATOM   1279  CB  GLU    91      -6.299  11.364  -6.365  1.00  0.00      PROA
ATOM   1280  HB1 GLU    91      -6.854  11.185  -5.415  1.00  0.00      PROA
ATOM   1281  HB2 GLU    91      -6.212  10.393  -6.898  1.00  0.00      PROA
ATOM   1282  CG  GLU    91      -7.114  12.371  -7.215  1.00  0.00      PROA
ATOM   1283  HG1 GLU    91      -6.565  12.608  -8.150  1.00  0.00      PROA
ATOM   1284  HG2 GLU    91      -7.235  13.320  -6.651  1.00  0.00      PROA
ATOM   1285  CD  GLU    91      -8.498  11.895  -7.614  1.00  0.00      PROA
ATOM   1286  OE1 GLU    91      -9.115  12.536  -8.503  1.00  0.00      PROA
ATOM   1287  OE2 GLU    91      -9.009  10.895  -7.044  1.00  0.00      PROA
ATOM   1288  C   GLU    91      -4.234  11.106  -4.916  1.00  0.00      PROA
ATOM   1289  O   GLU    91      -4.390  11.426  -3.734  1.00  0.00      PROA
ATOM   1290  N   ASP    92      -3.455  10.064  -5.262  1.00  0.00      PROA
ATOM   1291  HN  ASP    92      -3.386   9.823  -6.231  1.00  0.00      PROA
ATOM   1292  CA  ASP    92      -2.767   9.180  -4.342  1.00  0.00      PROA
ATOM   1293  HA  ASP    92      -3.502   8.870  -3.614  1.00  0.00      PROA
ATOM   1294  CB  ASP    92      -2.226   7.976  -5.176  1.00  0.00      PROA
ATOM   1295  HB1 ASP    92      -1.151   8.089  -5.420  1.00  0.00      PROA
ATOM   1296  HB2 ASP    92      -2.776   7.936  -6.141  1.00  0.00      PROA
ATOM   1297  CG  ASP    92      -2.456   6.635  -4.521  1.00  0.00      PROA
ATOM   1298  OD1 ASP    92      -2.990   6.571  -3.385  1.00  0.00      PROA
ATOM   1299  OD2 ASP    92      -2.120   5.599  -5.157  1.00  0.00      PROA
ATOM   1300  C   ASP    92      -1.632   9.865  -3.561  1.00  0.00      PROA
ATOM   1301  O   ASP    92      -1.225   9.412  -2.489  1.00  0.00      PROA
ATOM   1302  N   ILE    93      -1.113  11.004  -4.069  1.00  0.00      PROA
ATOM   1303  HN  ILE    93      -1.469  11.354  -4.938  1.00  0.00      PROA
ATOM   1304  CA  ILE    93      -0.040  11.796  -3.474  1.00  0.00      PROA
ATOM   1305  HA  ILE    93       0.799  11.133  -3.333  1.00  0.00      PROA
ATOM   1306  CB  ILE    93       0.414  12.918  -4.410  1.00  0.00      PROA
ATOM   1307  HB  ILE    93      -0.462  13.576  -4.624  1.00  0.00      PROA
ATOM   1308  CG2 ILE    93       1.501  13.802  -3.751  1.00  0.00      PROA
ATOM   1309 HG21 ILE    93       2.364  13.189  -3.420  1.00  0.00      PROA
ATOM   1310 HG22 ILE    93       1.105  14.362  -2.879  1.00  0.00      PROA
ATOM   1311 HG23 ILE    93       1.860  14.552  -4.484  1.00  0.00      PROA
ATOM   1312  CG1 ILE    93       0.908  12.365  -5.776  1.00  0.00      PROA
ATOM   1313 HG11 ILE    93       1.232  13.230  -6.397  1.00  0.00      PROA
ATOM   1314 HG12 ILE    93       0.057  11.894  -6.313  1.00  0.00      PROA
ATOM   1315  CD  ILE    93       2.057  11.349  -5.698  1.00  0.00      PROA
ATOM   1316  HD1 ILE    93       2.375  11.057  -6.723  1.00  0.00      PROA
ATOM   1317  HD2 ILE    93       1.739  10.427  -5.168  1.00  0.00      PROA
ATOM   1318  HD3 ILE    93       2.937  11.778  -5.177  1.00  0.00      PROA
ATOM   1319  C   ILE    93      -0.348  12.321  -2.074  1.00  0.00      PROA
ATOM   1320  O   ILE    93       0.522  12.337  -1.203  1.00  0.00      PROA
ATOM   1321  N   HSD    94      -1.606  12.725  -1.785  1.00  0.00      PROA
ATOM   1322  HN  HSD    94      -2.301  12.711  -2.501  1.00  0.00      PROA
ATOM   1323  CA  HSD    94      -2.004  13.196  -0.457  1.00  0.00      PROA
ATOM   1324  HA  HSD    94      -1.405  14.065  -0.215  1.00  0.00      PROA
ATOM   1325  CB  HSD    94      -3.504  13.597  -0.431  1.00  0.00      PROA
ATOM   1326  HB1 HSD    94      -4.133  12.749  -0.773  1.00  0.00      PROA
ATOM   1327  HB2 HSD    94      -3.646  14.427  -1.158  1.00  0.00      PROA
ATOM   1328  ND1 HSD    94      -4.495  13.255   1.917  1.00  0.00      PROA
ATOM   1329  HD1 HSD    94      -4.488  12.250   1.949  1.00  0.00      PROA
ATOM   1330  CG  HSD    94      -4.011  14.071   0.912  1.00  0.00      PROA
ATOM   1331  CE1 HSD    94      -4.961  14.063   2.899  1.00  0.00      PROA
ATOM   1332  HE1 HSD    94      -5.397  13.678   3.825  1.00  0.00      PROA
ATOM   1333  NE2 HSD    94      -4.825  15.341   2.592  1.00  0.00      PROA
ATOM   1334  CD2 HSD    94      -4.233  15.344   1.336  1.00  0.00      PROA
ATOM   1335  HD2 HSD    94      -4.027  16.279   0.825  1.00  0.00      PROA
ATOM   1336  C   HSD    94      -1.753  12.175   0.647  1.00  0.00      PROA
ATOM   1337  O   HSD    94      -1.214  12.481   1.709  1.00  0.00      PROA
ATOM   1338  N   GLN    95      -2.086  10.895   0.384  1.00  0.00      PROA
ATOM   1339  HN  GLN    95      -2.503  10.658  -0.488  1.00  0.00      PROA
ATOM   1340  CA  GLN    95      -1.779   9.794   1.275  1.00  0.00      PROA
ATOM   1341  HA  GLN    95      -2.153  10.076   2.249  1.00  0.00      PROA
ATOM   1342  CB  GLN    95      -2.482   8.484   0.832  1.00  0.00      PROA
ATOM   1343  HB1 GLN    95      -2.104   7.639   1.455  1.00  0.00      PROA
ATOM   1344  HB2 GLN    95      -2.221   8.266  -0.223  1.00  0.00      PROA
ATOM   1345  CG  GLN    95      -4.025   8.500   0.968  1.00  0.00      PROA
ATOM   1346  HG1 GLN    95      -4.435   7.474   0.889  1.00  0.00      PROA
ATOM   1347  HG2 GLN    95      -4.460   9.104   0.142  1.00  0.00      PROA
ATOM   1348  CD  GLN    95      -4.482   9.148   2.275  1.00  0.00      PROA
ATOM   1349  OE1 GLN    95      -4.968  10.282   2.271  1.00  0.00      PROA
ATOM   1350  NE2 GLN    95      -4.279   8.448   3.412  1.00  0.00      PROA
ATOM   1351 HE21 GLN    95      -4.414   8.924   4.287  1.00  0.00      PROA
ATOM   1352 HE22 GLN    95      -3.868   7.538   3.390  1.00  0.00      PROA
ATOM   1353  C   GLN    95      -0.296   9.582   1.518  1.00  0.00      PROA
ATOM   1354  O   GLN    95       0.112   9.307   2.644  1.00  0.00      PROA
ATOM   1355  N   TYR    96       0.562   9.753   0.490  1.00  0.00      PROA
ATOM   1356  HN  TYR    96       0.221   9.962  -0.423  1.00  0.00      PROA
ATOM   1357  CA  TYR    96       2.001   9.817   0.695  1.00  0.00      PROA
ATOM   1358  HA  TYR    96       2.297   8.910   1.207  1.00  0.00      PROA
ATOM   1359  CB  TYR    96       2.782   9.932  -0.641  1.00  0.00      PROA
ATOM   1360  HB1 TYR    96       3.833  10.261  -0.478  1.00  0.00      PROA
ATOM   1361  HB2 TYR    96       2.306  10.660  -1.328  1.00  0.00      PROA
ATOM   1362  CG  TYR    96       2.849   8.594  -1.305  1.00  0.00      PROA
ATOM   1363  CD1 TYR    96       3.832   7.683  -0.890  1.00  0.00      PROA
ATOM   1364  HD1 TYR    96       4.498   7.948  -0.081  1.00  0.00      PROA
ATOM   1365  CE1 TYR    96       3.977   6.453  -1.537  1.00  0.00      PROA
ATOM   1366  HE1 TYR    96       4.754   5.770  -1.224  1.00  0.00      PROA
ATOM   1367  CZ  TYR    96       3.132   6.124  -2.599  1.00  0.00      PROA
ATOM   1368  OH  TYR    96       3.346   4.925  -3.295  1.00  0.00      PROA
ATOM   1369  HH  TYR    96       4.312   4.775  -3.272  1.00  0.00      PROA
ATOM   1370  CD2 TYR    96       2.001   8.251  -2.371  1.00  0.00      PROA
ATOM   1371  HD2 TYR    96       1.252   8.949  -2.705  1.00  0.00      PROA
ATOM   1372  CE2 TYR    96       2.128   7.007  -3.005  1.00  0.00      PROA
ATOM   1373  HE2 TYR    96       1.477   6.745  -3.826  1.00  0.00      PROA
ATOM   1374  C   TYR    96       2.457  10.944   1.604  1.00  0.00      PROA
ATOM   1375  O   TYR    96       3.230  10.710   2.527  1.00  0.00      PROA
ATOM   1376  N   ARG    97       1.955  12.182   1.408  1.00  0.00      PROA
ATOM   1377  HN  ARG    97       1.313  12.347   0.655  1.00  0.00      PROA
ATOM   1378  CA  ARG    97       2.316  13.327   2.234  1.00  0.00      PROA
ATOM   1379  HA  ARG    97       3.391  13.441   2.198  1.00  0.00      PROA
ATOM   1380  CB  ARG    97       1.637  14.605   1.670  1.00  0.00      PROA
ATOM   1381  HB1 ARG    97       0.544  14.609   1.871  1.00  0.00      PROA
ATOM   1382  HB2 ARG    97       1.751  14.557   0.561  1.00  0.00      PROA
ATOM   1383  CG  ARG    97       2.276  15.943   2.114  1.00  0.00      PROA
ATOM   1384  HG1 ARG    97       1.941  16.729   1.401  1.00  0.00      PROA
ATOM   1385  HG2 ARG    97       3.373  15.844   1.982  1.00  0.00      PROA
ATOM   1386  CD  ARG    97       1.939  16.434   3.539  1.00  0.00      PROA
ATOM   1387  HD1 ARG    97       2.392  15.808   4.332  1.00  0.00      PROA
ATOM   1388  HD2 ARG    97       0.832  16.410   3.674  1.00  0.00      PROA
ATOM   1389  NE  ARG    97       2.384  17.854   3.731  1.00  0.00      PROA
ATOM   1390  HE  ARG    97       1.752  18.533   4.118  1.00  0.00      PROA
ATOM   1391  CZ  ARG    97       3.574  18.368   3.445  1.00  0.00      PROA
ATOM   1392  NH1 ARG    97       4.649  17.662   3.204  1.00  0.00      PROA
ATOM   1393 HH11 ARG    97       4.605  16.684   3.439  1.00  0.00      PROA
ATOM   1394 HH12 ARG    97       5.540  18.115   3.264  1.00  0.00      PROA
ATOM   1395  NH2 ARG    97       3.694  19.676   3.493  1.00  0.00      PROA
ATOM   1396 HH21 ARG    97       3.002  20.157   4.061  1.00  0.00      PROA
ATOM   1397 HH22 ARG    97       4.596  20.091   3.300  1.00  0.00      PROA
ATOM   1398  C   ARG    97       1.923  13.113   3.692  1.00  0.00      PROA
ATOM   1399  O   ARG    97       2.730  13.280   4.609  1.00  0.00      PROA
ATOM   1400  N   GLU    98       0.685  12.649   3.938  1.00  0.00      PROA
ATOM   1401  HN  GLU    98       0.021  12.558   3.189  1.00  0.00      PROA
ATOM   1402  CA  GLU    98       0.224  12.284   5.260  1.00  0.00      PROA
ATOM   1403  HA  GLU    98       0.363  13.144   5.897  1.00  0.00      PROA
ATOM   1404  CB  GLU    98      -1.279  11.913   5.218  1.00  0.00      PROA
ATOM   1405  HB1 GLU    98      -1.547  11.316   6.117  1.00  0.00      PROA
ATOM   1406  HB2 GLU    98      -1.477  11.271   4.332  1.00  0.00      PROA
ATOM   1407  CG  GLU    98      -2.230  13.134   5.183  1.00  0.00      PROA
ATOM   1408  HG1 GLU    98      -3.282  12.793   5.263  1.00  0.00      PROA
ATOM   1409  HG2 GLU    98      -2.112  13.671   4.219  1.00  0.00      PROA
ATOM   1410  CD  GLU    98      -1.955  14.096   6.325  1.00  0.00      PROA
ATOM   1411  OE1 GLU    98      -1.846  15.324   6.069  1.00  0.00      PROA
ATOM   1412  OE2 GLU    98      -1.788  13.620   7.483  1.00  0.00      PROA
ATOM   1413  C   GLU    98       0.997  11.167   5.940  1.00  0.00      PROA
ATOM   1414  O   GLU    98       1.362  11.272   7.111  1.00  0.00      PROA
ATOM   1415  N   GLN    99       1.285  10.070   5.219  1.00  0.00      PROA
ATOM   1416  HN  GLN    99       0.955   9.989   4.275  1.00  0.00      PROA
ATOM   1417  CA  GLN    99       2.068   8.960   5.726  1.00  0.00      PROA
ATOM   1418  HA  GLN    99       1.679   8.726   6.708  1.00  0.00      PROA
ATOM   1419  CB  GLN    99       1.873   7.674   4.882  1.00  0.00      PROA
ATOM   1420  HB1 GLN    99       2.721   6.969   5.044  1.00  0.00      PROA
ATOM   1421  HB2 GLN    99       1.903   7.963   3.809  1.00  0.00      PROA
ATOM   1422  CG  GLN    99       0.564   6.869   5.165  1.00  0.00      PROA
ATOM   1423  HG1 GLN    99       0.808   6.092   5.924  1.00  0.00      PROA
ATOM   1424  HG2 GLN    99       0.239   6.336   4.248  1.00  0.00      PROA
ATOM   1425  CD  GLN    99      -0.636   7.635   5.750  1.00  0.00      PROA
ATOM   1426  OE1 GLN    99      -0.965   7.508   6.933  1.00  0.00      PROA
ATOM   1427  NE2 GLN    99      -1.342   8.418   4.911  1.00  0.00      PROA
ATOM   1428 HE21 GLN    99      -0.984   8.583   3.991  1.00  0.00      PROA
ATOM   1429 HE22 GLN    99      -2.169   8.870   5.257  1.00  0.00      PROA
ATOM   1430  C   GLN    99       3.531   9.294   5.992  1.00  0.00      PROA
ATOM   1431  O   GLN    99       4.080   8.903   7.021  1.00  0.00      PROA
ATOM   1432  N   ILE   100       4.182  10.079   5.105  1.00  0.00      PROA
ATOM   1433  HN  ILE   100       3.743  10.345   4.240  1.00  0.00      PROA
ATOM   1434  CA  ILE   100       5.515  10.632   5.330  1.00  0.00      PROA
ATOM   1435  HA  ILE   100       6.192   9.814   5.531  1.00  0.00      PROA
ATOM   1436  CB  ILE   100       6.025  11.396   4.101  1.00  0.00      PROA
ATOM   1437  HB  ILE   100       5.210  12.069   3.742  1.00  0.00      PROA
ATOM   1438  CG2 ILE   100       7.255  12.276   4.431  1.00  0.00      PROA
ATOM   1439 HG21 ILE   100       7.656  12.745   3.508  1.00  0.00      PROA
ATOM   1440 HG22 ILE   100       8.059  11.663   4.889  1.00  0.00      PROA
ATOM   1441 HG23 ILE   100       7.005  13.108   5.123  1.00  0.00      PROA
ATOM   1442  CG1 ILE   100       6.352  10.399   2.963  1.00  0.00      PROA
ATOM   1443 HG11 ILE   100       5.546   9.636   2.904  1.00  0.00      PROA
ATOM   1444 HG12 ILE   100       7.298   9.869   3.213  1.00  0.00      PROA
ATOM   1445  CD  ILE   100       6.471  11.058   1.584  1.00  0.00      PROA
ATOM   1446  HD1 ILE   100       7.289  11.808   1.572  1.00  0.00      PROA
ATOM   1447  HD2 ILE   100       5.524  11.573   1.316  1.00  0.00      PROA
ATOM   1448  HD3 ILE   100       6.691  10.293   0.812  1.00  0.00      PROA
ATOM   1449  C   ILE   100       5.549  11.517   6.561  1.00  0.00      PROA
ATOM   1450  O   ILE   100       6.402  11.363   7.431  1.00  0.00      PROA
ATOM   1451  N   LYS   101       4.548  12.409   6.710  1.00  0.00      PROA
ATOM   1452  HN  LYS   101       3.854  12.507   5.995  1.00  0.00      PROA
ATOM   1453  CA  LYS   101       4.383  13.243   7.882  1.00  0.00      PROA
ATOM   1454  HA  LYS   101       5.296  13.808   8.012  1.00  0.00      PROA
ATOM   1455  CB  LYS   101       3.227  14.249   7.678  1.00  0.00      PROA
ATOM   1456  HB1 LYS   101       2.321  13.676   7.386  1.00  0.00      PROA
ATOM   1457  HB2 LYS   101       3.497  14.907   6.821  1.00  0.00      PROA
ATOM   1458  CG  LYS   101       2.902  15.133   8.897  1.00  0.00      PROA
ATOM   1459  HG1 LYS   101       3.844  15.605   9.260  1.00  0.00      PROA
ATOM   1460  HG2 LYS   101       2.503  14.517   9.732  1.00  0.00      PROA
ATOM   1461  CD  LYS   101       1.896  16.252   8.567  1.00  0.00      PROA
ATOM   1462  HD1 LYS   101       2.357  16.877   7.770  1.00  0.00      PROA
ATOM   1463  HD2 LYS   101       1.759  16.895   9.465  1.00  0.00      PROA
ATOM   1464  CE  LYS   101       0.535  15.740   8.079  1.00  0.00      PROA
ATOM   1465  HE1 LYS   101       0.007  15.193   8.888  1.00  0.00      PROA
ATOM   1466  HE2 LYS   101       0.670  15.059   7.211  1.00  0.00      PROA
ATOM   1467  NZ  LYS   101      -0.339  16.834   7.622  1.00  0.00      PROA
ATOM   1468  HZ1 LYS   101      -1.040  16.401   6.950  1.00  0.00      PROA
ATOM   1469  HZ2 LYS   101       0.236  17.573   7.116  1.00  0.00      PROA
ATOM   1470  HZ3 LYS   101      -0.837  17.290   8.400  1.00  0.00      PROA
ATOM   1471  C   LYS   101       4.197  12.445   9.161  1.00  0.00      PROA
ATOM   1472  O   LYS   101       4.761  12.762  10.198  1.00  0.00      PROA
ATOM   1473  N   ARG   102       3.450  11.331   9.124  1.00  0.00      PROA
ATOM   1474  HN  ARG   102       2.993  11.070   8.274  1.00  0.00      PROA
ATOM   1475  CA  ARG   102       3.126  10.560  10.309  1.00  0.00      PROA
ATOM   1476  HA  ARG   102       2.847  11.273  11.065  1.00  0.00      PROA
ATOM   1477  CB  ARG   102       1.914   9.647   9.992  1.00  0.00      PROA
ATOM   1478  HB1 ARG   102       2.212   8.899   9.227  1.00  0.00      PROA
ATOM   1479  HB2 ARG   102       1.137  10.283   9.515  1.00  0.00      PROA
ATOM   1480  CG  ARG   102       1.243   8.916  11.180  1.00  0.00      PROA
ATOM   1481  HG1 ARG   102       1.868   8.041  11.468  1.00  0.00      PROA
ATOM   1482  HG2 ARG   102       0.269   8.520  10.815  1.00  0.00      PROA
ATOM   1483  CD  ARG   102       0.970   9.733  12.454  1.00  0.00      PROA
ATOM   1484  HD1 ARG   102       1.927   9.827  13.018  1.00  0.00      PROA
ATOM   1485  HD2 ARG   102       0.223   9.216  13.099  1.00  0.00      PROA
ATOM   1486  NE  ARG   102       0.430  11.077  12.058  1.00  0.00      PROA
ATOM   1487  HE  ARG   102      -0.002  11.169  11.162  1.00  0.00      PROA
ATOM   1488  CZ  ARG   102       0.947  12.210  12.523  1.00  0.00      PROA
ATOM   1489  NH1 ARG   102       1.593  12.272  13.663  1.00  0.00      PROA
ATOM   1490 HH11 ARG   102       1.715  11.458  14.199  1.00  0.00      PROA
ATOM   1491 HH12 ARG   102       2.248  13.047  13.823  1.00  0.00      PROA
ATOM   1492  NH2 ARG   102       0.938  13.274  11.756  1.00  0.00      PROA
ATOM   1493 HH21 ARG   102       0.628  13.156  10.808  1.00  0.00      PROA
ATOM   1494 HH22 ARG   102       1.688  13.932  11.983  1.00  0.00      PROA
ATOM   1495  C   ARG   102       4.301   9.799  10.923  1.00  0.00      PROA
ATOM   1496  O   ARG   102       4.223   9.314  12.051  1.00  0.00      PROA
ATOM   1497  N   VAL   103       5.451   9.721  10.222  1.00  0.00      PROA
ATOM   1498  HN  VAL   103       5.493  10.064   9.285  1.00  0.00      PROA
ATOM   1499  CA  VAL   103       6.694   9.238  10.807  1.00  0.00      PROA
ATOM   1500  HA  VAL   103       6.514   8.908  11.820  1.00  0.00      PROA
ATOM   1501  CB  VAL   103       7.261   8.030  10.055  1.00  0.00      PROA
ATOM   1502  HB  VAL   103       8.191   7.690  10.566  1.00  0.00      PROA
ATOM   1503  CG1 VAL   103       6.247   6.870  10.118  1.00  0.00      PROA
ATOM   1504 HG11 VAL   103       6.683   5.949   9.676  1.00  0.00      PROA
ATOM   1505 HG12 VAL   103       5.332   7.125   9.545  1.00  0.00      PROA
ATOM   1506 HG13 VAL   103       5.950   6.656  11.165  1.00  0.00      PROA
ATOM   1507  CG2 VAL   103       7.605   8.357   8.591  1.00  0.00      PROA
ATOM   1508 HG21 VAL   103       8.408   9.117   8.525  1.00  0.00      PROA
ATOM   1509 HG22 VAL   103       6.714   8.724   8.039  1.00  0.00      PROA
ATOM   1510 HG23 VAL   103       7.967   7.438   8.087  1.00  0.00      PROA
ATOM   1511  C   VAL   103       7.731  10.359  10.937  1.00  0.00      PROA
ATOM   1512  O   VAL   103       8.904  10.099  11.216  1.00  0.00      PROA
ATOM   1513  N   LYS   104       7.324  11.639  10.761  1.00  0.00      PROA
ATOM   1514  HN  LYS   104       6.360  11.832  10.569  1.00  0.00      PROA
ATOM   1515  CA  LYS   104       8.240  12.774  10.721  1.00  0.00      PROA
ATOM   1516  HA  LYS   104       9.183  12.505  11.174  1.00  0.00      PROA
ATOM   1517  CB  LYS   104       8.455  13.183   9.234  1.00  0.00      PROA
ATOM   1518  HB1 LYS   104       8.976  14.166   9.162  1.00  0.00      PROA
ATOM   1519  HB2 LYS   104       7.457  13.303   8.756  1.00  0.00      PROA
ATOM   1520  CG  LYS   104       9.281  12.184   8.407  1.00  0.00      PROA
ATOM   1521  HG1 LYS   104       9.203  12.473   7.333  1.00  0.00      PROA
ATOM   1522  HG2 LYS   104       8.851  11.167   8.496  1.00  0.00      PROA
ATOM   1523  CD  LYS   104      10.755  12.186   8.830  1.00  0.00      PROA
ATOM   1524  HD1 LYS   104      10.831  11.895   9.900  1.00  0.00      PROA
ATOM   1525  HD2 LYS   104      11.098  13.239   8.740  1.00  0.00      PROA
ATOM   1526  CE  LYS   104      11.649  11.274   7.988  1.00  0.00      PROA
ATOM   1527  HE1 LYS   104      11.473  11.466   6.906  1.00  0.00      PROA
ATOM   1528  HE2 LYS   104      11.431  10.210   8.211  1.00  0.00      PROA
ATOM   1529  NZ  LYS   104      13.076  11.528   8.264  1.00  0.00      PROA
ATOM   1530  HZ1 LYS   104      13.213  12.527   8.564  1.00  0.00      PROA
ATOM   1531  HZ2 LYS   104      13.614  11.339   7.383  1.00  0.00      PROA
ATOM   1532  HZ3 LYS   104      13.445  10.918   9.024  1.00  0.00      PROA
ATOM   1533  C   LYS   104       7.805  14.052  11.442  1.00  0.00      PROA
ATOM   1534  O   LYS   104       8.664  14.787  11.926  1.00  0.00      PROA
ATOM   1535  N   ASP   105       6.488  14.352  11.492  1.00  0.00      PROA
ATOM   1536  HN  ASP   105       5.824  13.685  11.139  1.00  0.00      PROA
ATOM   1537  CA  ASP   105       5.827  15.560  11.974  1.00  0.00      PROA
ATOM   1538  HA  ASP   105       4.981  15.654  11.308  1.00  0.00      PROA
ATOM   1539  CB  ASP   105       5.226  15.385  13.396  1.00  0.00      PROA
ATOM   1540  HB1 ASP   105       4.935  16.363  13.832  1.00  0.00      PROA
ATOM   1541  HB2 ASP   105       5.962  14.903  14.068  1.00  0.00      PROA
ATOM   1542  CG  ASP   105       3.957  14.552  13.347  1.00  0.00      PROA
ATOM   1543  OD1 ASP   105       3.190  14.639  12.351  1.00  0.00      PROA
ATOM   1544  OD2 ASP   105       3.643  13.875  14.357  1.00  0.00      PROA
ATOM   1545  C   ASP   105       6.504  16.905  11.699  1.00  0.00      PROA
ATOM   1546  O   ASP   105       6.511  17.835  12.501  1.00  0.00      PROA
ATOM   1547  N   SER   106       7.035  17.056  10.475  1.00  0.00      PROA
ATOM   1548  HN  SER   106       7.106  16.273   9.866  1.00  0.00      PROA
ATOM   1549  CA  SER   106       7.520  18.318   9.959  1.00  0.00      PROA
ATOM   1550  HA  SER   106       7.111  19.129  10.545  1.00  0.00      PROA
ATOM   1551  CB  SER   106       9.075  18.429   9.973  1.00  0.00      PROA
ATOM   1552  HB1 SER   106       9.399  18.368  11.038  1.00  0.00      PROA
ATOM   1553  HB2 SER   106       9.400  19.417   9.577  1.00  0.00      PROA
ATOM   1554  OG  SER   106       9.728  17.379   9.250  1.00  0.00      PROA
ATOM   1555  HG1 SER   106       9.572  17.541   8.302  1.00  0.00      PROA
ATOM   1556  C   SER   106       6.996  18.474   8.549  1.00  0.00      PROA
ATOM   1557  O   SER   106       7.184  17.593   7.713  1.00  0.00      PROA
ATOM   1558  N   GLU   107       6.301  19.589   8.243  1.00  0.00      PROA
ATOM   1559  HN  GLU   107       6.058  20.251   8.944  1.00  0.00      PROA
ATOM   1560  CA  GLU   107       5.866  19.893   6.889  1.00  0.00      PROA
ATOM   1561  HA  GLU   107       5.792  18.974   6.321  1.00  0.00      PROA
ATOM   1562  CB  GLU   107       4.459  20.549   6.846  1.00  0.00      PROA
ATOM   1563  HB1 GLU   107       4.279  20.908   5.808  1.00  0.00      PROA
ATOM   1564  HB2 GLU   107       4.414  21.442   7.504  1.00  0.00      PROA
ATOM   1565  CG  GLU   107       3.336  19.546   7.245  1.00  0.00      PROA
ATOM   1566  HG1 GLU   107       3.063  19.683   8.310  1.00  0.00      PROA
ATOM   1567  HG2 GLU   107       3.732  18.514   7.124  1.00  0.00      PROA
ATOM   1568  CD  GLU   107       2.050  19.589   6.415  1.00  0.00      PROA
ATOM   1569  OE1 GLU   107       1.161  18.742   6.693  1.00  0.00      PROA
ATOM   1570  OE2 GLU   107       1.952  20.373   5.441  1.00  0.00      PROA
ATOM   1571  C   GLU   107       6.899  20.735   6.162  1.00  0.00      PROA
ATOM   1572  O   GLU   107       7.936  20.207   5.744  1.00  0.00      PROA
ATOM   1573  N   VAL   109       9.988  18.048   6.266  1.00  0.00      PROA
ATOM   1574  HN  VAL   109       9.433  18.766   5.829  1.00  0.00      PROA
ATOM   1575  CA  VAL   109      11.002  17.388   5.471  1.00  0.00      PROA
ATOM   1576  HA  VAL   109      11.930  17.541   5.996  1.00  0.00      PROA
ATOM   1577  CB  VAL   109      10.764  15.881   5.330  1.00  0.00      PROA
ATOM   1578  HB  VAL   109       9.837  15.695   4.735  1.00  0.00      PROA
ATOM   1579  CG1 VAL   109      11.960  15.194   4.637  1.00  0.00      PROA
ATOM   1580 HG11 VAL   109      11.816  14.096   4.617  1.00  0.00      PROA
ATOM   1581 HG12 VAL   109      12.899  15.404   5.191  1.00  0.00      PROA
ATOM   1582 HG13 VAL   109      12.081  15.537   3.589  1.00  0.00      PROA
ATOM   1583  CG2 VAL   109      10.566  15.261   6.724  1.00  0.00      PROA
ATOM   1584 HG21 VAL   109      10.506  14.157   6.634  1.00  0.00      PROA
ATOM   1585 HG22 VAL   109       9.621  15.615   7.188  1.00  0.00      PROA
ATOM   1586 HG23 VAL   109      11.415  15.517   7.393  1.00  0.00      PROA
ATOM   1587  C   VAL   109      11.053  18.033   4.089  1.00  0.00      PROA
ATOM   1588  O   VAL   109       9.988  18.325   3.538  1.00  0.00      PROA
ATOM   1589  N   PRO   110      12.201  18.300   3.472  1.00  0.00      PROA
ATOM   1590  CD  PRO   110      13.478  18.434   4.175  1.00  0.00      PROA
ATOM   1591  HD1 PRO   110      13.803  17.436   4.540  1.00  0.00      PROA
ATOM   1592  HD2 PRO   110      13.402  19.152   5.022  1.00  0.00      PROA
ATOM   1593  CA  PRO   110      12.364  18.482   2.025  1.00  0.00      PROA
ATOM   1594  HA  PRO   110      12.048  19.494   1.805  1.00  0.00      PROA
ATOM   1595  CB  PRO   110      13.875  18.305   1.837  1.00  0.00      PROA
ATOM   1596  HB1 PRO   110      14.253  18.790   0.917  1.00  0.00      PROA
ATOM   1597  HB2 PRO   110      14.148  17.226   1.823  1.00  0.00      PROA
ATOM   1598  CG  PRO   110      14.442  18.938   3.108  1.00  0.00      PROA
ATOM   1599  HG1 PRO   110      15.491  18.655   3.316  1.00  0.00      PROA
ATOM   1600  HG2 PRO   110      14.367  20.047   3.037  1.00  0.00      PROA
ATOM   1601  C   PRO   110      11.548  17.580   1.102  1.00  0.00      PROA
ATOM   1602  O   PRO   110      11.671  16.356   1.168  1.00  0.00      PROA
ATOM   1603  N   MET   111      10.733  18.148   0.199  1.00  0.00      PROA
ATOM   1604  HN  MET   111      10.636  19.150   0.154  1.00  0.00      PROA
ATOM   1605  CA  MET   111       9.897  17.374  -0.699  1.00  0.00      PROA
ATOM   1606  HA  MET   111      10.402  16.446  -0.921  1.00  0.00      PROA
ATOM   1607  CB  MET   111       8.496  17.052  -0.100  1.00  0.00      PROA
ATOM   1608  HB1 MET   111       7.888  16.529  -0.870  1.00  0.00      PROA
ATOM   1609  HB2 MET   111       7.983  18.005   0.156  1.00  0.00      PROA
ATOM   1610  CG  MET   111       8.561  16.170   1.165  1.00  0.00      PROA
ATOM   1611  HG1 MET   111       9.092  16.741   1.951  1.00  0.00      PROA
ATOM   1612  HG2 MET   111       9.199  15.292   0.954  1.00  0.00      PROA
ATOM   1613  SD  MET   111       6.979  15.631   1.871  1.00  0.00      PROA
ATOM   1614  CE  MET   111       6.320  14.649   0.504  1.00  0.00      PROA
ATOM   1615  HE1 MET   111       6.094  15.290  -0.374  1.00  0.00      PROA
ATOM   1616  HE2 MET   111       5.378  14.143   0.807  1.00  0.00      PROA
ATOM   1617  HE3 MET   111       7.044  13.867   0.193  1.00  0.00      PROA
ATOM   1618  C   MET   111       9.726  18.090  -2.026  1.00  0.00      PROA
ATOM   1619  O   MET   111       9.718  19.317  -2.096  1.00  0.00      PROA
ATOM   1620  N   VAL   112       9.605  17.327  -3.128  1.00  0.00      PROA
ATOM   1621  HN  VAL   112       9.681  16.330  -3.058  1.00  0.00      PROA
ATOM   1622  CA  VAL   112       9.422  17.870  -4.468  1.00  0.00      PROA
ATOM   1623  HA  VAL   112       9.035  18.879  -4.407  1.00  0.00      PROA
ATOM   1624  CB  VAL   112      10.732  17.885  -5.265  1.00  0.00      PROA
ATOM   1625  HB  VAL   112      11.208  16.880  -5.201  1.00  0.00      PROA
ATOM   1626  CG1 VAL   112      10.510  18.239  -6.751  1.00  0.00      PROA
ATOM   1627 HG11 VAL   112       9.964  19.202  -6.843  1.00  0.00      PROA
ATOM   1628 HG12 VAL   112       9.933  17.453  -7.284  1.00  0.00      PROA
ATOM   1629 HG13 VAL   112      11.488  18.341  -7.267  1.00  0.00      PROA
ATOM   1630  CG2 VAL   112      11.696  18.906  -4.636  1.00  0.00      PROA
ATOM   1631 HG21 VAL   112      11.221  19.909  -4.577  1.00  0.00      PROA
ATOM   1632 HG22 VAL   112      12.615  18.989  -5.247  1.00  0.00      PROA
ATOM   1633 HG23 VAL   112      11.990  18.603  -3.610  1.00  0.00      PROA
ATOM   1634  C   VAL   112       8.371  17.040  -5.186  1.00  0.00      PROA
ATOM   1635  O   VAL   112       8.396  15.809  -5.138  1.00  0.00      PROA
ATOM   1636  N   LEU   113       7.400  17.692  -5.864  1.00  0.00      PROA
ATOM   1637  HN  LEU   113       7.390  18.698  -5.911  1.00  0.00      PROA
ATOM   1638  CA  LEU   113       6.371  17.015  -6.632  1.00  0.00      PROA
ATOM   1639  HA  LEU   113       6.243  16.017  -6.237  1.00  0.00      PROA
ATOM   1640  CB  LEU   113       5.013  17.763  -6.540  1.00  0.00      PROA
ATOM   1641  HB1 LEU   113       5.118  18.762  -7.019  1.00  0.00      PROA
ATOM   1642  HB2 LEU   113       4.787  17.943  -5.466  1.00  0.00      PROA
ATOM   1643  CG  LEU   113       3.813  17.014  -7.168  1.00  0.00      PROA
ATOM   1644  HG  LEU   113       4.075  16.735  -8.215  1.00  0.00      PROA
ATOM   1645  CD1 LEU   113       3.483  15.733  -6.392  1.00  0.00      PROA
ATOM   1646 HD11 LEU   113       3.301  15.978  -5.325  1.00  0.00      PROA
ATOM   1647 HD12 LEU   113       4.311  15.001  -6.453  1.00  0.00      PROA
ATOM   1648 HD13 LEU   113       2.568  15.257  -6.805  1.00  0.00      PROA
ATOM   1649  CD2 LEU   113       2.560  17.898  -7.238  1.00  0.00      PROA
ATOM   1650 HD21 LEU   113       2.764  18.825  -7.816  1.00  0.00      PROA
ATOM   1651 HD22 LEU   113       2.227  18.185  -6.218  1.00  0.00      PROA
ATOM   1652 HD23 LEU   113       1.726  17.359  -7.733  1.00  0.00      PROA
ATOM   1653  C   LEU   113       6.785  16.878  -8.092  1.00  0.00      PROA
ATOM   1654  O   LEU   113       7.221  17.833  -8.732  1.00  0.00      PROA
ATOM   1655  N   VAL   114       6.663  15.668  -8.663  1.00  0.00      PROA
ATOM   1656  HN  VAL   114       6.335  14.882  -8.126  1.00  0.00      PROA
ATOM   1657  CA  VAL   114       7.067  15.363 -10.021  1.00  0.00      PROA
ATOM   1658  HA  VAL   114       7.427  16.257 -10.505  1.00  0.00      PROA
ATOM   1659  CB  VAL   114       8.194  14.335 -10.057  1.00  0.00      PROA
ATOM   1660  HB  VAL   114       7.884  13.426  -9.495  1.00  0.00      PROA
ATOM   1661  CG1 VAL   114       8.548  13.938 -11.504  1.00  0.00      PROA
ATOM   1662 HG11 VAL   114       7.723  13.385 -11.997  1.00  0.00      PROA
ATOM   1663 HG12 VAL   114       9.447  13.287 -11.519  1.00  0.00      PROA
ATOM   1664 HG13 VAL   114       8.768  14.843 -12.108  1.00  0.00      PROA
ATOM   1665  CG2 VAL   114       9.430  14.937  -9.368  1.00  0.00      PROA
ATOM   1666 HG21 VAL   114       9.235  15.127  -8.291  1.00  0.00      PROA
ATOM   1667 HG22 VAL   114       9.715  15.896  -9.850  1.00  0.00      PROA
ATOM   1668 HG23 VAL   114      10.285  14.234  -9.449  1.00  0.00      PROA
ATOM   1669  C   VAL   114       5.881  14.862 -10.827  1.00  0.00      PROA
ATOM   1670  O   VAL   114       5.293  13.820 -10.537  1.00  0.00      PROA
ATOM   1671  N   GLY   115       5.513  15.598 -11.892  1.00  0.00      PROA
ATOM   1672  HN  GLY   115       6.041  16.431 -12.101  1.00  0.00      PROA
ATOM   1673  CA  GLY   115       4.521  15.182 -12.876  1.00  0.00      PROA
ATOM   1674  HA1 GLY   115       4.050  16.072 -13.264  1.00  0.00      PROA
ATOM   1675  HA2 GLY   115       3.819  14.486 -12.437  1.00  0.00      PROA
ATOM   1676  C   GLY   115       5.203  14.506 -14.025  1.00  0.00      PROA
ATOM   1677  O   GLY   115       5.671  15.159 -14.953  1.00  0.00      PROA
ATOM   1678  N   ASN   116       5.305  13.170 -13.999  1.00  0.00      PROA
ATOM   1679  HN  ASN   116       4.868  12.639 -13.264  1.00  0.00      PROA
ATOM   1680  CA  ASN   116       6.060  12.430 -14.986  1.00  0.00      PROA
ATOM   1681  HA  ASN   116       6.823  13.088 -15.379  1.00  0.00      PROA
ATOM   1682  CB  ASN   116       6.768  11.213 -14.319  1.00  0.00      PROA
ATOM   1683  HB1 ASN   116       6.015  10.471 -13.986  1.00  0.00      PROA
ATOM   1684  HB2 ASN   116       7.311  11.585 -13.425  1.00  0.00      PROA
ATOM   1685  CG  ASN   116       7.811  10.578 -15.239  1.00  0.00      PROA
ATOM   1686  OD1 ASN   116       8.541  11.281 -15.946  1.00  0.00      PROA
ATOM   1687  ND2 ASN   116       7.828   9.231 -15.305  1.00  0.00      PROA
ATOM   1688 HD21 ASN   116       8.428   8.792 -15.973  1.00  0.00      PROA
ATOM   1689 HD22 ASN   116       7.146   8.702 -14.793  1.00  0.00      PROA
ATOM   1690  C   ASN   116       5.197  12.012 -16.177  1.00  0.00      PROA
ATOM   1691  O   ASN   116       3.969  11.992 -16.120  1.00  0.00      PROA
ATOM   1692  N   LYS   117       5.865  11.673 -17.296  1.00  0.00      PROA
ATOM   1693  HN  LYS   117       6.860  11.771 -17.272  1.00  0.00      PROA
ATOM   1694  CA  LYS   117       5.313  11.083 -18.499  1.00  0.00      PROA
ATOM   1695  HA  LYS   117       6.152  10.627 -18.998  1.00  0.00      PROA
ATOM   1696  CB  LYS   117       4.252   9.974 -18.288  1.00  0.00      PROA
ATOM   1697  HB1 LYS   117       4.075   9.508 -19.285  1.00  0.00      PROA
ATOM   1698  HB2 LYS   117       3.285  10.412 -17.954  1.00  0.00      PROA
ATOM   1699  CG  LYS   117       4.655   8.850 -17.326  1.00  0.00      PROA
ATOM   1700  HG1 LYS   117       4.494   9.183 -16.275  1.00  0.00      PROA
ATOM   1701  HG2 LYS   117       5.733   8.615 -17.437  1.00  0.00      PROA
ATOM   1702  CD  LYS   117       3.823   7.596 -17.622  1.00  0.00      PROA
ATOM   1703  HD1 LYS   117       4.057   7.289 -18.663  1.00  0.00      PROA
ATOM   1704  HD2 LYS   117       2.747   7.880 -17.591  1.00  0.00      PROA
ATOM   1705  CE  LYS   117       4.081   6.436 -16.662  1.00  0.00      PROA
ATOM   1706  HE1 LYS   117       3.811   6.753 -15.634  1.00  0.00      PROA
ATOM   1707  HE2 LYS   117       5.144   6.121 -16.681  1.00  0.00      PROA
ATOM   1708  NZ  LYS   117       3.235   5.281 -17.001  1.00  0.00      PROA
ATOM   1709  HZ1 LYS   117       3.378   4.977 -17.992  1.00  0.00      PROA
ATOM   1710  HZ2 LYS   117       2.229   5.555 -16.866  1.00  0.00      PROA
ATOM   1711  HZ3 LYS   117       3.445   4.491 -16.349  1.00  0.00      PROA
ATOM   1712  C   LYS   117       4.795  12.113 -19.477  1.00  0.00      PROA
ATOM   1713  O   LYS   117       3.946  11.833 -20.322  1.00  0.00      PROA
ATOM   1714  N   CYS   118       5.327  13.344 -19.420  1.00  0.00      PROA
ATOM   1715  HN  CYS   118       6.019  13.561 -18.727  1.00  0.00      PROA
ATOM   1716  CA  CYS   118       4.831  14.467 -20.194  1.00  0.00      PROA
ATOM   1717  HA  CYS   118       3.757  14.495 -20.071  1.00  0.00      PROA
ATOM   1718  CB  CYS   118       5.385  15.794 -19.625  1.00  0.00      PROA
ATOM   1719  HB1 CYS   118       5.040  16.644 -20.253  1.00  0.00      PROA
ATOM   1720  HB2 CYS   118       6.493  15.770 -19.655  1.00  0.00      PROA
ATOM   1721  SG  CYS   118       4.828  16.092 -17.917  1.00  0.00      PROA
ATOM   1722  HG1 CYS   118       5.669  15.255 -17.315  1.00  0.00      PROA
ATOM   1723  C   CYS   118       5.053  14.377 -21.704  1.00  0.00      PROA
ATOM   1724  O   CYS   118       4.607  15.241 -22.460  1.00  0.00      PROA
ATOM   1725  N   ASP   119       5.698  13.304 -22.200  1.00  0.00      PROA
ATOM   1726  HN  ASP   119       6.061  12.601 -21.587  1.00  0.00      PROA
ATOM   1727  CA  ASP   119       5.810  12.973 -23.603  1.00  0.00      PROA
ATOM   1728  HA  ASP   119       5.989  13.882 -24.163  1.00  0.00      PROA
ATOM   1729  CB  ASP   119       7.020  12.008 -23.795  1.00  0.00      PROA
ATOM   1730  HB1 ASP   119       7.940  12.514 -23.433  1.00  0.00      PROA
ATOM   1731  HB2 ASP   119       7.160  11.785 -24.873  1.00  0.00      PROA
ATOM   1732  CG  ASP   119       6.867  10.707 -23.031  1.00  0.00      PROA
ATOM   1733  OD1 ASP   119       6.656   9.645 -23.678  1.00  0.00      PROA
ATOM   1734  OD2 ASP   119       6.931  10.734 -21.775  1.00  0.00      PROA
ATOM   1735  C   ASP   119       4.536  12.329 -24.171  1.00  0.00      PROA
ATOM   1736  O   ASP   119       4.360  12.238 -25.388  1.00  0.00      PROA
ATOM   1737  N   LEU   120       3.633  11.811 -23.314  1.00  0.00      PROA
ATOM   1738  HN  LEU   120       3.790  11.863 -22.323  1.00  0.00      PROA
ATOM   1739  CA  LEU   120       2.429  11.105 -23.727  1.00  0.00      PROA
ATOM   1740  HA  LEU   120       2.785  10.329 -24.383  1.00  0.00      PROA
ATOM   1741  CB  LEU   120       1.736  10.428 -22.519  1.00  0.00      PROA
ATOM   1742  HB1 LEU   120       0.720  10.068 -22.790  1.00  0.00      PROA
ATOM   1743  HB2 LEU   120       1.611  11.187 -21.714  1.00  0.00      PROA
ATOM   1744  CG  LEU   120       2.504   9.214 -21.950  1.00  0.00      PROA
ATOM   1745  HG  LEU   120       3.538   9.540 -21.681  1.00  0.00      PROA
ATOM   1746  CD1 LEU   120       1.817   8.720 -20.672  1.00  0.00      PROA
ATOM   1747 HD11 LEU   120       1.785   9.529 -19.910  1.00  0.00      PROA
ATOM   1748 HD12 LEU   120       2.359   7.851 -20.246  1.00  0.00      PROA
ATOM   1749 HD13 LEU   120       0.775   8.408 -20.894  1.00  0.00      PROA
ATOM   1750  CD2 LEU   120       2.608   8.054 -22.954  1.00  0.00      PROA
ATOM   1751 HD21 LEU   120       3.103   7.181 -22.480  1.00  0.00      PROA
ATOM   1752 HD22 LEU   120       3.203   8.340 -23.846  1.00  0.00      PROA
ATOM   1753 HD23 LEU   120       1.596   7.736 -23.283  1.00  0.00      PROA
ATOM   1754  C   LEU   120       1.417  11.927 -24.541  1.00  0.00      PROA
ATOM   1755  O   LEU   120       1.327  13.144 -24.355  1.00  0.00      PROA
ATOM   1756  N   PRO   121       0.654  11.332 -25.467  1.00  0.00      PROA
ATOM   1757  CD  PRO   121       0.733   9.913 -25.836  1.00  0.00      PROA
ATOM   1758  HD1 PRO   121       0.637   9.250 -24.948  1.00  0.00      PROA
ATOM   1759  HD2 PRO   121       1.704   9.730 -26.347  1.00  0.00      PROA
ATOM   1760  CA  PRO   121      -0.282  12.061 -26.318  1.00  0.00      PROA
ATOM   1761  HA  PRO   121       0.191  12.958 -26.692  1.00  0.00      PROA
ATOM   1762  CB  PRO   121      -0.626  11.065 -27.441  1.00  0.00      PROA
ATOM   1763  HB1 PRO   121       0.107  11.195 -28.267  1.00  0.00      PROA
ATOM   1764  HB2 PRO   121      -1.646  11.197 -27.858  1.00  0.00      PROA
ATOM   1765  CG  PRO   121      -0.424   9.684 -26.810  1.00  0.00      PROA
ATOM   1766  HG1 PRO   121      -1.337   9.389 -26.248  1.00  0.00      PROA
ATOM   1767  HG2 PRO   121      -0.196   8.902 -27.563  1.00  0.00      PROA
ATOM   1768  C   PRO   121      -1.521  12.504 -25.567  1.00  0.00      PROA
ATOM   1769  O   PRO   121      -2.050  13.568 -25.880  1.00  0.00      PROA
ATOM   1770  N   SER   122      -2.031  11.701 -24.614  1.00  0.00      PROA
ATOM   1771  HN  SER   122      -1.592  10.833 -24.388  1.00  0.00      PROA
ATOM   1772  CA  SER   122      -3.222  12.052 -23.859  1.00  0.00      PROA
ATOM   1773  HA  SER   122      -3.652  12.959 -24.250  1.00  0.00      PROA
ATOM   1774  CB  SER   122      -4.333  10.974 -23.931  1.00  0.00      PROA
ATOM   1775  HB1 SER   122      -4.044  10.055 -23.378  1.00  0.00      PROA
ATOM   1776  HB2 SER   122      -4.461  10.703 -25.004  1.00  0.00      PROA
ATOM   1777  OG  SER   122      -5.586  11.455 -23.437  1.00  0.00      PROA
ATOM   1778  HG1 SER   122      -6.226  10.736 -23.612  1.00  0.00      PROA
ATOM   1779  C   SER   122      -2.825  12.305 -22.422  1.00  0.00      PROA
ATOM   1780  O   SER   122      -2.324  11.418 -21.726  1.00  0.00      PROA
ATOM   1781  N   ARG   123      -3.014  13.559 -21.980  1.00  0.00      PROA
ATOM   1782  HN  ARG   123      -3.357  14.258 -22.616  1.00  0.00      PROA
ATOM   1783  CA  ARG   123      -2.728  14.062 -20.660  1.00  0.00      PROA
ATOM   1784  HA  ARG   123      -2.245  13.298 -20.067  1.00  0.00      PROA
ATOM   1785  CB  ARG   123      -1.805  15.307 -20.760  1.00  0.00      PROA
ATOM   1786  HB1 ARG   123      -2.226  15.999 -21.528  1.00  0.00      PROA
ATOM   1787  HB2 ARG   123      -0.817  14.963 -21.138  1.00  0.00      PROA
ATOM   1788  CG  ARG   123      -1.619  16.094 -19.448  1.00  0.00      PROA
ATOM   1789  HG1 ARG   123      -1.413  15.366 -18.637  1.00  0.00      PROA
ATOM   1790  HG2 ARG   123      -2.568  16.621 -19.197  1.00  0.00      PROA
ATOM   1791  CD  ARG   123      -0.479  17.117 -19.497  1.00  0.00      PROA
ATOM   1792  HD1 ARG   123      -0.682  17.907 -20.252  1.00  0.00      PROA
ATOM   1793  HD2 ARG   123       0.486  16.608 -19.729  1.00  0.00      PROA
ATOM   1794  NE  ARG   123      -0.416  17.742 -18.143  1.00  0.00      PROA
ATOM   1795  HE  ARG   123      -1.189  17.648 -17.503  1.00  0.00      PROA
ATOM   1796  CZ  ARG   123       0.593  18.465 -17.685  1.00  0.00      PROA
ATOM   1797  NH1 ARG   123       1.661  18.765 -18.385  1.00  0.00      PROA
ATOM   1798 HH11 ARG   123       1.693  18.558 -19.370  1.00  0.00      PROA
ATOM   1799 HH12 ARG   123       2.364  19.353 -17.973  1.00  0.00      PROA
ATOM   1800  NH2 ARG   123       0.509  18.903 -16.446  1.00  0.00      PROA
ATOM   1801 HH21 ARG   123       1.258  19.502 -16.114  1.00  0.00      PROA
ATOM   1802 HH22 ARG   123      -0.335  18.737 -15.942  1.00  0.00      PROA
ATOM   1803  C   ARG   123      -4.031  14.420 -19.972  1.00  0.00      PROA
ATOM   1804  O   ARG   123      -4.958  14.923 -20.603  1.00  0.00      PROA
ATOM   1805  N   THR   124      -4.161  14.133 -18.664  1.00  0.00      PROA
ATOM   1806  HN  THR   124      -3.425  13.686 -18.150  1.00  0.00      PROA
ATOM   1807  CA  THR   124      -5.384  14.410 -17.917  1.00  0.00      PROA
ATOM   1808  HA  THR   124      -6.065  14.991 -18.519  1.00  0.00      PROA
ATOM   1809  CB  THR   124      -6.115  13.150 -17.462  1.00  0.00      PROA
ATOM   1810  HB  THR   124      -6.999  13.413 -16.827  1.00  0.00      PROA
ATOM   1811  OG1 THR   124      -5.257  12.260 -16.757  1.00  0.00      PROA
ATOM   1812  HG1 THR   124      -5.845  11.558 -16.420  1.00  0.00      PROA
ATOM   1813  CG2 THR   124      -6.625  12.392 -18.693  1.00  0.00      PROA
ATOM   1814 HG21 THR   124      -7.236  11.521 -18.379  1.00  0.00      PROA
ATOM   1815 HG22 THR   124      -5.783  12.029 -19.319  1.00  0.00      PROA
ATOM   1816 HG23 THR   124      -7.261  13.060 -19.311  1.00  0.00      PROA
ATOM   1817  C   THR   124      -5.131  15.237 -16.675  1.00  0.00      PROA
ATOM   1818  O   THR   124      -6.049  15.873 -16.162  1.00  0.00      PROA
ATOM   1819  N   VAL   125      -3.886  15.289 -16.162  1.00  0.00      PROA
ATOM   1820  HN  VAL   125      -3.149  14.738 -16.550  1.00  0.00      PROA
ATOM   1821  CA  VAL   125      -3.591  16.039 -14.953  1.00  0.00      PROA
ATOM   1822  HA  VAL   125      -4.494  16.118 -14.366  1.00  0.00      PROA
ATOM   1823  CB  VAL   125      -2.560  15.369 -14.050  1.00  0.00      PROA
ATOM   1824  HB  VAL   125      -1.565  15.357 -14.548  1.00  0.00      PROA
ATOM   1825  CG1 VAL   125      -2.470  16.146 -12.717  1.00  0.00      PROA
ATOM   1826 HG11 VAL   125      -1.856  15.593 -11.978  1.00  0.00      PROA
ATOM   1827 HG12 VAL   125      -3.482  16.282 -12.277  1.00  0.00      PROA
ATOM   1828 HG13 VAL   125      -2.015  17.149 -12.857  1.00  0.00      PROA
ATOM   1829  CG2 VAL   125      -2.997  13.917 -13.772  1.00  0.00      PROA
ATOM   1830 HG21 VAL   125      -4.010  13.917 -13.321  1.00  0.00      PROA
ATOM   1831 HG22 VAL   125      -2.294  13.427 -13.065  1.00  0.00      PROA
ATOM   1832 HG23 VAL   125      -3.028  13.310 -14.700  1.00  0.00      PROA
ATOM   1833  C   VAL   125      -3.148  17.453 -15.292  1.00  0.00      PROA
ATOM   1834  O   VAL   125      -2.167  17.677 -16.007  1.00  0.00      PROA
ATOM   1835  N   ASP   126      -3.886  18.442 -14.768  1.00  0.00      PROA
ATOM   1836  HN  ASP   126      -4.678  18.200 -14.190  1.00  0.00      PROA
ATOM   1837  CA  ASP   126      -3.640  19.862 -14.860  1.00  0.00      PROA
ATOM   1838  HA  ASP   126      -3.606  20.113 -15.912  1.00  0.00      PROA
ATOM   1839  CB  ASP   126      -4.865  20.564 -14.219  1.00  0.00      PROA
ATOM   1840  HB1 ASP   126      -4.911  20.230 -13.166  1.00  0.00      PROA
ATOM   1841  HB2 ASP   126      -5.795  20.233 -14.725  1.00  0.00      PROA
ATOM   1842  CG  ASP   126      -4.851  22.081 -14.235  1.00  0.00      PROA
ATOM   1843  OD1 ASP   126      -4.259  22.664 -15.178  1.00  0.00      PROA
ATOM   1844  OD2 ASP   126      -5.494  22.671 -13.328  1.00  0.00      PROA
ATOM   1845  C   ASP   126      -2.295  20.299 -14.252  1.00  0.00      PROA
ATOM   1846  O   ASP   126      -1.768  19.708 -13.309  1.00  0.00      PROA
ATOM   1847  N   THR   127      -1.680  21.347 -14.824  1.00  0.00      PROA
ATOM   1848  HN  THR   127      -2.165  21.818 -15.568  1.00  0.00      PROA
ATOM   1849  CA  THR   127      -0.405  21.902 -14.395  1.00  0.00      PROA
ATOM   1850  HA  THR   127       0.236  21.089 -14.082  1.00  0.00      PROA
ATOM   1851  CB  THR   127       0.264  22.661 -15.541  1.00  0.00      PROA
ATOM   1852  HB  THR   127       0.147  22.044 -16.467  1.00  0.00      PROA
ATOM   1853  OG1 THR   127       1.655  22.848 -15.314  1.00  0.00      PROA
ATOM   1854  HG1 THR   127       2.050  21.944 -15.349  1.00  0.00      PROA
ATOM   1855  CG2 THR   127      -0.367  24.040 -15.801  1.00  0.00      PROA
ATOM   1856 HG21 THR   127      -0.144  24.754 -14.982  1.00  0.00      PROA
ATOM   1857 HG22 THR   127      -1.468  23.956 -15.918  1.00  0.00      PROA
ATOM   1858 HG23 THR   127       0.046  24.467 -16.740  1.00  0.00      PROA
ATOM   1859  C   THR   127      -0.593  22.822 -13.205  1.00  0.00      PROA
ATOM   1860  O   THR   127      -0.085  22.577 -12.104  1.00  0.00      PROA
ATOM   1861  N   GLN   129      -3.686  22.067 -11.283  1.00  0.00      PROA
ATOM   1862  HN  GLN   129      -4.401  22.303 -11.968  1.00  0.00      PROA
ATOM   1863  CA  GLN   129      -4.061  21.360 -10.087  1.00  0.00      PROA
ATOM   1864  HA  GLN   129      -4.507  22.082  -9.420  1.00  0.00      PROA
ATOM   1865  CB  GLN   129      -5.035  20.167 -10.329  1.00  0.00      PROA
ATOM   1866  HB1 GLN   129      -5.160  19.637  -9.356  1.00  0.00      PROA
ATOM   1867  HB2 GLN   129      -4.580  19.445 -11.043  1.00  0.00      PROA
ATOM   1868  CG  GLN   129      -6.466  20.528 -10.806  1.00  0.00      PROA
ATOM   1869  HG1 GLN   129      -7.165  19.704 -10.549  1.00  0.00      PROA
ATOM   1870  HG2 GLN   129      -6.496  20.644 -11.907  1.00  0.00      PROA
ATOM   1871  CD  GLN   129      -6.984  21.813 -10.165  1.00  0.00      PROA
ATOM   1872  OE1 GLN   129      -7.345  21.819  -8.983  1.00  0.00      PROA
ATOM   1873  NE2 GLN   129      -6.995  22.923 -10.935  1.00  0.00      PROA
ATOM   1874 HE21 GLN   129      -7.316  23.772 -10.537  1.00  0.00      PROA
ATOM   1875 HE22 GLN   129      -6.575  22.886 -11.857  1.00  0.00      PROA
ATOM   1876  C   GLN   129      -2.820  20.875  -9.385  1.00  0.00      PROA
ATOM   1877  O   GLN   129      -2.731  20.908  -8.158  1.00  0.00      PROA
ATOM   1878  N   ALA   130      -1.820  20.390 -10.144  1.00  0.00      PROA
ATOM   1879  HN  ALA   130      -1.919  20.390 -11.141  1.00  0.00      PROA
ATOM   1880  CA  ALA   130      -0.582  19.869  -9.606  1.00  0.00      PROA
ATOM   1881  HA  ALA   130      -0.836  19.078  -8.921  1.00  0.00      PROA
ATOM   1882  CB  ALA   130       0.251  19.275 -10.749  1.00  0.00      PROA
ATOM   1883  HB1 ALA   130       1.180  18.808 -10.362  1.00  0.00      PROA
ATOM   1884  HB2 ALA   130       0.520  20.061 -11.487  1.00  0.00      PROA
ATOM   1885  HB3 ALA   130      -0.342  18.499 -11.280  1.00  0.00      PROA
ATOM   1886  C   ALA   130       0.239  20.869  -8.799  1.00  0.00      PROA
ATOM   1887  O   ALA   130       0.718  20.566  -7.706  1.00  0.00      PROA
ATOM   1888  N   GLN   131       0.378  22.117  -9.286  1.00  0.00      PROA
ATOM   1889  HN  GLN   131       0.039  22.325 -10.210  1.00  0.00      PROA
ATOM   1890  CA  GLN   131       1.040  23.174  -8.548  1.00  0.00      PROA
ATOM   1891  HA  GLN   131       1.941  22.764  -8.117  1.00  0.00      PROA
ATOM   1892  CB  GLN   131       1.428  24.348  -9.481  1.00  0.00      PROA
ATOM   1893  HB1 GLN   131       0.510  24.742  -9.971  1.00  0.00      PROA
ATOM   1894  HB2 GLN   131       2.062  23.931 -10.296  1.00  0.00      PROA
ATOM   1895  CG  GLN   131       2.189  25.528  -8.813  1.00  0.00      PROA
ATOM   1896  HG1 GLN   131       1.536  26.057  -8.089  1.00  0.00      PROA
ATOM   1897  HG2 GLN   131       2.471  26.259  -9.602  1.00  0.00      PROA
ATOM   1898  CD  GLN   131       3.487  25.111  -8.106  1.00  0.00      PROA
ATOM   1899  OE1 GLN   131       4.563  25.143  -8.707  1.00  0.00      PROA
ATOM   1900  NE2 GLN   131       3.415  24.727  -6.815  1.00  0.00      PROA
ATOM   1901 HE21 GLN   131       4.259  24.487  -6.338  1.00  0.00      PROA
ATOM   1902 HE22 GLN   131       2.517  24.667  -6.373  1.00  0.00      PROA
ATOM   1903  C   GLN   131       0.176  23.686  -7.404  1.00  0.00      PROA
ATOM   1904  O   GLN   131       0.694  24.053  -6.345  1.00  0.00      PROA
ATOM   1905  N   LEU   133      -1.796  21.488  -5.561  1.00  0.00      PROA
ATOM   1906  HN  LEU   133      -2.148  21.154  -6.447  1.00  0.00      PROA
ATOM   1907  CA  LEU   133      -1.472  20.537  -4.529  1.00  0.00      PROA
ATOM   1908  HA  LEU   133      -2.189  20.684  -3.736  1.00  0.00      PROA
ATOM   1909  CB  LEU   133      -1.528  19.075  -5.048  1.00  0.00      PROA
ATOM   1910  HB1 LEU   133      -0.776  18.954  -5.858  1.00  0.00      PROA
ATOM   1911  HB2 LEU   133      -2.531  18.913  -5.497  1.00  0.00      PROA
ATOM   1912  CG  LEU   133      -1.303  17.986  -3.971  1.00  0.00      PROA
ATOM   1913  HG  LEU   133      -0.332  18.188  -3.458  1.00  0.00      PROA
ATOM   1914  CD1 LEU   133      -2.415  18.001  -2.911  1.00  0.00      PROA
ATOM   1915 HD11 LEU   133      -2.419  18.964  -2.358  1.00  0.00      PROA
ATOM   1916 HD12 LEU   133      -2.260  17.187  -2.172  1.00  0.00      PROA
ATOM   1917 HD13 LEU   133      -3.408  17.858  -3.386  1.00  0.00      PROA
ATOM   1918  CD2 LEU   133      -1.200  16.588  -4.600  1.00  0.00      PROA
ATOM   1919 HD21 LEU   133      -0.362  16.546  -5.327  1.00  0.00      PROA
ATOM   1920 HD22 LEU   133      -2.142  16.330  -5.131  1.00  0.00      PROA
ATOM   1921 HD23 LEU   133      -1.023  15.825  -3.813  1.00  0.00      PROA
ATOM   1922  C   LEU   133      -0.111  20.866  -3.958  1.00  0.00      PROA
ATOM   1923  O   LEU   133       0.068  20.972  -2.747  1.00  0.00      PROA
ATOM   1924  N   ALA   134       0.904  21.048  -4.824  1.00  0.00      PROA
ATOM   1925  HN  ALA   134       0.735  20.952  -5.808  1.00  0.00      PROA
ATOM   1926  CA  ALA   134       2.246  21.402  -4.418  1.00  0.00      PROA
ATOM   1927  HA  ALA   134       2.544  20.753  -3.606  1.00  0.00      PROA
ATOM   1928  CB  ALA   134       3.206  21.222  -5.608  1.00  0.00      PROA
ATOM   1929  HB1 ALA   134       3.204  20.165  -5.935  1.00  0.00      PROA
ATOM   1930  HB2 ALA   134       4.248  21.489  -5.337  1.00  0.00      PROA
ATOM   1931  HB3 ALA   134       2.893  21.848  -6.466  1.00  0.00      PROA
ATOM   1932  C   ALA   134       2.341  22.830  -3.908  1.00  0.00      PROA
ATOM   1933  O   ALA   134       2.896  23.076  -2.835  1.00  0.00      PROA
ATOM   1934  N   TYR   137       0.479  22.532  -0.347  1.00  0.00      PROA
ATOM   1935  HN  TYR   137       0.292  21.945  -1.148  1.00  0.00      PROA
ATOM   1936  CA  TYR   137       1.623  22.188   0.456  1.00  0.00      PROA
ATOM   1937  HA  TYR   137       1.305  22.208   1.488  1.00  0.00      PROA
ATOM   1938  CB  TYR   137       2.206  20.796   0.079  1.00  0.00      PROA
ATOM   1939  HB1 TYR   137       3.095  20.561   0.702  1.00  0.00      PROA
ATOM   1940  HB2 TYR   137       2.508  20.805  -0.992  1.00  0.00      PROA
ATOM   1941  CG  TYR   137       1.204  19.685   0.296  1.00  0.00      PROA
ATOM   1942  CD1 TYR   137       0.497  19.572   1.507  1.00  0.00      PROA
ATOM   1943  HD1 TYR   137       0.647  20.300   2.291  1.00  0.00      PROA
ATOM   1944  CE1 TYR   137      -0.392  18.508   1.723  1.00  0.00      PROA
ATOM   1945  HE1 TYR   137      -0.916  18.432   2.664  1.00  0.00      PROA
ATOM   1946  CZ  TYR   137      -0.571  17.537   0.733  1.00  0.00      PROA
ATOM   1947  OH  TYR   137      -1.395  16.423   0.978  1.00  0.00      PROA
ATOM   1948  HH  TYR   137      -1.640  16.445   1.926  1.00  0.00      PROA
ATOM   1949  CD2 TYR   137       1.007  18.702  -0.692  1.00  0.00      PROA
ATOM   1950  HD2 TYR   137       1.544  18.776  -1.626  1.00  0.00      PROA
ATOM   1951  CE2 TYR   137       0.122  17.636  -0.477  1.00  0.00      PROA
ATOM   1952  HE2 TYR   137      -0.012  16.880  -1.235  1.00  0.00      PROA
ATOM   1953  C   TYR   137       2.685  23.254   0.330  1.00  0.00      PROA
ATOM   1954  O   TYR   137       3.131  23.815   1.335  1.00  0.00      PROA
ATOM   1955  N   ILE   139       5.563  23.274  -1.885  1.00  0.00      PROA
ATOM   1956  HN  ILE   139       4.700  23.204  -2.401  1.00  0.00      PROA
ATOM   1957  CA  ILE   139       6.710  22.541  -2.363  1.00  0.00      PROA
ATOM   1958  HA  ILE   139       7.540  22.979  -1.834  1.00  0.00      PROA
ATOM   1959  CB  ILE   139       6.659  21.047  -2.025  1.00  0.00      PROA
ATOM   1960  HB  ILE   139       7.601  20.571  -2.381  1.00  0.00      PROA
ATOM   1961  CG2 ILE   139       6.626  20.919  -0.485  1.00  0.00      PROA
ATOM   1962 HG21 ILE   139       7.456  21.499  -0.030  1.00  0.00      PROA
ATOM   1963 HG22 ILE   139       6.733  19.862  -0.170  1.00  0.00      PROA
ATOM   1964 HG23 ILE   139       5.668  21.308  -0.079  1.00  0.00      PROA
ATOM   1965  CG1 ILE   139       5.480  20.303  -2.703  1.00  0.00      PROA
ATOM   1966 HG11 ILE   139       5.532  20.469  -3.802  1.00  0.00      PROA
ATOM   1967 HG12 ILE   139       4.525  20.739  -2.337  1.00  0.00      PROA
ATOM   1968  CD  ILE   139       5.484  18.787  -2.455  1.00  0.00      PROA
ATOM   1969  HD1 ILE   139       6.449  18.346  -2.783  1.00  0.00      PROA
ATOM   1970  HD2 ILE   139       4.661  18.302  -3.021  1.00  0.00      PROA
ATOM   1971  HD3 ILE   139       5.341  18.565  -1.376  1.00  0.00      PROA
ATOM   1972  C   ILE   139       6.907  22.775  -3.860  1.00  0.00      PROA
ATOM   1973  O   ILE   139       5.939  23.066  -4.571  1.00  0.00      PROA
ATOM   1974  N   PRO   140       8.122  22.685  -4.408  1.00  0.00      PROA
ATOM   1975  CD  PRO   140       9.381  22.698  -3.654  1.00  0.00      PROA
ATOM   1976  HD1 PRO   140       9.586  21.675  -3.270  1.00  0.00      PROA
ATOM   1977  HD2 PRO   140       9.372  23.428  -2.813  1.00  0.00      PROA
ATOM   1978  CA  PRO   140       8.363  22.699  -5.850  1.00  0.00      PROA
ATOM   1979  HA  PRO   140       8.044  23.670  -6.201  1.00  0.00      PROA
ATOM   1980  CB  PRO   140       9.880  22.506  -5.983  1.00  0.00      PROA
ATOM   1981  HB1 PRO   140      10.284  23.009  -6.885  1.00  0.00      PROA
ATOM   1982  HB2 PRO   140      10.139  21.424  -6.012  1.00  0.00      PROA
ATOM   1983  CG  PRO   140      10.431  23.101  -4.689  1.00  0.00      PROA
ATOM   1984  HG1 PRO   140      11.443  22.727  -4.430  1.00  0.00      PROA
ATOM   1985  HG2 PRO   140      10.467  24.211  -4.758  1.00  0.00      PROA
ATOM   1986  C   PRO   140       7.605  21.674  -6.679  1.00  0.00      PROA
ATOM   1987  O   PRO   140       7.410  20.538  -6.241  1.00  0.00      PROA
ATOM   1988  N   PHE   141       7.211  22.053  -7.906  1.00  0.00      PROA
ATOM   1989  HN  PHE   141       7.356  23.007  -8.197  1.00  0.00      PROA
ATOM   1990  CA  PHE   141       6.577  21.181  -8.870  1.00  0.00      PROA
ATOM   1991  HA  PHE   141       6.540  20.179  -8.469  1.00  0.00      PROA
ATOM   1992  CB  PHE   141       5.113  21.647  -9.136  1.00  0.00      PROA
ATOM   1993  HB1 PHE   141       5.133  22.733  -9.374  1.00  0.00      PROA
ATOM   1994  HB2 PHE   141       4.509  21.507  -8.216  1.00  0.00      PROA
ATOM   1995  CG  PHE   141       4.422  20.920 -10.262  1.00  0.00      PROA
ATOM   1996  CD1 PHE   141       4.402  19.515 -10.307  1.00  0.00      PROA
ATOM   1997  HD1 PHE   141       4.874  18.946  -9.521  1.00  0.00      PROA
ATOM   1998  CE1 PHE   141       3.803  18.846 -11.380  1.00  0.00      PROA
ATOM   1999  HE1 PHE   141       3.815  17.769 -11.418  1.00  0.00      PROA
ATOM   2000  CZ  PHE   141       3.179  19.576 -12.398  1.00  0.00      PROA
ATOM   2001  HZ  PHE   141       2.698  19.067 -13.221  1.00  0.00      PROA
ATOM   2002  CD2 PHE   141       3.794  21.641 -11.292  1.00  0.00      PROA
ATOM   2003  HD2 PHE   141       3.803  22.721 -11.276  1.00  0.00      PROA
ATOM   2004  CE2 PHE   141       3.171  20.974 -12.352  1.00  0.00      PROA
ATOM   2005  HE2 PHE   141       2.690  21.539 -13.137  1.00  0.00      PROA
ATOM   2006  C   PHE   141       7.416  21.105 -10.146  1.00  0.00      PROA
ATOM   2007  O   PHE   141       7.824  22.122 -10.712  1.00  0.00      PROA
ATOM   2008  N   ILE   142       7.711  19.876 -10.614  1.00  0.00      PROA
ATOM   2009  HN  ILE   142       7.421  19.068 -10.092  1.00  0.00      PROA
ATOM   2010  CA  ILE   142       8.532  19.618 -11.785  1.00  0.00      PROA
ATOM   2011  HA  ILE   142       8.767  20.548 -12.283  1.00  0.00      PROA
ATOM   2012  CB  ILE   142       9.836  18.880 -11.436  1.00  0.00      PROA
ATOM   2013  HB  ILE   142       9.605  17.809 -11.212  1.00  0.00      PROA
ATOM   2014  CG2 ILE   142      10.789  18.927 -12.653  1.00  0.00      PROA
ATOM   2015 HG21 ILE   142      11.012  19.977 -12.936  1.00  0.00      PROA
ATOM   2016 HG22 ILE   142      10.343  18.424 -13.533  1.00  0.00      PROA
ATOM   2017 HG23 ILE   142      11.748  18.420 -12.415  1.00  0.00      PROA
ATOM   2018  CG1 ILE   142      10.523  19.414 -10.150  1.00  0.00      PROA
ATOM   2019 HG11 ILE   142      11.348  18.720  -9.888  1.00  0.00      PROA
ATOM   2020 HG12 ILE   142       9.811  19.373  -9.298  1.00  0.00      PROA
ATOM   2021  CD  ILE   142      11.093  20.828 -10.271  1.00  0.00      PROA
ATOM   2022  HD1 ILE   142      11.928  20.867 -11.002  1.00  0.00      PROA
ATOM   2023  HD2 ILE   142      11.471  21.178  -9.289  1.00  0.00      PROA
ATOM   2024  HD3 ILE   142      10.304  21.530 -10.601  1.00  0.00      PROA
ATOM   2025  C   ILE   142       7.751  18.747 -12.762  1.00  0.00      PROA
ATOM   2026  O   ILE   142       7.370  17.622 -12.446  1.00  0.00      PROA
ATOM   2027  N   GLU   143       7.507  19.212 -14.000  1.00  0.00      PROA
ATOM   2028  HN  GLU   143       7.670  20.178 -14.228  1.00  0.00      PROA
ATOM   2029  CA  GLU   143       6.982  18.364 -15.060  1.00  0.00      PROA
ATOM   2030  HA  GLU   143       6.349  17.602 -14.627  1.00  0.00      PROA
ATOM   2031  CB  GLU   143       6.102  19.174 -16.043  1.00  0.00      PROA
ATOM   2032  HB1 GLU   143       5.848  18.541 -16.921  1.00  0.00      PROA
ATOM   2033  HB2 GLU   143       6.656  20.063 -16.414  1.00  0.00      PROA
ATOM   2034  CG  GLU   143       4.785  19.614 -15.358  1.00  0.00      PROA
ATOM   2035  HG1 GLU   143       5.002  20.373 -14.577  1.00  0.00      PROA
ATOM   2036  HG2 GLU   143       4.333  18.727 -14.865  1.00  0.00      PROA
ATOM   2037  CD  GLU   143       3.734  20.184 -16.284  1.00  0.00      PROA
ATOM   2038  OE1 GLU   143       3.958  20.322 -17.515  1.00  0.00      PROA
ATOM   2039  OE2 GLU   143       2.615  20.487 -15.795  1.00  0.00      PROA
ATOM   2040  C   GLU   143       8.105  17.639 -15.791  1.00  0.00      PROA
ATOM   2041  O   GLU   143       9.076  18.257 -16.229  1.00  0.00      PROA
ATOM   2042  N   THR   144       8.040  16.299 -15.923  1.00  0.00      PROA
ATOM   2043  HN  THR   144       7.242  15.793 -15.573  1.00  0.00      PROA
ATOM   2044  CA  THR   144       9.158  15.504 -16.434  1.00  0.00      PROA
ATOM   2045  HA  THR   144       9.853  16.161 -16.933  1.00  0.00      PROA
ATOM   2046  CB  THR   144       9.966  14.734 -15.369  1.00  0.00      PROA
ATOM   2047  HB  THR   144      10.866  14.258 -15.829  1.00  0.00      PROA
ATOM   2048  OG1 THR   144       9.217  13.727 -14.692  1.00  0.00      PROA
ATOM   2049  HG1 THR   144       9.081  12.984 -15.303  1.00  0.00      PROA
ATOM   2050  CG2 THR   144      10.473  15.707 -14.298  1.00  0.00      PROA
ATOM   2051 HG21 THR   144      11.055  16.528 -14.763  1.00  0.00      PROA
ATOM   2052 HG22 THR   144      11.127  15.175 -13.575  1.00  0.00      PROA
ATOM   2053 HG23 THR   144       9.624  16.148 -13.734  1.00  0.00      PROA
ATOM   2054  C   THR   144       8.740  14.491 -17.477  1.00  0.00      PROA
ATOM   2055  O   THR   144       7.588  14.075 -17.599  1.00  0.00      PROA
ATOM   2056  N   SER   145       9.729  14.021 -18.250  1.00  0.00      PROA
ATOM   2057  HN  SER   145      10.631  14.467 -18.225  1.00  0.00      PROA
ATOM   2058  CA  SER   145       9.641  12.757 -18.951  1.00  0.00      PROA
ATOM   2059  HA  SER   145       8.898  12.129 -18.477  1.00  0.00      PROA
ATOM   2060  CB  SER   145       9.294  12.883 -20.456  1.00  0.00      PROA
ATOM   2061  HB1 SER   145      10.034  13.566 -20.929  1.00  0.00      PROA
ATOM   2062  HB2 SER   145       8.292  13.357 -20.563  1.00  0.00      PROA
ATOM   2063  OG  SER   145       9.310  11.610 -21.119  1.00  0.00      PROA
ATOM   2064  HG1 SER   145       8.373  11.355 -21.296  1.00  0.00      PROA
ATOM   2065  C   SER   145      10.967  12.044 -18.826  1.00  0.00      PROA
ATOM   2066  O   SER   145      12.021  12.555 -19.205  1.00  0.00      PROA
ATOM   2067  N   ALA   146      10.934  10.795 -18.339  1.00  0.00      PROA
ATOM   2068  HN  ALA   146      10.057  10.401 -18.047  1.00  0.00      PROA
ATOM   2069  CA  ALA   146      12.067   9.902 -18.303  1.00  0.00      PROA
ATOM   2070  HA  ALA   146      12.938  10.445 -17.975  1.00  0.00      PROA
ATOM   2071  CB  ALA   146      11.762   8.760 -17.316  1.00  0.00      PROA
ATOM   2072  HB1 ALA   146      10.874   8.177 -17.644  1.00  0.00      PROA
ATOM   2073  HB2 ALA   146      11.535   9.179 -16.312  1.00  0.00      PROA
ATOM   2074  HB3 ALA   146      12.628   8.071 -17.221  1.00  0.00      PROA
ATOM   2075  C   ALA   146      12.371   9.328 -19.682  1.00  0.00      PROA
ATOM   2076  O   ALA   146      13.447   8.787 -19.932  1.00  0.00      PROA
ATOM   2077  N   LYS   147      11.414   9.449 -20.618  1.00  0.00      PROA
ATOM   2078  HN  LYS   147      10.584   9.968 -20.406  1.00  0.00      PROA
ATOM   2079  CA  LYS   147      11.460   8.813 -21.912  1.00  0.00      PROA
ATOM   2080  HA  LYS   147      12.115   7.952 -21.874  1.00  0.00      PROA
ATOM   2081  CB  LYS   147      10.028   8.332 -22.222  1.00  0.00      PROA
ATOM   2082  HB1 LYS   147       9.321   9.190 -22.222  1.00  0.00      PROA
ATOM   2083  HB2 LYS   147       9.736   7.682 -21.366  1.00  0.00      PROA
ATOM   2084  CG  LYS   147       9.845   7.510 -23.505  1.00  0.00      PROA
ATOM   2085  HG1 LYS   147       8.972   6.856 -23.298  1.00  0.00      PROA
ATOM   2086  HG2 LYS   147      10.711   6.829 -23.665  1.00  0.00      PROA
ATOM   2087  CD  LYS   147       9.575   8.357 -24.764  1.00  0.00      PROA
ATOM   2088  HD1 LYS   147      10.542   8.563 -25.273  1.00  0.00      PROA
ATOM   2089  HD2 LYS   147       9.158   9.343 -24.457  1.00  0.00      PROA
ATOM   2090  CE  LYS   147       8.608   7.731 -25.781  1.00  0.00      PROA
ATOM   2091  HE1 LYS   147       9.003   6.768 -26.170  1.00  0.00      PROA
ATOM   2092  HE2 LYS   147       8.450   8.430 -26.631  1.00  0.00      PROA
ATOM   2093  NZ  LYS   147       7.305   7.479 -25.143  1.00  0.00      PROA
ATOM   2094  HZ1 LYS   147       7.368   6.592 -24.578  1.00  0.00      PROA
ATOM   2095  HZ2 LYS   147       6.536   7.341 -25.845  1.00  0.00      PROA
ATOM   2096  HZ3 LYS   147       7.057   8.289 -24.514  1.00  0.00      PROA
ATOM   2097  C   LYS   147      11.990   9.734 -22.999  1.00  0.00      PROA
ATOM   2098  O   LYS   147      12.721   9.290 -23.886  1.00  0.00      PROA
ATOM   2099  N   THR   148      11.698  11.051 -22.943  1.00  0.00      PROA
ATOM   2100  HN  THR   148      11.006  11.411 -22.307  1.00  0.00      PROA
ATOM   2101  CA  THR   148      12.290  12.031 -23.861  1.00  0.00      PROA
ATOM   2102  HA  THR   148      12.691  11.532 -24.729  1.00  0.00      PROA
ATOM   2103  CB  THR   148      11.308  13.082 -24.383  1.00  0.00      PROA
ATOM   2104  HB  THR   148      11.826  13.897 -24.941  1.00  0.00      PROA
ATOM   2105  OG1 THR   148      10.541  13.646 -23.335  1.00  0.00      PROA
ATOM   2106  HG1 THR   148       9.895  14.239 -23.772  1.00  0.00      PROA
ATOM   2107  CG2 THR   148      10.324  12.406 -25.344  1.00  0.00      PROA
ATOM   2108 HG21 THR   148      10.872  11.994 -26.214  1.00  0.00      PROA
ATOM   2109 HG22 THR   148       9.582  13.142 -25.721  1.00  0.00      PROA
ATOM   2110 HG23 THR   148       9.777  11.583 -24.839  1.00  0.00      PROA
ATOM   2111  C   THR   148      13.461  12.756 -23.231  1.00  0.00      PROA
ATOM   2112  O   THR   148      14.120  13.555 -23.889  1.00  0.00      PROA
ATOM   2113  N   ARG   149      13.772  12.468 -21.949  1.00  0.00      PROA
ATOM   2114  HN  ARG   149      13.175  11.848 -21.449  1.00  0.00      PROA
ATOM   2115  CA  ARG   149      14.961  12.943 -21.251  1.00  0.00      PROA
ATOM   2116  HA  ARG   149      15.021  12.335 -20.360  1.00  0.00      PROA
ATOM   2117  CB  ARG   149      16.307  12.710 -22.005  1.00  0.00      PROA
ATOM   2118  HB1 ARG   149      17.140  13.025 -21.337  1.00  0.00      PROA
ATOM   2119  HB2 ARG   149      16.365  13.338 -22.917  1.00  0.00      PROA
ATOM   2120  CG  ARG   149      16.524  11.228 -22.368  1.00  0.00      PROA
ATOM   2121  HG1 ARG   149      15.839  10.942 -23.197  1.00  0.00      PROA
ATOM   2122  HG2 ARG   149      16.231  10.621 -21.483  1.00  0.00      PROA
ATOM   2123  CD  ARG   149      17.962  10.829 -22.732  1.00  0.00      PROA
ATOM   2124  HD1 ARG   149      18.006   9.722 -22.809  1.00  0.00      PROA
ATOM   2125  HD2 ARG   149      18.678  11.160 -21.950  1.00  0.00      PROA
ATOM   2126  NE  ARG   149      18.333  11.477 -24.030  1.00  0.00      PROA
ATOM   2127  HE  ARG   149      18.210  12.468 -24.162  1.00  0.00      PROA
ATOM   2128  CZ  ARG   149      18.851  10.862 -25.084  1.00  0.00      PROA
ATOM   2129  NH1 ARG   149      19.131   9.586 -25.158  1.00  0.00      PROA
ATOM   2130 HH11 ARG   149      18.882   8.987 -24.396  1.00  0.00      PROA
ATOM   2131 HH12 ARG   149      19.101   9.202 -26.090  1.00  0.00      PROA
ATOM   2132  NH2 ARG   149      19.130  11.580 -26.150  1.00  0.00      PROA
ATOM   2133 HH21 ARG   149      18.972  12.566 -26.081  1.00  0.00      PROA
ATOM   2134 HH22 ARG   149      19.743  11.156 -26.823  1.00  0.00      PROA
ATOM   2135  C   ARG   149      14.813  14.363 -20.717  1.00  0.00      PROA
ATOM   2136  O   ARG   149      15.770  15.133 -20.646  1.00  0.00      PROA
ATOM   2137  N   GLN   150      13.584  14.743 -20.325  1.00  0.00      PROA
ATOM   2138  HN  GLN   150      12.843  14.073 -20.298  1.00  0.00      PROA
ATOM   2139  CA  GLN   150      13.247  16.098 -19.941  1.00  0.00      PROA
ATOM   2140  HA  GLN   150      14.080  16.750 -20.157  1.00  0.00      PROA
ATOM   2141  CB  GLN   150      12.029  16.639 -20.737  1.00  0.00      PROA
ATOM   2142  HB1 GLN   150      11.767  17.640 -20.323  1.00  0.00      PROA
ATOM   2143  HB2 GLN   150      11.156  15.966 -20.587  1.00  0.00      PROA
ATOM   2144  CG  GLN   150      12.298  16.824 -22.250  1.00  0.00      PROA
ATOM   2145  HG1 GLN   150      12.330  15.839 -22.759  1.00  0.00      PROA
ATOM   2146  HG2 GLN   150      13.278  17.324 -22.391  1.00  0.00      PROA
ATOM   2147  CD  GLN   150      11.203  17.672 -22.901  1.00  0.00      PROA
ATOM   2148  OE1 GLN   150      10.019  17.316 -22.882  1.00  0.00      PROA
ATOM   2149  NE2 GLN   150      11.562  18.845 -23.463  1.00  0.00      PROA
ATOM   2150 HE21 GLN   150      10.838  19.464 -23.752  1.00  0.00      PROA
ATOM   2151 HE22 GLN   150      12.531  19.117 -23.507  1.00  0.00      PROA
ATOM   2152  C   GLN   150      12.985  16.235 -18.451  1.00  0.00      PROA
ATOM   2153  O   GLN   150      12.037  15.669 -17.908  1.00  0.00      PROA
ATOM   2154  N   GLY   151      13.845  17.005 -17.752  1.00  0.00      PROA
ATOM   2155  HN  GLY   151      14.652  17.379 -18.225  1.00  0.00      PROA
ATOM   2156  CA  GLY   151      13.650  17.467 -16.377  1.00  0.00      PROA
ATOM   2157  HA1 GLY   151      12.617  17.758 -16.254  1.00  0.00      PROA
ATOM   2158  HA2 GLY   151      14.332  18.290 -16.218  1.00  0.00      PROA
ATOM   2159  C   GLY   151      13.948  16.451 -15.313  1.00  0.00      PROA
ATOM   2160  O   GLY   151      13.756  16.700 -14.126  1.00  0.00      PROA
ATOM   2161  N   VAL   152      14.434  15.267 -15.712  1.00  0.00      PROA
ATOM   2162  HN  VAL   152      14.623  15.138 -16.682  1.00  0.00      PROA
ATOM   2163  CA  VAL   152      14.754  14.151 -14.842  1.00  0.00      PROA
ATOM   2164  HA  VAL   152      13.870  13.891 -14.277  1.00  0.00      PROA
ATOM   2165  CB  VAL   152      15.213  12.962 -15.684  1.00  0.00      PROA
ATOM   2166  HB  VAL   152      16.142  13.226 -16.240  1.00  0.00      PROA
ATOM   2167  CG1 VAL   152      15.522  11.742 -14.793  1.00  0.00      PROA
ATOM   2168 HG11 VAL   152      16.395  11.924 -14.133  1.00  0.00      PROA
ATOM   2169 HG12 VAL   152      15.766  10.864 -15.424  1.00  0.00      PROA
ATOM   2170 HG13 VAL   152      14.652  11.484 -14.158  1.00  0.00      PROA
ATOM   2171  CG2 VAL   152      14.138  12.629 -16.735  1.00  0.00      PROA
ATOM   2172 HG21 VAL   152      14.014  13.444 -17.478  1.00  0.00      PROA
ATOM   2173 HG22 VAL   152      13.155  12.444 -16.257  1.00  0.00      PROA
ATOM   2174 HG23 VAL   152      14.442  11.721 -17.292  1.00  0.00      PROA
ATOM   2175  C   VAL   152      15.850  14.487 -13.853  1.00  0.00      PROA
ATOM   2176  O   VAL   152      15.710  14.310 -12.645  1.00  0.00      PROA
ATOM   2177  N   ASP   153      16.964  15.046 -14.363  1.00  0.00      PROA
ATOM   2178  HN  ASP   153      17.018  15.189 -15.352  1.00  0.00      PROA
ATOM   2179  CA  ASP   153      18.100  15.470 -13.570  1.00  0.00      PROA
ATOM   2180  HA  ASP   153      18.429  14.633 -12.975  1.00  0.00      PROA
ATOM   2181  CB  ASP   153      19.242  15.947 -14.507  1.00  0.00      PROA
ATOM   2182  HB1 ASP   153      20.165  16.109 -13.914  1.00  0.00      PROA
ATOM   2183  HB2 ASP   153      18.965  16.905 -14.996  1.00  0.00      PROA
ATOM   2184  CG  ASP   153      19.560  14.941 -15.589  1.00  0.00      PROA
ATOM   2185  OD1 ASP   153      19.954  13.782 -15.299  1.00  0.00      PROA
ATOM   2186  OD2 ASP   153      19.463  15.323 -16.787  1.00  0.00      PROA
ATOM   2187  C   ASP   153      17.709  16.591 -12.609  1.00  0.00      PROA
ATOM   2188  O   ASP   153      17.977  16.561 -11.407  1.00  0.00      PROA
ATOM   2189  N   ASP   154      16.976  17.581 -13.152  1.00  0.00      PROA
ATOM   2190  HN  ASP   154      16.795  17.576 -14.136  1.00  0.00      PROA
ATOM   2191  CA  ASP   154      16.471  18.757 -12.486  1.00  0.00      PROA
ATOM   2192  HA  ASP   154      17.321  19.280 -12.069  1.00  0.00      PROA
ATOM   2193  CB  ASP   154      15.765  19.677 -13.508  1.00  0.00      PROA
ATOM   2194  HB1 ASP   154      15.466  20.636 -13.037  1.00  0.00      PROA
ATOM   2195  HB2 ASP   154      14.861  19.191 -13.931  1.00  0.00      PROA
ATOM   2196  CG  ASP   154      16.720  19.977 -14.634  1.00  0.00      PROA
ATOM   2197  OD1 ASP   154      16.818  19.157 -15.584  1.00  0.00      PROA
ATOM   2198  OD2 ASP   154      17.463  20.988 -14.557  1.00  0.00      PROA
ATOM   2199  C   ASP   154      15.541  18.452 -11.325  1.00  0.00      PROA
ATOM   2200  O   ASP   154      15.601  19.111 -10.289  1.00  0.00      PROA
ATOM   2201  N   ALA   155      14.657  17.442 -11.446  1.00  0.00      PROA
ATOM   2202  HN  ALA   155      14.553  16.963 -12.322  1.00  0.00      PROA
ATOM   2203  CA  ALA   155      13.800  17.006 -10.362  1.00  0.00      PROA
ATOM   2204  HA  ALA   155      13.205  17.851 -10.053  1.00  0.00      PROA
ATOM   2205  CB  ALA   155      12.880  15.887 -10.888  1.00  0.00      PROA
ATOM   2206  HB1 ALA   155      13.472  15.008 -11.223  1.00  0.00      PROA
ATOM   2207  HB2 ALA   155      12.298  16.255 -11.760  1.00  0.00      PROA
ATOM   2208  HB3 ALA   155      12.161  15.559 -10.109  1.00  0.00      PROA
ATOM   2209  C   ALA   155      14.555  16.527  -9.122  1.00  0.00      PROA
ATOM   2210  O   ALA   155      14.306  16.988  -8.007  1.00  0.00      PROA
ATOM   2211  N   PHE   156      15.570  15.657  -9.301  1.00  0.00      PROA
ATOM   2212  HN  PHE   156      15.754  15.294 -10.214  1.00  0.00      PROA
ATOM   2213  CA  PHE   156      16.488  15.274  -8.241  1.00  0.00      PROA
ATOM   2214  HA  PHE   156      15.889  14.947  -7.400  1.00  0.00      PROA
ATOM   2215  CB  PHE   156      17.409  14.105  -8.674  1.00  0.00      PROA
ATOM   2216  HB1 PHE   156      18.254  13.970  -7.965  1.00  0.00      PROA
ATOM   2217  HB2 PHE   156      17.832  14.302  -9.683  1.00  0.00      PROA
ATOM   2218  CG  PHE   156      16.636  12.810  -8.699  1.00  0.00      PROA
ATOM   2219  CD1 PHE   156      16.559  12.013  -7.543  1.00  0.00      PROA
ATOM   2220  HD1 PHE   156      17.000  12.365  -6.622  1.00  0.00      PROA
ATOM   2221  CE1 PHE   156      15.940  10.757  -7.579  1.00  0.00      PROA
ATOM   2222  HE1 PHE   156      15.889  10.154  -6.685  1.00  0.00      PROA
ATOM   2223  CZ  PHE   156      15.396  10.279  -8.778  1.00  0.00      PROA
ATOM   2224  HZ  PHE   156      14.930   9.304  -8.817  1.00  0.00      PROA
ATOM   2225  CD2 PHE   156      16.069  12.323  -9.889  1.00  0.00      PROA
ATOM   2226  HD2 PHE   156      16.146  12.906 -10.790  1.00  0.00      PROA
ATOM   2227  CE2 PHE   156      15.455  11.065  -9.934  1.00  0.00      PROA
ATOM   2228  HE2 PHE   156      15.042  10.697 -10.862  1.00  0.00      PROA
ATOM   2229  C   PHE   156      17.325  16.425  -7.694  1.00  0.00      PROA
ATOM   2230  O   PHE   156      17.465  16.593  -6.485  1.00  0.00      PROA
ATOM   2231  N   TYR   157      17.870  17.290  -8.573  1.00  0.00      PROA
ATOM   2232  HN  TYR   157      17.810  17.109  -9.560  1.00  0.00      PROA
ATOM   2233  CA  TYR   157      18.598  18.486  -8.175  1.00  0.00      PROA
ATOM   2234  HA  TYR   157      19.369  18.173  -7.486  1.00  0.00      PROA
ATOM   2235  CB  TYR   157      19.245  19.211  -9.383  1.00  0.00      PROA
ATOM   2236  HB1 TYR   157      19.765  20.134  -9.052  1.00  0.00      PROA
ATOM   2237  HB2 TYR   157      18.458  19.491 -10.116  1.00  0.00      PROA
ATOM   2238  CG  TYR   157      20.288  18.376 -10.077  1.00  0.00      PROA
ATOM   2239  CD1 TYR   157      20.465  18.514 -11.465  1.00  0.00      PROA
ATOM   2240  HD1 TYR   157      19.834  19.191 -12.022  1.00  0.00      PROA
ATOM   2241  CE1 TYR   157      21.445  17.774 -12.139  1.00  0.00      PROA
ATOM   2242  HE1 TYR   157      21.566  17.884 -13.206  1.00  0.00      PROA
ATOM   2243  CZ  TYR   157      22.264  16.899 -11.426  1.00  0.00      PROA
ATOM   2244  OH  TYR   157      23.249  16.150 -12.084  1.00  0.00      PROA
ATOM   2245  HH  TYR   157      23.075  16.215 -13.045  1.00  0.00      PROA
ATOM   2246  CD2 TYR   157      21.136  17.497  -9.374  1.00  0.00      PROA
ATOM   2247  HD2 TYR   157      21.055  17.380  -8.305  1.00  0.00      PROA
ATOM   2248  CE2 TYR   157      22.117  16.763 -10.047  1.00  0.00      PROA
ATOM   2249  HE2 TYR   157      22.759  16.092  -9.502  1.00  0.00      PROA
ATOM   2250  C   TYR   157      17.785  19.484  -7.372  1.00  0.00      PROA
ATOM   2251  O   TYR   157      18.293  20.101  -6.437  1.00  0.00      PROA
ATOM   2252  N   THR   158      16.490  19.649  -7.699  1.00  0.00      PROA
ATOM   2253  HN  THR   158      16.140  19.175  -8.510  1.00  0.00      PROA
ATOM   2254  CA  THR   158      15.547  20.462  -6.930  1.00  0.00      PROA
ATOM   2255  HA  THR   158      15.935  21.469  -6.884  1.00  0.00      PROA
ATOM   2256  CB  THR   158      14.144  20.499  -7.531  1.00  0.00      PROA
ATOM   2257  HB  THR   158      13.654  19.498  -7.477  1.00  0.00      PROA
ATOM   2258  OG1 THR   158      14.201  20.881  -8.898  1.00  0.00      PROA
ATOM   2259  HG1 THR   158      14.588  20.116  -9.365  1.00  0.00      PROA
ATOM   2260  CG2 THR   158      13.271  21.535  -6.810  1.00  0.00      PROA
ATOM   2261 HG21 THR   158      13.743  22.537  -6.828  1.00  0.00      PROA
ATOM   2262 HG22 THR   158      13.095  21.263  -5.748  1.00  0.00      PROA
ATOM   2263 HG23 THR   158      12.280  21.610  -7.302  1.00  0.00      PROA
ATOM   2264  C   THR   158      15.418  19.963  -5.510  1.00  0.00      PROA
ATOM   2265  O   THR   158      15.511  20.731  -4.560  1.00  0.00      PROA
ATOM   2266  N   LEU   159      15.284  18.636  -5.323  1.00  0.00      PROA
ATOM   2267  HN  LEU   159      15.217  18.018  -6.106  1.00  0.00      PROA
ATOM   2268  CA  LEU   159      15.239  18.010  -4.014  1.00  0.00      PROA
ATOM   2269  HA  LEU   159      14.449  18.501  -3.463  1.00  0.00      PROA
ATOM   2270  CB  LEU   159      14.888  16.512  -4.169  1.00  0.00      PROA
ATOM   2271  HB1 LEU   159      15.683  16.006  -4.758  1.00  0.00      PROA
ATOM   2272  HB2 LEU   159      13.945  16.444  -4.758  1.00  0.00      PROA
ATOM   2273  CG  LEU   159      14.681  15.740  -2.851  1.00  0.00      PROA
ATOM   2274  HG  LEU   159      15.632  15.759  -2.267  1.00  0.00      PROA
ATOM   2275  CD1 LEU   159      13.578  16.376  -1.989  1.00  0.00      PROA
ATOM   2276 HD11 LEU   159      12.614  16.392  -2.540  1.00  0.00      PROA
ATOM   2277 HD12 LEU   159      13.840  17.416  -1.704  1.00  0.00      PROA
ATOM   2278 HD13 LEU   159      13.434  15.805  -1.052  1.00  0.00      PROA
ATOM   2279  CD2 LEU   159      14.345  14.275  -3.166  1.00  0.00      PROA
ATOM   2280 HD21 LEU   159      15.134  13.821  -3.800  1.00  0.00      PROA
ATOM   2281 HD22 LEU   159      13.378  14.222  -3.710  1.00  0.00      PROA
ATOM   2282 HD23 LEU   159      14.258  13.682  -2.234  1.00  0.00      PROA
ATOM   2283  C   LEU   159      16.512  18.216  -3.197  1.00  0.00      PROA
ATOM   2284  O   LEU   159      16.478  18.468  -1.995  1.00  0.00      PROA
ATOM   2285  N   VAL   160      17.688  18.164  -3.853  1.00  0.00      PROA
ATOM   2286  HN  VAL   160      17.700  17.870  -4.808  1.00  0.00      PROA
ATOM   2287  CA  VAL   160      18.962  18.553  -3.258  1.00  0.00      PROA
ATOM   2288  HA  VAL   160      19.083  17.970  -2.355  1.00  0.00      PROA
ATOM   2289  CB  VAL   160      20.135  18.219  -4.180  1.00  0.00      PROA
ATOM   2290  HB  VAL   160      19.982  18.694  -5.174  1.00  0.00      PROA
ATOM   2291  CG1 VAL   160      21.483  18.704  -3.604  1.00  0.00      PROA
ATOM   2292 HG11 VAL   160      21.531  19.810  -3.529  1.00  0.00      PROA
ATOM   2293 HG12 VAL   160      22.318  18.374  -4.259  1.00  0.00      PROA
ATOM   2294 HG13 VAL   160      21.645  18.279  -2.589  1.00  0.00      PROA
ATOM   2295  CG2 VAL   160      20.186  16.692  -4.368  1.00  0.00      PROA
ATOM   2296 HG21 VAL   160      19.264  16.300  -4.840  1.00  0.00      PROA
ATOM   2297 HG22 VAL   160      20.313  16.192  -3.385  1.00  0.00      PROA
ATOM   2298 HG23 VAL   160      21.047  16.423  -5.015  1.00  0.00      PROA
ATOM   2299  C   VAL   160      19.000  20.012  -2.800  1.00  0.00      PROA
ATOM   2300  O   VAL   160      19.520  20.313  -1.729  1.00  0.00      PROA
ATOM   2301  N   ARG   161      18.429  20.964  -3.579  1.00  0.00      PROA
ATOM   2302  HN  ARG   161      17.989  20.709  -4.439  1.00  0.00      PROA
ATOM   2303  CA  ARG   161      18.245  22.341  -3.126  1.00  0.00      PROA
ATOM   2304  HA  ARG   161      19.213  22.705  -2.809  1.00  0.00      PROA
ATOM   2305  CB  ARG   161      17.706  23.298  -4.222  1.00  0.00      PROA
ATOM   2306  HB1 ARG   161      17.588  24.307  -3.758  1.00  0.00      PROA
ATOM   2307  HB2 ARG   161      16.696  22.967  -4.550  1.00  0.00      PROA
ATOM   2308  CG  ARG   161      18.625  23.459  -5.446  1.00  0.00      PROA
ATOM   2309  HG1 ARG   161      18.479  22.590  -6.122  1.00  0.00      PROA
ATOM   2310  HG2 ARG   161      19.685  23.449  -5.104  1.00  0.00      PROA
ATOM   2311  CD  ARG   161      18.405  24.761  -6.229  1.00  0.00      PROA
ATOM   2312  HD1 ARG   161      19.050  24.822  -7.134  1.00  0.00      PROA
ATOM   2313  HD2 ARG   161      18.648  25.632  -5.578  1.00  0.00      PROA
ATOM   2314  NE  ARG   161      16.957  24.850  -6.597  1.00  0.00      PROA
ATOM   2315  HE  ARG   161      16.321  25.252  -5.949  1.00  0.00      PROA
ATOM   2316  CZ  ARG   161      16.416  24.351  -7.703  1.00  0.00      PROA
ATOM   2317  NH1 ARG   161      17.092  23.661  -8.592  1.00  0.00      PROA
ATOM   2318 HH11 ARG   161      16.632  23.297  -9.415  1.00  0.00      PROA
ATOM   2319 HH12 ARG   161      18.064  23.439  -8.441  1.00  0.00      PROA
ATOM   2320  NH2 ARG   161      15.130  24.561  -7.900  1.00  0.00      PROA
ATOM   2321 HH21 ARG   161      14.663  24.146  -8.695  1.00  0.00      PROA
ATOM   2322 HH22 ARG   161      14.591  25.058  -7.235  1.00  0.00      PROA
ATOM   2323  C   ARG   161      17.344  22.487  -1.908  1.00  0.00      PROA
ATOM   2324  O   ARG   161      17.659  23.244  -0.995  1.00  0.00      PROA
ATOM   2325  N   GLU   162      16.220  21.740  -1.873  1.00  0.00      PROA
ATOM   2326  HN  GLU   162      15.949  21.210  -2.676  1.00  0.00      PROA
ATOM   2327  CA  GLU   162      15.296  21.686  -0.752  1.00  0.00      PROA
ATOM   2328  HA  GLU   162      14.946  22.693  -0.568  1.00  0.00      PROA
ATOM   2329  CB  GLU   162      14.082  20.771  -1.076  1.00  0.00      PROA
ATOM   2330  HB1 GLU   162      13.479  20.619  -0.152  1.00  0.00      PROA
ATOM   2331  HB2 GLU   162      14.442  19.776  -1.405  1.00  0.00      PROA
ATOM   2332  CG  GLU   162      13.121  21.348  -2.141  1.00  0.00      PROA
ATOM   2333  HG1 GLU   162      12.260  20.666  -2.289  1.00  0.00      PROA
ATOM   2334  HG2 GLU   162      13.637  21.484  -3.111  1.00  0.00      PROA
ATOM   2335  CD  GLU   162      12.570  22.697  -1.705  1.00  0.00      PROA
ATOM   2336  OE1 GLU   162      11.918  22.727  -0.626  1.00  0.00      PROA
ATOM   2337  OE2 GLU   162      12.782  23.691  -2.438  1.00  0.00      PROA
ATOM   2338  C   GLU   162      15.958  21.232   0.542  1.00  0.00      PROA
ATOM   2339  O   GLU   162      15.687  21.763   1.617  1.00  0.00      PROA
ATOM   2340  N   ILE   163      16.878  20.249   0.447  1.00  0.00      PROA
ATOM   2341  HN  ILE   163      16.999  19.789  -0.432  1.00  0.00      PROA
ATOM   2342  CA  ILE   163      17.799  19.889   1.513  1.00  0.00      PROA
ATOM   2343  HA  ILE   163      17.265  19.890   2.453  1.00  0.00      PROA
ATOM   2344  CB  ILE   163      18.424  18.504   1.288  1.00  0.00      PROA
ATOM   2345  HB  ILE   163      18.963  18.512   0.310  1.00  0.00      PROA
ATOM   2346  CG2 ILE   163      19.441  18.184   2.411  1.00  0.00      PROA
ATOM   2347 HG21 ILE   163      19.860  17.167   2.281  1.00  0.00      PROA
ATOM   2348 HG22 ILE   163      18.943  18.231   3.403  1.00  0.00      PROA
ATOM   2349 HG23 ILE   163      20.297  18.889   2.409  1.00  0.00      PROA
ATOM   2350  CG1 ILE   163      17.337  17.402   1.210  1.00  0.00      PROA
ATOM   2351 HG11 ILE   163      16.544  17.704   0.491  1.00  0.00      PROA
ATOM   2352 HG12 ILE   163      16.860  17.296   2.209  1.00  0.00      PROA
ATOM   2353  CD  ILE   163      17.874  16.037   0.766  1.00  0.00      PROA
ATOM   2354  HD1 ILE   163      18.391  16.128  -0.213  1.00  0.00      PROA
ATOM   2355  HD2 ILE   163      17.038  15.315   0.664  1.00  0.00      PROA
ATOM   2356  HD3 ILE   163      18.587  15.628   1.512  1.00  0.00      PROA
ATOM   2357  C   ILE   163      18.887  20.949   1.622  1.00  0.00      PROA
ATOM   2358  O   ILE   163      19.326  21.316   2.716  1.00  0.00      PROA
ATOM   2359  N   TYR   739     -17.717   0.956 -10.443  1.00  0.00      PROB
ATOM   2360  HN  TYR   739     -17.889   0.004 -10.703  1.00  0.00      PROB
ATOM   2361  CA  TYR   739     -17.138   1.807 -11.450  1.00  0.00      PROB
ATOM   2362  HA  TYR   739     -16.067   1.754 -11.348  1.00  0.00      PROB
ATOM   2363  CB  TYR   739     -17.541   1.379 -12.888  1.00  0.00      PROB
ATOM   2364  HB1 TYR   739     -16.976   1.970 -13.642  1.00  0.00      PROB
ATOM   2365  HB2 TYR   739     -18.630   1.542 -13.041  1.00  0.00      PROB
ATOM   2366  CG  TYR   739     -17.229  -0.082 -13.118  1.00  0.00      PROB
ATOM   2367  CD1 TYR   739     -15.951  -0.603 -12.841  1.00  0.00      PROB
ATOM   2368  HD1 TYR   739     -15.169   0.044 -12.468  1.00  0.00      PROB
ATOM   2369  CE1 TYR   739     -15.675  -1.963 -13.039  1.00  0.00      PROB
ATOM   2370  HE1 TYR   739     -14.692  -2.354 -12.818  1.00  0.00      PROB
ATOM   2371  CZ  TYR   739     -16.667  -2.813 -13.537  1.00  0.00      PROB
ATOM   2372  OH  TYR   739     -16.375  -4.172 -13.762  1.00  0.00      PROB
ATOM   2373  HH  TYR   739     -17.206  -4.632 -13.906  1.00  0.00      PROB
ATOM   2374  CD2 TYR   739     -18.216  -0.950 -13.621  1.00  0.00      PROB
ATOM   2375  HD2 TYR   739     -19.202  -0.567 -13.841  1.00  0.00      PROB
ATOM   2376  CE2 TYR   739     -17.939  -2.309 -13.827  1.00  0.00      PROB
ATOM   2377  HE2 TYR   739     -18.710  -2.959 -14.213  1.00  0.00      PROB
ATOM   2378  C   TYR   739     -17.534   3.237 -11.169  1.00  0.00      PROB
ATOM   2379  O   TYR   739     -16.954   3.903 -10.302  1.00  0.00      PROB
ATOM   2380  N   SER   742     -15.959   2.830  -7.839  1.00  0.00      PROB
ATOM   2381  HN  SER   742     -16.534   3.220  -8.567  1.00  0.00      PROB
ATOM   2382  CA  SER   742     -14.530   2.740  -8.053  1.00  0.00      PROB
ATOM   2383  HA  SER   742     -14.106   2.269  -7.179  1.00  0.00      PROB
ATOM   2384  CB  SER   742     -14.140   1.947  -9.321  1.00  0.00      PROB
ATOM   2385  HB1 SER   742     -13.033   1.813  -9.339  1.00  0.00      PROB
ATOM   2386  HB2 SER   742     -14.429   2.498 -10.243  1.00  0.00      PROB
ATOM   2387  OG  SER   742     -14.757   0.661  -9.328  1.00  0.00      PROB
ATOM   2388  HG1 SER   742     -15.693   0.821  -9.124  1.00  0.00      PROB
ATOM   2389  C   SER   742     -13.898   4.101  -8.193  1.00  0.00      PROB
ATOM   2390  O   SER   742     -12.831   4.353  -7.640  1.00  0.00      PROB
ATOM   2391  N   HSD   743     -14.520   5.005  -8.981  1.00  0.00      PROB
ATOM   2392  HN  HSD   743     -15.387   4.760  -9.419  1.00  0.00      PROB
ATOM   2393  CA  HSD   743     -13.944   6.289  -9.354  1.00  0.00      PROB
ATOM   2394  HA  HSD   743     -12.914   6.123  -9.640  1.00  0.00      PROB
ATOM   2395  CB  HSD   743     -14.708   6.912 -10.556  1.00  0.00      PROB
ATOM   2396  HB1 HSD   743     -14.189   7.835 -10.896  1.00  0.00      PROB
ATOM   2397  HB2 HSD   743     -15.739   7.188 -10.246  1.00  0.00      PROB
ATOM   2398  ND1 HSD   743     -13.772   5.281 -12.279  1.00  0.00      PROB
ATOM   2399  HD1 HSD   743     -12.792   5.430 -12.080  1.00  0.00      PROB
ATOM   2400  CG  HSD   743     -14.823   5.992 -11.746  1.00  0.00      PROB
ATOM   2401  CE1 HSD   743     -14.265   4.530 -13.290  1.00  0.00      PROB
ATOM   2402  HE1 HSD   743     -13.640   3.866 -13.890  1.00  0.00      PROB
ATOM   2403  NE2 HSD   743     -15.558   4.729 -13.465  1.00  0.00      PROB
ATOM   2404  CD2 HSD   743     -15.910   5.653 -12.492  1.00  0.00      PROB
ATOM   2405  HD2 HSD   743     -16.933   5.998 -12.406  1.00  0.00      PROB
ATOM   2406  C   HSD   743     -13.931   7.293  -8.210  1.00  0.00      PROB
ATOM   2407  O   HSD   743     -13.152   7.176  -7.260  1.00  0.00      PROB
ATOM   2408  N   CYS   745     -14.499   5.374  -5.058  1.00  0.00      PROB
ATOM   2409  HN  CYS   745     -13.910   5.959  -5.626  1.00  0.00      PROB
ATOM   2410  CA  CYS   745     -14.172   5.287  -3.654  1.00  0.00      PROB
ATOM   2411  HA  CYS   745     -15.061   5.533  -3.090  1.00  0.00      PROB
ATOM   2412  CB  CYS   745     -13.656   3.877  -3.255  1.00  0.00      PROB
ATOM   2413  HB1 CYS   745     -13.441   3.859  -2.163  1.00  0.00      PROB
ATOM   2414  HB2 CYS   745     -12.704   3.677  -3.794  1.00  0.00      PROB
ATOM   2415  SG  CYS   745     -14.857   2.569  -3.652  1.00  0.00      PROB
ATOM   2416  HG1 CYS   745     -15.054   2.986  -4.897  1.00  0.00      PROB
ATOM   2417  C   CYS   745     -13.108   6.307  -3.321  1.00  0.00      PROB
ATOM   2418  O   CYS   745     -12.339   6.730  -4.185  1.00  0.00      PROB
ATOM   2419  N   GLY   746     -13.023   6.720  -2.046  1.00  0.00      PROB
ATOM   2420  HN  GLY   746     -13.702   6.394  -1.357  1.00  0.00      PROB
ATOM   2421  CA  GLY   746     -11.957   7.545  -1.503  1.00  0.00      PROB
ATOM   2422  HA1 GLY   746     -12.410   8.312  -0.892  1.00  0.00      PROB
ATOM   2423  HA2 GLY   746     -11.339   7.936  -2.295  1.00  0.00      PROB
ATOM   2424  C   GLY   746     -11.075   6.702  -0.631  1.00  0.00      PROB
ATOM   2425  O   GLY   746     -10.104   6.104  -1.088  1.00  0.00      PROB
ATOM   2426  N   GLN   747     -11.406   6.620   0.668  1.00  0.00      PROB
ATOM   2427  HN  GLN   747     -12.253   7.052   0.984  1.00  0.00      PROB
ATOM   2428  CA  GLN   747     -10.690   5.823   1.653  1.00  0.00      PROB
ATOM   2429  HA  GLN   747      -9.724   5.544   1.262  1.00  0.00      PROB
ATOM   2430  CB  GLN   747     -10.483   6.644   2.956  1.00  0.00      PROB
ATOM   2431  HB1 GLN   747     -10.306   5.966   3.823  1.00  0.00      PROB
ATOM   2432  HB2 GLN   747     -11.424   7.198   3.172  1.00  0.00      PROB
ATOM   2433  CG  GLN   747      -9.297   7.639   2.884  1.00  0.00      PROB
ATOM   2434  HG1 GLN   747      -9.269   8.251   3.811  1.00  0.00      PROB
ATOM   2435  HG2 GLN   747      -9.421   8.321   2.018  1.00  0.00      PROB
ATOM   2436  CD  GLN   747      -7.968   6.885   2.793  1.00  0.00      PROB
ATOM   2437  OE1 GLN   747      -7.636   6.084   3.672  1.00  0.00      PROB
ATOM   2438  NE2 GLN   747      -7.181   7.107   1.720  1.00  0.00      PROB
ATOM   2439 HE21 GLN   747      -6.363   6.537   1.624  1.00  0.00      PROB
ATOM   2440 HE22 GLN   747      -7.465   7.747   1.003  1.00  0.00      PROB
ATOM   2441  C   GLN   747     -11.401   4.510   1.940  1.00  0.00      PROB
ATOM   2442  O   GLN   747     -11.001   3.716   2.789  1.00  0.00      PROB
ATOM   2443  N   ASP   748     -12.484   4.243   1.200  1.00  0.00      PROB
ATOM   2444  HN  ASP   748     -12.833   4.939   0.564  1.00  0.00      PROB
ATOM   2445  CA  ASP   748     -13.477   3.231   1.497  1.00  0.00      PROB
ATOM   2446  HA  ASP   748     -13.454   3.002   2.553  1.00  0.00      PROB
ATOM   2447  CB  ASP   748     -14.892   3.777   1.112  1.00  0.00      PROB
ATOM   2448  HB1 ASP   748     -15.644   3.444   1.853  1.00  0.00      PROB
ATOM   2449  HB2 ASP   748     -15.217   3.435   0.106  1.00  0.00      PROB
ATOM   2450  CG  ASP   748     -14.890   5.300   1.063  1.00  0.00      PROB
ATOM   2451  OD1 ASP   748     -14.451   5.826   0.004  1.00  0.00      PROB
ATOM   2452  OD2 ASP   748     -15.128   5.935   2.113  1.00  0.00      PROB
ATOM   2453  C   ASP   748     -13.200   1.955   0.713  1.00  0.00      PROB
ATOM   2454  O   ASP   748     -13.864   0.936   0.885  1.00  0.00      PROB
ATOM   2455  N   ARG   749     -12.176   1.995  -0.163  1.00  0.00      PROB
ATOM   2456  HN  ARG   749     -11.626   2.823  -0.177  1.00  0.00      PROB
ATOM   2457  CA  ARG   749     -11.867   0.993  -1.165  1.00  0.00      PROB
ATOM   2458  HA  ARG   749     -12.736   0.893  -1.802  1.00  0.00      PROB
ATOM   2459  CB  ARG   749     -10.678   1.519  -2.011  1.00  0.00      PROB
ATOM   2460  HB1 ARG   749      -9.796   1.637  -1.341  1.00  0.00      PROB
ATOM   2461  HB2 ARG   749     -10.943   2.534  -2.382  1.00  0.00      PROB
ATOM   2462  CG  ARG   749     -10.272   0.641  -3.212  1.00  0.00      PROB
ATOM   2463  HG1 ARG   749     -11.112   0.595  -3.939  1.00  0.00      PROB
ATOM   2464  HG2 ARG   749     -10.076  -0.396  -2.858  1.00  0.00      PROB
ATOM   2465  CD  ARG   749      -8.992   1.114  -3.916  1.00  0.00      PROB
ATOM   2466  HD1 ARG   749      -8.707   0.410  -4.725  1.00  0.00      PROB
ATOM   2467  HD2 ARG   749      -8.148   1.134  -3.195  1.00  0.00      PROB
ATOM   2468  NE  ARG   749      -9.252   2.460  -4.531  1.00  0.00      PROB
ATOM   2469  HE  ARG   749      -9.909   2.526  -5.296  1.00  0.00      PROB
ATOM   2470  CZ  ARG   749      -8.405   3.479  -4.469  1.00  0.00      PROB
ATOM   2471  NH1 ARG   749      -7.413   3.551  -3.613  1.00  0.00      PROB
ATOM   2472 HH11 ARG   749      -7.338   2.882  -2.867  1.00  0.00      PROB
ATOM   2473 HH12 ARG   749      -6.696   4.250  -3.700  1.00  0.00      PROB
ATOM   2474  NH2 ARG   749      -8.535   4.485  -5.305  1.00  0.00      PROB
ATOM   2475 HH21 ARG   749      -9.382   4.621  -5.819  1.00  0.00      PROB
ATOM   2476 HH22 ARG   749      -7.831   5.208  -5.257  1.00  0.00      PROB
ATOM   2477  C   ARG   749     -11.574  -0.403  -0.619  1.00  0.00      PROB
ATOM   2478  O   ARG   749     -12.084  -1.400  -1.126  1.00  0.00      PROB
ATOM   2479  N   THR   750     -10.764  -0.508   0.456  1.00  0.00      PROB
ATOM   2480  HN  THR   750     -10.282   0.312   0.783  1.00  0.00      PROB
ATOM   2481  CA  THR   750     -10.566  -1.747   1.218  1.00  0.00      PROB
ATOM   2482  HA  THR   750     -10.299  -2.525   0.521  1.00  0.00      PROB
ATOM   2483  CB  THR   750      -9.429  -1.631   2.231  1.00  0.00      PROB
ATOM   2484  HB  THR   750      -9.577  -0.710   2.845  1.00  0.00      PROB
ATOM   2485  OG1 THR   750      -8.189  -1.546   1.541  1.00  0.00      PROB
ATOM   2486  HG1 THR   750      -7.619  -0.994   2.121  1.00  0.00      PROB
ATOM   2487  CG2 THR   750      -9.306  -2.848   3.163  1.00  0.00      PROB
ATOM   2488 HG21 THR   750      -8.405  -2.755   3.807  1.00  0.00      PROB
ATOM   2489 HG22 THR   750      -9.222  -3.783   2.570  1.00  0.00      PROB
ATOM   2490 HG23 THR   750     -10.183  -2.936   3.837  1.00  0.00      PROB
ATOM   2491  C   THR   750     -11.823  -2.251   1.900  1.00  0.00      PROB
ATOM   2492  O   THR   750     -12.109  -3.446   1.921  1.00  0.00      PROB
ATOM   2493  N   LEU   751     -12.616  -1.328   2.473  1.00  0.00      PROB
ATOM   2494  HN  LEU   751     -12.380  -0.362   2.391  1.00  0.00      PROB
ATOM   2495  CA  LEU   751     -13.839  -1.620   3.193  1.00  0.00      PROB
ATOM   2496  HA  LEU   751     -13.694  -2.526   3.765  1.00  0.00      PROB
ATOM   2497  CB  LEU   751     -14.155  -0.440   4.149  1.00  0.00      PROB
ATOM   2498  HB1 LEU   751     -14.207   0.498   3.550  1.00  0.00      PROB
ATOM   2499  HB2 LEU   751     -13.299  -0.340   4.853  1.00  0.00      PROB
ATOM   2500  CG  LEU   751     -15.451  -0.552   4.983  1.00  0.00      PROB
ATOM   2501  HG  LEU   751     -16.324  -0.612   4.289  1.00  0.00      PROB
ATOM   2502  CD1 LEU   751     -15.461  -1.806   5.871  1.00  0.00      PROB
ATOM   2503 HD11 LEU   751     -14.592  -1.800   6.561  1.00  0.00      PROB
ATOM   2504 HD12 LEU   751     -15.420  -2.727   5.251  1.00  0.00      PROB
ATOM   2505 HD13 LEU   751     -16.392  -1.840   6.476  1.00  0.00      PROB
ATOM   2506  CD2 LEU   751     -15.640   0.709   5.842  1.00  0.00      PROB
ATOM   2507 HD21 LEU   751     -16.591   0.648   6.413  1.00  0.00      PROB
ATOM   2508 HD22 LEU   751     -15.676   1.616   5.201  1.00  0.00      PROB
ATOM   2509 HD23 LEU   751     -14.803   0.817   6.564  1.00  0.00      PROB
ATOM   2510  C   LEU   751     -15.010  -1.868   2.260  1.00  0.00      PROB
ATOM   2511  O   LEU   751     -15.725  -2.864   2.403  1.00  0.00      PROB
ATOM   2512  N   ALA   753     -14.520  -2.972  -0.819  1.00  0.00      PROB
ATOM   2513  HN  ALA   753     -13.729  -2.355  -0.930  1.00  0.00      PROB
ATOM   2514  CA  ALA   753     -14.253  -4.375  -0.939  1.00  0.00      PROB
ATOM   2515  HA  ALA   753     -14.993  -4.789  -1.606  1.00  0.00      PROB
ATOM   2516  CB  ALA   753     -12.836  -4.588  -1.496  1.00  0.00      PROB
ATOM   2517  HB1 ALA   753     -12.610  -5.668  -1.622  1.00  0.00      PROB
ATOM   2518  HB2 ALA   753     -12.092  -4.142  -0.801  1.00  0.00      PROB
ATOM   2519  HB3 ALA   753     -12.735  -4.087  -2.481  1.00  0.00      PROB
ATOM   2520  C   ALA   753     -14.408  -5.071   0.395  1.00  0.00      PROB
ATOM   2521  O   ALA   753     -14.477  -6.304   0.447  1.00  0.00      PROB
ATOM   2522  N   LEU   770     -15.382 -11.169  -9.910  1.00  0.00      PROB
ATOM   2523  HN  LEU   770     -15.675 -11.105  -8.956  1.00  0.00      PROB
ATOM   2524  CA  LEU   770     -13.997 -11.478 -10.143  1.00  0.00      PROB
ATOM   2525  HA  LEU   770     -13.435 -10.560 -10.047  1.00  0.00      PROB
ATOM   2526  CB  LEU   770     -13.462 -12.538  -9.144  1.00  0.00      PROB
ATOM   2527  HB1 LEU   770     -12.365 -12.654  -9.289  1.00  0.00      PROB
ATOM   2528  HB2 LEU   770     -13.939 -13.521  -9.358  1.00  0.00      PROB
ATOM   2529  CG  LEU   770     -13.718 -12.225  -7.650  1.00  0.00      PROB
ATOM   2530  HG  LEU   770     -14.821 -12.203  -7.474  1.00  0.00      PROB
ATOM   2531  CD1 LEU   770     -13.143 -13.340  -6.767  1.00  0.00      PROB
ATOM   2532 HD11 LEU   770     -13.593 -14.322  -7.025  1.00  0.00      PROB
ATOM   2533 HD12 LEU   770     -13.347 -13.133  -5.694  1.00  0.00      PROB
ATOM   2534 HD13 LEU   770     -12.043 -13.409  -6.903  1.00  0.00      PROB
ATOM   2535  CD2 LEU   770     -13.142 -10.869  -7.212  1.00  0.00      PROB
ATOM   2536 HD21 LEU   770     -13.616 -10.033  -7.764  1.00  0.00      PROB
ATOM   2537 HD22 LEU   770     -12.048 -10.837  -7.388  1.00  0.00      PROB
ATOM   2538 HD23 LEU   770     -13.317 -10.709  -6.126  1.00  0.00      PROB
ATOM   2539  C   LEU   770     -13.840 -11.951 -11.571  1.00  0.00      PROB
ATOM   2540  O   LEU   770     -13.682 -11.150 -12.500  1.00  0.00      PROB
ATOM   2541  N   LEU   773     -15.358  -8.508 -14.045  1.00  0.00      PROB
ATOM   2542  HN  LEU   773     -15.559  -9.411 -13.661  1.00  0.00      PROB
ATOM   2543  CA  LEU   773     -14.643  -7.583 -13.204  1.00  0.00      PROB
ATOM   2544  HA  LEU   773     -15.036  -6.599 -13.407  1.00  0.00      PROB
ATOM   2545  CB  LEU   773     -14.827  -7.935 -11.705  1.00  0.00      PROB
ATOM   2546  HB1 LEU   773     -14.392  -8.934 -11.502  1.00  0.00      PROB
ATOM   2547  HB2 LEU   773     -15.916  -8.013 -11.494  1.00  0.00      PROB
ATOM   2548  CG  LEU   773     -14.218  -6.925 -10.710  1.00  0.00      PROB
ATOM   2549  HG  LEU   773     -13.168  -6.704 -11.016  1.00  0.00      PROB
ATOM   2550  CD1 LEU   773     -15.014  -5.611 -10.696  1.00  0.00      PROB
ATOM   2551 HD11 LEU   773     -16.080  -5.807 -10.456  1.00  0.00      PROB
ATOM   2552 HD12 LEU   773     -14.958  -5.106 -11.682  1.00  0.00      PROB
ATOM   2553 HD13 LEU   773     -14.612  -4.918  -9.928  1.00  0.00      PROB
ATOM   2554  CD2 LEU   773     -14.155  -7.531  -9.301  1.00  0.00      PROB
ATOM   2555 HD21 LEU   773     -13.510  -8.434  -9.305  1.00  0.00      PROB
ATOM   2556 HD22 LEU   773     -15.170  -7.814  -8.951  1.00  0.00      PROB
ATOM   2557 HD23 LEU   773     -13.721  -6.806  -8.583  1.00  0.00      PROB
ATOM   2558  C   LEU   773     -13.187  -7.579 -13.621  1.00  0.00      PROB
ATOM   2559  O   LEU   773     -12.684  -6.604 -14.178  1.00  0.00      PROB
ATOM   2560  N   ASN   774     -12.474  -8.705 -13.401  1.00  0.00      PROB
ATOM   2561  HN  ASN   774     -12.914  -9.483 -12.945  1.00  0.00      PROB
ATOM   2562  CA  ASN   774     -11.089  -8.898 -13.802  1.00  0.00      PROB
ATOM   2563  HA  ASN   774     -10.481  -8.134 -13.334  1.00  0.00      PROB
ATOM   2564  CB  ASN   774     -10.601 -10.323 -13.412  1.00  0.00      PROB
ATOM   2565  HB1 ASN   774      -9.570 -10.481 -13.787  1.00  0.00      PROB
ATOM   2566  HB2 ASN   774     -11.263 -11.091 -13.868  1.00  0.00      PROB
ATOM   2567  CG  ASN   774     -10.585 -10.545 -11.904  1.00  0.00      PROB
ATOM   2568  OD1 ASN   774     -10.832  -9.661 -11.084  1.00  0.00      PROB
ATOM   2569  ND2 ASN   774     -10.287 -11.803 -11.506  1.00  0.00      PROB
ATOM   2570 HD21 ASN   774     -10.212 -12.534 -12.196  1.00  0.00      PROB
ATOM   2571 HD22 ASN   774     -10.184 -11.971 -10.530  1.00  0.00      PROB
ATOM   2572  C   ASN   774     -10.908  -8.771 -15.309  1.00  0.00      PROB
ATOM   2573  O   ASN   774     -10.021  -8.074 -15.799  1.00  0.00      PROB
ATOM   2574  N   ASP   775     -11.811  -9.423 -16.069  1.00  0.00      PROB
ATOM   2575  HN  ASP   775     -12.505  -9.989 -15.637  1.00  0.00      PROB
ATOM   2576  CA  ASP   775     -11.879  -9.371 -17.511  1.00  0.00      PROB
ATOM   2577  HA  ASP   775     -10.910  -9.670 -17.894  1.00  0.00      PROB
ATOM   2578  CB  ASP   775     -12.958 -10.374 -17.989  1.00  0.00      PROB
ATOM   2579  HB1 ASP   775     -13.975 -10.068 -17.673  1.00  0.00      PROB
ATOM   2580  HB2 ASP   775     -12.741 -11.379 -17.570  1.00  0.00      PROB
ATOM   2581  CG  ASP   775     -12.928 -10.507 -19.500  1.00  0.00      PROB
ATOM   2582  OD1 ASP   775     -11.827 -10.829 -20.023  1.00  0.00      PROB
ATOM   2583  OD2 ASP   775     -13.978 -10.284 -20.138  1.00  0.00      PROB
ATOM   2584  C   ASP   775     -12.142  -7.956 -18.028  1.00  0.00      PROB
ATOM   2585  O   ASP   775     -11.489  -7.479 -18.953  1.00  0.00      PROB
ATOM   2586  N   ARG   776     -13.074  -7.219 -17.380  1.00  0.00      PROB
ATOM   2587  HN  ARG   776     -13.584  -7.636 -16.635  1.00  0.00      PROB
ATOM   2588  CA  ARG   776     -13.366  -5.830 -17.687  1.00  0.00      PROB
ATOM   2589  HA  ARG   776     -13.638  -5.778 -18.733  1.00  0.00      PROB
ATOM   2590  CB  ARG   776     -14.563  -5.324 -16.832  1.00  0.00      PROB
ATOM   2591  HB1 ARG   776     -14.353  -5.488 -15.752  1.00  0.00      PROB
ATOM   2592  HB2 ARG   776     -15.424  -5.982 -17.094  1.00  0.00      PROB
ATOM   2593  CG  ARG   776     -15.008  -3.851 -17.037  1.00  0.00      PROB
ATOM   2594  HG1 ARG   776     -16.071  -3.806 -16.701  1.00  0.00      PROB
ATOM   2595  HG2 ARG   776     -14.986  -3.620 -18.125  1.00  0.00      PROB
ATOM   2596  CD  ARG   776     -14.232  -2.773 -16.254  1.00  0.00      PROB
ATOM   2597  HD1 ARG   776     -13.186  -2.666 -16.616  1.00  0.00      PROB
ATOM   2598  HD2 ARG   776     -14.215  -3.014 -15.167  1.00  0.00      PROB
ATOM   2599  NE  ARG   776     -14.962  -1.482 -16.479  1.00  0.00      PROB
ATOM   2600  HE  ARG   776     -15.823  -1.494 -16.966  1.00  0.00      PROB
ATOM   2601  CZ  ARG   776     -14.507  -0.300 -16.095  1.00  0.00      PROB
ATOM   2602  NH1 ARG   776     -13.430  -0.120 -15.374  1.00  0.00      PROB
ATOM   2603 HH11 ARG   776     -12.845  -0.888 -15.073  1.00  0.00      PROB
ATOM   2604 HH12 ARG   776     -13.063   0.814 -15.336  1.00  0.00      PROB
ATOM   2605  NH2 ARG   776     -15.107   0.812 -16.473  1.00  0.00      PROB
ATOM   2606 HH21 ARG   776     -14.604   1.654 -16.238  1.00  0.00      PROB
ATOM   2607 HH22 ARG   776     -15.860   0.798 -17.108  1.00  0.00      PROB
ATOM   2608  C   ARG   776     -12.164  -4.925 -17.508  1.00  0.00      PROB
ATOM   2609  O   ARG   776     -11.861  -4.095 -18.361  1.00  0.00      PROB
ATOM   2610  N   GLU   777     -11.421  -5.081 -16.399  1.00  0.00      PROB
ATOM   2611  HN  GLU   777     -11.703  -5.726 -15.684  1.00  0.00      PROB
ATOM   2612  CA  GLU   777     -10.182  -4.367 -16.171  1.00  0.00      PROB
ATOM   2613  HA  GLU   777     -10.398  -3.317 -16.306  1.00  0.00      PROB
ATOM   2614  CB  GLU   777      -9.684  -4.595 -14.725  1.00  0.00      PROB
ATOM   2615  HB1 GLU   777      -8.615  -4.294 -14.625  1.00  0.00      PROB
ATOM   2616  HB2 GLU   777      -9.746  -5.679 -14.482  1.00  0.00      PROB
ATOM   2617  CG  GLU   777     -10.497  -3.784 -13.690  1.00  0.00      PROB
ATOM   2618  HG1 GLU   777     -10.089  -3.956 -12.672  1.00  0.00      PROB
ATOM   2619  HG2 GLU   777     -11.561  -4.101 -13.701  1.00  0.00      PROB
ATOM   2620  CD  GLU   777     -10.414  -2.308 -14.000  1.00  0.00      PROB
ATOM   2621  OE1 GLU   777     -11.451  -1.678 -14.335  1.00  0.00      PROB
ATOM   2622  OE2 GLU   777      -9.287  -1.745 -13.951  1.00  0.00      PROB
ATOM   2623  C   GLU   777      -9.077  -4.643 -17.171  1.00  0.00      PROB
ATOM   2624  O   GLU   777      -8.423  -3.716 -17.651  1.00  0.00      PROB
ATOM   2625  N   ILE   778      -8.864  -5.919 -17.537  1.00  0.00      PROB
ATOM   2626  HN  ILE   778      -9.364  -6.660 -17.080  1.00  0.00      PROB
ATOM   2627  CA  ILE   778      -7.967  -6.317 -18.613  1.00  0.00      PROB
ATOM   2628  HA  ILE   778      -7.001  -5.875 -18.416  1.00  0.00      PROB
ATOM   2629  CB  ILE   778      -7.787  -7.834 -18.625  1.00  0.00      PROB
ATOM   2630  HB  ILE   778      -8.797  -8.309 -18.595  1.00  0.00      PROB
ATOM   2631  CG2 ILE   778      -7.069  -8.308 -19.909  1.00  0.00      PROB
ATOM   2632 HG21 ILE   778      -6.110  -7.766 -20.048  1.00  0.00      PROB
ATOM   2633 HG22 ILE   778      -7.707  -8.151 -20.804  1.00  0.00      PROB
ATOM   2634 HG23 ILE   778      -6.857  -9.394 -19.855  1.00  0.00      PROB
ATOM   2635  CG1 ILE   778      -7.009  -8.271 -17.360  1.00  0.00      PROB
ATOM   2636 HG11 ILE   778      -7.369  -7.700 -16.476  1.00  0.00      PROB
ATOM   2637 HG12 ILE   778      -5.937  -8.019 -17.503  1.00  0.00      PROB
ATOM   2638  CD  ILE   778      -7.151  -9.759 -17.035  1.00  0.00      PROB
ATOM   2639  HD1 ILE   778      -6.784 -10.381 -17.874  1.00  0.00      PROB
ATOM   2640  HD2 ILE   778      -8.217 -10.016 -16.847  1.00  0.00      PROB
ATOM   2641  HD3 ILE   778      -6.560 -10.017 -16.134  1.00  0.00      PROB
ATOM   2642  C   ILE   778      -8.397  -5.764 -19.967  1.00  0.00      PROB
ATOM   2643  O   ILE   778      -7.588  -5.226 -20.720  1.00  0.00      PROB
ATOM   2644  N   SER   779      -9.708  -5.826 -20.279  1.00  0.00      PROB
ATOM   2645  HN  SER   779     -10.330  -6.317 -19.661  1.00  0.00      PROB
ATOM   2646  CA  SER   779     -10.304  -5.278 -21.490  1.00  0.00      PROB
ATOM   2647  HA  SER   779      -9.823  -5.741 -22.335  1.00  0.00      PROB
ATOM   2648  CB  SER   779     -11.824  -5.609 -21.563  1.00  0.00      PROB
ATOM   2649  HB1 SER   779     -12.344  -5.169 -20.686  1.00  0.00      PROB
ATOM   2650  HB2 SER   779     -11.957  -6.714 -21.506  1.00  0.00      PROB
ATOM   2651  OG  SER   779     -12.448  -5.125 -22.755  1.00  0.00      PROB
ATOM   2652  HG1 SER   779     -12.228  -5.741 -23.463  1.00  0.00      PROB
ATOM   2653  C   SER   779     -10.097  -3.776 -21.615  1.00  0.00      PROB
ATOM   2654  O   SER   779      -9.638  -3.282 -22.643  1.00  0.00      PROB
ATOM   2655  N   MET   780     -10.350  -3.024 -20.527  1.00  0.00      PROB
ATOM   2656  HN  MET   780     -10.757  -3.457 -19.718  1.00  0.00      PROB
ATOM   2657  CA  MET   780     -10.105  -1.598 -20.424  1.00  0.00      PROB
ATOM   2658  HA  MET   780     -10.623  -1.135 -21.252  1.00  0.00      PROB
ATOM   2659  CB  MET   780     -10.698  -1.032 -19.109  1.00  0.00      PROB
ATOM   2660  HB1 MET   780     -10.303  -0.012 -18.901  1.00  0.00      PROB
ATOM   2661  HB2 MET   780     -10.385  -1.685 -18.264  1.00  0.00      PROB
ATOM   2662  CG  MET   780     -12.234  -0.926 -19.139  1.00  0.00      PROB
ATOM   2663  HG1 MET   780     -12.577  -0.699 -18.107  1.00  0.00      PROB
ATOM   2664  HG2 MET   780     -12.656  -1.917 -19.417  1.00  0.00      PROB
ATOM   2665  SD  MET   780     -12.855   0.355 -20.270  1.00  0.00      PROB
ATOM   2666  CE  MET   780     -14.562  -0.258 -20.272  1.00  0.00      PROB
ATOM   2667  HE1 MET   780     -14.973  -0.294 -19.244  1.00  0.00      PROB
ATOM   2668  HE2 MET   780     -14.612  -1.282 -20.703  1.00  0.00      PROB
ATOM   2669  HE3 MET   780     -15.215   0.399 -20.886  1.00  0.00      PROB
ATOM   2670  C   MET   780      -8.663  -1.145 -20.569  1.00  0.00      PROB
ATOM   2671  O   MET   780      -8.390  -0.113 -21.184  1.00  0.00      PROB
ATOM   2672  N   GLU   781      -7.702  -1.879 -19.980  1.00  0.00      PROB
ATOM   2673  HN  GLU   781      -7.945  -2.727 -19.507  1.00  0.00      PROB
ATOM   2674  CA  GLU   781      -6.298  -1.505 -19.936  1.00  0.00      PROB
ATOM   2675  HA  GLU   781      -6.251  -0.543 -19.445  1.00  0.00      PROB
ATOM   2676  CB  GLU   781      -5.516  -2.526 -19.068  1.00  0.00      PROB
ATOM   2677  HB1 GLU   781      -5.628  -3.536 -19.527  1.00  0.00      PROB
ATOM   2678  HB2 GLU   781      -6.004  -2.571 -18.069  1.00  0.00      PROB
ATOM   2679  CG  GLU   781      -4.011  -2.228 -18.874  1.00  0.00      PROB
ATOM   2680  HG1 GLU   781      -3.470  -2.323 -19.837  1.00  0.00      PROB
ATOM   2681  HG2 GLU   781      -3.565  -2.960 -18.172  1.00  0.00      PROB
ATOM   2682  CD  GLU   781      -3.788  -0.841 -18.311  1.00  0.00      PROB
ATOM   2683  OE1 GLU   781      -4.149  -0.584 -17.132  1.00  0.00      PROB
ATOM   2684  OE2 GLU   781      -3.239   0.030 -19.034  1.00  0.00      PROB
ATOM   2685  C   GLU   781      -5.633  -1.326 -21.305  1.00  0.00      PROB
ATOM   2686  O   GLU   781      -5.871  -2.082 -22.241  1.00  0.00      PROB
ATOM   2687  N   ASP   782      -4.777  -0.301 -21.471  1.00  0.00      PROB
ATOM   2688  HN  ASP   782      -4.528   0.280 -20.696  1.00  0.00      PROB
ATOM   2689  CA  ASP   782      -4.112  -0.041 -22.734  1.00  0.00      PROB
ATOM   2690  HA  ASP   782      -4.550  -0.626 -23.526  1.00  0.00      PROB
ATOM   2691  CB  ASP   782      -4.203   1.469 -23.063  1.00  0.00      PROB
ATOM   2692  HB1 ASP   782      -3.490   1.739 -23.874  1.00  0.00      PROB
ATOM   2693  HB2 ASP   782      -3.961   2.078 -22.170  1.00  0.00      PROB
ATOM   2694  CG  ASP   782      -5.578   1.821 -23.571  1.00  0.00      PROB
ATOM   2695  OD1 ASP   782      -6.067   1.163 -24.529  1.00  0.00      PROB
ATOM   2696  OD2 ASP   782      -6.132   2.854 -23.116  1.00  0.00      PROB
ATOM   2697  C   ASP   782      -2.649  -0.443 -22.703  1.00  0.00      PROB
ATOM   2698  O   ASP   782      -2.038  -0.651 -23.753  1.00  0.00      PROB
ATOM   2699  N   GLU   783      -2.052  -0.603 -21.510  1.00  0.00      PROB
ATOM   2700  HN  GLU   783      -2.545  -0.437 -20.647  1.00  0.00      PROB
ATOM   2701  CA  GLU   783      -0.644  -0.894 -21.396  1.00  0.00      PROB
ATOM   2702  HA  GLU   783      -0.221  -1.071 -22.374  1.00  0.00      PROB
ATOM   2703  CB  GLU   783       0.105   0.314 -20.792  1.00  0.00      PROB
ATOM   2704  HB1 GLU   783      -0.355   0.579 -19.814  1.00  0.00      PROB
ATOM   2705  HB2 GLU   783      -0.060   1.183 -21.471  1.00  0.00      PROB
ATOM   2706  CG  GLU   783       1.625   0.105 -20.603  1.00  0.00      PROB
ATOM   2707  HG1 GLU   783       1.815  -0.603 -19.773  1.00  0.00      PROB
ATOM   2708  HG2 GLU   783       2.083   1.073 -20.329  1.00  0.00      PROB
ATOM   2709  CD  GLU   783       2.293  -0.408 -21.859  1.00  0.00      PROB
ATOM   2710  OE1 GLU   783       2.207   0.259 -22.920  1.00  0.00      PROB
ATOM   2711  OE2 GLU   783       2.912  -1.504 -21.816  1.00  0.00      PROB
ATOM   2712  C   GLU   783      -0.381  -2.151 -20.592  1.00  0.00      PROB
ATOM   2713  O   GLU   783      -0.573  -2.216 -19.378  1.00  0.00      PROB
ATOM   2714  N   ALA   784       0.131  -3.199 -21.264  1.00  0.00      PROB
ATOM   2715  HN  ALA   784       0.226  -3.150 -22.261  1.00  0.00      PROB
ATOM   2716  CA  ALA   784       0.421  -4.481 -20.663  1.00  0.00      PROB
ATOM   2717  HA  ALA   784      -0.446  -4.795 -20.097  1.00  0.00      PROB
ATOM   2718  CB  ALA   784       0.680  -5.494 -21.792  1.00  0.00      PROB
ATOM   2719  HB1 ALA   784      -0.188  -5.511 -22.484  1.00  0.00      PROB
ATOM   2720  HB2 ALA   784       0.807  -6.517 -21.391  1.00  0.00      PROB
ATOM   2721  HB3 ALA   784       1.584  -5.227 -22.377  1.00  0.00      PROB
ATOM   2722  C   ALA   784       1.605  -4.457 -19.698  1.00  0.00      PROB
ATOM   2723  O   ALA   784       1.755  -5.330 -18.845  1.00  0.00      PROB
ATOM   2724  N   THR   785       2.489  -3.441 -19.777  1.00  0.00      PROB
ATOM   2725  HN  THR   785       2.417  -2.774 -20.527  1.00  0.00      PROB
ATOM   2726  CA  THR   785       3.538  -3.207 -18.782  1.00  0.00      PROB
ATOM   2727  HA  THR   785       4.087  -4.130 -18.689  1.00  0.00      PROB
ATOM   2728  CB  THR   785       4.551  -2.128 -19.162  1.00  0.00      PROB
ATOM   2729  HB  THR   785       4.114  -1.105 -19.081  1.00  0.00      PROB
ATOM   2730  OG1 THR   785       4.985  -2.317 -20.498  1.00  0.00      PROB
ATOM   2731  HG1 THR   785       4.240  -1.982 -21.046  1.00  0.00      PROB
ATOM   2732  CG2 THR   785       5.809  -2.239 -18.292  1.00  0.00      PROB
ATOM   2733 HG21 THR   785       6.213  -3.269 -18.350  1.00  0.00      PROB
ATOM   2734 HG22 THR   785       5.598  -1.989 -17.233  1.00  0.00      PROB
ATOM   2735 HG23 THR   785       6.595  -1.543 -18.655  1.00  0.00      PROB
ATOM   2736  C   THR   785       2.985  -2.878 -17.405  1.00  0.00      PROB
ATOM   2737  O   THR   785       3.512  -3.302 -16.380  1.00  0.00      PROB
ATOM   2738  N   THR   786       1.898  -2.092 -17.340  1.00  0.00      PROB
ATOM   2739  HN  THR   786       1.441  -1.784 -18.173  1.00  0.00      PROB
ATOM   2740  CA  THR   786       1.350  -1.551 -16.099  1.00  0.00      PROB
ATOM   2741  HA  THR   786       1.910  -1.938 -15.260  1.00  0.00      PROB
ATOM   2742  CB  THR   786       1.435  -0.028 -15.999  1.00  0.00      PROB
ATOM   2743  HB  THR   786       0.768   0.401 -15.213  1.00  0.00      PROB
ATOM   2744  OG1 THR   786       1.173   0.587 -17.253  1.00  0.00      PROB
ATOM   2745  HG1 THR   786       0.196   0.589 -17.328  1.00  0.00      PROB
ATOM   2746  CG2 THR   786       2.873   0.346 -15.623  1.00  0.00      PROB
ATOM   2747 HG21 THR   786       3.133  -0.059 -14.624  1.00  0.00      PROB
ATOM   2748 HG22 THR   786       2.977   1.453 -15.587  1.00  0.00      PROB
ATOM   2749 HG23 THR   786       3.589  -0.057 -16.369  1.00  0.00      PROB
ATOM   2750  C   THR   786      -0.061  -2.038 -15.851  1.00  0.00      PROB
ATOM   2751  O   THR   786      -0.870  -1.371 -15.214  1.00  0.00      PROB
ATOM   2752  N   LEU   787      -0.409  -3.240 -16.346  1.00  0.00      PROB
ATOM   2753  HN  LEU   787       0.222  -3.736 -16.935  1.00  0.00      PROB
ATOM   2754  CA  LEU   787      -1.650  -3.919 -16.005  1.00  0.00      PROB
ATOM   2755  HA  LEU   787      -2.468  -3.257 -16.252  1.00  0.00      PROB
ATOM   2756  CB  LEU   787      -1.774  -5.222 -16.845  1.00  0.00      PROB
ATOM   2757  HB1 LEU   787      -0.850  -5.821 -16.679  1.00  0.00      PROB
ATOM   2758  HB2 LEU   787      -1.802  -4.945 -17.921  1.00  0.00      PROB
ATOM   2759  CG  LEU   787      -2.986  -6.129 -16.530  1.00  0.00      PROB
ATOM   2760  HG  LEU   787      -2.994  -6.338 -15.436  1.00  0.00      PROB
ATOM   2761  CD1 LEU   787      -4.321  -5.467 -16.898  1.00  0.00      PROB
ATOM   2762 HD11 LEU   787      -4.388  -5.297 -17.993  1.00  0.00      PROB
ATOM   2763 HD12 LEU   787      -4.434  -4.492 -16.383  1.00  0.00      PROB
ATOM   2764 HD13 LEU   787      -5.171  -6.109 -16.586  1.00  0.00      PROB
ATOM   2765  CD2 LEU   787      -2.855  -7.490 -17.228  1.00  0.00      PROB
ATOM   2766 HD21 LEU   787      -2.832  -7.354 -18.328  1.00  0.00      PROB
ATOM   2767 HD22 LEU   787      -3.717  -8.141 -16.970  1.00  0.00      PROB
ATOM   2768 HD23 LEU   787      -1.923  -8.001 -16.908  1.00  0.00      PROB
ATOM   2769  C   LEU   787      -1.752  -4.223 -14.507  1.00  0.00      PROB
ATOM   2770  O   LEU   787      -0.848  -4.829 -13.931  1.00  0.00      PROB
ATOM   2771  N   PHE   788      -2.836  -3.772 -13.839  1.00  0.00      PROB
ATOM   2772  HN  PHE   788      -3.552  -3.266 -14.343  1.00  0.00      PROB
ATOM   2773  CA  PHE   788      -3.092  -3.916 -12.410  1.00  0.00      PROB
ATOM   2774  HA  PHE   788      -3.985  -3.336 -12.222  1.00  0.00      PROB
ATOM   2775  CB  PHE   788      -3.375  -5.388 -11.974  1.00  0.00      PROB
ATOM   2776  HB1 PHE   788      -3.514  -5.460 -10.874  1.00  0.00      PROB
ATOM   2777  HB2 PHE   788      -2.522  -6.041 -12.252  1.00  0.00      PROB
ATOM   2778  CG  PHE   788      -4.640  -5.926 -12.587  1.00  0.00      PROB
ATOM   2779  CD1 PHE   788      -5.880  -5.357 -12.255  1.00  0.00      PROB
ATOM   2780  HD1 PHE   788      -5.916  -4.500 -11.599  1.00  0.00      PROB
ATOM   2781  CE1 PHE   788      -7.072  -5.899 -12.748  1.00  0.00      PROB
ATOM   2782  HE1 PHE   788      -8.019  -5.461 -12.464  1.00  0.00      PROB
ATOM   2783  CZ  PHE   788      -7.036  -7.010 -13.599  1.00  0.00      PROB
ATOM   2784  HZ  PHE   788      -7.956  -7.425 -13.986  1.00  0.00      PROB
ATOM   2785  CD2 PHE   788      -4.619  -7.062 -13.415  1.00  0.00      PROB
ATOM   2786  HD2 PHE   788      -3.676  -7.534 -13.644  1.00  0.00      PROB
ATOM   2787  CE2 PHE   788      -5.807  -7.589 -13.938  1.00  0.00      PROB
ATOM   2788  HE2 PHE   788      -5.775  -8.454 -14.582  1.00  0.00      PROB
ATOM   2789  C   PHE   788      -2.043  -3.285 -11.496  1.00  0.00      PROB
ATOM   2790  O   PHE   788      -1.899  -3.646 -10.330  1.00  0.00      PROB
ATOM   2791  N   ARG   789      -1.266  -2.298 -11.977  1.00  0.00      PROB
ATOM   2792  HN  ARG   789      -1.461  -1.890 -12.872  1.00  0.00      PROB
ATOM   2793  CA  ARG   789      -0.137  -1.784 -11.229  1.00  0.00      PROB
ATOM   2794  HA  ARG   789       0.363  -2.617 -10.756  1.00  0.00      PROB
ATOM   2795  CB  ARG   789       0.840  -1.075 -12.199  1.00  0.00      PROB
ATOM   2796  HB1 ARG   789       0.393  -0.112 -12.531  1.00  0.00      PROB
ATOM   2797  HB2 ARG   789       0.944  -1.712 -13.104  1.00  0.00      PROB
ATOM   2798  CG  ARG   789       2.241  -0.843 -11.610  1.00  0.00      PROB
ATOM   2799  HG1 ARG   789       2.137  -0.366 -10.610  1.00  0.00      PROB
ATOM   2800  HG2 ARG   789       2.795  -0.119 -12.245  1.00  0.00      PROB
ATOM   2801  CD  ARG   789       3.060  -2.127 -11.458  1.00  0.00      PROB
ATOM   2802  HD1 ARG   789       2.427  -2.947 -11.116  1.00  0.00      PROB
ATOM   2803  HD2 ARG   789       3.847  -1.970 -10.722  1.00  0.00      PROB
ATOM   2804  NE  ARG   789       3.632  -2.519 -12.752  1.00  0.00      PROB
ATOM   2805  HE  ARG   789       3.150  -3.277 -13.250  1.00  0.00      PROB
ATOM   2806  CZ  ARG   789       4.793  -2.048 -13.232  1.00  0.00      PROB
ATOM   2807  NH1 ARG   789       5.523  -1.175 -12.541  1.00  0.00      PROB
ATOM   2808 HH11 ARG   789       6.293  -0.670 -12.982  1.00  0.00      PROB
ATOM   2809 HH12 ARG   789       5.283  -0.889 -11.569  1.00  0.00      PROB
ATOM   2810  NH2 ARG   789       5.218  -2.487 -14.434  1.00  0.00      PROB
ATOM   2811 HH21 ARG   789       4.566  -2.928 -15.088  1.00  0.00      PROB
ATOM   2812 HH22 ARG   789       6.137  -2.201 -14.791  1.00  0.00      PROB
ATOM   2813  C   ARG   789      -0.565  -0.828 -10.119  1.00  0.00      PROB
ATOM   2814  O   ARG   789       0.104  -0.709  -9.092  1.00  0.00      PROB
ATOM   2815  N   ALA   790      -1.723  -0.169 -10.274  1.00  0.00      PROB
ATOM   2816  HN  ALA   790      -2.229  -0.254 -11.141  1.00  0.00      PROB
ATOM   2817  CA  ALA   790      -2.279   0.742  -9.301  1.00  0.00      PROB
ATOM   2818  HA  ALA   790      -1.603   0.855  -8.463  1.00  0.00      PROB
ATOM   2819  CB  ALA   790      -2.502   2.115  -9.947  1.00  0.00      PROB
ATOM   2820  HB1 ALA   790      -3.170   2.023 -10.831  1.00  0.00      PROB
ATOM   2821  HB2 ALA   790      -1.531   2.533 -10.287  1.00  0.00      PROB
ATOM   2822  HB3 ALA   790      -2.964   2.820  -9.225  1.00  0.00      PROB
ATOM   2823  C   ALA   790      -3.601   0.230  -8.751  1.00  0.00      PROB
ATOM   2824  O   ALA   790      -4.398  -0.389  -9.458  1.00  0.00      PROB
ATOM   2825  N   THR   791      -3.840   0.459  -7.442  1.00  0.00      PROB
ATOM   2826  HN  THR   791      -3.153   0.943  -6.892  1.00  0.00      PROB
ATOM   2827  CA  THR   791      -5.025   0.005  -6.718  1.00  0.00      PROB
ATOM   2828  HA  THR   791      -5.044  -1.062  -6.875  1.00  0.00      PROB
ATOM   2829  CB  THR   791      -4.936   0.227  -5.201  1.00  0.00      PROB
ATOM   2830  HB  THR   791      -3.998  -0.239  -4.826  1.00  0.00      PROB
ATOM   2831  OG1 THR   791      -6.019  -0.364  -4.491  1.00  0.00      PROB
ATOM   2832  HG1 THR   791      -6.083  -1.270  -4.862  1.00  0.00      PROB
ATOM   2833  CG2 THR   791      -4.902   1.719  -4.850  1.00  0.00      PROB
ATOM   2834 HG21 THR   791      -4.044   2.234  -5.324  1.00  0.00      PROB
ATOM   2835 HG22 THR   791      -4.817   1.850  -3.749  1.00  0.00      PROB
ATOM   2836 HG23 THR   791      -5.828   2.224  -5.186  1.00  0.00      PROB
ATOM   2837  C   THR   791      -6.360   0.522  -7.249  1.00  0.00      PROB
ATOM   2838  O   THR   791      -6.516   1.679  -7.635  1.00  0.00      PROB
ATOM   2839  N   THR   792      -7.372  -0.363  -7.283  1.00  0.00      PROB
ATOM   2840  HN  THR   792      -7.219  -1.298  -6.965  1.00  0.00      PROB
ATOM   2841  CA  THR   792      -8.715  -0.087  -7.775  1.00  0.00      PROB
ATOM   2842  HA  THR   792      -8.942   0.962  -7.652  1.00  0.00      PROB
ATOM   2843  CB  THR   792      -8.957  -0.523  -9.223  1.00  0.00      PROB
ATOM   2844  HB  THR   792     -10.006  -0.302  -9.527  1.00  0.00      PROB
ATOM   2845  OG1 THR   792      -8.682  -1.907  -9.432  1.00  0.00      PROB
ATOM   2846  HG1 THR   792      -8.476  -2.005 -10.390  1.00  0.00      PROB
ATOM   2847  CG2 THR   792      -8.028   0.268 -10.138  1.00  0.00      PROB
ATOM   2848 HG21 THR   792      -8.238   0.029 -11.198  1.00  0.00      PROB
ATOM   2849 HG22 THR   792      -6.966   0.027  -9.927  1.00  0.00      PROB
ATOM   2850 HG23 THR   792      -8.165   1.359  -9.987  1.00  0.00      PROB
ATOM   2851  C   THR   792      -9.660  -0.880  -6.912  1.00  0.00      PROB
ATOM   2852  O   THR   792      -9.237  -1.825  -6.250  1.00  0.00      PROB
ATOM   2853  N   LEU   793     -10.969  -0.559  -6.882  1.00  0.00      PROB
ATOM   2854  HN  LEU   793     -11.311   0.253  -7.351  1.00  0.00      PROB
ATOM   2855  CA  LEU   793     -11.954  -1.389  -6.207  1.00  0.00      PROB
ATOM   2856  HA  LEU   793     -11.657  -1.474  -5.171  1.00  0.00      PROB
ATOM   2857  CB  LEU   793     -13.344  -0.713  -6.277  1.00  0.00      PROB
ATOM   2858  HB1 LEU   793     -13.632  -0.596  -7.344  1.00  0.00      PROB
ATOM   2859  HB2 LEU   793     -13.257   0.308  -5.842  1.00  0.00      PROB
ATOM   2860  CG  LEU   793     -14.486  -1.446  -5.541  1.00  0.00      PROB
ATOM   2861  HG  LEU   793     -14.581  -2.481  -5.950  1.00  0.00      PROB
ATOM   2862  CD1 LEU   793     -14.217  -1.552  -4.033  1.00  0.00      PROB
ATOM   2863 HD11 LEU   793     -14.101  -0.543  -3.584  1.00  0.00      PROB
ATOM   2864 HD12 LEU   793     -13.298  -2.138  -3.825  1.00  0.00      PROB
ATOM   2865 HD13 LEU   793     -15.066  -2.058  -3.524  1.00  0.00      PROB
ATOM   2866  CD2 LEU   793     -15.823  -0.732  -5.793  1.00  0.00      PROB
ATOM   2867 HD21 LEU   793     -16.046  -0.688  -6.879  1.00  0.00      PROB
ATOM   2868 HD22 LEU   793     -15.786   0.306  -5.399  1.00  0.00      PROB
ATOM   2869 HD23 LEU   793     -16.650  -1.268  -5.280  1.00  0.00      PROB
ATOM   2870  C   LEU   793     -12.005  -2.813  -6.768  1.00  0.00      PROB
ATOM   2871  O   LEU   793     -12.001  -3.791  -6.025  1.00  0.00      PROB
ATOM   2872  N   ALA   794     -11.963  -2.960  -8.109  1.00  0.00      PROB
ATOM   2873  HN  ALA   794     -12.002  -2.147  -8.703  1.00  0.00      PROB
ATOM   2874  CA  ALA   794     -11.912  -4.232  -8.800  1.00  0.00      PROB
ATOM   2875  HA  ALA   794     -12.801  -4.787  -8.541  1.00  0.00      PROB
ATOM   2876  CB  ALA   794     -11.885  -3.953 -10.316  1.00  0.00      PROB
ATOM   2877  HB1 ALA   794     -11.007  -3.326 -10.583  1.00  0.00      PROB
ATOM   2878  HB2 ALA   794     -12.799  -3.398 -10.615  1.00  0.00      PROB
ATOM   2879  HB3 ALA   794     -11.841  -4.893 -10.906  1.00  0.00      PROB
ATOM   2880  C   ALA   794     -10.718  -5.114  -8.445  1.00  0.00      PROB
ATOM   2881  O   ALA   794     -10.858  -6.314  -8.198  1.00  0.00      PROB
ATOM   2882  N   SER   795      -9.497  -4.548  -8.382  1.00  0.00      PROB
ATOM   2883  HN  SER   795      -9.373  -3.583  -8.628  1.00  0.00      PROB
ATOM   2884  CA  SER   795      -8.324  -5.295  -7.942  1.00  0.00      PROB
ATOM   2885  HA  SER   795      -8.370  -6.283  -8.375  1.00  0.00      PROB
ATOM   2886  CB  SER   795      -6.978  -4.689  -8.421  1.00  0.00      PROB
ATOM   2887  HB1 SER   795      -6.960  -4.727  -9.534  1.00  0.00      PROB
ATOM   2888  HB2 SER   795      -6.121  -5.298  -8.052  1.00  0.00      PROB
ATOM   2889  OG  SER   795      -6.814  -3.333  -8.008  1.00  0.00      PROB
ATOM   2890  HG1 SER   795      -7.396  -2.794  -8.584  1.00  0.00      PROB
ATOM   2891  C   SER   795      -8.297  -5.510  -6.441  1.00  0.00      PROB
ATOM   2892  O   SER   795      -7.841  -6.546  -5.968  1.00  0.00      PROB
ATOM   2893  N   THR   796      -8.842  -4.566  -5.646  1.00  0.00      PROB
ATOM   2894  HN  THR   796      -9.163  -3.710  -6.055  1.00  0.00      PROB
ATOM   2895  CA  THR   796      -8.997  -4.700  -4.195  1.00  0.00      PROB
ATOM   2896  HA  THR   796      -8.025  -4.970  -3.808  1.00  0.00      PROB
ATOM   2897  CB  THR   796      -9.408  -3.423  -3.475  1.00  0.00      PROB
ATOM   2898  HB  THR   796     -10.433  -3.101  -3.775  1.00  0.00      PROB
ATOM   2899  OG1 THR   796      -8.490  -2.384  -3.772  1.00  0.00      PROB
ATOM   2900  HG1 THR   796      -8.637  -2.171  -4.712  1.00  0.00      PROB
ATOM   2901  CG2 THR   796      -9.338  -3.602  -1.955  1.00  0.00      PROB
ATOM   2902 HG21 THR   796      -8.351  -4.006  -1.650  1.00  0.00      PROB
ATOM   2903 HG22 THR   796     -10.114  -4.299  -1.590  1.00  0.00      PROB
ATOM   2904 HG23 THR   796      -9.492  -2.623  -1.452  1.00  0.00      PROB
ATOM   2905  C   THR   796      -9.928  -5.830  -3.805  1.00  0.00      PROB
ATOM   2906  O   THR   796      -9.655  -6.584  -2.878  1.00  0.00      PROB
ATOM   2907  N   LEU   797     -11.037  -6.033  -4.545  1.00  0.00      PROB
ATOM   2908  HN  LEU   797     -11.312  -5.358  -5.237  1.00  0.00      PROB
ATOM   2909  CA  LEU   797     -11.903  -7.196  -4.400  1.00  0.00      PROB
ATOM   2910  HA  LEU   797     -12.268  -7.216  -3.383  1.00  0.00      PROB
ATOM   2911  CB  LEU   797     -13.106  -7.099  -5.374  1.00  0.00      PROB
ATOM   2912  HB1 LEU   797     -13.619  -8.081  -5.473  1.00  0.00      PROB
ATOM   2913  HB2 LEU   797     -12.716  -6.818  -6.377  1.00  0.00      PROB
ATOM   2914  CG  LEU   797     -14.174  -6.067  -4.946  1.00  0.00      PROB
ATOM   2915  HG  LEU   797     -13.659  -5.147  -4.579  1.00  0.00      PROB
ATOM   2916  CD1 LEU   797     -15.055  -5.654  -6.135  1.00  0.00      PROB
ATOM   2917 HD11 LEU   797     -15.812  -4.909  -5.810  1.00  0.00      PROB
ATOM   2918 HD12 LEU   797     -15.582  -6.536  -6.553  1.00  0.00      PROB
ATOM   2919 HD13 LEU   797     -14.435  -5.193  -6.932  1.00  0.00      PROB
ATOM   2920  CD2 LEU   797     -15.049  -6.612  -3.807  1.00  0.00      PROB
ATOM   2921 HD21 LEU   797     -15.805  -5.854  -3.507  1.00  0.00      PROB
ATOM   2922 HD22 LEU   797     -14.436  -6.863  -2.916  1.00  0.00      PROB
ATOM   2923 HD23 LEU   797     -15.586  -7.528  -4.133  1.00  0.00      PROB
ATOM   2924  C   LEU   797     -11.169  -8.519  -4.604  1.00  0.00      PROB
ATOM   2925  O   LEU   797     -11.330  -9.460  -3.829  1.00  0.00      PROB
ATOM   2926  N   MET   798     -10.279  -8.603  -5.617  1.00  0.00      PROB
ATOM   2927  HN  MET   798     -10.183  -7.846  -6.259  1.00  0.00      PROB
ATOM   2928  CA  MET   798      -9.320  -9.692  -5.724  1.00  0.00      PROB
ATOM   2929  HA  MET   798      -9.885 -10.613  -5.722  1.00  0.00      PROB
ATOM   2930  CB  MET   798      -8.523  -9.624  -7.055  1.00  0.00      PROB
ATOM   2931  HB1 MET   798      -7.529 -10.111  -6.951  1.00  0.00      PROB
ATOM   2932  HB2 MET   798      -8.327  -8.558  -7.299  1.00  0.00      PROB
ATOM   2933  CG  MET   798      -9.244 -10.270  -8.253  1.00  0.00      PROB
ATOM   2934  HG1 MET   798      -8.670 -10.023  -9.175  1.00  0.00      PROB
ATOM   2935  HG2 MET   798     -10.241  -9.787  -8.365  1.00  0.00      PROB
ATOM   2936  SD  MET   798      -9.438 -12.078  -8.132  1.00  0.00      PROB
ATOM   2937  CE  MET   798      -7.679 -12.524  -8.225  1.00  0.00      PROB
ATOM   2938  HE1 MET   798      -7.554 -13.611  -8.417  1.00  0.00      PROB
ATOM   2939  HE2 MET   798      -7.155 -12.289  -7.274  1.00  0.00      PROB
ATOM   2940  HE3 MET   798      -7.167 -11.970  -9.042  1.00  0.00      PROB
ATOM   2941  C   MET   798      -8.354  -9.827  -4.550  1.00  0.00      PROB
ATOM   2942  O   MET   798      -8.151 -10.920  -4.033  1.00  0.00      PROB
ATOM   2943  N   GLU   799      -7.753  -8.725  -4.069  1.00  0.00      PROB
ATOM   2944  HN  GLU   799      -7.891  -7.840  -4.520  1.00  0.00      PROB
ATOM   2945  CA  GLU   799      -6.875  -8.729  -2.909  1.00  0.00      PROB
ATOM   2946  HA  GLU   799      -6.094  -9.450  -3.095  1.00  0.00      PROB
ATOM   2947  CB  GLU   799      -6.202  -7.353  -2.728  1.00  0.00      PROB
ATOM   2948  HB1 GLU   799      -5.633  -7.320  -1.769  1.00  0.00      PROB
ATOM   2949  HB2 GLU   799      -6.988  -6.568  -2.674  1.00  0.00      PROB
ATOM   2950  CG  GLU   799      -5.217  -7.054  -3.879  1.00  0.00      PROB
ATOM   2951  HG1 GLU   799      -5.720  -7.145  -4.863  1.00  0.00      PROB
ATOM   2952  HG2 GLU   799      -4.384  -7.785  -3.846  1.00  0.00      PROB
ATOM   2953  CD  GLU   799      -4.660  -5.655  -3.786  1.00  0.00      PROB
ATOM   2954  OE1 GLU   799      -3.410  -5.509  -3.748  1.00  0.00      PROB
ATOM   2955  OE2 GLU   799      -5.437  -4.670  -3.781  1.00  0.00      PROB
ATOM   2956  C   GLU   799      -7.521  -9.171  -1.608  1.00  0.00      PROB
ATOM   2957  O   GLU   799      -6.968  -9.997  -0.885  1.00  0.00      PROB
ATOM   2958  N   GLN   800      -8.737  -8.684  -1.301  1.00  0.00      PROB
ATOM   2959  HN  GLN   800      -9.140  -7.962  -1.875  1.00  0.00      PROB
ATOM   2960  CA  GLN   800      -9.535  -9.153  -0.182  1.00  0.00      PROB
ATOM   2961  HA  GLN   800      -8.919  -9.076   0.702  1.00  0.00      PROB
ATOM   2962  CB  GLN   800     -10.806  -8.282   0.024  1.00  0.00      PROB
ATOM   2963  HB1 GLN   800     -11.426  -8.744   0.828  1.00  0.00      PROB
ATOM   2964  HB2 GLN   800     -11.415  -8.287  -0.907  1.00  0.00      PROB
ATOM   2965  CG  GLN   800     -10.543  -6.807   0.442  1.00  0.00      PROB
ATOM   2966  HG1 GLN   800     -11.482  -6.329   0.792  1.00  0.00      PROB
ATOM   2967  HG2 GLN   800     -10.193  -6.241  -0.447  1.00  0.00      PROB
ATOM   2968  CD  GLN   800      -9.460  -6.626   1.508  1.00  0.00      PROB
ATOM   2969  OE1 GLN   800      -8.413  -6.020   1.273  1.00  0.00      PROB
ATOM   2970  NE2 GLN   800      -9.710  -7.150   2.729  1.00  0.00      PROB
ATOM   2971 HE21 GLN   800      -9.020  -7.016   3.444  1.00  0.00      PROB
ATOM   2972 HE22 GLN   800     -10.584  -7.592   2.903  1.00  0.00      PROB
ATOM   2973  C   GLN   800      -9.899 -10.631  -0.281  1.00  0.00      PROB
ATOM   2974  O   GLN   800      -9.813 -11.365   0.699  1.00  0.00      PROB
ATOM   2975  N   TYR   801     -10.266 -11.107  -1.491  1.00  0.00      PROB
ATOM   2976  HN  TYR   801     -10.388 -10.475  -2.258  1.00  0.00      PROB
ATOM   2977  CA  TYR   801     -10.465 -12.515  -1.792  1.00  0.00      PROB
ATOM   2978  HA  TYR   801     -11.187 -12.892  -1.081  1.00  0.00      PROB
ATOM   2979  CB  TYR   801     -11.083 -12.639  -3.219  1.00  0.00      PROB
ATOM   2980  HB1 TYR   801     -10.449 -12.077  -3.937  1.00  0.00      PROB
ATOM   2981  HB2 TYR   801     -12.089 -12.169  -3.226  1.00  0.00      PROB
ATOM   2982  CG  TYR   801     -11.220 -14.057  -3.708  1.00  0.00      PROB
ATOM   2983  CD1 TYR   801     -12.115 -14.935  -3.076  1.00  0.00      PROB
ATOM   2984  HD1 TYR   801     -12.691 -14.589  -2.229  1.00  0.00      PROB
ATOM   2985  CE1 TYR   801     -12.249 -16.258  -3.520  1.00  0.00      PROB
ATOM   2986  HE1 TYR   801     -12.931 -16.923  -3.011  1.00  0.00      PROB
ATOM   2987  CZ  TYR   801     -11.496 -16.707  -4.610  1.00  0.00      PROB
ATOM   2988  OH  TYR   801     -11.621 -18.040  -5.052  1.00  0.00      PROB
ATOM   2989  HH  TYR   801     -12.251 -18.468  -4.466  1.00  0.00      PROB
ATOM   2990  CD2 TYR   801     -10.473 -14.516  -4.806  1.00  0.00      PROB
ATOM   2991  HD2 TYR   801      -9.785 -13.846  -5.301  1.00  0.00      PROB
ATOM   2992  CE2 TYR   801     -10.615 -15.834  -5.256  1.00  0.00      PROB
ATOM   2993  HE2 TYR   801     -10.039 -16.179  -6.099  1.00  0.00      PROB
ATOM   2994  C   TYR   801      -9.218 -13.393  -1.596  1.00  0.00      PROB
ATOM   2995  O   TYR   801      -9.287 -14.471  -1.013  1.00  0.00      PROB
ATOM   2996  N   MET   802      -8.031 -12.932  -2.047  1.00  0.00      PROB
ATOM   2997  HN  MET   802      -8.008 -12.092  -2.595  1.00  0.00      PROB
ATOM   2998  CA  MET   802      -6.753 -13.559  -1.743  1.00  0.00      PROB
ATOM   2999  HA  MET   802      -6.829 -14.596  -2.040  1.00  0.00      PROB
ATOM   3000  CB  MET   802      -5.583 -12.916  -2.536  1.00  0.00      PROB
ATOM   3001  HB1 MET   802      -4.623 -13.351  -2.179  1.00  0.00      PROB
ATOM   3002  HB2 MET   802      -5.569 -11.825  -2.321  1.00  0.00      PROB
ATOM   3003  CG  MET   802      -5.664 -13.156  -4.060  1.00  0.00      PROB
ATOM   3004  HG1 MET   802      -6.534 -12.609  -4.474  1.00  0.00      PROB
ATOM   3005  HG2 MET   802      -5.877 -14.232  -4.218  1.00  0.00      PROB
ATOM   3006  SD  MET   802      -4.167 -12.719  -5.001  1.00  0.00      PROB
ATOM   3007  CE  MET   802      -4.060 -10.970  -4.528  1.00  0.00      PROB
ATOM   3008  HE1 MET   802      -3.877 -10.853  -3.438  1.00  0.00      PROB
ATOM   3009  HE2 MET   802      -4.996 -10.428  -4.784  1.00  0.00      PROB
ATOM   3010  HE3 MET   802      -3.216 -10.475  -5.052  1.00  0.00      PROB
ATOM   3011  C   MET   802      -6.422 -13.590  -0.252  1.00  0.00      PROB
ATOM   3012  O   MET   802      -5.894 -14.568   0.273  1.00  0.00      PROB
ATOM   3013  N   LYS   803      -6.746 -12.505   0.470  1.00  0.00      PROB
ATOM   3014  HN  LYS   803      -7.096 -11.689   0.002  1.00  0.00      PROB
ATOM   3015  CA  LYS   803      -6.690 -12.433   1.913  1.00  0.00      PROB
ATOM   3016  HA  LYS   803      -5.784 -12.913   2.252  1.00  0.00      PROB
ATOM   3017  CB  LYS   803      -6.678 -10.956   2.380  1.00  0.00      PROB
ATOM   3018  HB1 LYS   803      -6.790 -10.907   3.487  1.00  0.00      PROB
ATOM   3019  HB2 LYS   803      -7.546 -10.429   1.926  1.00  0.00      PROB
ATOM   3020  CG  LYS   803      -5.385 -10.214   2.009  1.00  0.00      PROB
ATOM   3021  HG1 LYS   803      -5.191 -10.299   0.917  1.00  0.00      PROB
ATOM   3022  HG2 LYS   803      -4.539 -10.700   2.546  1.00  0.00      PROB
ATOM   3023  CD  LYS   803      -5.443  -8.729   2.399  1.00  0.00      PROB
ATOM   3024  HD1 LYS   803      -5.711  -8.686   3.478  1.00  0.00      PROB
ATOM   3025  HD2 LYS   803      -6.263  -8.235   1.828  1.00  0.00      PROB
ATOM   3026  CE  LYS   803      -4.123  -7.990   2.150  1.00  0.00      PROB
ATOM   3027  HE1 LYS   803      -3.930  -7.908   1.060  1.00  0.00      PROB
ATOM   3028  HE2 LYS   803      -3.277  -8.535   2.626  1.00  0.00      PROB
ATOM   3029  NZ  LYS   803      -4.172  -6.642   2.731  1.00  0.00      PROB
ATOM   3030  HZ1 LYS   803      -4.229  -6.708   3.775  1.00  0.00      PROB
ATOM   3031  HZ2 LYS   803      -5.018  -6.108   2.421  1.00  0.00      PROB
ATOM   3032  HZ3 LYS   803      -3.329  -6.061   2.469  1.00  0.00      PROB
ATOM   3033  C   LYS   803      -7.839 -13.167   2.581  1.00  0.00      PROB
ATOM   3034  O   LYS   803      -7.696 -13.635   3.713  1.00  0.00      PROB
ATOM   3035  N   ALA   806      -5.831 -17.201   1.428  1.00  0.00      PROB
ATOM   3036  HN  ALA   806      -6.021 -16.292   1.025  1.00  0.00      PROB
ATOM   3037  CA  ALA   806      -4.682 -17.903   0.943  1.00  0.00      PROB
ATOM   3038  HA  ALA   806      -4.995 -18.906   0.690  1.00  0.00      PROB
ATOM   3039  CB  ALA   806      -4.097 -17.189  -0.293  1.00  0.00      PROB
ATOM   3040  HB1 ALA   806      -4.879 -17.104  -1.078  1.00  0.00      PROB
ATOM   3041  HB2 ALA   806      -3.243 -17.755  -0.713  1.00  0.00      PROB
ATOM   3042  HB3 ALA   806      -3.763 -16.160  -0.035  1.00  0.00      PROB
ATOM   3043  C   ALA   806      -3.668 -18.000   2.058  1.00  0.00      PROB
ATOM   3044  O   ALA   806      -2.775 -18.858   2.044  1.00  0.00      PROB
ATOM   3045  N   PHE   809      -1.530 -21.660   1.703  1.00  0.00      PROB
ATOM   3046  HN  PHE   809      -2.206 -20.976   1.989  1.00  0.00      PROB
ATOM   3047  CA  PHE   809      -0.615 -21.285   0.657  1.00  0.00      PROB
ATOM   3048  HA  PHE   809      -0.115 -22.190   0.343  1.00  0.00      PROB
ATOM   3049  CB  PHE   809      -1.390 -20.686  -0.555  1.00  0.00      PROB
ATOM   3050  HB1 PHE   809      -2.076 -19.891  -0.197  1.00  0.00      PROB
ATOM   3051  HB2 PHE   809      -2.008 -21.485  -1.016  1.00  0.00      PROB
ATOM   3052  CG  PHE   809      -0.495 -20.106  -1.625  1.00  0.00      PROB
ATOM   3053  CD1 PHE   809       0.362 -20.944  -2.355  1.00  0.00      PROB
ATOM   3054  HD1 PHE   809       0.377 -22.004  -2.148  1.00  0.00      PROB
ATOM   3055  CE1 PHE   809       1.206 -20.416  -3.341  1.00  0.00      PROB
ATOM   3056  HE1 PHE   809       1.868 -21.074  -3.886  1.00  0.00      PROB
ATOM   3057  CZ  PHE   809       1.192 -19.042  -3.610  1.00  0.00      PROB
ATOM   3058  HZ  PHE   809       1.844 -18.626  -4.363  1.00  0.00      PROB
ATOM   3059  CD2 PHE   809      -0.510 -18.730  -1.915  1.00  0.00      PROB
ATOM   3060  HD2 PHE   809      -1.162 -18.073  -1.364  1.00  0.00      PROB
ATOM   3061  CE2 PHE   809       0.330 -18.199  -2.899  1.00  0.00      PROB
ATOM   3062  HE2 PHE   809       0.319 -17.138  -3.104  1.00  0.00      PROB
ATOM   3063  C   PHE   809       0.477 -20.375   1.192  1.00  0.00      PROB
ATOM   3064  O   PHE   809       1.666 -20.672   1.107  1.00  0.00      PROB
ATOM   3065  N   VAL   810       0.089 -19.221   1.764  1.00  0.00      PROB
ATOM   3066  HN  VAL   810      -0.891 -19.029   1.857  1.00  0.00      PROB
ATOM   3067  CA  VAL   810       1.007 -18.183   2.198  1.00  0.00      PROB
ATOM   3068  HA  VAL   810       1.739 -18.029   1.416  1.00  0.00      PROB
ATOM   3069  CB  VAL   810       0.268 -16.870   2.443  1.00  0.00      PROB
ATOM   3070  HB  VAL   810      -0.526 -17.015   3.213  1.00  0.00      PROB
ATOM   3071  CG1 VAL   810       1.239 -15.776   2.922  1.00  0.00      PROB
ATOM   3072 HG11 VAL   810       0.706 -14.803   2.977  1.00  0.00      PROB
ATOM   3073 HG12 VAL   810       2.079 -15.666   2.204  1.00  0.00      PROB
ATOM   3074 HG13 VAL   810       1.654 -15.991   3.927  1.00  0.00      PROB
ATOM   3075  CG2 VAL   810      -0.401 -16.405   1.134  1.00  0.00      PROB
ATOM   3076 HG21 VAL   810      -0.906 -15.429   1.302  1.00  0.00      PROB
ATOM   3077 HG22 VAL   810      -1.162 -17.128   0.781  1.00  0.00      PROB
ATOM   3078 HG23 VAL   810       0.355 -16.269   0.333  1.00  0.00      PROB
ATOM   3079  C   VAL   810       1.776 -18.593   3.442  1.00  0.00      PROB
ATOM   3080  O   VAL   810       3.010 -18.551   3.472  1.00  0.00      PROB
ATOM   3081  N   ALA   813       3.882 -21.649   2.690  1.00  0.00      PROB
ATOM   3082  HN  ALA   813       3.082 -21.364   2.143  1.00  0.00      PROB
ATOM   3083  CA  ALA   813       5.148 -21.628   2.012  1.00  0.00      PROB
ATOM   3084  HA  ALA   813       5.533 -22.637   2.006  1.00  0.00      PROB
ATOM   3085  CB  ALA   813       4.966 -21.115   0.568  1.00  0.00      PROB
ATOM   3086  HB1 ALA   813       5.934 -21.126   0.022  1.00  0.00      PROB
ATOM   3087  HB2 ALA   813       4.557 -20.082   0.564  1.00  0.00      PROB
ATOM   3088  HB3 ALA   813       4.251 -21.769   0.025  1.00  0.00      PROB
ATOM   3089  C   ALA   813       6.146 -20.771   2.765  1.00  0.00      PROB
ATOM   3090  O   ALA   813       7.304 -21.139   2.952  1.00  0.00      PROB
ATOM   3091  N   LEU   814       5.728 -19.582   3.231  1.00  0.00      PROB
ATOM   3092  HN  LEU   814       4.762 -19.324   3.140  1.00  0.00      PROB
ATOM   3093  CA  LEU   814       6.619 -18.618   3.842  1.00  0.00      PROB
ATOM   3094  HA  LEU   814       7.580 -18.664   3.346  1.00  0.00      PROB
ATOM   3095  CB  LEU   814       6.049 -17.185   3.714  1.00  0.00      PROB
ATOM   3096  HB1 LEU   814       6.779 -16.466   4.143  1.00  0.00      PROB
ATOM   3097  HB2 LEU   814       5.107 -17.109   4.302  1.00  0.00      PROB
ATOM   3098  CG  LEU   814       5.738 -16.731   2.271  1.00  0.00      PROB
ATOM   3099  HG  LEU   814       4.956 -17.404   1.844  1.00  0.00      PROB
ATOM   3100  CD1 LEU   814       5.160 -15.310   2.300  1.00  0.00      PROB
ATOM   3101 HD11 LEU   814       4.252 -15.279   2.937  1.00  0.00      PROB
ATOM   3102 HD12 LEU   814       4.888 -14.973   1.278  1.00  0.00      PROB
ATOM   3103 HD13 LEU   814       5.900 -14.598   2.721  1.00  0.00      PROB
ATOM   3104  CD2 LEU   814       6.973 -16.792   1.361  1.00  0.00      PROB
ATOM   3105 HD21 LEU   814       6.723 -16.430   0.342  1.00  0.00      PROB
ATOM   3106 HD22 LEU   814       7.350 -17.833   1.273  1.00  0.00      PROB
ATOM   3107 HD23 LEU   814       7.783 -16.154   1.773  1.00  0.00      PROB
ATOM   3108  C   LEU   814       6.869 -18.927   5.305  1.00  0.00      PROB
ATOM   3109  O   LEU   814       7.763 -18.346   5.929  1.00  0.00      PROB
ATOM   3110  N   SER   817      10.282 -20.241   6.458  1.00  0.00      PROB
ATOM   3111  HN  SER   817       9.841 -20.667   5.664  1.00  0.00      PROB
ATOM   3112  CA  SER   817      11.362 -19.331   6.158  1.00  0.00      PROB
ATOM   3113  HA  SER   817      12.285 -19.856   6.349  1.00  0.00      PROB
ATOM   3114  CB  SER   817      11.331 -18.825   4.695  1.00  0.00      PROB
ATOM   3115  HB1 SER   817      12.181 -18.133   4.497  1.00  0.00      PROB
ATOM   3116  HB2 SER   817      10.380 -18.276   4.506  1.00  0.00      PROB
ATOM   3117  OG  SER   817      11.392 -19.915   3.779  1.00  0.00      PROB
ATOM   3118  HG1 SER   817      12.237 -20.363   3.893  1.00  0.00      PROB
ATOM   3119  C   SER   817      11.336 -18.136   7.076  1.00  0.00      PROB
ATOM   3120  O   SER   817      12.351 -17.760   7.656  1.00  0.00      PROB
ATOM   3121  N   ILE   818      10.172 -17.476   7.220  1.00  0.00      PROB
ATOM   3122  HN  ILE   818       9.343 -17.833   6.775  1.00  0.00      PROB
ATOM   3123  CA  ILE   818      10.040 -16.243   7.979  1.00  0.00      PROB
ATOM   3124  HA  ILE   818      10.917 -15.638   7.799  1.00  0.00      PROB
ATOM   3125  CB  ILE   818       8.819 -15.430   7.539  1.00  0.00      PROB
ATOM   3126  HB  ILE   818       7.904 -16.055   7.666  1.00  0.00      PROB
ATOM   3127  CG2 ILE   818       8.675 -14.159   8.409  1.00  0.00      PROB
ATOM   3128 HG21 ILE   818       8.500 -14.399   9.478  1.00  0.00      PROB
ATOM   3129 HG22 ILE   818       7.809 -13.553   8.076  1.00  0.00      PROB
ATOM   3130 HG23 ILE   818       9.584 -13.527   8.325  1.00  0.00      PROB
ATOM   3131  CG1 ILE   818       8.929 -15.069   6.035  1.00  0.00      PROB
ATOM   3132 HG11 ILE   818       9.006 -16.003   5.436  1.00  0.00      PROB
ATOM   3133 HG12 ILE   818       9.860 -14.484   5.868  1.00  0.00      PROB
ATOM   3134  CD  ILE   818       7.736 -14.267   5.500  1.00  0.00      PROB
ATOM   3135  HD1 ILE   818       7.744 -13.223   5.882  1.00  0.00      PROB
ATOM   3136  HD2 ILE   818       6.776 -14.742   5.796  1.00  0.00      PROB
ATOM   3137  HD3 ILE   818       7.773 -14.225   4.391  1.00  0.00      PROB
ATOM   3138  C   ILE   818      10.012 -16.518   9.471  1.00  0.00      PROB
ATOM   3139  O   ILE   818      10.846 -16.001  10.221  1.00  0.00      PROB
ATOM   3140  N   ILE   821      13.970 -16.003   9.453  1.00  0.00      PROB
ATOM   3141  HN  ILE   821      13.407 -16.565   8.831  1.00  0.00      PROB
ATOM   3142  CA  ILE   821      14.473 -14.732   8.987  1.00  0.00      PROB
ATOM   3143  HA  ILE   821      15.525 -14.865   8.786  1.00  0.00      PROB
ATOM   3144  CB  ILE   821      13.786 -14.241   7.705  1.00  0.00      PROB
ATOM   3145  HB  ILE   821      12.684 -14.257   7.870  1.00  0.00      PROB
ATOM   3146  CG2 ILE   821      14.214 -12.791   7.380  1.00  0.00      PROB
ATOM   3147 HG21 ILE   821      13.780 -12.068   8.100  1.00  0.00      PROB
ATOM   3148 HG22 ILE   821      13.872 -12.496   6.367  1.00  0.00      PROB
ATOM   3149 HG23 ILE   821      15.320 -12.704   7.413  1.00  0.00      PROB
ATOM   3150  CG1 ILE   821      14.103 -15.172   6.507  1.00  0.00      PROB
ATOM   3151 HG11 ILE   821      14.087 -16.232   6.838  1.00  0.00      PROB
ATOM   3152 HG12 ILE   821      15.135 -14.961   6.155  1.00  0.00      PROB
ATOM   3153  CD  ILE   821      13.112 -15.019   5.344  1.00  0.00      PROB
ATOM   3154  HD1 ILE   821      13.321 -15.764   4.549  1.00  0.00      PROB
ATOM   3155  HD2 ILE   821      13.178 -14.007   4.895  1.00  0.00      PROB
ATOM   3156  HD3 ILE   821      12.072 -15.181   5.700  1.00  0.00      PROB
ATOM   3157  C   ILE   821      14.385 -13.706  10.100  1.00  0.00      PROB
ATOM   3158  O   ILE   821      15.331 -12.962  10.346  1.00  0.00      PROB
ATOM   3159  N   MET   822      13.233 -13.628  10.800  1.00  0.00      PROB
ATOM   3160  HN  MET   822      12.551 -14.344  10.639  1.00  0.00      PROB
ATOM   3161  CA  MET   822      12.847 -12.550  11.705  1.00  0.00      PROB
ATOM   3162  HA  MET   822      12.709 -11.669  11.095  1.00  0.00      PROB
ATOM   3163  CB  MET   822      11.485 -12.880  12.370  1.00  0.00      PROB
ATOM   3164  HB1 MET   822      11.236 -12.126  13.151  1.00  0.00      PROB
ATOM   3165  HB2 MET   822      11.567 -13.871  12.872  1.00  0.00      PROB
ATOM   3166  CG  MET   822      10.312 -12.933  11.369  1.00  0.00      PROB
ATOM   3167  HG1 MET   822       9.436 -13.401  11.873  1.00  0.00      PROB
ATOM   3168  HG2 MET   822      10.589 -13.611  10.538  1.00  0.00      PROB
ATOM   3169  SD  MET   822       9.821 -11.334  10.662  1.00  0.00      PROB
ATOM   3170  CE  MET   822       8.759 -10.850  12.049  1.00  0.00      PROB
ATOM   3171  HE1 MET   822       7.958 -11.600  12.226  1.00  0.00      PROB
ATOM   3172  HE2 MET   822       8.263  -9.879  11.837  1.00  0.00      PROB
ATOM   3173  HE3 MET   822       9.341 -10.736  12.988  1.00  0.00      PROB
ATOM   3174  C   MET   822      13.855 -12.146  12.780  1.00  0.00      PROB
ATOM   3175  O   MET   822      14.100 -10.952  13.015  1.00  0.00      PROB
ATOM   3176  N   CYS   828      22.481 -10.909   5.451  1.00  0.00      PROB
ATOM   3177  HN  CYS   828      21.741 -10.314   5.803  1.00  0.00      PROB
ATOM   3178  CA  CYS   828      22.356 -11.347   4.081  1.00  0.00      PROB
ATOM   3179  HA  CYS   828      23.060 -12.152   3.939  1.00  0.00      PROB
ATOM   3180  CB  CYS   828      20.931 -11.857   3.738  1.00  0.00      PROB
ATOM   3181  HB1 CYS   828      20.834 -12.006   2.642  1.00  0.00      PROB
ATOM   3182  HB2 CYS   828      20.197 -11.072   4.024  1.00  0.00      PROB
ATOM   3183  SG  CYS   828      20.551 -13.428   4.582  1.00  0.00      PROB
ATOM   3184  HG1 CYS   828      21.466 -14.146   3.939  1.00  0.00      PROB
ATOM   3185  C   CYS   828      22.769 -10.254   3.125  1.00  0.00      PROB
ATOM   3186  O   CYS   828      22.614 -10.382   1.913  1.00  0.00      PROB
ATOM   3187  N   GLU   829      23.337  -9.152   3.653  1.00  0.00      PROB
ATOM   3188  HN  GLU   829      23.436  -9.108   4.643  1.00  0.00      PROB
ATOM   3189  CA  GLU   829      23.767  -7.996   2.886  1.00  0.00      PROB
ATOM   3190  HA  GLU   829      22.884  -7.601   2.403  1.00  0.00      PROB
ATOM   3191  CB  GLU   829      24.339  -6.901   3.827  1.00  0.00      PROB
ATOM   3192  HB1 GLU   829      25.199  -7.327   4.390  1.00  0.00      PROB
ATOM   3193  HB2 GLU   829      23.555  -6.645   4.576  1.00  0.00      PROB
ATOM   3194  CG  GLU   829      24.810  -5.606   3.120  1.00  0.00      PROB
ATOM   3195  HG1 GLU   829      25.637  -5.811   2.410  1.00  0.00      PROB
ATOM   3196  HG2 GLU   829      25.187  -4.878   3.868  1.00  0.00      PROB
ATOM   3197  CD  GLU   829      23.664  -4.966   2.372  1.00  0.00      PROB
ATOM   3198  OE1 GLU   829      22.744  -4.419   3.029  1.00  0.00      PROB
ATOM   3199  OE2 GLU   829      23.644  -5.021   1.113  1.00  0.00      PROB
ATOM   3200  C   GLU   829      24.773  -8.305   1.779  1.00  0.00      PROB
ATOM   3201  O   GLU   829      25.769  -8.999   1.986  1.00  0.00      PROB
ATOM   3202  N   LEU   830      24.528  -7.789   0.561  1.00  0.00      PROB
ATOM   3203  HN  LEU   830      23.757  -7.168   0.437  1.00  0.00      PROB
ATOM   3204  CA  LEU   830      25.352  -8.091  -0.593  1.00  0.00      PROB
ATOM   3205  HA  LEU   830      26.084  -8.848  -0.356  1.00  0.00      PROB
ATOM   3206  CB  LEU   830      24.477  -8.582  -1.775  1.00  0.00      PROB
ATOM   3207  HB1 LEU   830      25.127  -8.796  -2.654  1.00  0.00      PROB
ATOM   3208  HB2 LEU   830      23.766  -7.776  -2.061  1.00  0.00      PROB
ATOM   3209  CG  LEU   830      23.648  -9.853  -1.500  1.00  0.00      PROB
ATOM   3210  HG  LEU   830      22.905  -9.630  -0.695  1.00  0.00      PROB
ATOM   3211  CD1 LEU   830      22.874 -10.232  -2.770  1.00  0.00      PROB
ATOM   3212 HD11 LEU   830      22.206  -9.400  -3.073  1.00  0.00      PROB
ATOM   3213 HD12 LEU   830      22.255 -11.132  -2.594  1.00  0.00      PROB
ATOM   3214 HD13 LEU   830      23.578 -10.442  -3.604  1.00  0.00      PROB
ATOM   3215  CD2 LEU   830      24.514 -11.030  -1.027  1.00  0.00      PROB
ATOM   3216 HD21 LEU   830      23.882 -11.930  -0.872  1.00  0.00      PROB
ATOM   3217 HD22 LEU   830      25.004 -10.793  -0.059  1.00  0.00      PROB
ATOM   3218 HD23 LEU   830      25.296 -11.265  -1.779  1.00  0.00      PROB
ATOM   3219  C   LEU   830      26.121  -6.883  -1.082  1.00  0.00      PROB
ATOM   3220  O   LEU   830      27.067  -7.022  -1.857  1.00  0.00      PROB
ATOM   3221  N   SER   831      25.751  -5.666  -0.650  1.00  0.00      PROB
ATOM   3222  HN  SER   831      25.023  -5.556   0.038  1.00  0.00      PROB
ATOM   3223  CA  SER   831      26.326  -4.439  -1.177  1.00  0.00      PROB
ATOM   3224  HA  SER   831      26.487  -4.579  -2.232  1.00  0.00      PROB
ATOM   3225  CB  SER   831      25.364  -3.221  -1.064  1.00  0.00      PROB
ATOM   3226  HB1 SER   831      24.432  -3.457  -1.624  1.00  0.00      PROB
ATOM   3227  HB2 SER   831      25.821  -2.320  -1.531  1.00  0.00      PROB
ATOM   3228  OG  SER   831      25.010  -2.923   0.286  1.00  0.00      PROB
ATOM   3229  HG1 SER   831      24.499  -3.692   0.623  1.00  0.00      PROB
ATOM   3230  C   SER   831      27.644  -4.081  -0.502  1.00  0.00      PROB
ATOM   3231  O   SER   831      27.714  -4.077   0.728  1.00  0.00      PROB
ATOM   3232  N   PRO   832      28.717  -3.732  -1.213  1.00  0.00      PROB
ATOM   3233  CD  PRO   832      28.983  -4.209  -2.577  1.00  0.00      PROB
ATOM   3234  HD1 PRO   832      28.591  -3.465  -3.303  1.00  0.00      PROB
ATOM   3235  HD2 PRO   832      28.528  -5.204  -2.777  1.00  0.00      PROB
ATOM   3236  CA  PRO   832      29.941  -3.277  -0.561  1.00  0.00      PROB
ATOM   3237  HA  PRO   832      30.220  -4.002   0.191  1.00  0.00      PROB
ATOM   3238  CB  PRO   832      30.958  -3.191  -1.710  1.00  0.00      PROB
ATOM   3239  HB1 PRO   832      31.999  -3.328  -1.354  1.00  0.00      PROB
ATOM   3240  HB2 PRO   832      30.877  -2.215  -2.242  1.00  0.00      PROB
ATOM   3241  CG  PRO   832      30.507  -4.298  -2.664  1.00  0.00      PROB
ATOM   3242  HG1 PRO   832      30.880  -4.156  -3.698  1.00  0.00      PROB
ATOM   3243  HG2 PRO   832      30.844  -5.287  -2.280  1.00  0.00      PROB
ATOM   3244  C   PRO   832      29.756  -1.944   0.137  1.00  0.00      PROB
ATOM   3245  O   PRO   832      30.414  -1.702   1.145  1.00  0.00      PROB
ATOM   3246  N   SER   833      28.880  -1.063  -0.385  1.00  0.00      PROB
ATOM   3247  HN  SER   833      28.405  -1.273  -1.243  1.00  0.00      PROB
ATOM   3248  CA  SER   833      28.569   0.224   0.217  1.00  0.00      PROB
ATOM   3249  HA  SER   833      29.504   0.758   0.307  1.00  0.00      PROB
ATOM   3250  CB  SER   833      27.627   1.085  -0.671  1.00  0.00      PROB
ATOM   3251  HB1 SER   833      28.180   1.339  -1.604  1.00  0.00      PROB
ATOM   3252  HB2 SER   833      27.371   2.042  -0.164  1.00  0.00      PROB
ATOM   3253  OG  SER   833      26.433   0.382  -1.020  1.00  0.00      PROB
ATOM   3254  HG1 SER   833      26.201   0.637  -1.935  1.00  0.00      PROB
ATOM   3255  C   SER   833      27.996   0.168   1.625  1.00  0.00      PROB
ATOM   3256  O   SER   833      28.445   0.912   2.498  1.00  0.00      PROB
ATOM   3257  N   LYS   834      27.026  -0.728   1.914  1.00  0.00      PROB
ATOM   3258  HN  LYS   834      26.628  -1.301   1.195  1.00  0.00      PROB
ATOM   3259  CA  LYS   834      26.473  -0.842   3.257  1.00  0.00      PROB
ATOM   3260  HA  LYS   834      26.689   0.059   3.811  1.00  0.00      PROB
ATOM   3261  CB  LYS   834      24.923  -0.944   3.280  1.00  0.00      PROB
ATOM   3262  HB1 LYS   834      24.591  -1.365   4.260  1.00  0.00      PROB
ATOM   3263  HB2 LYS   834      24.574  -1.654   2.505  1.00  0.00      PROB
ATOM   3264  CG  LYS   834      24.205   0.419   3.175  1.00  0.00      PROB
ATOM   3265  HG1 LYS   834      24.659   1.104   3.926  1.00  0.00      PROB
ATOM   3266  HG2 LYS   834      23.142   0.280   3.478  1.00  0.00      PROB
ATOM   3267  CD  LYS   834      24.245   1.117   1.803  1.00  0.00      PROB
ATOM   3268  HD1 LYS   834      25.295   1.404   1.571  1.00  0.00      PROB
ATOM   3269  HD2 LYS   834      23.665   2.066   1.870  1.00  0.00      PROB
ATOM   3270  CE  LYS   834      23.709   0.281   0.636  1.00  0.00      PROB
ATOM   3271  HE1 LYS   834      24.325  -0.625   0.502  1.00  0.00      PROB
ATOM   3272  HE2 LYS   834      23.749   0.854  -0.313  1.00  0.00      PROB
ATOM   3273  NZ  LYS   834      22.319  -0.132   0.882  1.00  0.00      PROB
ATOM   3274  HZ1 LYS   834      21.954  -0.688   0.068  1.00  0.00      PROB
ATOM   3275  HZ2 LYS   834      21.683   0.687   1.026  1.00  0.00      PROB
ATOM   3276  HZ3 LYS   834      22.251  -0.756   1.728  1.00  0.00      PROB
ATOM   3277  C   LYS   834      27.091  -1.950   4.092  1.00  0.00      PROB
ATOM   3278  O   LYS   834      26.928  -1.960   5.312  1.00  0.00      PROB
ATOM   3279  N   LEU   835      27.865  -2.874   3.489  1.00  0.00      PROB
ATOM   3280  HN  LEU   835      27.928  -2.912   2.490  1.00  0.00      PROB
ATOM   3281  CA  LEU   835      28.607  -3.885   4.223  1.00  0.00      PROB
ATOM   3282  HA  LEU   835      28.052  -4.155   5.111  1.00  0.00      PROB
ATOM   3283  CB  LEU   835      28.821  -5.145   3.349  1.00  0.00      PROB
ATOM   3284  HB1 LEU   835      29.414  -4.870   2.449  1.00  0.00      PROB
ATOM   3285  HB2 LEU   835      27.822  -5.477   2.988  1.00  0.00      PROB
ATOM   3286  CG  LEU   835      29.496  -6.351   4.037  1.00  0.00      PROB
ATOM   3287  HG  LEU   835      30.514  -6.051   4.381  1.00  0.00      PROB
ATOM   3288  CD1 LEU   835      28.701  -6.838   5.259  1.00  0.00      PROB
ATOM   3289 HD11 LEU   835      29.183  -7.735   5.701  1.00  0.00      PROB
ATOM   3290 HD12 LEU   835      27.662  -7.097   4.965  1.00  0.00      PROB
ATOM   3291 HD13 LEU   835      28.658  -6.051   6.042  1.00  0.00      PROB
ATOM   3292  CD2 LEU   835      29.664  -7.498   3.028  1.00  0.00      PROB
ATOM   3293 HD21 LEU   835      30.270  -7.163   2.159  1.00  0.00      PROB
ATOM   3294 HD22 LEU   835      28.672  -7.830   2.654  1.00  0.00      PROB
ATOM   3295 HD23 LEU   835      30.174  -8.363   3.502  1.00  0.00      PROB
ATOM   3296  C   LEU   835      29.951  -3.347   4.675  1.00  0.00      PROB
ATOM   3297  O   LEU   835      30.203  -3.173   5.869  1.00  0.00      PROB
ATOM   3298  N   VAL   841      30.935 -11.996   2.072  1.00  0.00      PROB
ATOM   3299  HN  VAL   841      31.023 -11.679   3.017  1.00  0.00      PROB
ATOM   3300  CA  VAL   841      29.787 -11.563   1.314  1.00  0.00      PROB
ATOM   3301  HA  VAL   841      28.998 -11.351   2.020  1.00  0.00      PROB
ATOM   3302  CB  VAL   841      30.076 -10.317   0.479  1.00  0.00      PROB
ATOM   3303  HB  VAL   841      30.524  -9.554   1.160  1.00  0.00      PROB
ATOM   3304  CG1 VAL   841      31.091 -10.597  -0.650  1.00  0.00      PROB
ATOM   3305 HG11 VAL   841      30.677 -11.286  -1.414  1.00  0.00      PROB
ATOM   3306 HG12 VAL   841      32.027 -11.033  -0.240  1.00  0.00      PROB
ATOM   3307 HG13 VAL   841      31.354  -9.645  -1.161  1.00  0.00      PROB
ATOM   3308  CG2 VAL   841      28.757  -9.742  -0.076  1.00  0.00      PROB
ATOM   3309 HG21 VAL   841      28.044  -9.536   0.751  1.00  0.00      PROB
ATOM   3310 HG22 VAL   841      28.277 -10.440  -0.793  1.00  0.00      PROB
ATOM   3311 HG23 VAL   841      28.952  -8.786  -0.607  1.00  0.00      PROB
ATOM   3312  C   VAL   841      29.324 -12.702   0.444  1.00  0.00      PROB
ATOM   3313  O   VAL   841      28.250 -13.276   0.649  1.00  0.00      PROB
ATOM   3314  N   ASN   844      26.912 -14.316   3.780  1.00  0.00      PROB
ATOM   3315  HN  ASN   844      27.511 -13.959   4.504  1.00  0.00      PROB
ATOM   3316  CA  ASN   844      25.758 -13.493   3.526  1.00  0.00      PROB
ATOM   3317  HA  ASN   844      25.132 -13.533   4.407  1.00  0.00      PROB
ATOM   3318  CB  ASN   844      26.144 -12.022   3.201  1.00  0.00      PROB
ATOM   3319  HB1 ASN   844      25.230 -11.424   3.022  1.00  0.00      PROB
ATOM   3320  HB2 ASN   844      26.768 -11.980   2.286  1.00  0.00      PROB
ATOM   3321  CG  ASN   844      26.940 -11.373   4.334  1.00  0.00      PROB
ATOM   3322  OD1 ASN   844      27.378 -11.992   5.303  1.00  0.00      PROB
ATOM   3323  ND2 ASN   844      27.140 -10.042   4.215  1.00  0.00      PROB
ATOM   3324 HD21 ASN   844      27.627  -9.582   4.951  1.00  0.00      PROB
ATOM   3325 HD22 ASN   844      26.731  -9.554   3.437  1.00  0.00      PROB
ATOM   3326  C   ASN   844      24.965 -14.098   2.386  1.00  0.00      PROB
ATOM   3327  O   ASN   844      23.783 -14.419   2.513  1.00  0.00      PROB
ATOM   3328  N   LEU   845      25.618 -14.284   1.223  1.00  0.00      PROB
ATOM   3329  HN  LEU   845      26.583 -14.007   1.162  1.00  0.00      PROB
ATOM   3330  CA  LEU   845      25.027 -14.835   0.023  1.00  0.00      PROB
ATOM   3331  HA  LEU   845      24.069 -14.359  -0.128  1.00  0.00      PROB
ATOM   3332  CB  LEU   845      25.956 -14.550  -1.186  1.00  0.00      PROB
ATOM   3333  HB1 LEU   845      26.948 -15.016  -0.995  1.00  0.00      PROB
ATOM   3334  HB2 LEU   845      26.125 -13.452  -1.236  1.00  0.00      PROB
ATOM   3335  CG  LEU   845      25.445 -15.021  -2.565  1.00  0.00      PROB
ATOM   3336  HG  LEU   845      25.272 -16.123  -2.530  1.00  0.00      PROB
ATOM   3337  CD1 LEU   845      24.125 -14.341  -2.954  1.00  0.00      PROB
ATOM   3338 HD11 LEU   845      23.330 -14.554  -2.211  1.00  0.00      PROB
ATOM   3339 HD12 LEU   845      23.782 -14.712  -3.943  1.00  0.00      PROB
ATOM   3340 HD13 LEU   845      24.261 -13.240  -3.021  1.00  0.00      PROB
ATOM   3341  CD2 LEU   845      26.505 -14.761  -3.647  1.00  0.00      PROB
ATOM   3342 HD21 LEU   845      26.157 -15.147  -4.629  1.00  0.00      PROB
ATOM   3343 HD22 LEU   845      27.459 -15.268  -3.388  1.00  0.00      PROB
ATOM   3344 HD23 LEU   845      26.700 -13.671  -3.742  1.00  0.00      PROB
ATOM   3345  C   LEU   845      24.788 -16.329   0.149  1.00  0.00      PROB
ATOM   3346  O   LEU   845      23.703 -16.835  -0.154  1.00  0.00      PROB
ATOM   3347  N   LEU   848      21.546 -16.316   2.227  1.00  0.00      PROB
ATOM   3348  HN  LEU   848      22.367 -15.742   2.356  1.00  0.00      PROB
ATOM   3349  CA  LEU   848      20.505 -15.772   1.396  1.00  0.00      PROB
ATOM   3350  HA  LEU   848      19.679 -15.539   2.050  1.00  0.00      PROB
ATOM   3351  CB  LEU   848      20.987 -14.492   0.671  1.00  0.00      PROB
ATOM   3352  HB1 LEU   848      21.860 -14.745   0.031  1.00  0.00      PROB
ATOM   3353  HB2 LEU   848      21.353 -13.782   1.443  1.00  0.00      PROB
ATOM   3354  CG  LEU   848      19.933 -13.768  -0.195  1.00  0.00      PROB
ATOM   3355  HG  LEU   848      19.641 -14.444  -1.033  1.00  0.00      PROB
ATOM   3356  CD1 LEU   848      18.662 -13.406   0.590  1.00  0.00      PROB
ATOM   3357 HD11 LEU   848      18.152 -14.318   0.963  1.00  0.00      PROB
ATOM   3358 HD12 LEU   848      17.950 -12.858  -0.065  1.00  0.00      PROB
ATOM   3359 HD13 LEU   848      18.911 -12.756   1.455  1.00  0.00      PROB
ATOM   3360  CD2 LEU   848      20.546 -12.504  -0.812  1.00  0.00      PROB
ATOM   3361 HD21 LEU   848      20.850 -11.789  -0.016  1.00  0.00      PROB
ATOM   3362 HD22 LEU   848      19.817 -12.000  -1.480  1.00  0.00      PROB
ATOM   3363 HD23 LEU   848      21.447 -12.769  -1.404  1.00  0.00      PROB
ATOM   3364  C   LEU   848      20.015 -16.817   0.414  1.00  0.00      PROB
ATOM   3365  O   LEU   848      18.818 -17.064   0.283  1.00  0.00      PROB
ATOM   3366  N   LEU   849      20.928 -17.493  -0.308  1.00  0.00      PROB
ATOM   3367  HN  LEU   849      21.904 -17.278  -0.190  1.00  0.00      PROB
ATOM   3368  CA  LEU   849      20.579 -18.510  -1.284  1.00  0.00      PROB
ATOM   3369  HA  LEU   849      19.747 -18.147  -1.870  1.00  0.00      PROB
ATOM   3370  CB  LEU   849      21.768 -18.823  -2.228  1.00  0.00      PROB
ATOM   3371  HB1 LEU   849      21.500 -19.664  -2.908  1.00  0.00      PROB
ATOM   3372  HB2 LEU   849      22.642 -19.141  -1.616  1.00  0.00      PROB
ATOM   3373  CG  LEU   849      22.211 -17.642  -3.119  1.00  0.00      PROB
ATOM   3374  HG  LEU   849      22.497 -16.789  -2.458  1.00  0.00      PROB
ATOM   3375  CD1 LEU   849      23.450 -18.026  -3.943  1.00  0.00      PROB
ATOM   3376 HD11 LEU   849      24.282 -18.322  -3.268  1.00  0.00      PROB
ATOM   3377 HD12 LEU   849      23.792 -17.165  -4.556  1.00  0.00      PROB
ATOM   3378 HD13 LEU   849      23.224 -18.881  -4.613  1.00  0.00      PROB
ATOM   3379  CD2 LEU   849      21.085 -17.162  -4.046  1.00  0.00      PROB
ATOM   3380 HD21 LEU   849      21.456 -16.347  -4.699  1.00  0.00      PROB
ATOM   3381 HD22 LEU   849      20.229 -16.765  -3.461  1.00  0.00      PROB
ATOM   3382 HD23 LEU   849      20.724 -17.994  -4.685  1.00  0.00      PROB
ATOM   3383  C   LEU   849      20.108 -19.799  -0.635  1.00  0.00      PROB
ATOM   3384  O   LEU   849      19.153 -20.427  -1.107  1.00  0.00      PROB
ATOM   3385  N   ILE   851      18.247 -19.586   2.260  1.00  0.00      PROB
ATOM   3386  HN  ILE   851      19.018 -19.060   2.617  1.00  0.00      PROB
ATOM   3387  CA  ILE   851      16.932 -19.081   2.579  1.00  0.00      PROB
ATOM   3388  HA  ILE   851      16.522 -19.730   3.338  1.00  0.00      PROB
ATOM   3389  CB  ILE   851      16.957 -17.643   3.109  1.00  0.00      PROB
ATOM   3390  HB  ILE   851      17.345 -16.959   2.320  1.00  0.00      PROB
ATOM   3391  CG2 ILE   851      15.519 -17.197   3.465  1.00  0.00      PROB
ATOM   3392 HG21 ILE   851      15.101 -17.840   4.269  1.00  0.00      PROB
ATOM   3393 HG22 ILE   851      14.842 -17.240   2.587  1.00  0.00      PROB
ATOM   3394 HG23 ILE   851      15.518 -16.146   3.823  1.00  0.00      PROB
ATOM   3395  CG1 ILE   851      17.914 -17.527   4.325  1.00  0.00      PROB
ATOM   3396 HG11 ILE   851      18.938 -17.846   4.030  1.00  0.00      PROB
ATOM   3397 HG12 ILE   851      17.566 -18.215   5.127  1.00  0.00      PROB
ATOM   3398  CD  ILE   851      18.027 -16.106   4.889  1.00  0.00      PROB
ATOM   3399  HD1 ILE   851      17.075 -15.787   5.360  1.00  0.00      PROB
ATOM   3400  HD2 ILE   851      18.284 -15.385   4.083  1.00  0.00      PROB
ATOM   3401  HD3 ILE   851      18.824 -16.059   5.664  1.00  0.00      PROB
ATOM   3402  C   ILE   851      16.044 -19.221   1.360  1.00  0.00      PROB
ATOM   3403  O   ILE   851      14.999 -19.866   1.402  1.00  0.00      PROB
ATOM   3404  N   LEU   852      16.444 -18.614   0.227  1.00  0.00      PROB
ATOM   3405  HN  LEU   852      17.307 -18.098   0.240  1.00  0.00      PROB
ATOM   3406  CA  LEU   852      15.705 -18.578  -1.022  1.00  0.00      PROB
ATOM   3407  HA  LEU   852      14.743 -18.138  -0.806  1.00  0.00      PROB
ATOM   3408  CB  LEU   852      16.448 -17.696  -2.055  1.00  0.00      PROB
ATOM   3409  HB1 LEU   852      16.075 -17.881  -3.084  1.00  0.00      PROB
ATOM   3410  HB2 LEU   852      17.525 -17.969  -2.039  1.00  0.00      PROB
ATOM   3411  CG  LEU   852      16.300 -16.182  -1.811  1.00  0.00      PROB
ATOM   3412  HG  LEU   852      16.524 -15.967  -0.739  1.00  0.00      PROB
ATOM   3413  CD1 LEU   852      17.314 -15.407  -2.665  1.00  0.00      PROB
ATOM   3414 HD11 LEU   852      18.347 -15.738  -2.430  1.00  0.00      PROB
ATOM   3415 HD12 LEU   852      17.243 -14.317  -2.463  1.00  0.00      PROB
ATOM   3416 HD13 LEU   852      17.127 -15.580  -3.746  1.00  0.00      PROB
ATOM   3417  CD2 LEU   852      14.869 -15.719  -2.126  1.00  0.00      PROB
ATOM   3418 HD21 LEU   852      14.617 -15.939  -3.185  1.00  0.00      PROB
ATOM   3419 HD22 LEU   852      14.771 -14.628  -1.966  1.00  0.00      PROB
ATOM   3420 HD23 LEU   852      14.128 -16.227  -1.475  1.00  0.00      PROB
ATOM   3421  C   LEU   852      15.385 -19.920  -1.663  1.00  0.00      PROB
ATOM   3422  O   LEU   852      14.310 -20.104  -2.226  1.00  0.00      PROB
ATOM   3423  N   SER   853      16.312 -20.894  -1.622  1.00  0.00      PROB
ATOM   3424  HN  SER   853      17.184 -20.716  -1.163  1.00  0.00      PROB
ATOM   3425  CA  SER   853      16.162 -22.165  -2.326  1.00  0.00      PROB
ATOM   3426  HA  SER   853      15.949 -21.939  -3.362  1.00  0.00      PROB
ATOM   3427  CB  SER   853      17.452 -23.021  -2.295  1.00  0.00      PROB
ATOM   3428  HB1 SER   853      17.292 -23.988  -2.825  1.00  0.00      PROB
ATOM   3429  HB2 SER   853      17.750 -23.242  -1.245  1.00  0.00      PROB
ATOM   3430  OG  SER   853      18.515 -22.339  -2.957  1.00  0.00      PROB
ATOM   3431  HG1 SER   853      18.793 -21.616  -2.366  1.00  0.00      PROB
ATOM   3432  C   SER   853      15.014 -23.026  -1.839  1.00  0.00      PROB
ATOM   3433  O   SER   853      14.309 -23.633  -2.651  1.00  0.00      PROB
ATOM   3434  N   LEU   855      12.821 -21.472   0.554  1.00  0.00      PROB
ATOM   3435  HN  LEU   855      13.597 -20.949   0.933  1.00  0.00      PROB
ATOM   3436  CA  LEU   855      11.596 -20.734   0.376  1.00  0.00      PROB
ATOM   3437  HA  LEU   855      10.927 -21.007   1.181  1.00  0.00      PROB
ATOM   3438  CB  LEU   855      11.871 -19.206   0.413  1.00  0.00      PROB
ATOM   3439  HB1 LEU   855      12.616 -18.926  -0.358  1.00  0.00      PROB
ATOM   3440  HB2 LEU   855      12.344 -19.011   1.403  1.00  0.00      PROB
ATOM   3441  CG  LEU   855      10.632 -18.286   0.296  1.00  0.00      PROB
ATOM   3442  HG  LEU   855       9.749 -18.831   0.710  1.00  0.00      PROB
ATOM   3443  CD1 LEU   855      10.836 -17.023   1.148  1.00  0.00      PROB
ATOM   3444 HD11 LEU   855      11.751 -16.491   0.817  1.00  0.00      PROB
ATOM   3445 HD12 LEU   855      10.950 -17.295   2.218  1.00  0.00      PROB
ATOM   3446 HD13 LEU   855       9.968 -16.339   1.047  1.00  0.00      PROB
ATOM   3447  CD2 LEU   855      10.325 -17.869  -1.153  1.00  0.00      PROB
ATOM   3448 HD21 LEU   855       9.450 -17.184  -1.175  1.00  0.00      PROB
ATOM   3449 HD22 LEU   855      10.086 -18.748  -1.784  1.00  0.00      PROB
ATOM   3450 HD23 LEU   855      11.197 -17.342  -1.594  1.00  0.00      PROB
ATOM   3451  C   LEU   855      10.934 -21.155  -0.913  1.00  0.00      PROB
ATOM   3452  O   LEU   855       9.768 -21.542  -0.956  1.00  0.00      PROB
ATOM   3453  N   VAL   856      11.669 -21.082  -2.039  1.00  0.00      PROB
ATOM   3454  HN  VAL   856      12.623 -20.772  -1.990  1.00  0.00      PROB
ATOM   3455  CA  VAL   856      11.128 -21.375  -3.350  1.00  0.00      PROB
ATOM   3456  HA  VAL   856      10.082 -21.114  -3.341  1.00  0.00      PROB
ATOM   3457  CB  VAL   856      11.821 -20.537  -4.431  1.00  0.00      PROB
ATOM   3458  HB  VAL   856      12.308 -19.663  -3.932  1.00  0.00      PROB
ATOM   3459  CG1 VAL   856      12.910 -21.304  -5.213  1.00  0.00      PROB
ATOM   3460 HG11 VAL   856      13.414 -20.616  -5.925  1.00  0.00      PROB
ATOM   3461 HG12 VAL   856      12.478 -22.133  -5.810  1.00  0.00      PROB
ATOM   3462 HG13 VAL   856      13.678 -21.710  -4.521  1.00  0.00      PROB
ATOM   3463  CG2 VAL   856      10.740 -19.973  -5.371  1.00  0.00      PROB
ATOM   3464 HG21 VAL   856      11.205 -19.394  -6.195  1.00  0.00      PROB
ATOM   3465 HG22 VAL   856      10.052 -19.300  -4.816  1.00  0.00      PROB
ATOM   3466 HG23 VAL   856      10.139 -20.796  -5.811  1.00  0.00      PROB
ATOM   3467  C   VAL   856      11.213 -22.864  -3.619  1.00  0.00      PROB
ATOM   3468  O   VAL   856      10.377 -23.446  -4.320  1.00  0.00      PROB
ATOM   3469  N   ILE   859       7.382 -22.647  -2.277  1.00  0.00      PROB
ATOM   3470  HN  ILE   859       8.056 -22.066  -1.803  1.00  0.00      PROB
ATOM   3471  CA  ILE   859       6.618 -22.120  -3.385  1.00  0.00      PROB
ATOM   3472  HA  ILE   859       5.636 -21.875  -3.010  1.00  0.00      PROB
ATOM   3473  CB  ILE   859       7.254 -20.881  -4.027  1.00  0.00      PROB
ATOM   3474  HB  ILE   859       8.268 -21.167  -4.389  1.00  0.00      PROB
ATOM   3475  CG2 ILE   859       6.447 -20.416  -5.261  1.00  0.00      PROB
ATOM   3476 HG21 ILE   859       5.398 -20.188  -4.981  1.00  0.00      PROB
ATOM   3477 HG22 ILE   859       6.430 -21.184  -6.061  1.00  0.00      PROB
ATOM   3478 HG23 ILE   859       6.907 -19.499  -5.685  1.00  0.00      PROB
ATOM   3479  CG1 ILE   859       7.441 -19.718  -3.014  1.00  0.00      PROB
ATOM   3480 HG11 ILE   859       8.029 -18.916  -3.515  1.00  0.00      PROB
ATOM   3481 HG12 ILE   859       8.047 -20.069  -2.152  1.00  0.00      PROB
ATOM   3482  CD  ILE   859       6.137 -19.103  -2.485  1.00  0.00      PROB
ATOM   3483  HD1 ILE   859       5.556 -18.625  -3.302  1.00  0.00      PROB
ATOM   3484  HD2 ILE   859       6.359 -18.326  -1.721  1.00  0.00      PROB
ATOM   3485  HD3 ILE   859       5.498 -19.877  -2.010  1.00  0.00      PROB
ATOM   3486  C   ILE   859       6.427 -23.237  -4.391  1.00  0.00      PROB
ATOM   3487  O   ILE   859       5.311 -23.634  -4.718  1.00  0.00      PROB
ATOM   3488  N   PHE   860       7.528 -23.800  -4.928  1.00  0.00      PROB
ATOM   3489  HN  PHE   860       8.439 -23.507  -4.627  1.00  0.00      PROB
ATOM   3490  CA  PHE   860       7.469 -24.823  -5.953  1.00  0.00      PROB
ATOM   3491  HA  PHE   860       6.575 -24.686  -6.548  1.00  0.00      PROB
ATOM   3492  CB  PHE   860       8.721 -24.783  -6.871  1.00  0.00      PROB
ATOM   3493  HB1 PHE   860       8.617 -25.511  -7.702  1.00  0.00      PROB
ATOM   3494  HB2 PHE   860       9.611 -25.042  -6.256  1.00  0.00      PROB
ATOM   3495  CG  PHE   860       8.990 -23.447  -7.501  1.00  0.00      PROB
ATOM   3496  CD1 PHE   860       7.963 -22.629  -8.000  1.00  0.00      PROB
ATOM   3497  HD1 PHE   860       6.931 -22.932  -7.908  1.00  0.00      PROB
ATOM   3498  CE1 PHE   860       8.264 -21.403  -8.607  1.00  0.00      PROB
ATOM   3499  HE1 PHE   860       7.464 -20.772  -8.966  1.00  0.00      PROB
ATOM   3500  CZ  PHE   860       9.599 -21.004  -8.746  1.00  0.00      PROB
ATOM   3501  HZ  PHE   860       9.841 -20.069  -9.218  1.00  0.00      PROB
ATOM   3502  CD2 PHE   860      10.322 -23.023  -7.642  1.00  0.00      PROB
ATOM   3503  HD2 PHE   860      11.120 -23.629  -7.248  1.00  0.00      PROB
ATOM   3504  CE2 PHE   860      10.629 -21.815  -8.266  1.00  0.00      PROB
ATOM   3505  HE2 PHE   860      11.657 -21.498  -8.342  1.00  0.00      PROB
ATOM   3506  C   PHE   860       7.393 -26.207  -5.328  1.00  0.00      PROB
ATOM   3507  O   PHE   860       8.162 -27.105  -5.700  1.00  0.00      PROB
ATOM   3508  N   LEU   866      -2.721 -24.358  -2.770  1.00  0.00      PROB
ATOM   3509  HN  LEU   866      -2.682 -24.909  -1.936  1.00  0.00      PROB
ATOM   3510  CA  LEU   866      -3.679 -23.286  -2.826  1.00  0.00      PROB
ATOM   3511  HA  LEU   866      -3.804 -22.916  -1.819  1.00  0.00      PROB
ATOM   3512  CB  LEU   866      -3.188 -22.152  -3.762  1.00  0.00      PROB
ATOM   3513  HB1 LEU   866      -2.982 -22.578  -4.769  1.00  0.00      PROB
ATOM   3514  HB2 LEU   866      -2.215 -21.787  -3.366  1.00  0.00      PROB
ATOM   3515  CG  LEU   866      -4.133 -20.940  -3.916  1.00  0.00      PROB
ATOM   3516  HG  LEU   866      -5.072 -21.277  -4.417  1.00  0.00      PROB
ATOM   3517  CD1 LEU   866      -4.515 -20.320  -2.561  1.00  0.00      PROB
ATOM   3518 HD11 LEU   866      -5.015 -21.061  -1.904  1.00  0.00      PROB
ATOM   3519 HD12 LEU   866      -5.215 -19.472  -2.704  1.00  0.00      PROB
ATOM   3520 HD13 LEU   866      -3.610 -19.935  -2.048  1.00  0.00      PROB
ATOM   3521  CD2 LEU   866      -3.478 -19.882  -4.817  1.00  0.00      PROB
ATOM   3522 HD21 LEU   866      -2.537 -19.512  -4.356  1.00  0.00      PROB
ATOM   3523 HD22 LEU   866      -4.157 -19.017  -4.966  1.00  0.00      PROB
ATOM   3524 HD23 LEU   866      -3.234 -20.315  -5.809  1.00  0.00      PROB
ATOM   3525  C   LEU   866      -5.018 -23.817  -3.274  1.00  0.00      PROB
ATOM   3526  O   LEU   866      -5.911 -24.046  -2.456  1.00  0.00      PROB
ATOM   3527  N   LEU   870      -9.661 -19.520  -6.846  1.00  0.00      PROB
ATOM   3528  HN  LEU   870     -10.394 -19.170  -6.250  1.00  0.00      PROB
ATOM   3529  CA  LEU   870      -8.557 -18.632  -7.075  1.00  0.00      PROB
ATOM   3530  HA  LEU   870      -8.964 -17.741  -7.522  1.00  0.00      PROB
ATOM   3531  CB  LEU   870      -7.856 -18.271  -5.744  1.00  0.00      PROB
ATOM   3532  HB1 LEU   870      -7.507 -19.205  -5.250  1.00  0.00      PROB
ATOM   3533  HB2 LEU   870      -8.616 -17.819  -5.068  1.00  0.00      PROB
ATOM   3534  CG  LEU   870      -6.669 -17.291  -5.854  1.00  0.00      PROB
ATOM   3535  HG  LEU   870      -5.848 -17.799  -6.411  1.00  0.00      PROB
ATOM   3536  CD1 LEU   870      -7.024 -15.995  -6.602  1.00  0.00      PROB
ATOM   3537 HD11 LEU   870      -7.328 -16.203  -7.649  1.00  0.00      PROB
ATOM   3538 HD12 LEU   870      -6.143 -15.319  -6.629  1.00  0.00      PROB
ATOM   3539 HD13 LEU   870      -7.847 -15.461  -6.084  1.00  0.00      PROB
ATOM   3540  CD2 LEU   870      -6.135 -16.954  -4.455  1.00  0.00      PROB
ATOM   3541 HD21 LEU   870      -6.892 -16.379  -3.880  1.00  0.00      PROB
ATOM   3542 HD22 LEU   870      -5.205 -16.350  -4.530  1.00  0.00      PROB
ATOM   3543 HD23 LEU   870      -5.904 -17.880  -3.894  1.00  0.00      PROB
ATOM   3544  C   LEU   870      -7.599 -19.244  -8.071  1.00  0.00      PROB
ATOM   3545  O   LEU   870      -7.637 -18.944  -9.271  1.00  0.00      PROB
ATOM   3546  N   ILE   873      -9.708 -18.717 -11.523  1.00  0.00      PROB
ATOM   3547  HN  ILE   873      -9.363 -19.137 -10.680  1.00  0.00      PROB
ATOM   3548  CA  ILE   873      -9.710 -17.274 -11.586  1.00  0.00      PROB
ATOM   3549  HA  ILE   873     -10.471 -16.997 -12.300  1.00  0.00      PROB
ATOM   3550  CB  ILE   873     -10.059 -16.632 -10.244  1.00  0.00      PROB
ATOM   3551  HB  ILE   873      -9.390 -17.060  -9.468  1.00  0.00      PROB
ATOM   3552  CG2 ILE   873      -9.844 -15.102 -10.271  1.00  0.00      PROB
ATOM   3553 HG21 ILE   873      -8.790 -14.832 -10.488  1.00  0.00      PROB
ATOM   3554 HG22 ILE   873     -10.100 -14.663  -9.285  1.00  0.00      PROB
ATOM   3555 HG23 ILE   873     -10.502 -14.639 -11.036  1.00  0.00      PROB
ATOM   3556  CG1 ILE   873     -11.525 -16.983  -9.877  1.00  0.00      PROB
ATOM   3557 HG11 ILE   873     -11.691 -18.077 -10.006  1.00  0.00      PROB
ATOM   3558 HG12 ILE   873     -12.201 -16.464 -10.593  1.00  0.00      PROB
ATOM   3559  CD  ILE   873     -11.922 -16.621  -8.443  1.00  0.00      PROB
ATOM   3560  HD1 ILE   873     -11.298 -17.185  -7.718  1.00  0.00      PROB
ATOM   3561  HD2 ILE   873     -12.984 -16.888  -8.255  1.00  0.00      PROB
ATOM   3562  HD3 ILE   873     -11.800 -15.536  -8.248  1.00  0.00      PROB
ATOM   3563  C   ILE   873      -8.398 -16.806 -12.180  1.00  0.00      PROB
ATOM   3564  O   ILE   873      -8.374 -15.906 -13.020  1.00  0.00      PROB
ATOM   3565  N   TYR   874      -7.267 -17.440 -11.796  1.00  0.00      PROB
ATOM   3566  HN  TYR   874      -7.315 -18.111 -11.053  1.00  0.00      PROB
ATOM   3567  CA  TYR   874      -5.980 -17.286 -12.459  1.00  0.00      PROB
ATOM   3568  HA  TYR   874      -5.780 -16.231 -12.568  1.00  0.00      PROB
ATOM   3569  CB  TYR   874      -4.830 -17.980 -11.670  1.00  0.00      PROB
ATOM   3570  HB1 TYR   874      -3.887 -17.980 -12.258  1.00  0.00      PROB
ATOM   3571  HB2 TYR   874      -5.114 -19.041 -11.486  1.00  0.00      PROB
ATOM   3572  CG  TYR   874      -4.487 -17.338 -10.348  1.00  0.00      PROB
ATOM   3573  CD1 TYR   874      -4.417 -15.943 -10.189  1.00  0.00      PROB
ATOM   3574  HD1 TYR   874      -4.632 -15.296 -11.021  1.00  0.00      PROB
ATOM   3575  CE1 TYR   874      -4.042 -15.376  -8.962  1.00  0.00      PROB
ATOM   3576  HE1 TYR   874      -4.027 -14.305  -8.852  1.00  0.00      PROB
ATOM   3577  CZ  TYR   874      -3.682 -16.203  -7.893  1.00  0.00      PROB
ATOM   3578  OH  TYR   874      -3.310 -15.654  -6.650  1.00  0.00      PROB
ATOM   3579  HH  TYR   874      -3.471 -14.708  -6.677  1.00  0.00      PROB
ATOM   3580  CD2 TYR   874      -4.111 -18.153  -9.267  1.00  0.00      PROB
ATOM   3581  HD2 TYR   874      -4.121 -19.227  -9.386  1.00  0.00      PROB
ATOM   3582  CE2 TYR   874      -3.695 -17.590  -8.053  1.00  0.00      PROB
ATOM   3583  HE2 TYR   874      -3.399 -18.224  -7.231  1.00  0.00      PROB
ATOM   3584  C   TYR   874      -5.984 -17.849 -13.876  1.00  0.00      PROB
ATOM   3585  O   TYR   874      -6.058 -17.095 -14.853  1.00  0.00      PROB
ATOM   3586  N   LEU   877      -8.125 -14.631 -15.606  1.00  0.00      PROB
ATOM   3587  HN  LEU   877      -8.023 -15.266 -14.829  1.00  0.00      PROB
ATOM   3588  CA  LEU   877      -7.061 -13.682 -15.800  1.00  0.00      PROB
ATOM   3589  HA  LEU   877      -7.522 -12.733 -16.027  1.00  0.00      PROB
ATOM   3590  CB  LEU   877      -6.175 -13.550 -14.532  1.00  0.00      PROB
ATOM   3591  HB1 LEU   877      -5.248 -12.988 -14.767  1.00  0.00      PROB
ATOM   3592  HB2 LEU   877      -5.880 -14.571 -14.208  1.00  0.00      PROB
ATOM   3593  CG  LEU   877      -6.864 -12.830 -13.351  1.00  0.00      PROB
ATOM   3594  HG  LEU   877      -7.900 -13.224 -13.252  1.00  0.00      PROB
ATOM   3595  CD1 LEU   877      -6.152 -13.118 -12.024  1.00  0.00      PROB
ATOM   3596 HD11 LEU   877      -6.587 -12.498 -11.211  1.00  0.00      PROB
ATOM   3597 HD12 LEU   877      -5.068 -12.891 -12.104  1.00  0.00      PROB
ATOM   3598 HD13 LEU   877      -6.287 -14.185 -11.754  1.00  0.00      PROB
ATOM   3599  CD2 LEU   877      -6.956 -11.316 -13.576  1.00  0.00      PROB
ATOM   3600 HD21 LEU   877      -7.543 -11.094 -14.490  1.00  0.00      PROB
ATOM   3601 HD22 LEU   877      -5.945 -10.875 -13.686  1.00  0.00      PROB
ATOM   3602 HD23 LEU   877      -7.453 -10.825 -12.712  1.00  0.00      PROB
ATOM   3603  C   LEU   877      -6.245 -14.050 -17.024  1.00  0.00      PROB
ATOM   3604  O   LEU   877      -5.969 -13.207 -17.877  1.00  0.00      PROB
ATOM   3605  N   GLN   878      -5.837 -15.329 -17.165  1.00  0.00      PROB
ATOM   3606  HN  GLN   878      -6.052 -15.998 -16.447  1.00  0.00      PROB
ATOM   3607  CA  GLN   878      -5.095 -15.808 -18.319  1.00  0.00      PROB
ATOM   3608  HA  GLN   878      -4.216 -15.188 -18.423  1.00  0.00      PROB
ATOM   3609  CB  GLN   878      -4.619 -17.268 -18.140  1.00  0.00      PROB
ATOM   3610  HB1 GLN   878      -4.212 -17.638 -19.113  1.00  0.00      PROB
ATOM   3611  HB2 GLN   878      -5.495 -17.906 -17.879  1.00  0.00      PROB
ATOM   3612  CG  GLN   878      -3.508 -17.461 -17.080  1.00  0.00      PROB
ATOM   3613  HG1 GLN   878      -3.871 -17.171 -16.075  1.00  0.00      PROB
ATOM   3614  HG2 GLN   878      -2.621 -16.845 -17.328  1.00  0.00      PROB
ATOM   3615  CD  GLN   878      -3.085 -18.933 -17.053  1.00  0.00      PROB
ATOM   3616  OE1 GLN   878      -3.476 -19.712 -17.923  1.00  0.00      PROB
ATOM   3617  NE2 GLN   878      -2.281 -19.325 -16.043  1.00  0.00      PROB
ATOM   3618 HE21 GLN   878      -2.015 -20.293 -16.016  1.00  0.00      PROB
ATOM   3619 HE22 GLN   878      -1.916 -18.678 -15.383  1.00  0.00      PROB
ATOM   3620  C   GLN   878      -5.852 -15.708 -19.636  1.00  0.00      PROB
ATOM   3621  O   GLN   878      -5.281 -15.312 -20.658  1.00  0.00      PROB
ATOM   3622  N   SER   880      -8.513 -13.971 -20.402  1.00  0.00      PROB
ATOM   3623  HN  SER   880      -9.207 -14.311 -19.762  1.00  0.00      PROB
ATOM   3624  CA  SER   880      -8.603 -12.546 -20.607  1.00  0.00      PROB
ATOM   3625  HA  SER   880      -9.444 -12.370 -21.263  1.00  0.00      PROB
ATOM   3626  CB  SER   880      -8.848 -11.784 -19.286  1.00  0.00      PROB
ATOM   3627  HB1 SER   880      -8.899 -10.687 -19.466  1.00  0.00      PROB
ATOM   3628  HB2 SER   880      -8.029 -11.999 -18.572  1.00  0.00      PROB
ATOM   3629  OG  SER   880     -10.068 -12.204 -18.681  1.00  0.00      PROB
ATOM   3630  HG1 SER   880     -10.790 -11.780 -19.213  1.00  0.00      PROB
ATOM   3631  C   SER   880      -7.382 -12.007 -21.317  1.00  0.00      PROB
ATOM   3632  O   SER   880      -7.468 -11.557 -22.457  1.00  0.00      PROB
ATOM   3633  N   VAL   881      -6.180 -12.021 -20.688  1.00  0.00      PROB
ATOM   3634  HN  VAL   881      -6.095 -12.419 -19.771  1.00  0.00      PROB
ATOM   3635  CA  VAL   881      -4.971 -11.449 -21.285  1.00  0.00      PROB
ATOM   3636  HA  VAL   881      -5.220 -10.429 -21.537  1.00  0.00      PROB
ATOM   3637  CB  VAL   881      -3.761 -11.355 -20.350  1.00  0.00      PROB
ATOM   3638  HB  VAL   881      -2.931 -10.831 -20.883  1.00  0.00      PROB
ATOM   3639  CG1 VAL   881      -4.113 -10.493 -19.126  1.00  0.00      PROB
ATOM   3640 HG11 VAL   881      -3.202 -10.297 -18.524  1.00  0.00      PROB
ATOM   3641 HG12 VAL   881      -4.841 -11.018 -18.475  1.00  0.00      PROB
ATOM   3642 HG13 VAL   881      -4.542  -9.517 -19.434  1.00  0.00      PROB
ATOM   3643  CG2 VAL   881      -3.250 -12.738 -19.912  1.00  0.00      PROB
ATOM   3644 HG21 VAL   881      -2.807 -13.304 -20.757  1.00  0.00      PROB
ATOM   3645 HG22 VAL   881      -4.075 -13.333 -19.476  1.00  0.00      PROB
ATOM   3646 HG23 VAL   881      -2.472 -12.620 -19.131  1.00  0.00      PROB
ATOM   3647  C   VAL   881      -4.530 -12.090 -22.599  1.00  0.00      PROB
ATOM   3648  O   VAL   881      -4.021 -11.415 -23.498  1.00  0.00      PROB
ATOM   3649  N   GLN   882      -4.682 -13.422 -22.746  1.00  0.00      PROB
ATOM   3650  HN  GLN   882      -5.093 -13.960 -22.003  1.00  0.00      PROB
ATOM   3651  CA  GLN   882      -4.173 -14.157 -23.883  1.00  0.00      PROB
ATOM   3652  HA  GLN   882      -3.202 -13.758 -24.126  1.00  0.00      PROB
ATOM   3653  CB  GLN   882      -4.029 -15.664 -23.543  1.00  0.00      PROB
ATOM   3654  HB1 GLN   882      -5.033 -16.112 -23.371  1.00  0.00      PROB
ATOM   3655  HB2 GLN   882      -3.484 -15.726 -22.573  1.00  0.00      PROB
ATOM   3656  CG  GLN   882      -3.248 -16.505 -24.586  1.00  0.00      PROB
ATOM   3657  HG1 GLN   882      -3.811 -16.564 -25.540  1.00  0.00      PROB
ATOM   3658  HG2 GLN   882      -3.120 -17.542 -24.210  1.00  0.00      PROB
ATOM   3659  CD  GLN   882      -1.853 -15.926 -24.841  1.00  0.00      PROB
ATOM   3660  OE1 GLN   882      -0.910 -16.171 -24.081  1.00  0.00      PROB
ATOM   3661  NE2 GLN   882      -1.718 -15.099 -25.900  1.00  0.00      PROB
ATOM   3662 HE21 GLN   882      -0.841 -14.622 -26.017  1.00  0.00      PROB
ATOM   3663 HE22 GLN   882      -2.520 -14.844 -26.439  1.00  0.00      PROB
ATOM   3664  C   GLN   882      -5.047 -13.989 -25.112  1.00  0.00      PROB
ATOM   3665  O   GLN   882      -4.522 -13.825 -26.218  1.00  0.00      PROB
ATOM   3666  N   LYS   884      -7.486 -10.419 -25.076  1.00  0.00      PROB
ATOM   3667  HN  LYS   884      -7.693 -10.839 -24.179  1.00  0.00      PROB
ATOM   3668  CA  LYS   884      -7.071  -9.042 -25.054  1.00  0.00      PROB
ATOM   3669  HA  LYS   884      -7.872  -8.463 -25.490  1.00  0.00      PROB
ATOM   3670  CB  LYS   884      -6.818  -8.562 -23.603  1.00  0.00      PROB
ATOM   3671  HB1 LYS   884      -6.142  -9.294 -23.112  1.00  0.00      PROB
ATOM   3672  HB2 LYS   884      -7.787  -8.601 -23.055  1.00  0.00      PROB
ATOM   3673  CG  LYS   884      -6.196  -7.163 -23.448  1.00  0.00      PROB
ATOM   3674  HG1 LYS   884      -5.229  -7.121 -23.988  1.00  0.00      PROB
ATOM   3675  HG2 LYS   884      -5.974  -6.994 -22.368  1.00  0.00      PROB
ATOM   3676  CD  LYS   884      -7.091  -6.018 -23.945  1.00  0.00      PROB
ATOM   3677  HD1 LYS   884      -8.051  -6.071 -23.389  1.00  0.00      PROB
ATOM   3678  HD2 LYS   884      -7.310  -6.164 -25.025  1.00  0.00      PROB
ATOM   3679  CE  LYS   884      -6.444  -4.642 -23.726  1.00  0.00      PROB
ATOM   3680  HE1 LYS   884      -5.525  -4.548 -24.344  1.00  0.00      PROB
ATOM   3681  HE2 LYS   884      -6.168  -4.517 -22.658  1.00  0.00      PROB
ATOM   3682  NZ  LYS   884      -7.359  -3.550 -24.103  1.00  0.00      PROB
ATOM   3683  HZ1 LYS   884      -7.661  -3.672 -25.101  1.00  0.00      PROB
ATOM   3684  HZ2 LYS   884      -6.896  -2.622 -23.980  1.00  0.00      PROB
ATOM   3685  HZ3 LYS   884      -8.215  -3.541 -23.499  1.00  0.00      PROB
ATOM   3686  C   LYS   884      -5.863  -8.854 -25.946  1.00  0.00      PROB
ATOM   3687  O   LYS   884      -5.888  -8.089 -26.912  1.00  0.00      PROB
ATOM   3688  N   TRP   885      -4.755  -9.558 -25.645  1.00  0.00      PROB
ATOM   3689  HN  TRP   885      -4.755 -10.144 -24.832  1.00  0.00      PROB
ATOM   3690  CA  TRP   885      -3.560  -9.556 -26.466  1.00  0.00      PROB
ATOM   3691  HA  TRP   885      -3.729  -8.973 -27.362  1.00  0.00      PROB
ATOM   3692  CB  TRP   885      -2.330  -8.966 -25.720  1.00  0.00      PROB
ATOM   3693  HB1 TRP   885      -1.492  -8.860 -26.443  1.00  0.00      PROB
ATOM   3694  HB2 TRP   885      -2.004  -9.673 -24.929  1.00  0.00      PROB
ATOM   3695  CG  TRP   885      -2.553  -7.643 -25.062  1.00  0.00      PROB
ATOM   3696  CD1 TRP   885      -2.675  -6.433 -25.691  1.00  0.00      PROB
ATOM   3697  HD1 TRP   885      -2.683  -6.292 -26.769  1.00  0.00      PROB
ATOM   3698  NE1 TRP   885      -2.823  -5.446 -24.745  1.00  0.00      PROB
ATOM   3699  HE1 TRP   885      -2.970  -4.477 -24.907  1.00  0.00      PROB
ATOM   3700  CE2 TRP   885      -2.833  -5.990 -23.500  1.00  0.00      PROB
ATOM   3701  CD2 TRP   885      -2.658  -7.385 -23.649  1.00  0.00      PROB
ATOM   3702  CE3 TRP   885      -2.630  -8.197 -22.517  1.00  0.00      PROB
ATOM   3703  HE3 TRP   885      -2.504  -9.266 -22.602  1.00  0.00      PROB
ATOM   3704  CZ3 TRP   885      -2.788  -7.600 -21.264  1.00  0.00      PROB
ATOM   3705  HZ3 TRP   885      -2.775  -8.220 -20.378  1.00  0.00      PROB
ATOM   3706  CZ2 TRP   885      -2.993  -5.396 -22.259  1.00  0.00      PROB
ATOM   3707  HZ2 TRP   885      -3.139  -4.331 -22.158  1.00  0.00      PROB
ATOM   3708  CH2 TRP   885      -2.971  -6.225 -21.135  1.00  0.00      PROB
ATOM   3709  HH2 TRP   885      -3.104  -5.790 -20.152  1.00  0.00      PROB
ATOM   3710  C   TRP   885      -3.274 -10.979 -26.915  1.00  0.00      PROB
ATOM   3711  O   TRP   885      -2.145 -11.473 -26.808  1.00  0.00      PROB
ATOM   3712  N   ASN   888       0.569 -11.707 -28.158  1.00  0.00      PROB
ATOM   3713  HN  ASN   888      -0.376 -11.926 -27.893  1.00  0.00      PROB
ATOM   3714  CA  ASN   888       1.492 -11.520 -27.071  1.00  0.00      PROB
ATOM   3715  HA  ASN   888       2.470 -11.370 -27.507  1.00  0.00      PROB
ATOM   3716  CB  ASN   888       1.064 -10.261 -26.264  1.00  0.00      PROB
ATOM   3717  HB1 ASN   888       0.050 -10.441 -25.853  1.00  0.00      PROB
ATOM   3718  HB2 ASN   888       1.010  -9.409 -26.976  1.00  0.00      PROB
ATOM   3719  CG  ASN   888       1.972  -9.866 -25.104  1.00  0.00      PROB
ATOM   3720  OD1 ASN   888       2.926 -10.543 -24.714  1.00  0.00      PROB
ATOM   3721  ND2 ASN   888       1.667  -8.682 -24.520  1.00  0.00      PROB
ATOM   3722 HD21 ASN   888       2.300  -8.323 -23.824  1.00  0.00      PROB
ATOM   3723 HD22 ASN   888       0.910  -8.131 -24.857  1.00  0.00      PROB
ATOM   3724  C   ASN   888       1.536 -12.802 -26.250  1.00  0.00      PROB
ATOM   3725  O   ASN   888       0.505 -13.373 -25.901  1.00  0.00      PROB
ATOM   3726  N   THR   889       2.742 -13.304 -25.934  1.00  0.00      PROB
ATOM   3727  HN  THR   889       3.573 -12.843 -26.269  1.00  0.00      PROB
ATOM   3728  CA  THR   889       2.930 -14.544 -25.184  1.00  0.00      PROB
ATOM   3729  HA  THR   889       2.039 -15.153 -25.239  1.00  0.00      PROB
ATOM   3730  CB  THR   889       4.120 -15.370 -25.700  1.00  0.00      PROB
ATOM   3731  HB  THR   889       4.228 -16.307 -25.098  1.00  0.00      PROB
ATOM   3732  OG1 THR   889       5.360 -14.662 -25.656  1.00  0.00      PROB
ATOM   3733  HG1 THR   889       5.247 -13.865 -26.213  1.00  0.00      PROB
ATOM   3734  CG2 THR   889       3.881 -15.777 -27.160  1.00  0.00      PROB
ATOM   3735 HG21 THR   889       3.842 -14.891 -27.827  1.00  0.00      PROB
ATOM   3736 HG22 THR   889       2.926 -16.335 -27.255  1.00  0.00      PROB
ATOM   3737 HG23 THR   889       4.704 -16.440 -27.506  1.00  0.00      PROB
ATOM   3738  C   THR   889       3.204 -14.274 -23.720  1.00  0.00      PROB
ATOM   3739  O   THR   889       3.184 -15.173 -22.884  1.00  0.00      PROB
ATOM   3740  N   THR   890       3.456 -13.008 -23.349  1.00  0.00      PROB
ATOM   3741  HN  THR   890       3.324 -12.264 -24.007  1.00  0.00      PROB
ATOM   3742  CA  THR   890       4.180 -12.702 -22.119  1.00  0.00      PROB
ATOM   3743  HA  THR   890       4.753 -13.568 -21.822  1.00  0.00      PROB
ATOM   3744  CB  THR   890       5.193 -11.559 -22.295  1.00  0.00      PROB
ATOM   3745  HB  THR   890       5.794 -11.445 -21.360  1.00  0.00      PROB
ATOM   3746  OG1 THR   890       4.613 -10.295 -22.607  1.00  0.00      PROB
ATOM   3747  HG1 THR   890       4.036 -10.444 -23.383  1.00  0.00      PROB
ATOM   3748  CG2 THR   890       6.146 -11.909 -23.447  1.00  0.00      PROB
ATOM   3749 HG21 THR   890       6.638 -12.885 -23.256  1.00  0.00      PROB
ATOM   3750 HG22 THR   890       6.940 -11.142 -23.545  1.00  0.00      PROB
ATOM   3751 HG23 THR   890       5.612 -11.968 -24.418  1.00  0.00      PROB
ATOM   3752  C   THR   890       3.273 -12.384 -20.954  1.00  0.00      PROB
ATOM   3753  O   THR   890       3.743 -12.115 -19.853  1.00  0.00      PROB
ATOM   3754  N   MET   891       1.940 -12.429 -21.134  1.00  0.00      PROB
ATOM   3755  HN  MET   891       1.533 -12.779 -21.982  1.00  0.00      PROB
ATOM   3756  CA  MET   891       1.034 -11.892 -20.141  1.00  0.00      PROB
ATOM   3757  HA  MET   891       1.597 -11.323 -19.422  1.00  0.00      PROB
ATOM   3758  CB  MET   891       0.035 -10.894 -20.776  1.00  0.00      PROB
ATOM   3759  HB1 MET   891      -0.758 -10.621 -20.046  1.00  0.00      PROB
ATOM   3760  HB2 MET   891      -0.465 -11.383 -21.640  1.00  0.00      PROB
ATOM   3761  CG  MET   891       0.723  -9.596 -21.245  1.00  0.00      PROB
ATOM   3762  HG1 MET   891      -0.042  -8.927 -21.695  1.00  0.00      PROB
ATOM   3763  HG2 MET   891       1.433  -9.864 -22.058  1.00  0.00      PROB
ATOM   3764  SD  MET   891       1.634  -8.696 -19.947  1.00  0.00      PROB
ATOM   3765  CE  MET   891       0.248  -8.302 -18.846  1.00  0.00      PROB
ATOM   3766  HE1 MET   891      -0.548  -7.753 -19.391  1.00  0.00      PROB
ATOM   3767  HE2 MET   891       0.586  -7.655 -18.007  1.00  0.00      PROB
ATOM   3768  HE3 MET   891      -0.197  -9.218 -18.404  1.00  0.00      PROB
ATOM   3769  C   MET   891       0.306 -12.893 -19.278  1.00  0.00      PROB
ATOM   3770  O   MET   891      -0.134 -12.522 -18.194  1.00  0.00      PROB
ATOM   3771  N   ARG   892       0.197 -14.186 -19.657  1.00  0.00      PROB
ATOM   3772  HN  ARG   892       0.502 -14.469 -20.566  1.00  0.00      PROB
ATOM   3773  CA  ARG   892      -0.365 -15.201 -18.766  1.00  0.00      PROB
ATOM   3774  HA  ARG   892      -1.361 -14.888 -18.484  1.00  0.00      PROB
ATOM   3775  CB  ARG   892      -0.442 -16.596 -19.432  1.00  0.00      PROB
ATOM   3776  HB1 ARG   892      -0.859 -17.337 -18.710  1.00  0.00      PROB
ATOM   3777  HB2 ARG   892       0.589 -16.934 -19.681  1.00  0.00      PROB
ATOM   3778  CG  ARG   892      -1.303 -16.646 -20.709  1.00  0.00      PROB
ATOM   3779  HG1 ARG   892      -0.793 -16.060 -21.501  1.00  0.00      PROB
ATOM   3780  HG2 ARG   892      -2.279 -16.150 -20.510  1.00  0.00      PROB
ATOM   3781  CD  ARG   892      -1.596 -18.066 -21.236  1.00  0.00      PROB
ATOM   3782  HD1 ARG   892      -1.986 -18.051 -22.276  1.00  0.00      PROB
ATOM   3783  HD2 ARG   892      -2.357 -18.552 -20.581  1.00  0.00      PROB
ATOM   3784  NE  ARG   892      -0.369 -18.916 -21.175  1.00  0.00      PROB
ATOM   3785  HE  ARG   892      -0.267 -19.544 -20.377  1.00  0.00      PROB
ATOM   3786  CZ  ARG   892       0.770 -18.722 -21.819  1.00  0.00      PROB
ATOM   3787  NH1 ARG   892       0.993 -17.772 -22.698  1.00  0.00      PROB
ATOM   3788 HH11 ARG   892       1.933 -17.660 -23.002  1.00  0.00      PROB
ATOM   3789 HH12 ARG   892       0.228 -17.224 -23.036  1.00  0.00      PROB
ATOM   3790  NH2 ARG   892       1.787 -19.498 -21.517  1.00  0.00      PROB
ATOM   3791 HH21 ARG   892       2.719 -19.172 -21.710  1.00  0.00      PROB
ATOM   3792 HH22 ARG   892       1.658 -20.233 -20.821  1.00  0.00      PROB
ATOM   3793  C   ARG   892       0.435 -15.358 -17.481  1.00  0.00      PROB
ATOM   3794  O   ARG   892      -0.103 -15.333 -16.375  1.00  0.00      PROB
ATOM   3795  N   THR   893       1.773 -15.442 -17.618  1.00  0.00      PROB
ATOM   3796  HN  THR   893       2.161 -15.503 -18.542  1.00  0.00      PROB
ATOM   3797  CA  THR   893       2.700 -15.425 -16.493  1.00  0.00      PROB
ATOM   3798  HA  THR   893       2.404 -16.213 -15.817  1.00  0.00      PROB
ATOM   3799  CB  THR   893       4.158 -15.667 -16.901  1.00  0.00      PROB
ATOM   3800  HB  THR   893       4.857 -15.430 -16.063  1.00  0.00      PROB
ATOM   3801  OG1 THR   893       4.543 -14.909 -18.046  1.00  0.00      PROB
ATOM   3802  HG1 THR   893       4.009 -15.256 -18.790  1.00  0.00      PROB
ATOM   3803  CG2 THR   893       4.340 -17.149 -17.264  1.00  0.00      PROB
ATOM   3804 HG21 THR   893       4.089 -17.797 -16.400  1.00  0.00      PROB
ATOM   3805 HG22 THR   893       5.394 -17.345 -17.553  1.00  0.00      PROB
ATOM   3806 HG23 THR   893       3.685 -17.440 -18.112  1.00  0.00      PROB
ATOM   3807  C   THR   893       2.633 -14.141 -15.689  1.00  0.00      PROB
ATOM   3808  O   THR   893       2.478 -14.160 -14.469  1.00  0.00      PROB
ATOM   3809  N   ARG   894       2.681 -12.980 -16.369  1.00  0.00      PROB
ATOM   3810  HN  ARG   894       2.851 -12.999 -17.352  1.00  0.00      PROB
ATOM   3811  CA  ARG   894       2.615 -11.680 -15.735  1.00  0.00      PROB
ATOM   3812  HA  ARG   894       3.394 -11.666 -14.984  1.00  0.00      PROB
ATOM   3813  CB  ARG   894       2.948 -10.540 -16.722  1.00  0.00      PROB
ATOM   3814  HB1 ARG   894       2.766  -9.548 -16.248  1.00  0.00      PROB
ATOM   3815  HB2 ARG   894       2.287 -10.617 -17.609  1.00  0.00      PROB
ATOM   3816  CG  ARG   894       4.424 -10.577 -17.151  1.00  0.00      PROB
ATOM   3817  HG1 ARG   894       4.660 -11.590 -17.553  1.00  0.00      PROB
ATOM   3818  HG2 ARG   894       5.053 -10.430 -16.243  1.00  0.00      PROB
ATOM   3819  CD  ARG   894       4.780  -9.529 -18.204  1.00  0.00      PROB
ATOM   3820  HD1 ARG   894       4.590  -8.500 -17.826  1.00  0.00      PROB
ATOM   3821  HD2 ARG   894       4.212  -9.701 -19.146  1.00  0.00      PROB
ATOM   3822  NE  ARG   894       6.234  -9.715 -18.462  1.00  0.00      PROB
ATOM   3823  HE  ARG   894       6.718 -10.498 -18.060  1.00  0.00      PROB
ATOM   3824  CZ  ARG   894       6.929  -9.080 -19.386  1.00  0.00      PROB
ATOM   3825  NH1 ARG   894       6.462  -8.112 -20.129  1.00  0.00      PROB
ATOM   3826 HH11 ARG   894       5.583  -7.695 -19.867  1.00  0.00      PROB
ATOM   3827 HH12 ARG   894       7.155  -7.530 -20.573  1.00  0.00      PROB
ATOM   3828  NH2 ARG   894       8.178  -9.454 -19.545  1.00  0.00      PROB
ATOM   3829 HH21 ARG   894       8.412 -10.313 -19.075  1.00  0.00      PROB
ATOM   3830 HH22 ARG   894       8.552  -9.309 -20.466  1.00  0.00      PROB
ATOM   3831  C   ARG   894       1.337 -11.359 -14.987  1.00  0.00      PROB
ATOM   3832  O   ARG   894       1.387 -10.829 -13.881  1.00  0.00      PROB
ATOM   3833  N   VAL   895       0.146 -11.655 -15.543  1.00  0.00      PROB
ATOM   3834  HN  VAL   895       0.088 -12.070 -16.458  1.00  0.00      PROB
ATOM   3835  CA  VAL   895      -1.115 -11.395 -14.862  1.00  0.00      PROB
ATOM   3836  HA  VAL   895      -1.077 -10.365 -14.533  1.00  0.00      PROB
ATOM   3837  CB  VAL   895      -2.315 -11.490 -15.804  1.00  0.00      PROB
ATOM   3838  HB  VAL   895      -2.033 -10.965 -16.748  1.00  0.00      PROB
ATOM   3839  CG1 VAL   895      -2.696 -12.939 -16.169  1.00  0.00      PROB
ATOM   3840 HG11 VAL   895      -3.501 -12.932 -16.935  1.00  0.00      PROB
ATOM   3841 HG12 VAL   895      -3.074 -13.497 -15.288  1.00  0.00      PROB
ATOM   3842 HG13 VAL   895      -1.829 -13.485 -16.590  1.00  0.00      PROB
ATOM   3843  CG2 VAL   895      -3.508 -10.737 -15.186  1.00  0.00      PROB
ATOM   3844 HG21 VAL   895      -3.810 -11.201 -14.223  1.00  0.00      PROB
ATOM   3845 HG22 VAL   895      -4.376 -10.768 -15.877  1.00  0.00      PROB
ATOM   3846 HG23 VAL   895      -3.248  -9.674 -14.995  1.00  0.00      PROB
ATOM   3847  C   VAL   895      -1.283 -12.219 -13.589  1.00  0.00      PROB
ATOM   3848  O   VAL   895      -1.664 -11.700 -12.540  1.00  0.00      PROB
ATOM   3849  N   VAL   896      -0.929 -13.524 -13.621  1.00  0.00      PROB
ATOM   3850  HN  VAL   896      -0.646 -13.952 -14.480  1.00  0.00      PROB
ATOM   3851  CA  VAL   896      -0.894 -14.366 -12.435  1.00  0.00      PROB
ATOM   3852  HA  VAL   896      -1.854 -14.284 -11.945  1.00  0.00      PROB
ATOM   3853  CB  VAL   896      -0.682 -15.833 -12.795  1.00  0.00      PROB
ATOM   3854  HB  VAL   896       0.256 -15.953 -13.388  1.00  0.00      PROB
ATOM   3855  CG1 VAL   896      -0.588 -16.712 -11.530  1.00  0.00      PROB
ATOM   3856 HG11 VAL   896       0.308 -16.477 -10.922  1.00  0.00      PROB
ATOM   3857 HG12 VAL   896      -0.519 -17.779 -11.831  1.00  0.00      PROB
ATOM   3858 HG13 VAL   896      -1.493 -16.590 -10.896  1.00  0.00      PROB
ATOM   3859  CG2 VAL   896      -1.871 -16.304 -13.657  1.00  0.00      PROB
ATOM   3860 HG21 VAL   896      -2.830 -16.130 -13.127  1.00  0.00      PROB
ATOM   3861 HG22 VAL   896      -1.775 -17.394 -13.857  1.00  0.00      PROB
ATOM   3862 HG23 VAL   896      -1.903 -15.779 -14.633  1.00  0.00      PROB
ATOM   3863  C   VAL   896       0.135 -13.885 -11.423  1.00  0.00      PROB
ATOM   3864  O   VAL   896      -0.161 -13.741 -10.240  1.00  0.00      PROB
ATOM   3865  N   SER   897       1.357 -13.541 -11.887  1.00  0.00      PROB
ATOM   3866  HN  SER   897       1.558 -13.691 -12.860  1.00  0.00      PROB
ATOM   3867  CA  SER   897       2.456 -13.002 -11.087  1.00  0.00      PROB
ATOM   3868  HA  SER   897       2.677 -13.717 -10.310  1.00  0.00      PROB
ATOM   3869  CB  SER   897       3.722 -12.827 -11.970  1.00  0.00      PROB
ATOM   3870  HB1 SER   897       3.514 -12.114 -12.798  1.00  0.00      PROB
ATOM   3871  HB2 SER   897       3.953 -13.814 -12.430  1.00  0.00      PROB
ATOM   3872  OG  SER   897       4.868 -12.388 -11.241  1.00  0.00      PROB
ATOM   3873  HG1 SER   897       5.632 -12.792 -11.695  1.00  0.00      PROB
ATOM   3874  C   SER   897       2.113 -11.693 -10.392  1.00  0.00      PROB
ATOM   3875  O   SER   897       2.416 -11.481  -9.216  1.00  0.00      PROB
ATOM   3876  N   GLY   898       1.398 -10.803 -11.110  1.00  0.00      PROB
ATOM   3877  HN  GLY   898       1.224 -11.006 -12.079  1.00  0.00      PROB
ATOM   3878  CA  GLY   898       0.861  -9.537 -10.627  1.00  0.00      PROB
ATOM   3879  HA1 GLY   898       0.288  -9.104 -11.432  1.00  0.00      PROB
ATOM   3880  HA2 GLY   898       1.688  -8.915 -10.320  1.00  0.00      PROB
ATOM   3881  C   GLY   898      -0.077  -9.672  -9.459  1.00  0.00      PROB
ATOM   3882  O   GLY   898      -0.133  -8.802  -8.595  1.00  0.00      PROB
ATOM   3883  N   PHE   899      -0.833 -10.776  -9.387  1.00  0.00      PROB
ATOM   3884  HN  PHE   899      -0.820 -11.437 -10.136  1.00  0.00      PROB
ATOM   3885  CA  PHE   899      -1.651 -11.080  -8.233  1.00  0.00      PROB
ATOM   3886  HA  PHE   899      -1.871 -10.163  -7.706  1.00  0.00      PROB
ATOM   3887  CB  PHE   899      -3.003 -11.711  -8.650  1.00  0.00      PROB
ATOM   3888  HB1 PHE   899      -3.498 -12.225  -7.801  1.00  0.00      PROB
ATOM   3889  HB2 PHE   899      -2.845 -12.443  -9.473  1.00  0.00      PROB
ATOM   3890  CG  PHE   899      -3.948 -10.631  -9.108  1.00  0.00      PROB
ATOM   3891  CD1 PHE   899      -4.559  -9.787  -8.161  1.00  0.00      PROB
ATOM   3892  HD1 PHE   899      -4.324  -9.902  -7.115  1.00  0.00      PROB
ATOM   3893  CE1 PHE   899      -5.465  -8.796  -8.559  1.00  0.00      PROB
ATOM   3894  HE1 PHE   899      -5.925  -8.151  -7.824  1.00  0.00      PROB
ATOM   3895  CZ  PHE   899      -5.788  -8.653  -9.914  1.00  0.00      PROB
ATOM   3896  HZ  PHE   899      -6.497  -7.899 -10.231  1.00  0.00      PROB
ATOM   3897  CD2 PHE   899      -4.275 -10.471 -10.463  1.00  0.00      PROB
ATOM   3898  HD2 PHE   899      -3.815 -11.107 -11.204  1.00  0.00      PROB
ATOM   3899  CE2 PHE   899      -5.192  -9.491 -10.863  1.00  0.00      PROB
ATOM   3900  HE2 PHE   899      -5.440  -9.380 -11.906  1.00  0.00      PROB
ATOM   3901  C   PHE   899      -0.939 -11.942  -7.200  1.00  0.00      PROB
ATOM   3902  O   PHE   899      -0.825 -11.547  -6.044  1.00  0.00      PROB
ATOM   3903  N   VAL   900      -0.428 -13.135  -7.570  1.00  0.00      PROB
ATOM   3904  HN  VAL   900      -0.431 -13.416  -8.536  1.00  0.00      PROB
ATOM   3905  CA  VAL   900       0.062 -14.123  -6.612  1.00  0.00      PROB
ATOM   3906  HA  VAL   900      -0.659 -14.161  -5.807  1.00  0.00      PROB
ATOM   3907  CB  VAL   900       0.104 -15.525  -7.233  1.00  0.00      PROB
ATOM   3908  HB  VAL   900      -0.796 -15.636  -7.885  1.00  0.00      PROB
ATOM   3909  CG1 VAL   900       1.355 -15.765  -8.098  1.00  0.00      PROB
ATOM   3910 HG11 VAL   900       1.504 -14.948  -8.830  1.00  0.00      PROB
ATOM   3911 HG12 VAL   900       1.253 -16.721  -8.656  1.00  0.00      PROB
ATOM   3912 HG13 VAL   900       2.255 -15.846  -7.455  1.00  0.00      PROB
ATOM   3913  CG2 VAL   900       0.011 -16.589  -6.122  1.00  0.00      PROB
ATOM   3914 HG21 VAL   900      -0.930 -16.472  -5.545  1.00  0.00      PROB
ATOM   3915 HG22 VAL   900       0.872 -16.511  -5.426  1.00  0.00      PROB
ATOM   3916 HG23 VAL   900       0.014 -17.607  -6.561  1.00  0.00      PROB
ATOM   3917  C   VAL   900       1.398 -13.748  -5.969  1.00  0.00      PROB
ATOM   3918  O   VAL   900       1.683 -14.119  -4.831  1.00  0.00      PROB
ATOM   3919  N   PHE   901       2.238 -12.939  -6.645  1.00  0.00      PROB
ATOM   3920  HN  PHE   901       2.010 -12.631  -7.568  1.00  0.00      PROB
ATOM   3921  CA  PHE   901       3.477 -12.442  -6.073  1.00  0.00      PROB
ATOM   3922  HA  PHE   901       3.669 -12.941  -5.136  1.00  0.00      PROB
ATOM   3923  CB  PHE   901       4.712 -12.671  -6.981  1.00  0.00      PROB
ATOM   3924  HB1 PHE   901       5.607 -12.132  -6.600  1.00  0.00      PROB
ATOM   3925  HB2 PHE   901       4.518 -12.345  -8.025  1.00  0.00      PROB
ATOM   3926  CG  PHE   901       5.025 -14.140  -6.957  1.00  0.00      PROB
ATOM   3927  CD1 PHE   901       5.621 -14.710  -5.818  1.00  0.00      PROB
ATOM   3928  HD1 PHE   901       5.872 -14.079  -4.979  1.00  0.00      PROB
ATOM   3929  CE1 PHE   901       5.858 -16.088  -5.749  1.00  0.00      PROB
ATOM   3930  HE1 PHE   901       6.296 -16.520  -4.861  1.00  0.00      PROB
ATOM   3931  CZ  PHE   901       5.514 -16.905  -6.831  1.00  0.00      PROB
ATOM   3932  HZ  PHE   901       5.685 -17.970  -6.786  1.00  0.00      PROB
ATOM   3933  CD2 PHE   901       4.719 -14.966  -8.048  1.00  0.00      PROB
ATOM   3934  HD2 PHE   901       4.271 -14.537  -8.931  1.00  0.00      PROB
ATOM   3935  CE2 PHE   901       4.957 -16.343  -7.985  1.00  0.00      PROB
ATOM   3936  HE2 PHE   901       4.700 -16.976  -8.821  1.00  0.00      PROB
ATOM   3937  C   PHE   901       3.346 -10.999  -5.675  1.00  0.00      PROB
ATOM   3938  O   PHE   901       3.372 -10.685  -4.487  1.00  0.00      PROB
ATOM   3939  N   LEU   902       3.174 -10.084  -6.649  1.00  0.00      PROB
ATOM   3940  HN  LEU   902       3.083 -10.384  -7.599  1.00  0.00      PROB
ATOM   3941  CA  LEU   902       3.176  -8.648  -6.412  1.00  0.00      PROB
ATOM   3942  HA  LEU   902       4.124  -8.412  -5.949  1.00  0.00      PROB
ATOM   3943  CB  LEU   902       3.099  -7.875  -7.753  1.00  0.00      PROB
ATOM   3944  HB1 LEU   902       2.163  -8.161  -8.269  1.00  0.00      PROB
ATOM   3945  HB2 LEU   902       3.945  -8.205  -8.395  1.00  0.00      PROB
ATOM   3946  CG  LEU   902       3.139  -6.331  -7.664  1.00  0.00      PROB
ATOM   3947  HG  LEU   902       2.321  -5.978  -6.991  1.00  0.00      PROB
ATOM   3948  CD1 LEU   902       4.476  -5.829  -7.095  1.00  0.00      PROB
ATOM   3949 HD11 LEU   902       4.631  -6.208  -6.063  1.00  0.00      PROB
ATOM   3950 HD12 LEU   902       4.489  -4.718  -7.060  1.00  0.00      PROB
ATOM   3951 HD13 LEU   902       5.322  -6.174  -7.725  1.00  0.00      PROB
ATOM   3952  CD2 LEU   902       2.875  -5.711  -9.046  1.00  0.00      PROB
ATOM   3953 HD21 LEU   902       3.623  -6.071  -9.781  1.00  0.00      PROB
ATOM   3954 HD22 LEU   902       2.931  -4.603  -8.989  1.00  0.00      PROB
ATOM   3955 HD23 LEU   902       1.864  -5.991  -9.411  1.00  0.00      PROB
ATOM   3956  C   LEU   902       2.106  -8.174  -5.432  1.00  0.00      PROB
ATOM   3957  O   LEU   902       2.360  -7.303  -4.605  1.00  0.00      PROB
ATOM   3958  N   ARG   903       0.889  -8.754  -5.472  1.00  0.00      PROB
ATOM   3959  HN  ARG   903       0.673  -9.424  -6.178  1.00  0.00      PROB
ATOM   3960  CA  ARG   903      -0.187  -8.400  -4.561  1.00  0.00      PROB
ATOM   3961  HA  ARG   903       0.069  -7.491  -4.035  1.00  0.00      PROB
ATOM   3962  CB  ARG   903      -1.485  -8.096  -5.346  1.00  0.00      PROB
ATOM   3963  HB1 ARG   903      -2.344  -7.982  -4.647  1.00  0.00      PROB
ATOM   3964  HB2 ARG   903      -1.710  -8.943  -6.025  1.00  0.00      PROB
ATOM   3965  CG  ARG   903      -1.395  -6.786  -6.143  1.00  0.00      PROB
ATOM   3966  HG1 ARG   903      -0.567  -6.858  -6.882  1.00  0.00      PROB
ATOM   3967  HG2 ARG   903      -1.131  -5.973  -5.429  1.00  0.00      PROB
ATOM   3968  CD  ARG   903      -2.699  -6.436  -6.870  1.00  0.00      PROB
ATOM   3969  HD1 ARG   903      -3.563  -6.343  -6.181  1.00  0.00      PROB
ATOM   3970  HD2 ARG   903      -2.934  -7.221  -7.625  1.00  0.00      PROB
ATOM   3971  NE  ARG   903      -2.478  -5.151  -7.593  1.00  0.00      PROB
ATOM   3972  HE  ARG   903      -2.025  -5.213  -8.495  1.00  0.00      PROB
ATOM   3973  CZ  ARG   903      -2.383  -3.974  -6.995  1.00  0.00      PROB
ATOM   3974  NH1 ARG   903      -2.664  -3.742  -5.736  1.00  0.00      PROB
ATOM   3975 HH11 ARG   903      -2.412  -2.833  -5.390  1.00  0.00      PROB
ATOM   3976 HH12 ARG   903      -2.933  -4.486  -5.107  1.00  0.00      PROB
ATOM   3977  NH2 ARG   903      -1.937  -2.947  -7.682  1.00  0.00      PROB
ATOM   3978 HH21 ARG   903      -1.826  -3.070  -8.673  1.00  0.00      PROB
ATOM   3979 HH22 ARG   903      -1.820  -2.087  -7.189  1.00  0.00      PROB
ATOM   3980  C   ARG   903      -0.482  -9.420  -3.467  1.00  0.00      PROB
ATOM   3981  O   ARG   903      -1.437  -9.244  -2.710  1.00  0.00      PROB
ATOM   3982  N   LEU   904       0.330 -10.484  -3.316  1.00  0.00      PROB
ATOM   3983  HN  LEU   904       1.109 -10.608  -3.925  1.00  0.00      PROB
ATOM   3984  CA  LEU   904       0.065 -11.504  -2.312  1.00  0.00      PROB
ATOM   3985  HA  LEU   904      -0.535 -11.075  -1.521  1.00  0.00      PROB
ATOM   3986  CB  LEU   904      -0.742 -12.676  -2.933  1.00  0.00      PROB
ATOM   3987  HB1 LEU   904      -0.227 -13.022  -3.846  1.00  0.00      PROB
ATOM   3988  HB2 LEU   904      -1.715 -12.255  -3.269  1.00  0.00      PROB
ATOM   3989  CG  LEU   904      -1.037 -13.893  -2.030  1.00  0.00      PROB
ATOM   3990  HG  LEU   904      -0.076 -14.365  -1.716  1.00  0.00      PROB
ATOM   3991  CD1 LEU   904      -1.803 -13.473  -0.772  1.00  0.00      PROB
ATOM   3992 HD11 LEU   904      -2.705 -12.884  -1.043  1.00  0.00      PROB
ATOM   3993 HD12 LEU   904      -1.154 -12.848  -0.122  1.00  0.00      PROB
ATOM   3994 HD13 LEU   904      -2.129 -14.360  -0.193  1.00  0.00      PROB
ATOM   3995  CD2 LEU   904      -1.831 -14.957  -2.802  1.00  0.00      PROB
ATOM   3996 HD21 LEU   904      -2.007 -15.850  -2.167  1.00  0.00      PROB
ATOM   3997 HD22 LEU   904      -1.274 -15.271  -3.708  1.00  0.00      PROB
ATOM   3998 HD23 LEU   904      -2.816 -14.554  -3.117  1.00  0.00      PROB
ATOM   3999  C   LEU   904       1.334 -11.953  -1.607  1.00  0.00      PROB
ATOM   4000  O   LEU   904       1.609 -11.517  -0.490  1.00  0.00      PROB
ATOM   4001  N   ILE   905       2.161 -12.831  -2.217  1.00  0.00      PROB
ATOM   4002  HN  ILE   905       1.929 -13.216  -3.115  1.00  0.00      PROB
ATOM   4003  CA  ILE   905       3.371 -13.348  -1.580  1.00  0.00      PROB
ATOM   4004  HA  ILE   905       3.067 -13.757  -0.629  1.00  0.00      PROB
ATOM   4005  CB  ILE   905       3.985 -14.499  -2.391  1.00  0.00      PROB
ATOM   4006  HB  ILE   905       4.008 -14.180  -3.458  1.00  0.00      PROB
ATOM   4007  CG2 ILE   905       5.446 -14.817  -1.987  1.00  0.00      PROB
ATOM   4008 HG21 ILE   905       6.136 -13.994  -2.271  1.00  0.00      PROB
ATOM   4009 HG22 ILE   905       5.789 -15.739  -2.503  1.00  0.00      PROB
ATOM   4010 HG23 ILE   905       5.523 -14.979  -0.893  1.00  0.00      PROB
ATOM   4011  CG1 ILE   905       3.098 -15.772  -2.328  1.00  0.00      PROB
ATOM   4012 HG11 ILE   905       3.484 -16.493  -3.085  1.00  0.00      PROB
ATOM   4013 HG12 ILE   905       2.061 -15.512  -2.634  1.00  0.00      PROB
ATOM   4014  CD  ILE   905       3.061 -16.474  -0.962  1.00  0.00      PROB
ATOM   4015  HD1 ILE   905       4.074 -16.810  -0.656  1.00  0.00      PROB
ATOM   4016  HD2 ILE   905       2.409 -17.374  -1.011  1.00  0.00      PROB
ATOM   4017  HD3 ILE   905       2.660 -15.803  -0.175  1.00  0.00      PROB
ATOM   4018  C   ILE   905       4.410 -12.293  -1.206  1.00  0.00      PROB
ATOM   4019  O   ILE   905       4.933 -12.301  -0.096  1.00  0.00      PROB
ATOM   4020  N   CYS   906       4.732 -11.324  -2.084  1.00  0.00      PROB
ATOM   4021  HN  CYS   906       4.291 -11.265  -2.982  1.00  0.00      PROB
ATOM   4022  CA  CYS   906       5.656 -10.250  -1.739  1.00  0.00      PROB
ATOM   4023  HA  CYS   906       6.530 -10.729  -1.315  1.00  0.00      PROB
ATOM   4024  CB  CYS   906       6.172  -9.503  -2.996  1.00  0.00      PROB
ATOM   4025  HB1 CYS   906       6.802  -8.640  -2.687  1.00  0.00      PROB
ATOM   4026  HB2 CYS   906       5.313  -9.101  -3.572  1.00  0.00      PROB
ATOM   4027  SG  CYS   906       7.153 -10.614  -4.063  1.00  0.00      PROB
ATOM   4028  HG1 CYS   906       7.026  -9.875  -5.164  1.00  0.00      PROB
ATOM   4029  C   CYS   906       5.199  -9.299  -0.623  1.00  0.00      PROB
ATOM   4030  O   CYS   906       5.994  -9.057   0.289  1.00  0.00      PROB
ATOM   4031  N   PRO   907       3.965  -8.778  -0.567  1.00  0.00      PROB
ATOM   4032  CD  PRO   907       3.104  -8.560  -1.731  1.00  0.00      PROB
ATOM   4033  HD1 PRO   907       2.679  -9.530  -2.060  1.00  0.00      PROB
ATOM   4034  HD2 PRO   907       3.664  -8.087  -2.566  1.00  0.00      PROB
ATOM   4035  CA  PRO   907       3.339  -8.263   0.649  1.00  0.00      PROB
ATOM   4036  HA  PRO   907       3.851  -7.346   0.896  1.00  0.00      PROB
ATOM   4037  CB  PRO   907       1.881  -8.011   0.245  1.00  0.00      PROB
ATOM   4038  HB1 PRO   907       1.418  -7.206   0.848  1.00  0.00      PROB
ATOM   4039  HB2 PRO   907       1.272  -8.939   0.333  1.00  0.00      PROB
ATOM   4040  CG  PRO   907       1.994  -7.633  -1.229  1.00  0.00      PROB
ATOM   4041  HG1 PRO   907       1.041  -7.760  -1.777  1.00  0.00      PROB
ATOM   4042  HG2 PRO   907       2.319  -6.573  -1.314  1.00  0.00      PROB
ATOM   4043  C   PRO   907       3.468  -9.124   1.886  1.00  0.00      PROB
ATOM   4044  O   PRO   907       3.840  -8.606   2.933  1.00  0.00      PROB
ATOM   4045  N   ALA   908       3.172 -10.432   1.793  1.00  0.00      PROB
ATOM   4046  HN  ALA   908       2.824 -10.806   0.930  1.00  0.00      PROB
ATOM   4047  CA  ALA   908       3.306 -11.378   2.881  1.00  0.00      PROB
ATOM   4048  HA  ALA   908       2.722 -10.999   3.710  1.00  0.00      PROB
ATOM   4049  CB  ALA   908       2.739 -12.737   2.446  1.00  0.00      PROB
ATOM   4050  HB1 ALA   908       3.343 -13.178   1.628  1.00  0.00      PROB
ATOM   4051  HB2 ALA   908       1.700 -12.616   2.071  1.00  0.00      PROB
ATOM   4052  HB3 ALA   908       2.725 -13.441   3.304  1.00  0.00      PROB
ATOM   4053  C   ALA   908       4.726 -11.548   3.414  1.00  0.00      PROB
ATOM   4054  O   ALA   908       4.940 -11.673   4.616  1.00  0.00      PROB
ATOM   4055  N   ILE   909       5.747 -11.549   2.531  1.00  0.00      PROB
ATOM   4056  HN  ILE   909       5.545 -11.560   1.548  1.00  0.00      PROB
ATOM   4057  CA  ILE   909       7.150 -11.503   2.928  1.00  0.00      PROB
ATOM   4058  HA  ILE   909       7.324 -12.322   3.604  1.00  0.00      PROB
ATOM   4059  CB  ILE   909       8.098 -11.666   1.724  1.00  0.00      PROB
ATOM   4060  HB  ILE   909       7.818 -10.904   0.959  1.00  0.00      PROB
ATOM   4061  CG2 ILE   909       9.576 -11.436   2.128  1.00  0.00      PROB
ATOM   4062 HG21 ILE   909       9.756 -10.397   2.472  1.00  0.00      PROB
ATOM   4063 HG22 ILE   909      10.251 -11.609   1.265  1.00  0.00      PROB
ATOM   4064 HG23 ILE   909       9.866 -12.134   2.940  1.00  0.00      PROB
ATOM   4065  CG1 ILE   909       7.944 -13.067   1.077  1.00  0.00      PROB
ATOM   4066 HG11 ILE   909       6.869 -13.337   1.014  1.00  0.00      PROB
ATOM   4067 HG12 ILE   909       8.427 -13.819   1.739  1.00  0.00      PROB
ATOM   4068  CD  ILE   909       8.530 -13.165  -0.339  1.00  0.00      PROB
ATOM   4069  HD1 ILE   909       8.373 -14.186  -0.750  1.00  0.00      PROB
ATOM   4070  HD2 ILE   909       9.618 -12.953  -0.344  1.00  0.00      PROB
ATOM   4071  HD3 ILE   909       8.029 -12.440  -1.016  1.00  0.00      PROB
ATOM   4072  C   ILE   909       7.483 -10.241   3.718  1.00  0.00      PROB
ATOM   4073  O   ILE   909       8.146 -10.284   4.751  1.00  0.00      PROB
ATOM   4074  N   LEU   910       7.006  -9.070   3.258  1.00  0.00      PROB
ATOM   4075  HN  LEU   910       6.452  -9.046   2.426  1.00  0.00      PROB
ATOM   4076  CA  LEU   910       7.374  -7.802   3.856  1.00  0.00      PROB
ATOM   4077  HA  LEU   910       8.364  -7.893   4.278  1.00  0.00      PROB
ATOM   4078  CB  LEU   910       7.419  -6.719   2.753  1.00  0.00      PROB
ATOM   4079  HB1 LEU   910       7.629  -5.726   3.202  1.00  0.00      PROB
ATOM   4080  HB2 LEU   910       6.427  -6.663   2.252  1.00  0.00      PROB
ATOM   4081  CG  LEU   910       8.500  -7.011   1.685  1.00  0.00      PROB
ATOM   4082  HG  LEU   910       8.220  -7.950   1.147  1.00  0.00      PROB
ATOM   4083  CD1 LEU   910       8.574  -5.897   0.642  1.00  0.00      PROB
ATOM   4084 HD11 LEU   910       7.649  -5.875   0.032  1.00  0.00      PROB
ATOM   4085 HD12 LEU   910       9.432  -6.091  -0.030  1.00  0.00      PROB
ATOM   4086 HD13 LEU   910       8.723  -4.909   1.124  1.00  0.00      PROB
ATOM   4087  CD2 LEU   910       9.898  -7.228   2.279  1.00  0.00      PROB
ATOM   4088 HD21 LEU   910      10.227  -6.351   2.870  1.00  0.00      PROB
ATOM   4089 HD22 LEU   910      10.634  -7.394   1.466  1.00  0.00      PROB
ATOM   4090 HD23 LEU   910       9.914  -8.126   2.925  1.00  0.00      PROB
ATOM   4091  C   LEU   910       6.529  -7.374   5.045  1.00  0.00      PROB
ATOM   4092  O   LEU   910       7.011  -6.652   5.916  1.00  0.00      PROB
ATOM   4093  N   ASN   911       5.281  -7.853   5.165  1.00  0.00      PROB
ATOM   4094  HN  ASN   911       4.855  -8.351   4.400  1.00  0.00      PROB
ATOM   4095  CA  ASN   911       4.504  -7.753   6.383  1.00  0.00      PROB
ATOM   4096  HA  ASN   911       5.137  -7.466   7.206  1.00  0.00      PROB
ATOM   4097  CB  ASN   911       3.402  -6.664   6.264  1.00  0.00      PROB
ATOM   4098  HB1 ASN   911       2.745  -6.904   5.404  1.00  0.00      PROB
ATOM   4099  HB2 ASN   911       3.888  -5.687   6.065  1.00  0.00      PROB
ATOM   4100  CG  ASN   911       2.574  -6.533   7.543  1.00  0.00      PROB
ATOM   4101  OD1 ASN   911       3.048  -6.806   8.650  1.00  0.00      PROB
ATOM   4102  ND2 ASN   911       1.291  -6.136   7.407  1.00  0.00      PROB
ATOM   4103 HD21 ASN   911       0.701  -6.103   8.219  1.00  0.00      PROB
ATOM   4104 HD22 ASN   911       0.972  -5.840   6.503  1.00  0.00      PROB
ATOM   4105  C   ASN   911       3.894  -9.125   6.678  1.00  0.00      PROB
ATOM   4106  O   ASN   911       2.812  -9.434   6.174  1.00  0.00      PROB
ATOM   4107  N   PRO   912       4.502  -9.969   7.508  1.00  0.00      PROB
ATOM   4108  CD  PRO   912       5.861  -9.785   8.030  1.00  0.00      PROB
ATOM   4109  HD1 PRO   912       5.976  -8.814   8.562  1.00  0.00      PROB
ATOM   4110  HD2 PRO   912       6.585  -9.852   7.184  1.00  0.00      PROB
ATOM   4111  CA  PRO   912       4.009 -11.327   7.724  1.00  0.00      PROB
ATOM   4112  HA  PRO   912       3.710 -11.757   6.778  1.00  0.00      PROB
ATOM   4113  CB  PRO   912       5.218 -12.054   8.339  1.00  0.00      PROB
ATOM   4114  HB1 PRO   912       5.806 -12.502   7.504  1.00  0.00      PROB
ATOM   4115  HB2 PRO   912       4.941 -12.855   9.048  1.00  0.00      PROB
ATOM   4116  CG  PRO   912       6.054 -10.952   8.994  1.00  0.00      PROB
ATOM   4117  HG1 PRO   912       5.631 -10.687   9.989  1.00  0.00      PROB
ATOM   4118  HG2 PRO   912       7.120 -11.232   9.111  1.00  0.00      PROB
ATOM   4119  C   PRO   912       2.785 -11.342   8.619  1.00  0.00      PROB
ATOM   4120  O   PRO   912       2.071 -12.344   8.651  1.00  0.00      PROB
ATOM   4121  N   ARG   913       2.544 -10.256   9.378  1.00  0.00      PROB
ATOM   4122  HN  ARG   913       3.152  -9.473   9.282  1.00  0.00      PROB
ATOM   4123  CA  ARG   913       1.500 -10.130  10.380  1.00  0.00      PROB
ATOM   4124  HA  ARG   913       1.659 -10.900  11.123  1.00  0.00      PROB
ATOM   4125  CB  ARG   913       1.575  -8.741  11.059  1.00  0.00      PROB
ATOM   4126  HB1 ARG   913       0.767  -8.659  11.823  1.00  0.00      PROB
ATOM   4127  HB2 ARG   913       1.387  -7.954  10.295  1.00  0.00      PROB
ATOM   4128  CG  ARG   913       2.921  -8.475  11.759  1.00  0.00      PROB
ATOM   4129  HG1 ARG   913       3.760  -8.577  11.034  1.00  0.00      PROB
ATOM   4130  HG2 ARG   913       3.074  -9.253  12.541  1.00  0.00      PROB
ATOM   4131  CD  ARG   913       3.012  -7.098  12.425  1.00  0.00      PROB
ATOM   4132  HD1 ARG   913       3.965  -7.005  12.996  1.00  0.00      PROB
ATOM   4133  HD2 ARG   913       2.141  -6.936  13.100  1.00  0.00      PROB
ATOM   4134  NE  ARG   913       2.999  -6.085  11.328  1.00  0.00      PROB
ATOM   4135  HE  ARG   913       3.071  -6.397  10.371  1.00  0.00      PROB
ATOM   4136  CZ  ARG   913       3.078  -4.775  11.517  1.00  0.00      PROB
ATOM   4137  NH1 ARG   913       3.024  -4.245  12.718  1.00  0.00      PROB
ATOM   4138 HH11 ARG   913       2.769  -4.821  13.473  1.00  0.00      PROB
ATOM   4139 HH12 ARG   913       3.069  -3.245  12.832  1.00  0.00      PROB
ATOM   4140  NH2 ARG   913       3.201  -3.992  10.469  1.00  0.00      PROB
ATOM   4141 HH21 ARG   913       3.136  -4.400   9.571  1.00  0.00      PROB
ATOM   4142 HH22 ARG   913       3.079  -2.997  10.599  1.00  0.00      PROB
ATOM   4143  C   ARG   913       0.087 -10.320   9.860  1.00  0.00      PROB
ATOM   4144  O   ARG   913      -0.748 -10.947  10.502  1.00  0.00      PROB
ATOM   4145  N   MET   914      -0.208  -9.776   8.664  1.00  0.00      PROB
ATOM   4146  HN  MET   914       0.488  -9.275   8.157  1.00  0.00      PROB
ATOM   4147  CA  MET   914      -1.541  -9.799   8.094  1.00  0.00      PROB
ATOM   4148  HA  MET   914      -2.250  -9.615   8.892  1.00  0.00      PROB
ATOM   4149  CB  MET   914      -1.713  -8.669   7.047  1.00  0.00      PROB
ATOM   4150  HB1 MET   914      -1.550  -7.702   7.578  1.00  0.00      PROB
ATOM   4151  HB2 MET   914      -2.764  -8.661   6.686  1.00  0.00      PROB
ATOM   4152  CG  MET   914      -0.763  -8.720   5.835  1.00  0.00      PROB
ATOM   4153  HG1 MET   914      -0.927  -9.672   5.286  1.00  0.00      PROB
ATOM   4154  HG2 MET   914       0.290  -8.720   6.188  1.00  0.00      PROB
ATOM   4155  SD  MET   914      -1.014  -7.321   4.702  1.00  0.00      PROB
ATOM   4156  CE  MET   914       0.351  -7.744   3.588  1.00  0.00      PROB
ATOM   4157  HE1 MET   914       0.121  -8.653   2.999  1.00  0.00      PROB
ATOM   4158  HE2 MET   914       1.291  -7.935   4.148  1.00  0.00      PROB
ATOM   4159  HE3 MET   914       0.540  -6.913   2.877  1.00  0.00      PROB
ATOM   4160  C   MET   914      -1.915 -11.156   7.508  1.00  0.00      PROB
ATOM   4161  O   MET   914      -3.081 -11.424   7.223  1.00  0.00      PROB
ATOM   4162  N   PHE   915      -0.924 -12.052   7.339  1.00  0.00      PROB
ATOM   4163  HN  PHE   915       0.008 -11.788   7.577  1.00  0.00      PROB
ATOM   4164  CA  PHE   915      -1.134 -13.437   6.964  1.00  0.00      PROB
ATOM   4165  HA  PHE   915      -2.186 -13.618   6.780  1.00  0.00      PROB
ATOM   4166  CB  PHE   915      -0.318 -13.813   5.703  1.00  0.00      PROB
ATOM   4167  HB1 PHE   915      -0.343 -14.909   5.518  1.00  0.00      PROB
ATOM   4168  HB2 PHE   915       0.742 -13.495   5.809  1.00  0.00      PROB
ATOM   4169  CG  PHE   915      -0.931 -13.142   4.505  1.00  0.00      PROB
ATOM   4170  CD1 PHE   915      -0.326 -12.029   3.900  1.00  0.00      PROB
ATOM   4171  HD1 PHE   915       0.585 -11.625   4.317  1.00  0.00      PROB
ATOM   4172  CE1 PHE   915      -0.893 -11.440   2.762  1.00  0.00      PROB
ATOM   4173  HE1 PHE   915      -0.409 -10.602   2.285  1.00  0.00      PROB
ATOM   4174  CZ  PHE   915      -2.082 -11.952   2.231  1.00  0.00      PROB
ATOM   4175  HZ  PHE   915      -2.523 -11.496   1.356  1.00  0.00      PROB
ATOM   4176  CD2 PHE   915      -2.111 -13.662   3.946  1.00  0.00      PROB
ATOM   4177  HD2 PHE   915      -2.581 -14.523   4.398  1.00  0.00      PROB
ATOM   4178  CE2 PHE   915      -2.689 -13.069   2.817  1.00  0.00      PROB
ATOM   4179  HE2 PHE   915      -3.597 -13.477   2.396  1.00  0.00      PROB
ATOM   4180  C   PHE   915      -0.765 -14.354   8.109  1.00  0.00      PROB
ATOM   4181  O   PHE   915      -1.024 -15.558   8.052  1.00  0.00      PROB
ATOM   4182  N   ILE   917       2.239 -14.615  10.461  1.00  0.00      PROB
ATOM   4183  HN  ILE   917       2.028 -13.904   9.778  1.00  0.00      PROB
ATOM   4184  CA  ILE   917       3.412 -15.427  10.247  1.00  0.00      PROB
ATOM   4185  HA  ILE   917       3.230 -16.387  10.708  1.00  0.00      PROB
ATOM   4186  CB  ILE   917       3.723 -15.630   8.759  1.00  0.00      PROB
ATOM   4187  HB  ILE   917       3.741 -14.635   8.258  1.00  0.00      PROB
ATOM   4188  CG2 ILE   917       5.105 -16.302   8.569  1.00  0.00      PROB
ATOM   4189 HG21 ILE   917       5.928 -15.667   8.955  1.00  0.00      PROB
ATOM   4190 HG22 ILE   917       5.308 -16.484   7.494  1.00  0.00      PROB
ATOM   4191 HG23 ILE   917       5.132 -17.279   9.098  1.00  0.00      PROB
ATOM   4192  CG1 ILE   917       2.599 -16.457   8.087  1.00  0.00      PROB
ATOM   4193 HG11 ILE   917       1.610 -16.029   8.364  1.00  0.00      PROB
ATOM   4194 HG12 ILE   917       2.625 -17.495   8.487  1.00  0.00      PROB
ATOM   4195  CD  ILE   917       2.686 -16.490   6.556  1.00  0.00      PROB
ATOM   4196  HD1 ILE   917       2.717 -15.458   6.145  1.00  0.00      PROB
ATOM   4197  HD2 ILE   917       1.797 -17.009   6.137  1.00  0.00      PROB
ATOM   4198  HD3 ILE   917       3.592 -17.034   6.217  1.00  0.00      PROB
ATOM   4199  C   ILE   917       4.554 -14.791  10.998  1.00  0.00      PROB
ATOM   4200  O   ILE   917       5.314 -15.449  11.714  1.00  0.00      PROB
ATOM   4201  N   SER   921       7.577  -7.659  14.685  1.00  0.00      PROB
ATOM   4202  HN  SER   921       8.038  -8.348  15.251  1.00  0.00      PROB
ATOM   4203  CA  SER   921       8.444  -6.807  13.904  1.00  0.00      PROB
ATOM   4204  HA  SER   921       7.869  -6.474  13.059  1.00  0.00      PROB
ATOM   4205  CB  SER   921       8.948  -5.575  14.707  1.00  0.00      PROB
ATOM   4206  HB1 SER   921       9.531  -5.906  15.597  1.00  0.00      PROB
ATOM   4207  HB2 SER   921       8.056  -5.024  15.083  1.00  0.00      PROB
ATOM   4208  OG  SER   921       9.736  -4.685  13.907  1.00  0.00      PROB
ATOM   4209  HG1 SER   921      10.607  -5.098  13.778  1.00  0.00      PROB
ATOM   4210  C   SER   921       9.640  -7.616  13.455  1.00  0.00      PROB
ATOM   4211  O   SER   921      10.212  -8.310  14.297  1.00  0.00      PROB
ATOM   4212  N   PRO   922      10.104  -7.607  12.205  1.00  0.00      PROB
ATOM   4213  CD  PRO   922       9.472  -6.914  11.076  1.00  0.00      PROB
ATOM   4214  HD1 PRO   922       9.080  -5.915  11.367  1.00  0.00      PROB
ATOM   4215  HD2 PRO   922       8.645  -7.550  10.684  1.00  0.00      PROB
ATOM   4216  CA  PRO   922      11.464  -8.019  11.890  1.00  0.00      PROB
ATOM   4217  HA  PRO   922      11.607  -9.035  12.232  1.00  0.00      PROB
ATOM   4218  CB  PRO   922      11.543  -7.892  10.361  1.00  0.00      PROB
ATOM   4219  HB1 PRO   922      11.162  -8.832   9.903  1.00  0.00      PROB
ATOM   4220  HB2 PRO   922      12.567  -7.705   9.981  1.00  0.00      PROB
ATOM   4221  CG  PRO   922      10.575  -6.756  10.028  1.00  0.00      PROB
ATOM   4222  HG1 PRO   922      11.084  -5.778  10.175  1.00  0.00      PROB
ATOM   4223  HG2 PRO   922      10.184  -6.815   8.991  1.00  0.00      PROB
ATOM   4224  C   PRO   922      12.510  -7.165  12.591  1.00  0.00      PROB
ATOM   4225  O   PRO   922      12.322  -5.954  12.751  1.00  0.00      PROB
ATOM   4226  N   SER   923      13.634  -7.780  13.003  1.00  0.00      PROB
ATOM   4227  HN  SER   923      13.698  -8.775  12.938  1.00  0.00      PROB
ATOM   4228  CA  SER   923      14.862  -7.082  13.366  1.00  0.00      PROB
ATOM   4229  HA  SER   923      14.592  -6.384  14.143  1.00  0.00      PROB
ATOM   4230  CB  SER   923      15.952  -8.043  13.926  1.00  0.00      PROB
ATOM   4231  HB1 SER   923      15.547  -8.547  14.834  1.00  0.00      PROB
ATOM   4232  HB2 SER   923      16.853  -7.471  14.238  1.00  0.00      PROB
ATOM   4233  OG  SER   923      16.343  -9.040  12.980  1.00  0.00      PROB
ATOM   4234  HG1 SER   923      15.667  -9.740  12.993  1.00  0.00      PROB
ATOM   4235  C   SER   923      15.440  -6.292  12.186  1.00  0.00      PROB
ATOM   4236  O   SER   923      15.161  -6.665  11.048  1.00  0.00      PROB
ATOM   4237  N   PRO   924      16.204  -5.211  12.341  1.00  0.00      PROB
ATOM   4238  CD  PRO   924      16.356  -4.486  13.607  1.00  0.00      PROB
ATOM   4239  HD1 PRO   924      16.959  -5.097  14.314  1.00  0.00      PROB
ATOM   4240  HD2 PRO   924      15.365  -4.240  14.052  1.00  0.00      PROB
ATOM   4241  CA  PRO   924      16.920  -4.538  11.251  1.00  0.00      PROB
ATOM   4242  HA  PRO   924      16.176  -3.977  10.706  1.00  0.00      PROB
ATOM   4243  CB  PRO   924      17.899  -3.618  11.988  1.00  0.00      PROB
ATOM   4244  HB1 PRO   924      18.194  -2.747  11.370  1.00  0.00      PROB
ATOM   4245  HB2 PRO   924      18.816  -4.168  12.294  1.00  0.00      PROB
ATOM   4246  CG  PRO   924      17.112  -3.207  13.234  1.00  0.00      PROB
ATOM   4247  HG1 PRO   924      17.763  -2.834  14.050  1.00  0.00      PROB
ATOM   4248  HG2 PRO   924      16.382  -2.413  12.958  1.00  0.00      PROB
ATOM   4249  C   PRO   924      17.581  -5.410  10.191  1.00  0.00      PROB
ATOM   4250  O   PRO   924      17.318  -5.229   9.001  1.00  0.00      PROB
ATOM   4251  N   ILE   925      18.415  -6.385  10.602  1.00  0.00      PROB
ATOM   4252  HN  ILE   925      18.631  -6.470  11.567  1.00  0.00      PROB
ATOM   4253  CA  ILE   925      19.055  -7.347   9.716  1.00  0.00      PROB
ATOM   4254  HA  ILE   925      19.593  -6.789   8.961  1.00  0.00      PROB
ATOM   4255  CB  ILE   925      20.043  -8.227  10.485  1.00  0.00      PROB
ATOM   4256  HB  ILE   925      19.482  -8.838  11.233  1.00  0.00      PROB
ATOM   4257  CG2 ILE   925      20.760  -9.207   9.525  1.00  0.00      PROB
ATOM   4258 HG21 ILE   925      20.056  -9.936   9.074  1.00  0.00      PROB
ATOM   4259 HG22 ILE   925      21.531  -9.784  10.078  1.00  0.00      PROB
ATOM   4260 HG23 ILE   925      21.267  -8.655   8.706  1.00  0.00      PROB
ATOM   4261  CG1 ILE   925      21.074  -7.381  11.280  1.00  0.00      PROB
ATOM   4262 HG11 ILE   925      21.805  -8.083  11.743  1.00  0.00      PROB
ATOM   4263 HG12 ILE   925      20.564  -6.857  12.118  1.00  0.00      PROB
ATOM   4264  CD  ILE   925      21.843  -6.347  10.445  1.00  0.00      PROB
ATOM   4265  HD1 ILE   925      22.597  -5.826  11.073  1.00  0.00      PROB
ATOM   4266  HD2 ILE   925      21.161  -5.577  10.026  1.00  0.00      PROB
ATOM   4267  HD3 ILE   925      22.379  -6.834   9.602  1.00  0.00      PROB
ATOM   4268  C   ILE   925      18.042  -8.203   8.966  1.00  0.00      PROB
ATOM   4269  O   ILE   925      18.141  -8.398   7.754  1.00  0.00      PROB
ATOM   4270  N   ALA   926      16.998  -8.690   9.668  1.00  0.00      PROB
ATOM   4271  HN  ALA   926      16.924  -8.522  10.649  1.00  0.00      PROB
ATOM   4272  CA  ALA   926      15.884  -9.401   9.078  1.00  0.00      PROB
ATOM   4273  HA  ALA   926      16.282 -10.257   8.550  1.00  0.00      PROB
ATOM   4274  CB  ALA   926      14.935  -9.893  10.175  1.00  0.00      PROB
ATOM   4275  HB1 ALA   926      14.496  -9.048  10.740  1.00  0.00      PROB
ATOM   4276  HB2 ALA   926      15.504 -10.531  10.884  1.00  0.00      PROB
ATOM   4277  HB3 ALA   926      14.113 -10.504   9.746  1.00  0.00      PROB
ATOM   4278  C   ALA   926      15.087  -8.590   8.075  1.00  0.00      PROB
ATOM   4279  O   ALA   926      14.723  -9.095   7.021  1.00  0.00      PROB
ATOM   4280  N   ALA   927      14.821  -7.301   8.359  1.00  0.00      PROB
ATOM   4281  HN  ALA   927      15.094  -6.935   9.255  1.00  0.00      PROB
ATOM   4282  CA  ALA   927      14.144  -6.380   7.469  1.00  0.00      PROB
ATOM   4283  HA  ALA   927      13.163  -6.780   7.247  1.00  0.00      PROB
ATOM   4284  CB  ALA   927      14.007  -5.014   8.172  1.00  0.00      PROB
ATOM   4285  HB1 ALA   927      15.000  -4.590   8.424  1.00  0.00      PROB
ATOM   4286  HB2 ALA   927      13.437  -5.130   9.118  1.00  0.00      PROB
ATOM   4287  HB3 ALA   927      13.477  -4.283   7.528  1.00  0.00      PROB
ATOM   4288  C   ALA   927      14.872  -6.216   6.141  1.00  0.00      PROB
ATOM   4289  O   ALA   927      14.270  -6.254   5.068  1.00  0.00      PROB
ATOM   4290  N   ARG   928      16.214  -6.097   6.193  1.00  0.00      PROB
ATOM   4291  HN  ARG   928      16.669  -6.023   7.080  1.00  0.00      PROB
ATOM   4292  CA  ARG   928      17.064  -6.163   5.021  1.00  0.00      PROB
ATOM   4293  HA  ARG   928      16.697  -5.420   4.325  1.00  0.00      PROB
ATOM   4294  CB  ARG   928      18.522  -5.804   5.403  1.00  0.00      PROB
ATOM   4295  HB1 ARG   928      18.885  -6.492   6.197  1.00  0.00      PROB
ATOM   4296  HB2 ARG   928      18.511  -4.781   5.844  1.00  0.00      PROB
ATOM   4297  CG  ARG   928      19.532  -5.814   4.237  1.00  0.00      PROB
ATOM   4298  HG1 ARG   928      19.726  -6.859   3.906  1.00  0.00      PROB
ATOM   4299  HG2 ARG   928      20.494  -5.403   4.623  1.00  0.00      PROB
ATOM   4300  CD  ARG   928      19.060  -4.982   3.039  1.00  0.00      PROB
ATOM   4301  HD1 ARG   928      18.757  -3.967   3.370  1.00  0.00      PROB
ATOM   4302  HD2 ARG   928      18.203  -5.470   2.524  1.00  0.00      PROB
ATOM   4303  NE  ARG   928      20.205  -4.861   2.095  1.00  0.00      PROB
ATOM   4304  HE  ARG   928      21.154  -4.876   2.454  1.00  0.00      PROB
ATOM   4305  CZ  ARG   928      20.092  -4.330   0.889  1.00  0.00      PROB
ATOM   4306  NH1 ARG   928      18.953  -3.899   0.402  1.00  0.00      PROB
ATOM   4307 HH11 ARG   928      18.199  -3.671   1.029  1.00  0.00      PROB
ATOM   4308 HH12 ARG   928      18.956  -3.535  -0.539  1.00  0.00      PROB
ATOM   4309  NH2 ARG   928      21.175  -4.181   0.158  1.00  0.00      PROB
ATOM   4310 HH21 ARG   928      22.055  -4.438   0.588  1.00  0.00      PROB
ATOM   4311 HH22 ARG   928      21.151  -3.423  -0.498  1.00  0.00      PROB
ATOM   4312  C   ARG   928      16.999  -7.504   4.290  1.00  0.00      PROB
ATOM   4313  O   ARG   928      16.845  -7.557   3.070  1.00  0.00      PROB
ATOM   4314  N   THR   929      17.045  -8.638   5.026  1.00  0.00      PROB
ATOM   4315  HN  THR   929      17.217  -8.581   6.012  1.00  0.00      PROB
ATOM   4316  CA  THR   929      16.883  -9.980   4.460  1.00  0.00      PROB
ATOM   4317  HA  THR   929      17.638 -10.101   3.696  1.00  0.00      PROB
ATOM   4318  CB  THR   929      17.057 -11.107   5.479  1.00  0.00      PROB
ATOM   4319  HB  THR   929      16.332 -10.980   6.314  1.00  0.00      PROB
ATOM   4320  OG1 THR   929      18.369 -11.079   6.012  1.00  0.00      PROB
ATOM   4321  HG1 THR   929      18.453 -11.874   6.551  1.00  0.00      PROB
ATOM   4322  CG2 THR   929      16.895 -12.501   4.847  1.00  0.00      PROB
ATOM   4323 HG21 THR   929      17.140 -13.294   5.584  1.00  0.00      PROB
ATOM   4324 HG22 THR   929      17.576 -12.612   3.976  1.00  0.00      PROB
ATOM   4325 HG23 THR   929      15.854 -12.679   4.506  1.00  0.00      PROB
ATOM   4326  C   THR   929      15.547 -10.180   3.778  1.00  0.00      PROB
ATOM   4327  O   THR   929      15.485 -10.687   2.664  1.00  0.00      PROB
ATOM   4328  N   LEU   930      14.435  -9.744   4.402  1.00  0.00      PROB
ATOM   4329  HN  LEU   930      14.503  -9.360   5.330  1.00  0.00      PROB
ATOM   4330  CA  LEU   930      13.104  -9.775   3.825  1.00  0.00      PROB
ATOM   4331  HA  LEU   930      12.899 -10.794   3.534  1.00  0.00      PROB
ATOM   4332  CB  LEU   930      12.017  -9.317   4.835  1.00  0.00      PROB
ATOM   4333  HB1 LEU   930      11.032  -9.243   4.324  1.00  0.00      PROB
ATOM   4334  HB2 LEU   930      12.285  -8.306   5.213  1.00  0.00      PROB
ATOM   4335  CG  LEU   930      11.791 -10.255   6.043  1.00  0.00      PROB
ATOM   4336  HG  LEU   930      12.762 -10.418   6.557  1.00  0.00      PROB
ATOM   4337  CD1 LEU   930      10.836  -9.594   7.048  1.00  0.00      PROB
ATOM   4338 HD11 LEU   930       9.843  -9.424   6.578  1.00  0.00      PROB
ATOM   4339 HD12 LEU   930      11.240  -8.616   7.382  1.00  0.00      PROB
ATOM   4340 HD13 LEU   930      10.694 -10.246   7.934  1.00  0.00      PROB
ATOM   4341  CD2 LEU   930      11.239 -11.629   5.631  1.00  0.00      PROB
ATOM   4342 HD21 LEU   930      11.115 -12.277   6.524  1.00  0.00      PROB
ATOM   4343 HD22 LEU   930      11.919 -12.137   4.919  1.00  0.00      PROB
ATOM   4344 HD23 LEU   930      10.246 -11.515   5.150  1.00  0.00      PROB
ATOM   4345  C   LEU   930      12.997  -8.960   2.549  1.00  0.00      PROB
ATOM   4346  O   LEU   930      12.440  -9.435   1.563  1.00  0.00      PROB
ATOM   4347  N   ILE   931      13.572  -7.737   2.497  1.00  0.00      PROB
ATOM   4348  HN  ILE   931      13.982  -7.331   3.317  1.00  0.00      PROB
ATOM   4349  CA  ILE   931      13.673  -6.971   1.258  1.00  0.00      PROB
ATOM   4350  HA  ILE   931      12.679  -6.892   0.846  1.00  0.00      PROB
ATOM   4351  CB  ILE   931      14.190  -5.550   1.501  1.00  0.00      PROB
ATOM   4352  HB  ILE   931      15.098  -5.619   2.150  1.00  0.00      PROB
ATOM   4353  CG2 ILE   931      14.615  -4.852   0.187  1.00  0.00      PROB
ATOM   4354 HG21 ILE   931      14.804  -3.775   0.381  1.00  0.00      PROB
ATOM   4355 HG22 ILE   931      13.819  -4.930  -0.582  1.00  0.00      PROB
ATOM   4356 HG23 ILE   931      15.556  -5.283  -0.214  1.00  0.00      PROB
ATOM   4357  CG1 ILE   931      13.150  -4.690   2.265  1.00  0.00      PROB
ATOM   4358 HG11 ILE   931      13.669  -3.759   2.591  1.00  0.00      PROB
ATOM   4359 HG12 ILE   931      12.820  -5.228   3.180  1.00  0.00      PROB
ATOM   4360  CD  ILE   931      11.921  -4.277   1.442  1.00  0.00      PROB
ATOM   4361  HD1 ILE   931      12.214  -3.580   0.627  1.00  0.00      PROB
ATOM   4362  HD2 ILE   931      11.189  -3.757   2.094  1.00  0.00      PROB
ATOM   4363  HD3 ILE   931      11.424  -5.158   0.991  1.00  0.00      PROB
ATOM   4364  C   ILE   931      14.481  -7.675   0.175  1.00  0.00      PROB
ATOM   4365  O   ILE   931      14.022  -7.810  -0.956  1.00  0.00      PROB
ATOM   4366  N   LEU   932      15.675  -8.216   0.493  1.00  0.00      PROB
ATOM   4367  HN  LEU   932      16.057  -8.086   1.414  1.00  0.00      PROB
ATOM   4368  CA  LEU   932      16.476  -8.988  -0.448  1.00  0.00      PROB
ATOM   4369  HA  LEU   932      16.632  -8.374  -1.322  1.00  0.00      PROB
ATOM   4370  CB  LEU   932      17.855  -9.343   0.162  1.00  0.00      PROB
ATOM   4371  HB1 LEU   932      18.392 -10.080  -0.477  1.00  0.00      PROB
ATOM   4372  HB2 LEU   932      17.688  -9.816   1.156  1.00  0.00      PROB
ATOM   4373  CG  LEU   932      18.795  -8.130   0.344  1.00  0.00      PROB
ATOM   4374  HG  LEU   932      18.239  -7.315   0.865  1.00  0.00      PROB
ATOM   4375  CD1 LEU   932      19.991  -8.507   1.229  1.00  0.00      PROB
ATOM   4376 HD11 LEU   932      19.647  -8.857   2.226  1.00  0.00      PROB
ATOM   4377 HD12 LEU   932      20.654  -7.628   1.378  1.00  0.00      PROB
ATOM   4378 HD13 LEU   932      20.585  -9.316   0.754  1.00  0.00      PROB
ATOM   4379  CD2 LEU   932      19.295  -7.581  -1.003  1.00  0.00      PROB
ATOM   4380 HD21 LEU   932      19.987  -6.728  -0.834  1.00  0.00      PROB
ATOM   4381 HD22 LEU   932      18.453  -7.220  -1.627  1.00  0.00      PROB
ATOM   4382 HD23 LEU   932      19.845  -8.368  -1.561  1.00  0.00      PROB
ATOM   4383  C   LEU   932      15.786 -10.249  -0.958  1.00  0.00      PROB
ATOM   4384  O   LEU   932      15.794 -10.543  -2.156  1.00  0.00      PROB
ATOM   4385  N   VAL   933      15.131 -11.008  -0.059  1.00  0.00      PROB
ATOM   4386  HN  VAL   933      15.190 -10.779   0.920  1.00  0.00      PROB
ATOM   4387  CA  VAL   933      14.290 -12.143  -0.396  1.00  0.00      PROB
ATOM   4388  HA  VAL   933      14.889 -12.817  -0.986  1.00  0.00      PROB
ATOM   4389  CB  VAL   933      13.843 -12.883   0.870  1.00  0.00      PROB
ATOM   4390  HB  VAL   933      13.506 -12.134   1.625  1.00  0.00      PROB
ATOM   4391  CG1 VAL   933      12.678 -13.863   0.620  1.00  0.00      PROB
ATOM   4392 HG11 VAL   933      12.929 -14.578  -0.191  1.00  0.00      PROB
ATOM   4393 HG12 VAL   933      11.742 -13.331   0.353  1.00  0.00      PROB
ATOM   4394 HG13 VAL   933      12.475 -14.442   1.546  1.00  0.00      PROB
ATOM   4395  CG2 VAL   933      15.050 -13.657   1.441  1.00  0.00      PROB
ATOM   4396 HG21 VAL   933      15.397 -14.425   0.719  1.00  0.00      PROB
ATOM   4397 HG22 VAL   933      14.765 -14.167   2.385  1.00  0.00      PROB
ATOM   4398 HG23 VAL   933      15.896 -12.974   1.661  1.00  0.00      PROB
ATOM   4399  C   VAL   933      13.101 -11.770  -1.268  1.00  0.00      PROB
ATOM   4400  O   VAL   933      12.880 -12.379  -2.312  1.00  0.00      PROB
ATOM   4401  N   ALA   934      12.343 -10.713  -0.909  1.00  0.00      PROB
ATOM   4402  HN  ALA   934      12.520 -10.228  -0.045  1.00  0.00      PROB
ATOM   4403  CA  ALA   934      11.230 -10.210  -1.687  1.00  0.00      PROB
ATOM   4404  HA  ALA   934      10.541 -11.030  -1.845  1.00  0.00      PROB
ATOM   4405  CB  ALA   934      10.497  -9.103  -0.910  1.00  0.00      PROB
ATOM   4406  HB1 ALA   934      10.120  -9.503   0.055  1.00  0.00      PROB
ATOM   4407  HB2 ALA   934       9.628  -8.712  -1.482  1.00  0.00      PROB
ATOM   4408  HB3 ALA   934      11.189  -8.266  -0.678  1.00  0.00      PROB
ATOM   4409  C   ALA   934      11.628  -9.713  -3.068  1.00  0.00      PROB
ATOM   4410  O   ALA   934      10.982 -10.046  -4.057  1.00  0.00      PROB
ATOM   4411  N   LYS   935      12.741  -8.955  -3.189  1.00  0.00      PROB
ATOM   4412  HN  LYS   935      13.231  -8.649  -2.365  1.00  0.00      PROB
ATOM   4413  CA  LYS   935      13.308  -8.553  -4.468  1.00  0.00      PROB
ATOM   4414  HA  LYS   935      12.570  -7.978  -5.010  1.00  0.00      PROB
ATOM   4415  CB  LYS   935      14.594  -7.702  -4.267  1.00  0.00      PROB
ATOM   4416  HB1 LYS   935      15.129  -7.587  -5.237  1.00  0.00      PROB
ATOM   4417  HB2 LYS   935      15.266  -8.251  -3.570  1.00  0.00      PROB
ATOM   4418  CG  LYS   935      14.353  -6.291  -3.706  1.00  0.00      PROB
ATOM   4419  HG1 LYS   935      13.621  -6.343  -2.870  1.00  0.00      PROB
ATOM   4420  HG2 LYS   935      13.895  -5.656  -4.493  1.00  0.00      PROB
ATOM   4421  CD  LYS   935      15.645  -5.643  -3.172  1.00  0.00      PROB
ATOM   4422  HD1 LYS   935      16.070  -6.314  -2.390  1.00  0.00      PROB
ATOM   4423  HD2 LYS   935      15.389  -4.690  -2.659  1.00  0.00      PROB
ATOM   4424  CE  LYS   935      16.741  -5.377  -4.215  1.00  0.00      PROB
ATOM   4425  HE1 LYS   935      17.059  -6.309  -4.727  1.00  0.00      PROB
ATOM   4426  HE2 LYS   935      17.628  -4.933  -3.718  1.00  0.00      PROB
ATOM   4427  NZ  LYS   935      16.258  -4.431  -5.228  1.00  0.00      PROB
ATOM   4428  HZ1 LYS   935      15.832  -4.945  -6.037  1.00  0.00      PROB
ATOM   4429  HZ2 LYS   935      17.046  -3.836  -5.607  1.00  0.00      PROB
ATOM   4430  HZ3 LYS   935      15.556  -3.769  -4.826  1.00  0.00      PROB
ATOM   4431  C   LYS   935      13.681  -9.734  -5.347  1.00  0.00      PROB
ATOM   4432  O   LYS   935      13.356  -9.790  -6.530  1.00  0.00      PROB
ATOM   4433  N   SER   936      14.349 -10.741  -4.758  1.00  0.00      PROB
ATOM   4434  HN  SER   936      14.604 -10.657  -3.794  1.00  0.00      PROB
ATOM   4435  CA  SER   936      14.717 -11.976  -5.435  1.00  0.00      PROB
ATOM   4436  HA  SER   936      15.265 -11.709  -6.324  1.00  0.00      PROB
ATOM   4437  CB  SER   936      15.612 -12.870  -4.548  1.00  0.00      PROB
ATOM   4438  HB1 SER   936      15.937 -13.774  -5.111  1.00  0.00      PROB
ATOM   4439  HB2 SER   936      15.056 -13.198  -3.643  1.00  0.00      PROB
ATOM   4440  OG  SER   936      16.775 -12.153  -4.138  1.00  0.00      PROB
ATOM   4441  HG1 SER   936      16.500 -11.532  -3.438  1.00  0.00      PROB
ATOM   4442  C   SER   936      13.534 -12.793  -5.906  1.00  0.00      PROB
ATOM   4443  O   SER   936      13.494 -13.258  -7.044  1.00  0.00      PROB
ATOM   4444  N   VAL   937      12.509 -12.951  -5.045  1.00  0.00      PROB
ATOM   4445  HN  VAL   937      12.579 -12.605  -4.103  1.00  0.00      PROB
ATOM   4446  CA  VAL   937      11.239 -13.561  -5.399  1.00  0.00      PROB
ATOM   4447  HA  VAL   937      11.446 -14.535  -5.820  1.00  0.00      PROB
ATOM   4448  CB  VAL   937      10.356 -13.762  -4.164  1.00  0.00      PROB
ATOM   4449  HB  VAL   937      10.323 -12.811  -3.580  1.00  0.00      PROB
ATOM   4450  CG1 VAL   937       8.910 -14.160  -4.530  1.00  0.00      PROB
ATOM   4451 HG11 VAL   937       8.341 -14.405  -3.607  1.00  0.00      PROB
ATOM   4452 HG12 VAL   937       8.902 -15.052  -5.192  1.00  0.00      PROB
ATOM   4453 HG13 VAL   937       8.373 -13.333  -5.040  1.00  0.00      PROB
ATOM   4454  CG2 VAL   937      10.981 -14.866  -3.286  1.00  0.00      PROB
ATOM   4455 HG21 VAL   937      12.020 -14.615  -2.992  1.00  0.00      PROB
ATOM   4456 HG22 VAL   937      10.994 -15.834  -3.831  1.00  0.00      PROB
ATOM   4457 HG23 VAL   937      10.384 -14.995  -2.358  1.00  0.00      PROB
ATOM   4458  C   VAL   937      10.510 -12.794  -6.489  1.00  0.00      PROB
ATOM   4459  O   VAL   937      10.073 -13.383  -7.472  1.00  0.00      PROB
ATOM   4460  N   GLN   938      10.407 -11.451  -6.387  1.00  0.00      PROB
ATOM   4461  HN  GLN   938      10.735 -10.976  -5.563  1.00  0.00      PROB
ATOM   4462  CA  GLN   938       9.782 -10.618  -7.398  1.00  0.00      PROB
ATOM   4463  HA  GLN   938       8.798 -11.031  -7.568  1.00  0.00      PROB
ATOM   4464  CB  GLN   938       9.624  -9.158  -6.918  1.00  0.00      PROB
ATOM   4465  HB1 GLN   938      10.621  -8.667  -6.857  1.00  0.00      PROB
ATOM   4466  HB2 GLN   938       9.224  -9.198  -5.880  1.00  0.00      PROB
ATOM   4467  CG  GLN   938       8.661  -8.296  -7.779  1.00  0.00      PROB
ATOM   4468  HG1 GLN   938       9.055  -8.192  -8.809  1.00  0.00      PROB
ATOM   4469  HG2 GLN   938       8.582  -7.276  -7.348  1.00  0.00      PROB
ATOM   4470  CD  GLN   938       7.248  -8.888  -7.801  1.00  0.00      PROB
ATOM   4471  OE1 GLN   938       6.595  -9.018  -6.765  1.00  0.00      PROB
ATOM   4472  NE2 GLN   938       6.741  -9.275  -8.991  1.00  0.00      PROB
ATOM   4473 HE21 GLN   938       7.272  -9.161  -9.835  1.00  0.00      PROB
ATOM   4474 HE22 GLN   938       5.815  -9.639  -9.000  1.00  0.00      PROB
ATOM   4475  C   GLN   938      10.502 -10.631  -8.738  1.00  0.00      PROB
ATOM   4476  O   GLN   938       9.867 -10.752  -9.780  1.00  0.00      PROB
ATOM   4477  N   ASN   939      11.852 -10.558  -8.763  1.00  0.00      PROB
ATOM   4478  HN  ASN   939      12.358 -10.385  -7.910  1.00  0.00      PROB
ATOM   4479  CA  ASN   939      12.644 -10.713  -9.976  1.00  0.00      PROB
ATOM   4480  HA  ASN   939      12.287  -9.994 -10.699  1.00  0.00      PROB
ATOM   4481  CB  ASN   939      14.161 -10.497  -9.689  1.00  0.00      PROB
ATOM   4482  HB1 ASN   939      14.801 -11.081 -10.386  1.00  0.00      PROB
ATOM   4483  HB2 ASN   939      14.404 -10.830  -8.659  1.00  0.00      PROB
ATOM   4484  CG  ASN   939      14.528  -9.021  -9.823  1.00  0.00      PROB
ATOM   4485  OD1 ASN   939      14.436  -8.209  -8.898  1.00  0.00      PROB
ATOM   4486  ND2 ASN   939      15.017  -8.644 -11.030  1.00  0.00      PROB
ATOM   4487 HD21 ASN   939      15.326  -7.699 -11.128  1.00  0.00      PROB
ATOM   4488 HD22 ASN   939      15.118  -9.331 -11.755  1.00  0.00      PROB
ATOM   4489  C   ASN   939      12.433 -12.068 -10.639  1.00  0.00      PROB
ATOM   4490  O   ASN   939      12.213 -12.161 -11.848  1.00  0.00      PROB
ATOM   4491  N   LEU   940      12.428 -13.163  -9.852  1.00  0.00      PROB
ATOM   4492  HN  LEU   940      12.632 -13.090  -8.873  1.00  0.00      PROB
ATOM   4493  CA  LEU   940      12.080 -14.478 -10.352  1.00  0.00      PROB
ATOM   4494  HA  LEU   940      12.721 -14.679 -11.198  1.00  0.00      PROB
ATOM   4495  CB  LEU   940      12.349 -15.543  -9.260  1.00  0.00      PROB
ATOM   4496  HB1 LEU   940      11.748 -15.291  -8.358  1.00  0.00      PROB
ATOM   4497  HB2 LEU   940      13.418 -15.477  -8.965  1.00  0.00      PROB
ATOM   4498  CG  LEU   940      12.048 -17.002  -9.661  1.00  0.00      PROB
ATOM   4499  HG  LEU   940      10.965 -17.083  -9.906  1.00  0.00      PROB
ATOM   4500  CD1 LEU   940      12.829 -17.448 -10.905  1.00  0.00      PROB
ATOM   4501 HD11 LEU   940      13.922 -17.415 -10.718  1.00  0.00      PROB
ATOM   4502 HD12 LEU   940      12.596 -16.804 -11.779  1.00  0.00      PROB
ATOM   4503 HD13 LEU   940      12.546 -18.487 -11.166  1.00  0.00      PROB
ATOM   4504  CD2 LEU   940      12.337 -17.946  -8.484  1.00  0.00      PROB
ATOM   4505 HD21 LEU   940      11.757 -17.635  -7.590  1.00  0.00      PROB
ATOM   4506 HD22 LEU   940      13.418 -17.923  -8.227  1.00  0.00      PROB
ATOM   4507 HD23 LEU   940      12.057 -18.988  -8.743  1.00  0.00      PROB
ATOM   4508  C   LEU   940      10.649 -14.574 -10.872  1.00  0.00      PROB
ATOM   4509  O   LEU   940      10.415 -15.063 -11.972  1.00  0.00      PROB
ATOM   4510  N   ALA   941       9.668 -14.044 -10.115  1.00  0.00      PROB
ATOM   4511  HN  ALA   941       9.898 -13.682  -9.205  1.00  0.00      PROB
ATOM   4512  CA  ALA   941       8.260 -13.967 -10.450  1.00  0.00      PROB
ATOM   4513  HA  ALA   941       7.905 -14.970 -10.640  1.00  0.00      PROB
ATOM   4514  CB  ALA   941       7.498 -13.376  -9.253  1.00  0.00      PROB
ATOM   4515  HB1 ALA   941       7.673 -13.998  -8.348  1.00  0.00      PROB
ATOM   4516  HB2 ALA   941       6.406 -13.354  -9.443  1.00  0.00      PROB
ATOM   4517  HB3 ALA   941       7.837 -12.343  -9.033  1.00  0.00      PROB
ATOM   4518  C   ALA   941       7.947 -13.153 -11.693  1.00  0.00      PROB
ATOM   4519  O   ALA   941       7.089 -13.513 -12.500  1.00  0.00      PROB
ATOM   4520  N   ASN   942       8.635 -12.012 -11.877  1.00  0.00      PROB
ATOM   4521  HN  ASN   942       9.213 -11.669 -11.126  1.00  0.00      PROB
ATOM   4522  CA  ASN   942       8.651 -11.228 -13.098  1.00  0.00      PROB
ATOM   4523  HA  ASN   942       7.628 -10.989 -13.360  1.00  0.00      PROB
ATOM   4524  CB  ASN   942       9.475  -9.919 -12.924  1.00  0.00      PROB
ATOM   4525  HB1 ASN   942       9.607  -9.407 -13.901  1.00  0.00      PROB
ATOM   4526  HB2 ASN   942      10.477 -10.150 -12.505  1.00  0.00      PROB
ATOM   4527  CG  ASN   942       8.756  -8.936 -12.001  1.00  0.00      PROB
ATOM   4528  OD1 ASN   942       7.573  -9.080 -11.685  1.00  0.00      PROB
ATOM   4529  ND2 ASN   942       9.482  -7.892 -11.546  1.00  0.00      PROB
ATOM   4530 HD21 ASN   942       9.050  -7.185 -10.988  1.00  0.00      PROB
ATOM   4531 HD22 ASN   942      10.470  -7.866 -11.737  1.00  0.00      PROB
ATOM   4532  C   ASN   942       9.209 -12.032 -14.266  1.00  0.00      PROB
ATOM   4533  O   ASN   942       8.699 -11.931 -15.379  1.00  0.00      PROB
ATOM   4534  N   LEU   943      10.250 -12.849 -14.000  1.00  0.00      PROB
ATOM   4535  HN  LEU   943      10.547 -12.921 -13.047  1.00  0.00      PROB
ATOM   4536  CA  LEU   943      10.998 -13.684 -14.931  1.00  0.00      PROB
ATOM   4537  HA  LEU   943      11.440 -14.460 -14.324  1.00  0.00      PROB
ATOM   4538  CB  LEU   943      10.175 -14.404 -16.042  1.00  0.00      PROB
ATOM   4539  HB1 LEU   943      10.847 -15.002 -16.693  1.00  0.00      PROB
ATOM   4540  HB2 LEU   943       9.703 -13.649 -16.701  1.00  0.00      PROB
ATOM   4541  CG  LEU   943       9.089 -15.364 -15.511  1.00  0.00      PROB
ATOM   4542  HG  LEU   943       8.529 -14.860 -14.686  1.00  0.00      PROB
ATOM   4543  CD1 LEU   943       8.073 -15.701 -16.612  1.00  0.00      PROB
ATOM   4544 HD11 LEU   943       8.579 -16.181 -17.477  1.00  0.00      PROB
ATOM   4545 HD12 LEU   943       7.561 -14.782 -16.968  1.00  0.00      PROB
ATOM   4546 HD13 LEU   943       7.300 -16.397 -16.224  1.00  0.00      PROB
ATOM   4547  CD2 LEU   943       9.706 -16.654 -14.951  1.00  0.00      PROB
ATOM   4548 HD21 LEU   943       8.905 -17.332 -14.587  1.00  0.00      PROB
ATOM   4549 HD22 LEU   943      10.386 -16.434 -14.102  1.00  0.00      PROB
ATOM   4550 HD23 LEU   943      10.280 -17.183 -15.740  1.00  0.00      PROB
ATOM   4551  C   LEU   943      12.173 -12.902 -15.486  1.00  0.00      PROB
ATOM   4552  O   LEU   943      12.574 -13.062 -16.639  1.00  0.00      PROB
ATOM   4553  N   VAL   944      12.740 -11.998 -14.669  1.00  0.00      PROB
ATOM   4554  HN  VAL   944      12.471 -11.948 -13.702  1.00  0.00      PROB
ATOM   4555  CA  VAL   944      13.649 -10.958 -15.112  1.00  0.00      PROB
ATOM   4556  HA  VAL   944      13.921 -11.115 -16.145  1.00  0.00      PROB
ATOM   4557  CB  VAL   944      12.975  -9.591 -15.018  1.00  0.00      PROB
ATOM   4558  HB  VAL   944      12.579  -9.461 -13.986  1.00  0.00      PROB
ATOM   4559  CG1 VAL   944      13.953  -8.439 -15.327  1.00  0.00      PROB
ATOM   4560 HG11 VAL   944      14.741  -8.361 -14.551  1.00  0.00      PROB
ATOM   4561 HG12 VAL   944      13.400  -7.475 -15.341  1.00  0.00      PROB
ATOM   4562 HG13 VAL   944      14.429  -8.586 -16.319  1.00  0.00      PROB
ATOM   4563  CG2 VAL   944      11.782  -9.539 -15.997  1.00  0.00      PROB
ATOM   4564 HG21 VAL   944      11.027 -10.317 -15.771  1.00  0.00      PROB
ATOM   4565 HG22 VAL   944      12.131  -9.678 -17.042  1.00  0.00      PROB
ATOM   4566 HG23 VAL   944      11.279  -8.552 -15.923  1.00  0.00      PROB
ATOM   4567  C   VAL   944      14.937 -10.993 -14.303  1.00  0.00      PROB
ATOM   4568  O   VAL   944      14.949 -10.846 -13.080  1.00  0.00      PROB
ATOM   4569  N   GLU   945      16.081 -11.188 -14.991  1.00  0.00      PROB
ATOM   4570  HN  GLU   945      16.047 -11.266 -15.991  1.00  0.00      PROB
ATOM   4571  CA  GLU   945      17.417 -11.135 -14.425  1.00  0.00      PROB
ATOM   4572  HA  GLU   945      17.458 -11.849 -13.614  1.00  0.00      PROB
ATOM   4573  CB  GLU   945      18.490 -11.524 -15.474  1.00  0.00      PROB
ATOM   4574  HB1 GLU   945      19.496 -11.239 -15.088  1.00  0.00      PROB
ATOM   4575  HB2 GLU   945      18.303 -10.939 -16.399  1.00  0.00      PROB
ATOM   4576  CG  GLU   945      18.532 -13.033 -15.812  1.00  0.00      PROB
ATOM   4577  HG1 GLU   945      17.559 -13.363 -16.233  1.00  0.00      PROB
ATOM   4578  HG2 GLU   945      18.725 -13.608 -14.881  1.00  0.00      PROB
ATOM   4579  CD  GLU   945      19.632 -13.360 -16.802  1.00  0.00      PROB
ATOM   4580  OE1 GLU   945      19.384 -14.121 -17.772  1.00  0.00      PROB
ATOM   4581  OE2 GLU   945      20.791 -12.901 -16.631  1.00  0.00      PROB
ATOM   4582  C   GLU   945      17.783  -9.780 -13.829  1.00  0.00      PROB
ATOM   4583  O   GLU   945      17.328  -8.733 -14.296  1.00  0.00      PROB
ATOM   4584  N   PHE   946      18.632  -9.766 -12.783  1.00  0.00      PROB
ATOM   4585  HN  PHE   946      19.010 -10.633 -12.444  1.00  0.00      PROB
ATOM   4586  CA  PHE   946      19.127  -8.548 -12.160  1.00  0.00      PROB
ATOM   4587  HA  PHE   946      18.258  -7.979 -11.866  1.00  0.00      PROB
ATOM   4588  CB  PHE   946      19.962  -8.825 -10.890  1.00  0.00      PROB
ATOM   4589  HB1 PHE   946      20.342  -7.874 -10.456  1.00  0.00      PROB
ATOM   4590  HB2 PHE   946      20.833  -9.476 -11.123  1.00  0.00      PROB
ATOM   4591  CG  PHE   946      19.111  -9.480  -9.839  1.00  0.00      PROB
ATOM   4592  CD1 PHE   946      18.173  -8.726  -9.112  1.00  0.00      PROB
ATOM   4593  HD1 PHE   946      18.029  -7.682  -9.345  1.00  0.00      PROB
ATOM   4594  CE1 PHE   946      17.457  -9.307  -8.057  1.00  0.00      PROB
ATOM   4595  HE1 PHE   946      16.750  -8.717  -7.491  1.00  0.00      PROB
ATOM   4596  CZ  PHE   946      17.675 -10.647  -7.721  1.00  0.00      PROB
ATOM   4597  HZ  PHE   946      17.159 -11.088  -6.883  1.00  0.00      PROB
ATOM   4598  CD2 PHE   946      19.307 -10.827  -9.500  1.00  0.00      PROB
ATOM   4599  HD2 PHE   946      20.039 -11.409 -10.034  1.00  0.00      PROB
ATOM   4600  CE2 PHE   946      18.594 -11.408  -8.448  1.00  0.00      PROB
ATOM   4601  HE2 PHE   946      18.763 -12.442  -8.190  1.00  0.00      PROB
ATOM   4602  C   PHE   946      19.929  -7.661 -13.108  1.00  0.00      PROB
ATOM   4603  O   PHE   946      20.947  -8.069 -13.670  1.00  0.00      PROB
ATOM   4604  N   GLY   947      19.436  -6.428 -13.335  1.00  0.00      PROB
ATOM   4605  HN  GLY   947      18.652  -6.123 -12.790  1.00  0.00      PROB
ATOM   4606  CA  GLY   947      19.882  -5.526 -14.391  1.00  0.00      PROB
ATOM   4607  HA1 GLY   947      19.090  -4.804 -14.517  1.00  0.00      PROB
ATOM   4608  HA2 GLY   947      20.047  -6.101 -15.292  1.00  0.00      PROB
ATOM   4609  C   GLY   947      21.140  -4.742 -14.130  1.00  0.00      PROB
ATOM   4610  O   GLY   947      21.991  -5.091 -13.309  1.00  0.00      PROB
ATOM   4611  N   ALA   948      21.266  -3.610 -14.852  1.00  0.00      PROB
ATOM   4612  HN  ALA   948      20.554  -3.375 -15.511  1.00  0.00      PROB
ATOM   4613  CA  ALA   948      22.302  -2.610 -14.700  1.00  0.00      PROB
ATOM   4614  HA  ALA   948      23.260  -3.082 -14.869  1.00  0.00      PROB
ATOM   4615  CB  ALA   948      22.077  -1.504 -15.749  1.00  0.00      PROB
ATOM   4616  HB1 ALA   948      22.052  -1.954 -16.764  1.00  0.00      PROB
ATOM   4617  HB2 ALA   948      22.895  -0.753 -15.722  1.00  0.00      PROB
ATOM   4618  HB3 ALA   948      21.108  -0.985 -15.585  1.00  0.00      PROB
ATOM   4619  C   ALA   948      22.315  -1.992 -13.307  1.00  0.00      PROB
ATOM   4620  O   ALA   948      23.364  -1.851 -12.673  1.00  0.00      PROB
ATOM   4621  N   LYS   949      21.122  -1.672 -12.780  1.00  0.00      PROB
ATOM   4622  HN  LYS   949      20.295  -1.777 -13.333  1.00  0.00      PROB
ATOM   4623  CA  LYS   949      20.905  -1.290 -11.399  1.00  0.00      PROB
ATOM   4624  HA  LYS   949      21.534  -0.434 -11.191  1.00  0.00      PROB
ATOM   4625  CB  LYS   949      19.431  -0.877 -11.191  1.00  0.00      PROB
ATOM   4626  HB1 LYS   949      19.208  -0.072 -11.928  1.00  0.00      PROB
ATOM   4627  HB2 LYS   949      19.291  -0.436 -10.178  1.00  0.00      PROB
ATOM   4628  CG  LYS   949      18.427  -2.023 -11.400  1.00  0.00      PROB
ATOM   4629  HG1 LYS   949      18.484  -2.717 -10.533  1.00  0.00      PROB
ATOM   4630  HG2 LYS   949      18.685  -2.601 -12.314  1.00  0.00      PROB
ATOM   4631  CD  LYS   949      16.987  -1.518 -11.530  1.00  0.00      PROB
ATOM   4632  HD1 LYS   949      16.943  -0.785 -12.370  1.00  0.00      PROB
ATOM   4633  HD2 LYS   949      16.727  -0.985 -10.587  1.00  0.00      PROB
ATOM   4634  CE  LYS   949      15.986  -2.640 -11.792  1.00  0.00      PROB
ATOM   4635  HE1 LYS   949      16.047  -3.401 -10.984  1.00  0.00      PROB
ATOM   4636  HE2 LYS   949      16.188  -3.129 -12.769  1.00  0.00      PROB
ATOM   4637  NZ  LYS   949      14.619  -2.108 -11.806  1.00  0.00      PROB
ATOM   4638  HZ1 LYS   949      13.963  -2.843 -12.186  1.00  0.00      PROB
ATOM   4639  HZ2 LYS   949      14.543  -1.253 -12.398  1.00  0.00      PROB
ATOM   4640  HZ3 LYS   949      14.354  -1.872 -10.815  1.00  0.00      PROB
ATOM   4641  C   LYS   949      21.277  -2.390 -10.404  1.00  0.00      PROB
ATOM   4642  O   LYS   949      21.074  -3.584 -10.642  1.00  0.00      PROB
ATOM   4643  N   GLU   950      21.838  -1.997  -9.248  1.00  0.00      PROB
ATOM   4644  HN  GLU   950      21.937  -1.009  -9.066  1.00  0.00      PROB
ATOM   4645  CA  GLU   950      22.256  -2.879  -8.169  1.00  0.00      PROB
ATOM   4646  HA  GLU   950      22.775  -2.260  -7.458  1.00  0.00      PROB
ATOM   4647  CB  GLU   950      21.051  -3.427  -7.375  1.00  0.00      PROB
ATOM   4648  HB1 GLU   950      21.427  -4.068  -6.546  1.00  0.00      PROB
ATOM   4649  HB2 GLU   950      20.415  -4.055  -8.034  1.00  0.00      PROB
ATOM   4650  CG  GLU   950      20.219  -2.284  -6.757  1.00  0.00      PROB
ATOM   4651  HG1 GLU   950      19.782  -1.653  -7.561  1.00  0.00      PROB
ATOM   4652  HG2 GLU   950      20.860  -1.631  -6.129  1.00  0.00      PROB
ATOM   4653  CD  GLU   950      19.092  -2.818  -5.910  1.00  0.00      PROB
ATOM   4654  OE1 GLU   950      17.924  -2.714  -6.356  1.00  0.00      PROB
ATOM   4655  OE2 GLU   950      19.331  -3.335  -4.791  1.00  0.00      PROB
ATOM   4656  C   GLU   950      23.230  -3.987  -8.567  1.00  0.00      PROB
ATOM   4657  O   GLU   950      22.856  -5.164  -8.625  1.00  0.00      PROB
ATOM   4658  N   PRO   951      24.496  -3.685  -8.862  1.00  0.00      PROB
ATOM   4659  CD  PRO   951      25.088  -2.354  -8.707  1.00  0.00      PROB
ATOM   4660  HD1 PRO   951      24.971  -1.981  -7.665  1.00  0.00      PROB
ATOM   4661  HD2 PRO   951      24.607  -1.648  -9.421  1.00  0.00      PROB
ATOM   4662  CA  PRO   951      25.411  -4.631  -9.493  1.00  0.00      PROB
ATOM   4663  HA  PRO   951      24.897  -5.156 -10.286  1.00  0.00      PROB
ATOM   4664  CB  PRO   951      26.540  -3.723 -10.018  1.00  0.00      PROB
ATOM   4665  HB1 PRO   951      26.253  -3.341 -11.023  1.00  0.00      PROB
ATOM   4666  HB2 PRO   951      27.522  -4.228 -10.105  1.00  0.00      PROB
ATOM   4667  CG  PRO   951      26.562  -2.540  -9.052  1.00  0.00      PROB
ATOM   4668  HG1 PRO   951      27.127  -2.817  -8.137  1.00  0.00      PROB
ATOM   4669  HG2 PRO   951      27.009  -1.626  -9.494  1.00  0.00      PROB
ATOM   4670  C   PRO   951      25.923  -5.679  -8.520  1.00  0.00      PROB
ATOM   4671  O   PRO   951      26.700  -6.537  -8.934  1.00  0.00      PROB
ATOM   4672  N   TYR   952      25.465  -5.679  -7.257  1.00  0.00      PROB
ATOM   4673  HN  TYR   952      24.889  -4.928  -6.948  1.00  0.00      PROB
ATOM   4674  CA  TYR   952      25.780  -6.685  -6.263  1.00  0.00      PROB
ATOM   4675  HA  TYR   952      26.733  -7.142  -6.500  1.00  0.00      PROB
ATOM   4676  CB  TYR   952      25.889  -6.053  -4.846  1.00  0.00      PROB
ATOM   4677  HB1 TYR   952      26.833  -5.470  -4.790  1.00  0.00      PROB
ATOM   4678  HB2 TYR   952      25.933  -6.834  -4.060  1.00  0.00      PROB
ATOM   4679  CG  TYR   952      24.746  -5.119  -4.537  1.00  0.00      PROB
ATOM   4680  CD1 TYR   952      24.932  -3.729  -4.624  1.00  0.00      PROB
ATOM   4681  HD1 TYR   952      25.893  -3.338  -4.915  1.00  0.00      PROB
ATOM   4682  CE1 TYR   952      23.882  -2.849  -4.341  1.00  0.00      PROB
ATOM   4683  HE1 TYR   952      24.028  -1.782  -4.418  1.00  0.00      PROB
ATOM   4684  CZ  TYR   952      22.636  -3.356  -3.970  1.00  0.00      PROB
ATOM   4685  OH  TYR   952      21.571  -2.478  -3.733  1.00  0.00      PROB
ATOM   4686  HH  TYR   952      20.761  -2.906  -4.090  1.00  0.00      PROB
ATOM   4687  CD2 TYR   952      23.495  -5.612  -4.128  1.00  0.00      PROB
ATOM   4688  HD2 TYR   952      23.338  -6.676  -4.039  1.00  0.00      PROB
ATOM   4689  CE2 TYR   952      22.438  -4.733  -3.858  1.00  0.00      PROB
ATOM   4690  HE2 TYR   952      21.471  -5.114  -3.561  1.00  0.00      PROB
ATOM   4691  C   TYR   952      24.754  -7.810  -6.246  1.00  0.00      PROB
ATOM   4692  O   TYR   952      24.927  -8.824  -5.571  1.00  0.00      PROB
ATOM   4693  N   MET   953      23.675  -7.708  -7.048  1.00  0.00      PROB
ATOM   4694  HN  MET   953      23.503  -6.875  -7.578  1.00  0.00      PROB
ATOM   4695  CA  MET   953      22.642  -8.730  -7.078  1.00  0.00      PROB
ATOM   4696  HA  MET   953      22.576  -9.212  -6.112  1.00  0.00      PROB
ATOM   4697  CB  MET   953      21.255  -8.120  -7.400  1.00  0.00      PROB
ATOM   4698  HB1 MET   953      20.506  -8.937  -7.489  1.00  0.00      PROB
ATOM   4699  HB2 MET   953      21.307  -7.602  -8.384  1.00  0.00      PROB
ATOM   4700  CG  MET   953      20.736  -7.107  -6.355  1.00  0.00      PROB
ATOM   4701  HG1 MET   953      19.774  -6.689  -6.728  1.00  0.00      PROB
ATOM   4702  HG2 MET   953      21.452  -6.258  -6.314  1.00  0.00      PROB
ATOM   4703  SD  MET   953      20.494  -7.757  -4.669  1.00  0.00      PROB
ATOM   4704  CE  MET   953      19.151  -8.936  -4.980  1.00  0.00      PROB
ATOM   4705  HE1 MET   953      19.486  -9.762  -5.644  1.00  0.00      PROB
ATOM   4706  HE2 MET   953      18.285  -8.436  -5.463  1.00  0.00      PROB
ATOM   4707  HE3 MET   953      18.796  -9.394  -4.032  1.00  0.00      PROB
ATOM   4708  C   MET   953      22.974  -9.818  -8.092  1.00  0.00      PROB
ATOM   4709  O   MET   953      22.277 -10.825  -8.211  1.00  0.00      PROB
ATOM   4710  N   GLU   954      24.125  -9.692  -8.791  1.00  0.00      PROB
ATOM   4711  HN  GLU   954      24.672  -8.868  -8.679  1.00  0.00      PROB
ATOM   4712  CA  GLU   954      24.641 -10.680  -9.723  1.00  0.00      PROB
ATOM   4713  HA  GLU   954      23.879 -10.823 -10.476  1.00  0.00      PROB
ATOM   4714  CB  GLU   954      25.920 -10.196 -10.454  1.00  0.00      PROB
ATOM   4715  HB1 GLU   954      25.689  -9.218 -10.933  1.00  0.00      PROB
ATOM   4716  HB2 GLU   954      26.121 -10.921 -11.278  1.00  0.00      PROB
ATOM   4717  CG  GLU   954      27.200 -10.056  -9.594  1.00  0.00      PROB
ATOM   4718  HG1 GLU   954      27.443 -11.009  -9.079  1.00  0.00      PROB
ATOM   4719  HG2 GLU   954      27.075  -9.264  -8.827  1.00  0.00      PROB
ATOM   4720  CD  GLU   954      28.396  -9.717 -10.463  1.00  0.00      PROB
ATOM   4721  OE1 GLU   954      28.744 -10.522 -11.361  1.00  0.00      PROB
ATOM   4722  OE2 GLU   954      28.994  -8.622 -10.295  1.00  0.00      PROB
ATOM   4723  C   GLU   954      24.870 -12.043  -9.080  1.00  0.00      PROB
ATOM   4724  O   GLU   954      24.663 -13.078  -9.706  1.00  0.00      PROB
ATOM   4725  N   GLY   955      25.246 -12.088  -7.782  1.00  0.00      PROB
ATOM   4726  HN  GLY   955      25.468 -11.234  -7.314  1.00  0.00      PROB
ATOM   4727  CA  GLY   955      25.351 -13.312  -6.989  1.00  0.00      PROB
ATOM   4728  HA1 GLY   955      25.640 -13.020  -5.990  1.00  0.00      PROB
ATOM   4729  HA2 GLY   955      26.081 -13.958  -7.456  1.00  0.00      PROB
ATOM   4730  C   GLY   955      24.073 -14.113  -6.856  1.00  0.00      PROB
ATOM   4731  O   GLY   955      24.107 -15.330  -6.697  1.00  0.00      PROB
ATOM   4732  N   VAL   956      22.896 -13.459  -6.926  1.00  0.00      PROB
ATOM   4733  HN  VAL   956      22.868 -12.470  -7.068  1.00  0.00      PROB
ATOM   4734  CA  VAL   956      21.602 -14.126  -6.818  1.00  0.00      PROB
ATOM   4735  HA  VAL   956      21.720 -15.087  -6.345  1.00  0.00      PROB
ATOM   4736  CB  VAL   956      20.636 -13.292  -5.969  1.00  0.00      PROB
ATOM   4737  HB  VAL   956      20.437 -12.314  -6.466  1.00  0.00      PROB
ATOM   4738  CG1 VAL   956      19.303 -14.033  -5.732  1.00  0.00      PROB
ATOM   4739 HG11 VAL   956      19.483 -15.057  -5.346  1.00  0.00      PROB
ATOM   4740 HG12 VAL   956      18.696 -14.103  -6.657  1.00  0.00      PROB
ATOM   4741 HG13 VAL   956      18.702 -13.484  -4.979  1.00  0.00      PROB
ATOM   4742  CG2 VAL   956      21.273 -13.002  -4.595  1.00  0.00      PROB
ATOM   4743 HG21 VAL   956      21.497 -13.951  -4.065  1.00  0.00      PROB
ATOM   4744 HG22 VAL   956      20.563 -12.419  -3.969  1.00  0.00      PROB
ATOM   4745 HG23 VAL   956      22.206 -12.410  -4.686  1.00  0.00      PROB
ATOM   4746  C   VAL   956      21.028 -14.382  -8.212  1.00  0.00      PROB
ATOM   4747  O   VAL   956      20.058 -15.110  -8.413  1.00  0.00      PROB
ATOM   4748  N   ASN   957      21.660 -13.830  -9.262  1.00  0.00      PROB
ATOM   4749  HN  ASN   957      22.471 -13.269  -9.108  1.00  0.00      PROB
ATOM   4750  CA  ASN   957      21.226 -13.996 -10.636  1.00  0.00      PROB
ATOM   4751  HA  ASN   957      20.176 -13.726 -10.617  1.00  0.00      PROB
ATOM   4752  CB  ASN   957      21.950 -12.979 -11.556  1.00  0.00      PROB
ATOM   4753  HB1 ASN   957      22.957 -13.325 -11.853  1.00  0.00      PROB
ATOM   4754  HB2 ASN   957      22.066 -12.024 -11.000  1.00  0.00      PROB
ATOM   4755  CG  ASN   957      21.080 -12.665 -12.768  1.00  0.00      PROB
ATOM   4756  OD1 ASN   957      19.893 -12.359 -12.629  1.00  0.00      PROB
ATOM   4757  ND2 ASN   957      21.663 -12.756 -13.977  1.00  0.00      PROB
ATOM   4758 HD21 ASN   957      21.103 -12.639 -14.802  1.00  0.00      PROB
ATOM   4759 HD22 ASN   957      22.636 -12.997 -14.043  1.00  0.00      PROB
ATOM   4760  C   ASN   957      21.235 -15.444 -11.173  1.00  0.00      PROB
ATOM   4761  O   ASN   957      20.302 -15.797 -11.898  1.00  0.00      PROB
ATOM   4762  N   PRO   958      22.168 -16.354 -10.853  1.00  0.00      PROB
ATOM   4763  CD  PRO   958      23.552 -16.020 -10.501  1.00  0.00      PROB
ATOM   4764  HD1 PRO   958      23.625 -15.903  -9.397  1.00  0.00      PROB
ATOM   4765  HD2 PRO   958      23.903 -15.095 -11.005  1.00  0.00      PROB
ATOM   4766  CA  PRO   958      22.054 -17.756 -11.252  1.00  0.00      PROB
ATOM   4767  HA  PRO   958      21.914 -17.786 -12.322  1.00  0.00      PROB
ATOM   4768  CB  PRO   958      23.390 -18.378 -10.817  1.00  0.00      PROB
ATOM   4769  HB1 PRO   958      23.665 -19.257 -11.433  1.00  0.00      PROB
ATOM   4770  HB2 PRO   958      23.360 -18.675  -9.743  1.00  0.00      PROB
ATOM   4771  CG  PRO   958      24.376 -17.221 -10.967  1.00  0.00      PROB
ATOM   4772  HG1 PRO   958      25.299 -17.354 -10.365  1.00  0.00      PROB
ATOM   4773  HG2 PRO   958      24.651 -17.089 -12.037  1.00  0.00      PROB
ATOM   4774  C   PRO   958      20.870 -18.465 -10.622  1.00  0.00      PROB
ATOM   4775  O   PRO   958      20.283 -19.328 -11.275  1.00  0.00      PROB
ATOM   4776  N   PHE   959      20.472 -18.118  -9.381  1.00  0.00      PROB
ATOM   4777  HN  PHE   959      21.049 -17.514  -8.821  1.00  0.00      PROB
ATOM   4778  CA  PHE   959      19.215 -18.542  -8.784  1.00  0.00      PROB
ATOM   4779  HA  PHE   959      19.202 -19.622  -8.798  1.00  0.00      PROB
ATOM   4780  CB  PHE   959      19.157 -18.128  -7.274  1.00  0.00      PROB
ATOM   4781  HB1 PHE   959      19.541 -17.095  -7.158  1.00  0.00      PROB
ATOM   4782  HB2 PHE   959      19.832 -18.792  -6.694  1.00  0.00      PROB
ATOM   4783  CG  PHE   959      17.778 -18.167  -6.656  1.00  0.00      PROB
ATOM   4784  CD1 PHE   959      17.299 -19.334  -6.040  1.00  0.00      PROB
ATOM   4785  HD1 PHE   959      17.926 -20.213  -5.995  1.00  0.00      PROB
ATOM   4786  CE1 PHE   959      16.008 -19.374  -5.500  1.00  0.00      PROB
ATOM   4787  HE1 PHE   959      15.649 -20.276  -5.027  1.00  0.00      PROB
ATOM   4788  CZ  PHE   959      15.183 -18.243  -5.568  1.00  0.00      PROB
ATOM   4789  HZ  PHE   959      14.188 -18.276  -5.148  1.00  0.00      PROB
ATOM   4790  CD2 PHE   959      16.958 -17.025  -6.679  1.00  0.00      PROB
ATOM   4791  HD2 PHE   959      17.327 -16.118  -7.135  1.00  0.00      PROB
ATOM   4792  CE2 PHE   959      15.662 -17.063  -6.150  1.00  0.00      PROB
ATOM   4793  HE2 PHE   959      15.033 -16.184  -6.193  1.00  0.00      PROB
ATOM   4794  C   PHE   959      17.990 -18.123  -9.606  1.00  0.00      PROB
ATOM   4795  O   PHE   959      17.100 -18.936  -9.864  1.00  0.00      PROB
ATOM   4796  N   ILE   960      17.948 -16.864 -10.100  1.00  0.00      PROB
ATOM   4797  HN  ILE   960      18.660 -16.207  -9.850  1.00  0.00      PROB
ATOM   4798  CA  ILE   960      16.905 -16.412 -11.017  1.00  0.00      PROB
ATOM   4799  HA  ILE   960      15.953 -16.588 -10.540  1.00  0.00      PROB
ATOM   4800  CB  ILE   960      17.019 -14.916 -11.353  1.00  0.00      PROB
ATOM   4801  HB  ILE   960      17.956 -14.735 -11.934  1.00  0.00      PROB
ATOM   4802  CG2 ILE   960      15.830 -14.468 -12.239  1.00  0.00      PROB
ATOM   4803 HG21 ILE   960      15.864 -13.367 -12.389  1.00  0.00      PROB
ATOM   4804 HG22 ILE   960      14.865 -14.719 -11.752  1.00  0.00      PROB
ATOM   4805 HG23 ILE   960      15.857 -14.945 -13.240  1.00  0.00      PROB
ATOM   4806  CG1 ILE   960      17.126 -14.024 -10.091  1.00  0.00      PROB
ATOM   4807 HG11 ILE   960      17.198 -12.965 -10.432  1.00  0.00      PROB
ATOM   4808 HG12 ILE   960      18.074 -14.251  -9.562  1.00  0.00      PROB
ATOM   4809  CD  ILE   960      15.963 -14.146  -9.103  1.00  0.00      PROB
ATOM   4810  HD1 ILE   960      15.013 -13.831  -9.580  1.00  0.00      PROB
ATOM   4811  HD2 ILE   960      16.133 -13.492  -8.221  1.00  0.00      PROB
ATOM   4812  HD3 ILE   960      15.848 -15.189  -8.743  1.00  0.00      PROB
ATOM   4813  C   ILE   960      16.898 -17.209 -12.319  1.00  0.00      PROB
ATOM   4814  O   ILE   960      15.883 -17.780 -12.710  1.00  0.00      PROB
ATOM   4815  N   LYS   961      18.065 -17.336 -12.989  1.00  0.00      PROB
ATOM   4816  HN  LYS   961      18.881 -16.872 -12.630  1.00  0.00      PROB
ATOM   4817  CA  LYS   961      18.208 -18.040 -14.256  1.00  0.00      PROB
ATOM   4818  HA  LYS   961      17.513 -17.591 -14.953  1.00  0.00      PROB
ATOM   4819  CB  LYS   961      19.643 -17.868 -14.829  1.00  0.00      PROB
ATOM   4820  HB1 LYS   961      19.776 -18.505 -15.733  1.00  0.00      PROB
ATOM   4821  HB2 LYS   961      20.372 -18.206 -14.059  1.00  0.00      PROB
ATOM   4822  CG  LYS   961      19.963 -16.416 -15.226  1.00  0.00      PROB
ATOM   4823  HG1 LYS   961      19.707 -15.750 -14.368  1.00  0.00      PROB
ATOM   4824  HG2 LYS   961      19.311 -16.109 -16.071  1.00  0.00      PROB
ATOM   4825  CD  LYS   961      21.449 -16.165 -15.555  1.00  0.00      PROB
ATOM   4826  HD1 LYS   961      22.062 -16.655 -14.764  1.00  0.00      PROB
ATOM   4827  HD2 LYS   961      21.642 -15.076 -15.458  1.00  0.00      PROB
ATOM   4828  CE  LYS   961      21.957 -16.644 -16.929  1.00  0.00      PROB
ATOM   4829  HE1 LYS   961      21.687 -17.709 -17.089  1.00  0.00      PROB
ATOM   4830  HE2 LYS   961      23.065 -16.551 -16.970  1.00  0.00      PROB
ATOM   4831  NZ  LYS   961      21.405 -15.846 -18.047  1.00  0.00      PROB
ATOM   4832  HZ1 LYS   961      20.921 -16.472 -18.731  1.00  0.00      PROB
ATOM   4833  HZ2 LYS   961      22.140 -15.285 -18.539  1.00  0.00      PROB
ATOM   4834  HZ3 LYS   961      20.684 -15.158 -17.705  1.00  0.00      PROB
ATOM   4835  C   LYS   961      17.853 -19.521 -14.204  1.00  0.00      PROB
ATOM   4836  O   LYS   961      17.163 -20.052 -15.079  1.00  0.00      PROB
ATOM   4837  N   SER   962      18.317 -20.222 -13.154  1.00  0.00      PROB
ATOM   4838  HN  SER   962      18.891 -19.759 -12.472  1.00  0.00      PROB
ATOM   4839  CA  SER   962      18.006 -21.620 -12.887  1.00  0.00      PROB
ATOM   4840  HA  SER   962      18.234 -22.167 -13.791  1.00  0.00      PROB
ATOM   4841  CB  SER   962      18.872 -22.255 -11.765  1.00  0.00      PROB
ATOM   4842  HB1 SER   962      19.929 -22.291 -12.113  1.00  0.00      PROB
ATOM   4843  HB2 SER   962      18.554 -23.303 -11.562  1.00  0.00      PROB
ATOM   4844  OG  SER   962      18.825 -21.503 -10.555  1.00  0.00      PROB
ATOM   4845  HG1 SER   962      19.376 -20.712 -10.699  1.00  0.00      PROB
ATOM   4846  C   SER   962      16.544 -21.910 -12.615  1.00  0.00      PROB
ATOM   4847  O   SER   962      16.024 -22.922 -13.069  1.00  0.00      PROB
ATOM   4848  N   ASN   963      15.826 -21.037 -11.881  1.00  0.00      PROB
ATOM   4849  HN  ASN   963      16.260 -20.217 -11.505  1.00  0.00      PROB
ATOM   4850  CA  ASN   963      14.471 -21.339 -11.450  1.00  0.00      PROB
ATOM   4851  HA  ASN   963      14.312 -22.410 -11.471  1.00  0.00      PROB
ATOM   4852  CB  ASN   963      14.236 -20.851  -9.995  1.00  0.00      PROB
ATOM   4853  HB1 ASN   963      13.159 -20.880  -9.734  1.00  0.00      PROB
ATOM   4854  HB2 ASN   963      14.594 -19.810  -9.865  1.00  0.00      PROB
ATOM   4855  CG  ASN   963      14.937 -21.788  -9.015  1.00  0.00      PROB
ATOM   4856  OD1 ASN   963      14.364 -22.793  -8.579  1.00  0.00      PROB
ATOM   4857  ND2 ASN   963      16.184 -21.451  -8.625  1.00  0.00      PROB
ATOM   4858 HD21 ASN   963      16.668 -22.066  -8.013  1.00  0.00      PROB
ATOM   4859 HD22 ASN   963      16.622 -20.638  -9.018  1.00  0.00      PROB
ATOM   4860  C   ASN   963      13.380 -20.769 -12.349  1.00  0.00      PROB
ATOM   4861  O   ASN   963      12.199 -20.987 -12.077  1.00  0.00      PROB
ATOM   4862  N   LYS   964      13.701 -20.065 -13.462  1.00  0.00      PROB
ATOM   4863  HN  LYS   964      14.651 -19.830 -13.653  1.00  0.00      PROB
ATOM   4864  CA  LYS   964      12.675 -19.517 -14.347  1.00  0.00      PROB
ATOM   4865  HA  LYS   964      12.068 -18.852 -13.747  1.00  0.00      PROB
ATOM   4866  CB  LYS   964      13.235 -18.681 -15.531  1.00  0.00      PROB
ATOM   4867  HB1 LYS   964      12.388 -18.447 -16.224  1.00  0.00      PROB
ATOM   4868  HB2 LYS   964      13.975 -19.280 -16.102  1.00  0.00      PROB
ATOM   4869  CG  LYS   964      13.838 -17.324 -15.139  1.00  0.00      PROB
ATOM   4870  HG1 LYS   964      14.894 -17.467 -14.831  1.00  0.00      PROB
ATOM   4871  HG2 LYS   964      13.280 -16.907 -14.269  1.00  0.00      PROB
ATOM   4872  CD  LYS   964      13.783 -16.303 -16.290  1.00  0.00      PROB
ATOM   4873  HD1 LYS   964      14.200 -15.335 -15.930  1.00  0.00      PROB
ATOM   4874  HD2 LYS   964      12.713 -16.138 -16.548  1.00  0.00      PROB
ATOM   4875  CE  LYS   964      14.543 -16.750 -17.545  1.00  0.00      PROB
ATOM   4876  HE1 LYS   964      14.190 -17.743 -17.899  1.00  0.00      PROB
ATOM   4877  HE2 LYS   964      15.629 -16.812 -17.328  1.00  0.00      PROB
ATOM   4878  NZ  LYS   964      14.330 -15.792 -18.642  1.00  0.00      PROB
ATOM   4879  HZ1 LYS   964      14.607 -14.820 -18.340  1.00  0.00      PROB
ATOM   4880  HZ2 LYS   964      13.315 -15.810 -18.919  1.00  0.00      PROB
ATOM   4881  HZ3 LYS   964      14.914 -16.064 -19.469  1.00  0.00      PROB
ATOM   4882  C   LYS   964      11.698 -20.531 -14.926  1.00  0.00      PROB
ATOM   4883  O   LYS   964      10.494 -20.307 -14.910  1.00  0.00      PROB
ATOM   4884  N   HSD   965      12.173 -21.699 -15.405  1.00  0.00      PROB
ATOM   4885  HN  HSD   965      13.164 -21.847 -15.458  1.00  0.00      PROB
ATOM   4886  CA  HSD   965      11.303 -22.759 -15.905  1.00  0.00      PROB
ATOM   4887  HA  HSD   965      10.712 -22.342 -16.709  1.00  0.00      PROB
ATOM   4888  CB  HSD   965      12.119 -23.954 -16.466  1.00  0.00      PROB
ATOM   4889  HB1 HSD   965      12.812 -23.581 -17.251  1.00  0.00      PROB
ATOM   4890  HB2 HSD   965      11.425 -24.675 -16.952  1.00  0.00      PROB
ATOM   4891  ND1 HSD   965      14.136 -24.270 -14.952  1.00  0.00      PROB
ATOM   4892  HD1 HSD   965      14.644 -23.445 -15.234  1.00  0.00      PROB
ATOM   4893  CG  HSD   965      12.913 -24.690 -15.420  1.00  0.00      PROB
ATOM   4894  CE1 HSD   965      14.560 -25.194 -14.057  1.00  0.00      PROB
ATOM   4895  HE1 HSD   965      15.507 -25.106 -13.519  1.00  0.00      PROB
ATOM   4896  NE2 HSD   965      13.696 -26.180 -13.924  1.00  0.00      PROB
ATOM   4897  CD2 HSD   965      12.666 -25.876 -14.797  1.00  0.00      PROB
ATOM   4898  HD2 HSD   965      11.821 -26.546 -14.899  1.00  0.00      PROB
ATOM   4899  C   HSD   965      10.310 -23.273 -14.866  1.00  0.00      PROB
ATOM   4900  O   HSD   965       9.133 -23.465 -15.160  1.00  0.00      PROB
ATOM   4901  N   ARG   966      10.754 -23.463 -13.604  1.00  0.00      PROB
ATOM   4902  HN  ARG   966      11.715 -23.308 -13.395  1.00  0.00      PROB
ATOM   4903  CA  ARG   966       9.888 -23.809 -12.488  1.00  0.00      PROB
ATOM   4904  HA  ARG   966       9.356 -24.714 -12.749  1.00  0.00      PROB
ATOM   4905  CB  ARG   966      10.700 -24.042 -11.184  1.00  0.00      PROB
ATOM   4906  HB1 ARG   966       9.994 -24.370 -10.387  1.00  0.00      PROB
ATOM   4907  HB2 ARG   966      11.151 -23.080 -10.849  1.00  0.00      PROB
ATOM   4908  CG  ARG   966      11.833 -25.078 -11.318  1.00  0.00      PROB
ATOM   4909  HG1 ARG   966      12.603 -24.656 -12.005  1.00  0.00      PROB
ATOM   4910  HG2 ARG   966      11.458 -26.010 -11.794  1.00  0.00      PROB
ATOM   4911  CD  ARG   966      12.551 -25.400  -9.999  1.00  0.00      PROB
ATOM   4912  HD1 ARG   966      12.796 -24.447  -9.478  1.00  0.00      PROB
ATOM   4913  HD2 ARG   966      13.484 -25.977 -10.196  1.00  0.00      PROB
ATOM   4914  NE  ARG   966      11.627 -26.236  -9.162  1.00  0.00      PROB
ATOM   4915  HE  ARG   966      10.902 -26.735  -9.620  1.00  0.00      PROB
ATOM   4916  CZ  ARG   966      11.761 -26.429  -7.855  1.00  0.00      PROB
ATOM   4917  NH1 ARG   966      12.691 -25.821  -7.149  1.00  0.00      PROB
ATOM   4918 HH11 ARG   966      12.735 -25.960  -6.168  1.00  0.00      PROB
ATOM   4919 HH12 ARG   966      13.276 -25.159  -7.607  1.00  0.00      PROB
ATOM   4920  NH2 ARG   966      10.919 -27.230  -7.230  1.00  0.00      PROB
ATOM   4921 HH21 ARG   966      10.132 -27.598  -7.709  1.00  0.00      PROB
ATOM   4922 HH22 ARG   966      10.906 -27.259  -6.237  1.00  0.00      PROB
ATOM   4923  C   ARG   966       8.838 -22.740 -12.216  1.00  0.00      PROB
ATOM   4924  O   ARG   966       7.663 -23.040 -12.018  1.00  0.00      PROB
ATOM   4925  N   MET   967       9.246 -21.454 -12.236  1.00  0.00      PROB
ATOM   4926  HN  MET   967      10.214 -21.239 -12.373  1.00  0.00      PROB
ATOM   4927  CA  MET   967       8.347 -20.326 -12.092  1.00  0.00      PROB
ATOM   4928  HA  MET   967       7.785 -20.490 -11.186  1.00  0.00      PROB
ATOM   4929  CB  MET   967       9.134 -19.000 -11.935  1.00  0.00      PROB
ATOM   4930  HB1 MET   967       9.718 -18.814 -12.863  1.00  0.00      PROB
ATOM   4931  HB2 MET   967       9.872 -19.111 -11.115  1.00  0.00      PROB
ATOM   4932  CG  MET   967       8.244 -17.771 -11.654  1.00  0.00      PROB
ATOM   4933  HG1 MET   967       7.606 -17.585 -12.544  1.00  0.00      PROB
ATOM   4934  HG2 MET   967       8.896 -16.881 -11.552  1.00  0.00      PROB
ATOM   4935  SD  MET   967       7.185 -17.917 -10.179  1.00  0.00      PROB
ATOM   4936  CE  MET   967       8.377 -17.449  -8.893  1.00  0.00      PROB
ATOM   4937  HE1 MET   967       8.688 -16.389  -8.996  1.00  0.00      PROB
ATOM   4938  HE2 MET   967       9.288 -18.075  -8.934  1.00  0.00      PROB
ATOM   4939  HE3 MET   967       7.937 -17.570  -7.881  1.00  0.00      PROB
ATOM   4940  C   MET   967       7.304 -20.219 -13.198  1.00  0.00      PROB
ATOM   4941  O   MET   967       6.128 -19.991 -12.932  1.00  0.00      PROB
ATOM   4942  N   ILE   968       7.694 -20.428 -14.473  1.00  0.00      PROB
ATOM   4943  HN  ILE   968       8.666 -20.567 -14.678  1.00  0.00      PROB
ATOM   4944  CA  ILE   968       6.770 -20.456 -15.605  1.00  0.00      PROB
ATOM   4945  HA  ILE   968       6.231 -19.519 -15.615  1.00  0.00      PROB
ATOM   4946  CB  ILE   968       7.513 -20.604 -16.939  1.00  0.00      PROB
ATOM   4947  HB  ILE   968       8.175 -21.500 -16.869  1.00  0.00      PROB
ATOM   4948  CG2 ILE   968       6.529 -20.818 -18.116  1.00  0.00      PROB
ATOM   4949 HG21 ILE   968       7.067 -20.818 -19.086  1.00  0.00      PROB
ATOM   4950 HG22 ILE   968       5.755 -20.022 -18.133  1.00  0.00      PROB
ATOM   4951 HG23 ILE   968       6.008 -21.796 -18.041  1.00  0.00      PROB
ATOM   4952  CG1 ILE   968       8.416 -19.374 -17.195  1.00  0.00      PROB
ATOM   4953 HG11 ILE   968       8.915 -19.066 -16.255  1.00  0.00      PROB
ATOM   4954 HG12 ILE   968       7.781 -18.517 -17.499  1.00  0.00      PROB
ATOM   4955  CD  ILE   968       9.511 -19.631 -18.237  1.00  0.00      PROB
ATOM   4956  HD1 ILE   968       9.077 -19.852 -19.235  1.00  0.00      PROB
ATOM   4957  HD2 ILE   968      10.145 -20.489 -17.931  1.00  0.00      PROB
ATOM   4958  HD3 ILE   968      10.165 -18.737 -18.333  1.00  0.00      PROB
ATOM   4959  C   ILE   968       5.717 -21.543 -15.469  1.00  0.00      PROB
ATOM   4960  O   ILE   968       4.527 -21.285 -15.624  1.00  0.00      PROB
ATOM   4961  N   MET   969       6.129 -22.775 -15.103  1.00  0.00      PROB
ATOM   4962  HN  MET   969       7.104 -22.970 -14.999  1.00  0.00      PROB
ATOM   4963  CA  MET   969       5.218 -23.870 -14.815  1.00  0.00      PROB
ATOM   4964  HA  MET   969       4.569 -23.998 -15.669  1.00  0.00      PROB
ATOM   4965  CB  MET   969       6.000 -25.188 -14.586  1.00  0.00      PROB
ATOM   4966  HB1 MET   969       5.297 -25.981 -14.240  1.00  0.00      PROB
ATOM   4967  HB2 MET   969       6.747 -25.020 -13.779  1.00  0.00      PROB
ATOM   4968  CG  MET   969       6.726 -25.726 -15.840  1.00  0.00      PROB
ATOM   4969  HG1 MET   969       7.366 -26.573 -15.506  1.00  0.00      PROB
ATOM   4970  HG2 MET   969       7.412 -24.951 -16.241  1.00  0.00      PROB
ATOM   4971  SD  MET   969       5.631 -26.330 -17.165  1.00  0.00      PROB
ATOM   4972  CE  MET   969       5.627 -24.844 -18.212  1.00  0.00      PROB
ATOM   4973  HE1 MET   969       6.657 -24.565 -18.520  1.00  0.00      PROB
ATOM   4974  HE2 MET   969       5.176 -23.975 -17.690  1.00  0.00      PROB
ATOM   4975  HE3 MET   969       5.031 -25.018 -19.134  1.00  0.00      PROB
ATOM   4976  C   MET   969       4.272 -23.603 -13.654  1.00  0.00      PROB
ATOM   4977  O   MET   969       3.084 -23.901 -13.723  1.00  0.00      PROB
ATOM   4978  N   PHE   970       4.785 -23.008 -12.560  1.00  0.00      PROB
ATOM   4979  HN  PHE   970       5.768 -22.830 -12.505  1.00  0.00      PROB
ATOM   4980  CA  PHE   970       3.986 -22.569 -11.433  1.00  0.00      PROB
ATOM   4981  HA  PHE   970       3.428 -23.421 -11.068  1.00  0.00      PROB
ATOM   4982  CB  PHE   970       4.979 -22.094 -10.326  1.00  0.00      PROB
ATOM   4983  HB1 PHE   970       5.639 -21.304 -10.741  1.00  0.00      PROB
ATOM   4984  HB2 PHE   970       5.627 -22.949 -10.036  1.00  0.00      PROB
ATOM   4985  CG  PHE   970       4.320 -21.545  -9.087  1.00  0.00      PROB
ATOM   4986  CD1 PHE   970       3.988 -22.402  -8.026  1.00  0.00      PROB
ATOM   4987  HD1 PHE   970       4.180 -23.461  -8.110  1.00  0.00      PROB
ATOM   4988  CE1 PHE   970       3.400 -21.897  -6.860  1.00  0.00      PROB
ATOM   4989  HE1 PHE   970       3.151 -22.565  -6.048  1.00  0.00      PROB
ATOM   4990  CZ  PHE   970       3.141 -20.526  -6.749  1.00  0.00      PROB
ATOM   4991  HZ  PHE   970       2.680 -20.136  -5.857  1.00  0.00      PROB
ATOM   4992  CD2 PHE   970       4.076 -20.167  -8.954  1.00  0.00      PROB
ATOM   4993  HD2 PHE   970       4.334 -19.499  -9.763  1.00  0.00      PROB
ATOM   4994  CE2 PHE   970       3.476 -19.660  -7.795  1.00  0.00      PROB
ATOM   4995  HE2 PHE   970       3.260 -18.606  -7.709  1.00  0.00      PROB
ATOM   4996  C   PHE   970       2.942 -21.498 -11.777  1.00  0.00      PROB
ATOM   4997  O   PHE   970       1.775 -21.610 -11.416  1.00  0.00      PROB
ATOM   4998  N   LEU   971       3.343 -20.434 -12.501  1.00  0.00      PROB
ATOM   4999  HN  LEU   971       4.307 -20.352 -12.767  1.00  0.00      PROB
ATOM   5000  CA  LEU   971       2.462 -19.366 -12.944  1.00  0.00      PROB
ATOM   5001  HA  LEU   971       1.900 -19.031 -12.085  1.00  0.00      PROB
ATOM   5002  CB  LEU   971       3.287 -18.177 -13.505  1.00  0.00      PROB
ATOM   5003  HB1 LEU   971       2.608 -17.431 -13.977  1.00  0.00      PROB
ATOM   5004  HB2 LEU   971       3.968 -18.575 -14.290  1.00  0.00      PROB
ATOM   5005  CG  LEU   971       4.130 -17.415 -12.462  1.00  0.00      PROB
ATOM   5006  HG  LEU   971       4.757 -18.148 -11.903  1.00  0.00      PROB
ATOM   5007  CD1 LEU   971       5.076 -16.427 -13.162  1.00  0.00      PROB
ATOM   5008 HD11 LEU   971       5.735 -16.964 -13.877  1.00  0.00      PROB
ATOM   5009 HD12 LEU   971       5.714 -15.906 -12.418  1.00  0.00      PROB
ATOM   5010 HD13 LEU   971       4.494 -15.666 -13.722  1.00  0.00      PROB
ATOM   5011  CD2 LEU   971       3.246 -16.674 -11.449  1.00  0.00      PROB
ATOM   5012 HD21 LEU   971       2.539 -16.007 -11.984  1.00  0.00      PROB
ATOM   5013 HD22 LEU   971       3.870 -16.057 -10.771  1.00  0.00      PROB
ATOM   5014 HD23 LEU   971       2.660 -17.391 -10.836  1.00  0.00      PROB
ATOM   5015  C   LEU   971       1.412 -19.749 -13.979  1.00  0.00      PROB
ATOM   5016  O   LEU   971       0.274 -19.287 -13.917  1.00  0.00      PROB
ATOM   5017  N   ASP   972       1.789 -20.567 -14.981  1.00  0.00      PROB
ATOM   5018  HN  ASP   972       2.713 -20.955 -15.006  1.00  0.00      PROB
ATOM   5019  CA  ASP   972       0.967 -20.819 -16.146  1.00  0.00      PROB
ATOM   5020  HA  ASP   972       0.325 -19.963 -16.310  1.00  0.00      PROB
ATOM   5021  CB  ASP   972       1.895 -21.002 -17.378  1.00  0.00      PROB
ATOM   5022  HB1 ASP   972       2.447 -21.963 -17.333  1.00  0.00      PROB
ATOM   5023  HB2 ASP   972       2.639 -20.178 -17.388  1.00  0.00      PROB
ATOM   5024  CG  ASP   972       1.146 -20.930 -18.687  1.00  0.00      PROB
ATOM   5025  OD1 ASP   972       1.636 -21.498 -19.695  1.00  0.00      PROB
ATOM   5026  OD2 ASP   972       0.122 -20.211 -18.780  1.00  0.00      PROB
ATOM   5027  C   ASP   972       0.059 -22.023 -15.941  1.00  0.00      PROB
ATOM   5028  O   ASP   972      -1.096 -21.892 -15.527  1.00  0.00      PROB
ATOM   5029  N   LEU   974      -0.931 -22.609 -11.655  1.00  0.00      PROB
ATOM   5030  HN  LEU   974       0.051 -22.381 -11.595  1.00  0.00      PROB
ATOM   5031  CA  LEU   974      -1.845 -21.514 -11.477  1.00  0.00      PROB
ATOM   5032  HA  LEU   974      -2.693 -21.885 -10.923  1.00  0.00      PROB
ATOM   5033  CB  LEU   974      -1.184 -20.328 -10.730  1.00  0.00      PROB
ATOM   5034  HB1 LEU   974      -1.912 -19.494 -10.636  1.00  0.00      PROB
ATOM   5035  HB2 LEU   974      -0.327 -19.969 -11.344  1.00  0.00      PROB
ATOM   5036  CG  LEU   974      -0.635 -20.652  -9.323  1.00  0.00      PROB
ATOM   5037  HG  LEU   974       0.127 -21.464  -9.419  1.00  0.00      PROB
ATOM   5038  CD1 LEU   974       0.077 -19.420  -8.747  1.00  0.00      PROB
ATOM   5039 HD11 LEU   974      -0.632 -18.570  -8.658  1.00  0.00      PROB
ATOM   5040 HD12 LEU   974       0.914 -19.119  -9.413  1.00  0.00      PROB
ATOM   5041 HD13 LEU   974       0.490 -19.650  -7.743  1.00  0.00      PROB
ATOM   5042  CD2 LEU   974      -1.720 -21.142  -8.352  1.00  0.00      PROB
ATOM   5043 HD21 LEU   974      -1.272 -21.361  -7.359  1.00  0.00      PROB
ATOM   5044 HD22 LEU   974      -2.193 -22.072  -8.732  1.00  0.00      PROB
ATOM   5045 HD23 LEU   974      -2.502 -20.368  -8.222  1.00  0.00      PROB
ATOM   5046  C   LEU   974      -2.362 -21.056 -12.822  1.00  0.00      PROB
ATOM   5047  O   LEU   974      -3.454 -20.482 -12.908  1.00  0.00      PROB
ATOM   5048  MG  MG    168       9.271   0.804  -9.982  1.00  0.00      HETA
ATOM   5049  C4' GTP   167       5.705   2.010 -17.216  1.00  0.00      HETB
ATOM   5050  H4' GTP   167       4.691   1.626 -17.466  1.00  0.00      HETB
ATOM   5051  O4' GTP   167       5.718   3.457 -17.433  1.00  0.00      HETB
ATOM   5052  C1' GTP   167       6.657   3.760 -18.453  1.00  0.00      HETB
ATOM   5053  H1' GTP   167       6.091   3.759 -19.412  1.00  0.00      HETB
ATOM   5054  N9  GTP   167       7.265   5.069 -18.228  1.00  0.00      HETB
ATOM   5055  C4  GTP   167       7.110   6.173 -19.022  1.00  0.00      HETB
ATOM   5056  N2  GTP   167       5.887   7.630 -21.904  1.00  0.00      HETB
ATOM   5057  H21 GTP   167       6.022   8.487 -22.417  1.00  0.00      HETB
ATOM   5058  H22 GTP   167       5.423   6.841 -22.320  1.00  0.00      HETB
ATOM   5059  N3  GTP   167       6.389   6.234 -20.153  1.00  0.00      HETB
ATOM   5060  C2  GTP   167       6.484   7.419 -20.753  1.00  0.00      HETB
ATOM   5061  N1  GTP   167       7.187   8.471 -20.231  1.00  0.00      HETB
ATOM   5062  H1  GTP   167       7.165   9.346 -20.745  1.00  0.00      HETB
ATOM   5063  C6  GTP   167       7.907   8.446 -19.041  1.00  0.00      HETB
ATOM   5064  O6  GTP   167       8.510   9.435 -18.619  1.00  0.00      HETB
ATOM   5065  C5  GTP   167       7.846   7.169 -18.418  1.00  0.00      HETB
ATOM   5066  N7  GTP   167       8.438   6.705 -17.249  1.00  0.00      HETB
ATOM   5067  C8  GTP   167       8.061   5.448 -17.176  1.00  0.00      HETB
ATOM   5068  H8  GTP   167       8.324   4.747 -16.379  1.00  0.00      HETB
ATOM   5069  C2' GTP   167       7.654   2.624 -18.477  1.00  0.00      HETB
ATOM   5070 H2'' GTP   167       8.378   2.696 -17.634  1.00  0.00      HETB
ATOM   5071  O2' GTP   167       8.342   2.525 -19.712  1.00  0.00      HETB
ATOM   5072  H2' GTP   167       9.282   2.304 -19.537  1.00  0.00      HETB
ATOM   5073  C3' GTP   167       6.708   1.448 -18.244  1.00  0.00      HETB
ATOM   5074  H3' GTP   167       7.259   0.603 -17.779  1.00  0.00      HETB
ATOM   5075  O3' GTP   167       6.043   0.992 -19.433  1.00  0.00      HETB
ATOM   5076  H3T GTP   167       6.703   0.796 -20.126  1.00  0.00      HETB
ATOM   5077  C5' GTP   167       6.045   1.652 -15.777  1.00  0.00      HETB
ATOM   5078  H5' GTP   167       6.111   0.561 -15.684  1.00  0.00      HETB
ATOM   5079 H5'' GTP   167       5.249   2.006 -15.111  1.00  0.00      HETB
ATOM   5080  O5' GTP   167       7.281   2.264 -15.425  1.00  0.00      HETB
ATOM   5081  PA  GTP   167       7.993   1.897 -14.007  1.00  0.00      HETB
ATOM   5082  O1A GTP   167       9.372   2.481 -14.090  1.00  0.00      HETB
ATOM   5083  O2A GTP   167       7.805   0.403 -13.714  1.00  0.00      HETB
ATOM   5084  O3A GTP   167       6.984   2.731 -13.013  1.00  0.00      HETB
ATOM   5085  PB  GTP   167       7.094   2.760 -11.352  1.00  0.00      HETB
ATOM   5086  O1B GTP   167       6.668   4.161 -10.948  1.00  0.00      HETB
ATOM   5087  O2B GTP   167       8.511   2.335 -11.023  1.00  0.00      HETB
ATOM   5088  O3B GTP   167       5.999   1.682 -10.906  1.00  0.00      HETB
ATOM   5089  PG  GTP   167       6.045   0.591  -9.493  1.00  0.00      HETB
ATOM   5090  O1G GTP   167       5.655   1.520  -8.337  1.00  0.00      HETB
ATOM   5091  O2G GTP   167       7.483   0.088  -9.500  1.00  0.00      HETB
ATOM   5092  O3G GTP   167       4.959  -0.390  -9.909  1.00  0.00      HETB
ATOM   5093  POT POT    45      20.256 -12.739 -19.823  1.00  0.00      POT 
ATOM   5094  POT POT    60      -6.116  -2.455  -2.480  1.00  0.00      POT 
ATOM   5095  POT POT    64      14.519  -5.479 -17.950  1.00  0.00      POT 
ATOM   5096  POT POT    86      29.224   3.391 -20.705  1.00  0.00      POT 
ATOM   5097  CLA CLA    64       4.515 -18.084 -21.756  1.00  0.00      CLA 
ATOM   5098  OH2 TIP3    1       9.511   1.954  -8.260  1.00  0.00      WATA
ATOM   5099  H1  TIP3    1       9.083   1.959  -7.380  1.00  0.00      WATA
ATOM   5100  H2  TIP3    1      10.335   2.520  -8.148  1.00  0.00      WATA
ATOM   5101  OH2 TIP3    7      -3.491  -4.158   4.238  1.00  0.00      WATA
ATOM   5102  H1  TIP3    7      -4.190  -3.500   4.068  1.00  0.00      WATA
ATOM   5103  H2  TIP3    7      -2.904  -4.015   3.464  1.00  0.00      WATA
ATOM   5104  OH2 TIP3    8       9.379  -0.371 -11.732  1.00  0.00      WATA
ATOM   5105  H1  TIP3    8       8.756  -0.088 -12.458  1.00  0.00      WATA
ATOM   5106  H2  TIP3    8       9.200  -1.318 -11.570  1.00  0.00      WATA
ATOM   5107  OH2 TIP3   11       6.314  -1.591  -7.521  1.00  0.00      WATA
ATOM   5108  H1  TIP3   11       5.372  -1.776  -7.302  1.00  0.00      WATA
ATOM   5109  H2  TIP3   11       6.794  -2.123  -6.859  1.00  0.00      WATA
ATOM   5110  OH2 TIP3    1      12.725  -4.192  -6.330  1.00  0.00      WATB
ATOM   5111  H1  TIP3    1      12.848  -5.099  -6.691  1.00  0.00      WATB
ATOM   5112  H2  TIP3    1      13.490  -3.717  -6.751  1.00  0.00      WATB
ATOM   5113  OH2 TIP3    3      20.261  -9.129   6.065  1.00  0.00      WATB
ATOM   5114  H1  TIP3    3      19.767  -8.594   6.701  1.00  0.00      WATB
ATOM   5115  H2  TIP3    3      19.604  -9.835   5.906  1.00  0.00      WATB
ATOM   5116  OH2 TIP3    6      15.759  -6.168  -7.393  1.00  0.00      WATB
ATOM   5117  H1  TIP3    6      16.171  -5.579  -8.052  1.00  0.00      WATB
ATOM   5118  H2  TIP3    6      15.302  -6.825  -7.948  1.00  0.00      WATB
ATOM   5119  OH2 TIP3    7      -3.047   2.799   8.170  1.00  0.00      WATB
ATOM   5120  H1  TIP3    7      -4.027   2.795   8.249  1.00  0.00      WATB
ATOM   5121  H2  TIP3    7      -2.885   3.719   7.861  1.00  0.00      WATB
ATOM   5122  OH2 TIP3   12       7.732  -1.739 -15.275  1.00  0.00      WATB
ATOM   5123  H1  TIP3   12       7.835  -0.972 -14.664  1.00  0.00      WATB
ATOM   5124  H2  TIP3   12       8.276  -1.375 -16.007  1.00  0.00      WATB
ATOM   5125  OH2 TIP3   14      11.649 -17.827 -23.883  1.00  0.00      WATB
ATOM   5126  H1  TIP3   14      11.032 -17.107 -23.622  1.00  0.00      WATB
ATOM   5127  H2  TIP3   14      12.506 -17.393 -23.745  1.00  0.00      WATB
ATOM   5128  OH2 TIP3   15      -9.466  -7.492 -10.315  1.00  0.00      WATB
ATOM   5129  H1  TIP3   15      -9.967  -8.273 -10.614  1.00  0.00      WATB
ATOM   5130  H2  TIP3   15     -10.024  -7.159  -9.596  1.00  0.00      WATB
ATOM   5131  OH2 TIP3   21      14.516   0.501 -10.352  1.00  0.00      WATB
ATOM   5132  H1  TIP3   21      13.992   1.125  -9.791  1.00  0.00      WATB
ATOM   5133  H2  TIP3   21      14.492  -0.285  -9.763  1.00  0.00      WATB
ATOM   5134  OH2 TIP3   22       2.538  -4.912  -3.470  1.00  0.00      WATB
ATOM   5135  H1  TIP3   22       2.489  -5.776  -3.926  1.00  0.00      WATB
ATOM   5136  H2  TIP3   22       3.476  -4.698  -3.580  1.00  0.00      WATB
ATOM   5137  OH2 TIP3   23      -7.776  -2.477 -11.908  1.00  0.00      WATB
ATOM   5138  H1  TIP3   23      -6.921  -2.032 -12.079  1.00  0.00      WATB
ATOM   5139  H2  TIP3   23      -8.275  -2.300 -12.735  1.00  0.00      WATB
ATOM   5140  OH2 TIP3   13      30.304   5.729 -13.193  1.00  0.00      SOLV
ATOM   5141  H1  TIP3   13      29.794   6.539 -13.095  1.00  0.00      SOLV
ATOM   5142  H2  TIP3   13      30.679   5.645 -12.287  1.00  0.00      SOLV
ATOM   5143  OH2 TIP3   14      -5.814  17.780  -5.888  1.00  0.00      SOLV
ATOM   5144  H1  TIP3   14      -4.978  17.741  -6.369  1.00  0.00      SOLV
ATOM   5145  H2  TIP3   14      -6.205  18.611  -6.239  1.00  0.00      SOLV
ATOM   5146  OH2 TIP3  112       4.042   2.587 -20.315  1.00  0.00      SOLV
ATOM   5147  H1  TIP3  112       4.758   1.980 -20.029  1.00  0.00      SOLV
ATOM   5148  H2  TIP3  112       3.441   2.565 -19.535  1.00  0.00      SOLV
ATOM   5149  OH2 TIP3  167       3.267  -5.331 -28.016  1.00  0.00      SOLV
ATOM   5150  H1  TIP3  167       3.383  -5.419 -27.043  1.00  0.00      SOLV
ATOM   5151  H2  TIP3  167       2.294  -5.480 -28.044  1.00  0.00      SOLV
ATOM   5152  OH2 TIP3  174      -9.652  17.779 -10.356  1.00  0.00      SOLV
ATOM   5153  H1  TIP3  174      -8.693  17.641 -10.321  1.00  0.00      SOLV
ATOM   5154  H2  TIP3  174      -9.806  18.017  -9.421  1.00  0.00      SOLV
ATOM   5155  OH2 TIP3  187      16.605   5.502 -25.790  1.00  0.00      SOLV
ATOM   5156  H1  TIP3  187      15.906   6.104 -26.117  1.00  0.00      SOLV
ATOM   5157  H2  TIP3  187      17.161   5.444 -26.595  1.00  0.00      SOLV
ATOM   5158  OH2 TIP3  190      30.627   7.318  -8.401  1.00  0.00      SOLV
ATOM   5159  H1  TIP3  190      30.721   7.162  -7.437  1.00  0.00      SOLV
ATOM   5160  H2  TIP3  190      30.721   8.294  -8.467  1.00  0.00      SOLV
ATOM   5161  OH2 TIP3  229      15.206  -2.866 -25.106  1.00  0.00      SOLV
ATOM   5162  H1  TIP3  229      14.944  -1.961 -25.366  1.00  0.00      SOLV
ATOM   5163  H2  TIP3  229      16.105  -2.713 -24.753  1.00  0.00      SOLV
ATOM   5164  OH2 TIP3  273       7.032  -3.461 -32.545  1.00  0.00      SOLV
ATOM   5165  H1  TIP3  273       6.239  -4.021 -32.674  1.00  0.00      SOLV
ATOM   5166  H2  TIP3  273       6.720  -2.588 -32.866  1.00  0.00      SOLV
ATOM   5167  OH2 TIP3  303       8.456 -12.134 -30.507  1.00  0.00      SOLV
ATOM   5168  H1  TIP3  303       9.258 -12.520 -30.865  1.00  0.00      SOLV
ATOM   5169  H2  TIP3  303       8.753 -11.219 -30.310  1.00  0.00      SOLV
ATOM   5170  OH2 TIP3  330      29.202   9.426 -11.382  1.00  0.00      SOLV
ATOM   5171  H1  TIP3  330      28.763   9.895 -12.116  1.00  0.00      SOLV
ATOM   5172  H2  TIP3  330      28.895   8.513 -11.547  1.00  0.00      SOLV
ATOM   5173  OH2 TIP3  386       7.363  17.371 -27.711  1.00  0.00      SOLV
ATOM   5174  H1  TIP3  386       7.117  17.371 -26.763  1.00  0.00      SOLV
ATOM   5175  H2  TIP3  386       6.954  18.185 -28.025  1.00  0.00      SOLV
ATOM   5176  OH2 TIP3  428       6.072   4.737  -3.320  1.00  0.00      SOLV
ATOM   5177  H1  TIP3  428       7.018   4.737  -3.065  1.00  0.00      SOLV
ATOM   5178  H2  TIP3  428       5.965   3.777  -3.483  1.00  0.00      SOLV
ATOM   5179  OH2 TIP3  493      -0.125   3.770 -19.714  1.00  0.00      SOLV
ATOM   5180  H1  TIP3  493      -0.954   3.795 -20.233  1.00  0.00      SOLV
ATOM   5181  H2  TIP3  493       0.457   4.251 -20.341  1.00  0.00      SOLV
ATOM   5182  OH2 TIP3  511      14.877  -3.164 -28.808  1.00  0.00      SOLV
ATOM   5183  H1  TIP3  511      15.332  -2.809 -29.600  1.00  0.00      SOLV
ATOM   5184  H2  TIP3  511      14.352  -2.385 -28.523  1.00  0.00      SOLV
ATOM   5185  OH2 TIP3  520      11.012  20.048 -15.969  1.00  0.00      SOLV
ATOM   5186  H1  TIP3  520      11.317  19.828 -16.872  1.00  0.00      SOLV
ATOM   5187  H2  TIP3  520      10.284  19.402 -15.865  1.00  0.00      SOLV
ATOM   5188  OH2 TIP3  655      16.861  -6.575 -21.553  1.00  0.00      SOLV
ATOM   5189  H1  TIP3  655      16.014  -6.205 -21.210  1.00  0.00      SOLV
ATOM   5190  H2  TIP3  655      17.474  -5.837 -21.345  1.00  0.00      SOLV
ATOM   5191  OH2 TIP3  660      21.199   7.298 -27.909  1.00  0.00      SOLV
ATOM   5192  H1  TIP3  660      20.785   6.504 -27.514  1.00  0.00      SOLV
[truncated: 202,004 more chars]
