# Supplementary material for: Systematically Improvable and Locality Accelerated Enzymatic Reactivity Modeling: Toward Chemical Accuracy at Affordable Cost
Source: J Chem Theory Comput. 2026 Mar 24;22(7):3415–30. doi: 10.1021/acs.jctc.5c02128 (PMC13085240; doi:10.1021/acs.jctc.5c02128)
Supplement: Supplementary file 3 [file ct5c02128_si_003.zip › Ras_sim_bubble.psf]

PSF EXT CMAP CHEQ XPLOR

         3 !NTITLE
* GENERATED BY CHARMM-GUI (HTTP://WWW.CHARMM-GUI.ORG) V2.0 ON JUN, 26. 2019. JOB
* READ PDB, MANIPULATE STRUCTURE IF NEEDED, AND GENERATE TOPOLOGY FILE          
*  DATE:     4/ 6/21     12: 2:37      CREATED BY USER: ucapgeh                 

      7815 !NATOM
         1 PROA     3        GLU      N        NH1     -0.470000       14.0070           0   0.00000     -0.301140E-02
         2 PROA     3        GLU      HN       H        0.310000       1.00800           0   0.00000     -0.301140E-02
         3 PROA     3        GLU      CA       CT1      0.700000E-01   12.0110           0   0.00000     -0.301140E-02
         4 PROA     3        GLU      HA       HB1      0.900000E-01   1.00800           0   0.00000     -0.301140E-02
         5 PROA     3        GLU      CB       CT2A    -0.180000       12.0110           0   0.00000     -0.301140E-02
         6 PROA     3        GLU      HB1      HA2      0.900000E-01   1.00800           0   0.00000     -0.301140E-02
         7 PROA     3        GLU      HB2      HA2      0.900000E-01   1.00800           0   0.00000     -0.301140E-02
         8 PROA     3        GLU      CG       CT2     -0.280000       12.0110           0   0.00000     -0.301140E-02
         9 PROA     3        GLU      HG1      HA2      0.900000E-01   1.00800           0   0.00000     -0.301140E-02
        10 PROA     3        GLU      HG2      HA2      0.900000E-01   1.00800           0   0.00000     -0.301140E-02
        11 PROA     3        GLU      CD       CC       0.620000       12.0110           0   0.00000     -0.301140E-02
        12 PROA     3        GLU      OE1      OC      -0.760000       15.9990           0   0.00000     -0.301140E-02
        13 PROA     3        GLU      OE2      OC      -0.760000       15.9990           0   0.00000     -0.301140E-02
        14 PROA     3        GLU      C        C        0.510000       12.0110           0   0.00000     -0.301140E-02
        15 PROA     3        GLU      O        O       -0.510000       15.9990           0   0.00000     -0.301140E-02
        16 PROA     4        TYR      N        NH1     -0.470000       14.0070           0   0.00000     -0.301140E-02
        17 PROA     4        TYR      HN       H        0.310000       1.00800           0   0.00000     -0.301140E-02
        18 PROA     4        TYR      CA       CT1      0.700000E-01   12.0110           0   0.00000     -0.301140E-02
        19 PROA     4        TYR      HA       HB1      0.900000E-01   1.00800           0   0.00000     -0.301140E-02
        20 PROA     4        TYR      CB       CT2     -0.180000       12.0110           0   0.00000     -0.301140E-02
        21 PROA     4        TYR      HB1      HA2      0.900000E-01   1.00800           0   0.00000     -0.301140E-02
        22 PROA     4        TYR      HB2      HA2      0.900000E-01   1.00800           0   0.00000     -0.301140E-02
        23 PROA     4        TYR      CG       CA        0.00000       12.0110           0   0.00000     -0.301140E-02
        24 PROA     4        TYR      CD1      CA      -0.115000       12.0110           0   0.00000     -0.301140E-02
        25 PROA     4        TYR      HD1      HP       0.115000       1.00800           0   0.00000     -0.301140E-02
        26 PROA     4        TYR      CE1      CA      -0.115000       12.0110           0   0.00000     -0.301140E-02
        27 PROA     4        TYR      HE1      HP       0.115000       1.00800           0   0.00000     -0.301140E-02
        28 PROA     4        TYR      CZ       CA       0.110000       12.0110           0   0.00000     -0.301140E-02
        29 PROA     4        TYR      OH       OH1     -0.540000       15.9990           0   0.00000     -0.301140E-02
        30 PROA     4        TYR      HH       H        0.430000       1.00800           0   0.00000     -0.301140E-02
        31 PROA     4        TYR      CD2      CA      -0.115000       12.0110           0   0.00000     -0.301140E-02
        32 PROA     4        TYR      HD2      HP       0.115000       1.00800           0   0.00000     -0.301140E-02
        33 PROA     4        TYR      CE2      CA      -0.115000       12.0110           0   0.00000     -0.301140E-02
        34 PROA     4        TYR      HE2      HP       0.115000       1.00800           0   0.00000     -0.301140E-02
        35 PROA     4        TYR      C        C        0.510000       12.0110           0   0.00000     -0.301140E-02
        36 PROA     4        TYR      O        O       -0.510000       15.9990           0   0.00000     -0.301140E-02
        37 PROA     5        LYS      N        NH1     -0.470000       14.0070           0   0.00000     -0.301140E-02
        38 PROA     5        LYS      HN       H        0.310000       1.00800           0   0.00000     -0.301140E-02
        39 PROA     5        LYS      CA       CT1      0.700000E-01   12.0110           0   0.00000     -0.301140E-02
        40 PROA     5        LYS      HA       HB1      0.900000E-01   1.00800           0   0.00000     -0.301140E-02
        41 PROA     5        LYS      CB       CT2     -0.180000       12.0110           0   0.00000     -0.301140E-02
        42 PROA     5        LYS      HB1      HA2      0.900000E-01   1.00800           0   0.00000     -0.301140E-02
        43 PROA     5        LYS      HB2      HA2      0.900000E-01   1.00800           0   0.00000     -0.301140E-02
        44 PROA     5        LYS      CG       CT2     -0.180000       12.0110           0   0.00000     -0.301140E-02
        45 PROA     5        LYS      HG1      HA2      0.900000E-01   1.00800           0   0.00000     -0.301140E-02
        46 PROA     5        LYS      HG2      HA2      0.900000E-01   1.00800           0   0.00000     -0.301140E-02
        47 PROA     5        LYS      CD       CT2     -0.180000       12.0110           0   0.00000     -0.301140E-02
        48 PROA     5        LYS      HD1      HA2      0.900000E-01   1.00800           0   0.00000     -0.301140E-02
        49 PROA     5        LYS      HD2      HA2      0.900000E-01   1.00800           0   0.00000     -0.301140E-02
        50 PROA     5        LYS      CE       CT2      0.210000       12.0110           0   0.00000     -0.301140E-02
        51 PROA     5        LYS      HE1      HA2      0.500000E-01   1.00800           0   0.00000     -0.301140E-02
        52 PROA     5        LYS      HE2      HA2      0.500000E-01   1.00800           0   0.00000     -0.301140E-02
        53 PROA     5        LYS      NZ       NH3     -0.300000       14.0070           0   0.00000     -0.301140E-02
        54 PROA     5        LYS      HZ1      HC       0.330000       1.00800           0   0.00000     -0.301140E-02
        55 PROA     5        LYS      HZ2      HC       0.330000       1.00800           0   0.00000     -0.301140E-02
        56 PROA     5        LYS      HZ3      HC       0.330000       1.00800           0   0.00000     -0.301140E-02
        57 PROA     5        LYS      C        C        0.510000       12.0110           0   0.00000     -0.301140E-02
        58 PROA     5        LYS      O        O       -0.510000       15.9990           0   0.00000     -0.301140E-02
        59 PROA     6        LEU      N        NH1     -0.470000       14.0070           0   0.00000     -0.301140E-02
        60 PROA     6        LEU      HN       H        0.310000       1.00800           0   0.00000     -0.301140E-02
        61 PROA     6        LEU      CA       CT1      0.700000E-01   12.0110           0   0.00000     -0.301140E-02
        62 PROA     6        LEU      HA       HB1      0.900000E-01   1.00800           0   0.00000     -0.301140E-02
        63 PROA     6        LEU      CB       CT2     -0.180000       12.0110           0   0.00000     -0.301140E-02
        64 PROA     6        LEU      HB1      HA2      0.900000E-01   1.00800           0   0.00000     -0.301140E-02
        65 PROA     6        LEU      HB2      HA2      0.900000E-01   1.00800           0   0.00000     -0.301140E-02
        66 PROA     6        LEU      CG       CT1     -0.900000E-01   12.0110           0   0.00000     -0.301140E-02
        67 PROA     6        LEU      HG       HA1      0.900000E-01   1.00800           0   0.00000     -0.301140E-02
        68 PROA     6        LEU      CD1      CT3     -0.270000       12.0110           0   0.00000     -0.301140E-02
        69 PROA     6        LEU      HD11     HA3      0.900000E-01   1.00800           0   0.00000     -0.301140E-02
        70 PROA     6        LEU      HD12     HA3      0.900000E-01   1.00800           0   0.00000     -0.301140E-02
        71 PROA     6        LEU      HD13     HA3      0.900000E-01   1.00800           0   0.00000     -0.301140E-02
        72 PROA     6        LEU      CD2      CT3     -0.270000       12.0110           0   0.00000     -0.301140E-02
        73 PROA     6        LEU      HD21     HA3      0.900000E-01   1.00800           0   0.00000     -0.301140E-02
        74 PROA     6        LEU      HD22     HA3      0.900000E-01   1.00800           0   0.00000     -0.301140E-02
        75 PROA     6        LEU      HD23     HA3      0.900000E-01   1.00800           0   0.00000     -0.301140E-02
        76 PROA     6        LEU      C        C        0.510000       12.0110           0   0.00000     -0.301140E-02
        77 PROA     6        LEU      O        O       -0.510000       15.9990           0   0.00000     -0.301140E-02
        78 PROA     7        VAL      N        NH1     -0.470000       14.0070           0   0.00000     -0.301140E-02
        79 PROA     7        VAL      HN       H        0.310000       1.00800           0   0.00000     -0.301140E-02
        80 PROA     7        VAL      CA       CT1      0.700000E-01   12.0110           0   0.00000     -0.301140E-02
        81 PROA     7        VAL      HA       HB1      0.900000E-01   1.00800           0   0.00000     -0.301140E-02
        82 PROA     7        VAL      CB       CT1     -0.900000E-01   12.0110           0   0.00000     -0.301140E-02
        83 PROA     7        VAL      HB       HA1      0.900000E-01   1.00800           0   0.00000     -0.301140E-02
        84 PROA     7        VAL      CG1      CT3     -0.270000       12.0110           0   0.00000     -0.301140E-02
        85 PROA     7        VAL      HG11     HA3      0.900000E-01   1.00800           0   0.00000     -0.301140E-02
        86 PROA     7        VAL      HG12     HA3      0.900000E-01   1.00800           0   0.00000     -0.301140E-02
        87 PROA     7        VAL      HG13     HA3      0.900000E-01   1.00800           0   0.00000     -0.301140E-02
        88 PROA     7        VAL      CG2      CT3     -0.270000       12.0110           0   0.00000     -0.301140E-02
        89 PROA     7        VAL      HG21     HA3      0.900000E-01   1.00800           0   0.00000     -0.301140E-02
        90 PROA     7        VAL      HG22     HA3      0.900000E-01   1.00800           0   0.00000     -0.301140E-02
        91 PROA     7        VAL      HG23     HA3      0.900000E-01   1.00800           0   0.00000     -0.301140E-02
        92 PROA     7        VAL      C        C        0.510000       12.0110           0   0.00000     -0.301140E-02
        93 PROA     7        VAL      O        O       -0.510000       15.9990           0   0.00000     -0.301140E-02
        94 PROA     8        VAL      N        NH1     -0.470000       14.0070           0   0.00000     -0.301140E-02
        95 PROA     8        VAL      HN       H        0.310000       1.00800           0   0.00000     -0.301140E-02
        96 PROA     8        VAL      CA       CT1      0.700000E-01   12.0110           0   0.00000     -0.301140E-02
        97 PROA     8        VAL      HA       HB1      0.900000E-01   1.00800           0   0.00000     -0.301140E-02
        98 PROA     8        VAL      CB       CT1     -0.900000E-01   12.0110           0   0.00000     -0.301140E-02
        99 PROA     8        VAL      HB       HA1      0.900000E-01   1.00800           0   0.00000     -0.301140E-02
       100 PROA     8        VAL      CG1      CT3     -0.270000       12.0110           0   0.00000     -0.301140E-02
       101 PROA     8        VAL      HG11     HA3      0.900000E-01   1.00800           0   0.00000     -0.301140E-02
       102 PROA     8        VAL      HG12     HA3      0.900000E-01   1.00800           0   0.00000     -0.301140E-02
       103 PROA     8        VAL      HG13     HA3      0.900000E-01   1.00800           0   0.00000     -0.301140E-02
       104 PROA     8        VAL      CG2      CT3     -0.270000       12.0110           0   0.00000     -0.301140E-02
       105 PROA     8        VAL      HG21     HA3      0.900000E-01   1.00800           0   0.00000     -0.301140E-02
       106 PROA     8        VAL      HG22     HA3      0.900000E-01   1.00800           0   0.00000     -0.301140E-02
       107 PROA     8        VAL      HG23     HA3      0.900000E-01   1.00800           0   0.00000     -0.301140E-02
       108 PROA     8        VAL      C        C        0.510000       12.0110           0   0.00000     -0.301140E-02
       109 PROA     8        VAL      O        O       -0.510000       15.9990           0   0.00000     -0.301140E-02
       110 PROA     9        VAL      N        NH1     -0.470000       14.0070           0   0.00000     -0.301140E-02
       111 PROA     9        VAL      HN       H        0.310000       1.00800           0   0.00000     -0.301140E-02
       112 PROA     9        VAL      CA       CT1      0.700000E-01   12.0110           0   0.00000     -0.301140E-02
       113 PROA     9        VAL      HA       HB1      0.900000E-01   1.00800           0   0.00000     -0.301140E-02
       114 PROA     9        VAL      CB       CT1     -0.900000E-01   12.0110           0   0.00000     -0.301140E-02
       115 PROA     9        VAL      HB       HA1      0.900000E-01   1.00800           0   0.00000     -0.301140E-02
       116 PROA     9        VAL      CG1      CT3     -0.270000       12.0110           0   0.00000     -0.301140E-02
       117 PROA     9        VAL      HG11     HA3      0.900000E-01   1.00800           0   0.00000     -0.301140E-02
       118 PROA     9        VAL      HG12     HA3      0.900000E-01   1.00800           0   0.00000     -0.301140E-02
       119 PROA     9        VAL      HG13     HA3      0.900000E-01   1.00800           0   0.00000     -0.301140E-02
       120 PROA     9        VAL      CG2      CT3     -0.270000       12.0110           0   0.00000     -0.301140E-02
       121 PROA     9        VAL      HG21     HA3      0.900000E-01   1.00800           0   0.00000     -0.301140E-02
       122 PROA     9        VAL      HG22     HA3      0.900000E-01   1.00800           0   0.00000     -0.301140E-02
       123 PROA     9        VAL      HG23     HA3      0.900000E-01   1.00800           0   0.00000     -0.301140E-02
       124 PROA     9        VAL      C        C        0.510000       12.0110           0   0.00000     -0.301140E-02
       125 PROA     9        VAL      O        O       -0.510000       15.9990           0   0.00000     -0.301140E-02
       126 PROA     10       GLY      N        NH1     -0.470000       14.0070           0   0.00000     -0.301140E-02
       127 PROA     10       GLY      HN       H        0.310000       1.00800           0   0.00000     -0.301140E-02
       128 PROA     10       GLY      CA       CT2     -0.200000E-01   12.0110           0   0.00000     -0.301140E-02
       129 PROA     10       GLY      HA1      HB2      0.900000E-01   1.00800           0   0.00000     -0.301140E-02
       130 PROA     10       GLY      HA2      HB2      0.900000E-01   1.00800           0   0.00000     -0.301140E-02
       131 PROA     10       GLY      C        C        0.510000       12.0110           0   0.00000     -0.301140E-02
       132 PROA     10       GLY      O        O       -0.510000       15.9990           0   0.00000     -0.301140E-02
       133 PROA     11       ALA      N        NH1     -0.470000       14.0070           0   0.00000     -0.301140E-02
       134 PROA     11       ALA      HN       H        0.310000       1.00800           0   0.00000     -0.301140E-02
       135 PROA     11       ALA      CA       CT1      0.700000E-01   12.0110           0   0.00000     -0.301140E-02
       136 PROA     11       ALA      HA       HB1      0.900000E-01   1.00800           0   0.00000     -0.301140E-02
       137 PROA     11       ALA      CB       CT3     -0.270000       12.0110           0   0.00000     -0.301140E-02
       138 PROA     11       ALA      HB1      HA3      0.900000E-01   1.00800           0   0.00000     -0.301140E-02
       139 PROA     11       ALA      HB2      HA3      0.900000E-01   1.00800           0   0.00000     -0.301140E-02
       140 PROA     11       ALA      HB3      HA3      0.900000E-01   1.00800           0   0.00000     -0.301140E-02
       141 PROA     11       ALA      C        C        0.510000       12.0110           0   0.00000     -0.301140E-02
       142 PROA     11       ALA      O        O       -0.510000       15.9990           0   0.00000     -0.301140E-02
       143 PROA     12       GLY      N        NH1     -0.470000       14.0070           0   0.00000     -0.301140E-02
       144 PROA     12       GLY      HN       H        0.310000       1.00800           0   0.00000     -0.301140E-02
       145 PROA     12       GLY      CA       CT2     -0.200000E-01   12.0110           0   0.00000     -0.301140E-02
       146 PROA     12       GLY      HA1      HB2      0.900000E-01   1.00800           0   0.00000     -0.301140E-02
       147 PROA     12       GLY      HA2      HB2      0.900000E-01   1.00800           0   0.00000     -0.301140E-02
       148 PROA     12       GLY      C        C        0.510000       12.0110           0   0.00000     -0.301140E-02
       149 PROA     12       GLY      O        O       -0.510000       15.9990           0   0.00000     -0.301140E-02
       150 PROA     13       GLY      N        NH1     -0.470000       14.0070           0   0.00000     -0.301140E-02
       151 PROA     13       GLY      HN       H        0.310000       1.00800           0   0.00000     -0.301140E-02
       152 PROA     13       GLY      CA       CT2     -0.200000E-01   12.0110           0   0.00000     -0.301140E-02
       153 PROA     13       GLY      HA1      HB2      0.900000E-01   1.00800           0   0.00000     -0.301140E-02
       154 PROA     13       GLY      HA2      HB2      0.900000E-01   1.00800           0   0.00000     -0.301140E-02
       155 PROA     13       GLY      C        C        0.510000       12.0110           0   0.00000     -0.301140E-02
       156 PROA     13       GLY      O        O       -0.510000       15.9990           0   0.00000     -0.301140E-02
       157 PROA     14       VAL      N        NH1     -0.470000       14.0070           0   0.00000     -0.301140E-02
       158 PROA     14       VAL      HN       H        0.310000       1.00800           0   0.00000     -0.301140E-02
       159 PROA     14       VAL      CA       CT1      0.700000E-01   12.0110           0   0.00000     -0.301140E-02
       160 PROA     14       VAL      HA       HB1      0.900000E-01   1.00800           0   0.00000     -0.301140E-02
       161 PROA     14       VAL      CB       CT1     -0.900000E-01   12.0110           0   0.00000     -0.301140E-02
       162 PROA     14       VAL      HB       HA1      0.900000E-01   1.00800           0   0.00000     -0.301140E-02
       163 PROA     14       VAL      CG1      CT3     -0.270000       12.0110           0   0.00000     -0.301140E-02
       164 PROA     14       VAL      HG11     HA3      0.900000E-01   1.00800           0   0.00000     -0.301140E-02
       165 PROA     14       VAL      HG12     HA3      0.900000E-01   1.00800           0   0.00000     -0.301140E-02
       166 PROA     14       VAL      HG13     HA3      0.900000E-01   1.00800           0   0.00000     -0.301140E-02
       167 PROA     14       VAL      CG2      CT3     -0.270000       12.0110           0   0.00000     -0.301140E-02
       168 PROA     14       VAL      HG21     HA3      0.900000E-01   1.00800           0   0.00000     -0.301140E-02
       169 PROA     14       VAL      HG22     HA3      0.900000E-01   1.00800           0   0.00000     -0.301140E-02
       170 PROA     14       VAL      HG23     HA3      0.900000E-01   1.00800           0   0.00000     -0.301140E-02
       171 PROA     14       VAL      C        C        0.510000       12.0110           0   0.00000     -0.301140E-02
       172 PROA     14       VAL      O        O       -0.510000       15.9990           0   0.00000     -0.301140E-02
       173 PROA     15       GLY      N        NH1     -0.470000       14.0070           0   0.00000     -0.301140E-02
       174 PROA     15       GLY      HN       H        0.310000       1.00800           0   0.00000     -0.301140E-02
       175 PROA     15       GLY      CA       CT2     -0.200000E-01   12.0110           0   0.00000     -0.301140E-02
       176 PROA     15       GLY      HA1      HB2      0.900000E-01   1.00800           0   0.00000     -0.301140E-02
       177 PROA     15       GLY      HA2      HB2      0.900000E-01   1.00800           0   0.00000     -0.301140E-02
       178 PROA     15       GLY      C        C        0.510000       12.0110           0   0.00000     -0.301140E-02
       179 PROA     15       GLY      O        O       -0.510000       15.9990           0   0.00000     -0.301140E-02
       180 PROA     16       LYS      N        NH1     -0.470000       14.0070           0   0.00000     -0.301140E-02
       181 PROA     16       LYS      HN       H        0.310000       1.00800           0   0.00000     -0.301140E-02
       182 PROA     16       LYS      CA       CT1      0.700000E-01   12.0110           0   0.00000     -0.301140E-02
       183 PROA     16       LYS      HA       HB1      0.900000E-01   1.00800           0   0.00000     -0.301140E-02
       184 PROA     16       LYS      CB       CT2     -0.180000       12.0110           0   0.00000     -0.301140E-02
       185 PROA     16       LYS      HB1      HA2      0.900000E-01   1.00800           0   0.00000     -0.301140E-02
       186 PROA     16       LYS      HB2      HA2      0.900000E-01   1.00800           0   0.00000     -0.301140E-02
       187 PROA     16       LYS      CG       CT2     -0.180000       12.0110           0   0.00000     -0.301140E-02
       188 PROA     16       LYS      HG1      HA2      0.900000E-01   1.00800           0   0.00000     -0.301140E-02
       189 PROA     16       LYS      HG2      HA2      0.900000E-01   1.00800           0   0.00000     -0.301140E-02
       190 PROA     16       LYS      CD       CT2     -0.180000       12.0110           0   0.00000     -0.301140E-02
       191 PROA     16       LYS      HD1      HA2      0.900000E-01   1.00800           0   0.00000     -0.301140E-02
       192 PROA     16       LYS      HD2      HA2      0.900000E-01   1.00800           0   0.00000     -0.301140E-02
       193 PROA     16       LYS      CE       CT2      0.210000       12.0110           0   0.00000     -0.301140E-02
       194 PROA     16       LYS      HE1      HA2      0.500000E-01   1.00800           0   0.00000     -0.301140E-02
       195 PROA     16       LYS      HE2      HA2      0.500000E-01   1.00800           0   0.00000     -0.301140E-02
       196 PROA     16       LYS      NZ       NH3     -0.300000       14.0070           0   0.00000     -0.301140E-02
       197 PROA     16       LYS      HZ1      HC       0.330000       1.00800           0   0.00000     -0.301140E-02
       198 PROA     16       LYS      HZ2      HC       0.330000       1.00800           0   0.00000     -0.301140E-02
       199 PROA     16       LYS      HZ3      HC       0.330000       1.00800           0   0.00000     -0.301140E-02
       200 PROA     16       LYS      C        C        0.510000       12.0110           0   0.00000     -0.301140E-02
       201 PROA     16       LYS      O        O       -0.510000       15.9990           0   0.00000     -0.301140E-02
       202 PROA     17       SER      N        NH1     -0.470000       14.0070           0   0.00000     -0.301140E-02
       203 PROA     17       SER      HN       H        0.310000       1.00800           0   0.00000     -0.301140E-02
       204 PROA     17       SER      CA       CT1      0.700000E-01   12.0110           0   0.00000     -0.301140E-02
       205 PROA     17       SER      HA       HB1      0.900000E-01   1.00800           0   0.00000     -0.301140E-02
       206 PROA     17       SER      CB       CT2      0.500000E-01   12.0110           0   0.00000     -0.301140E-02
       207 PROA     17       SER      HB1      HA2      0.900000E-01   1.00800           0   0.00000     -0.301140E-02
       208 PROA     17       SER      HB2      HA2      0.900000E-01   1.00800           0   0.00000     -0.301140E-02
       209 PROA     17       SER      OG       OH1     -0.660000       15.9990           0   0.00000     -0.301140E-02
       210 PROA     17       SER      HG1      H        0.430000       1.00800           0   0.00000     -0.301140E-02
       211 PROA     17       SER      C        C        0.510000       12.0110           0   0.00000     -0.301140E-02
       212 PROA     17       SER      O        O       -0.510000       15.9990           0   0.00000     -0.301140E-02
       213 PROA     18       ALA      N        NH1     -0.470000       14.0070           0   0.00000     -0.301140E-02
       214 PROA     18       ALA      HN       H        0.310000       1.00800           0   0.00000     -0.301140E-02
       215 PROA     18       ALA      CA       CT1      0.700000E-01   12.0110           0   0.00000     -0.301140E-02
       216 PROA     18       ALA      HA       HB1      0.900000E-01   1.00800           0   0.00000     -0.301140E-02
       217 PROA     18       ALA      CB       CT3     -0.270000       12.0110           0   0.00000     -0.301140E-02
       218 PROA     18       ALA      HB1      HA3      0.900000E-01   1.00800           0   0.00000     -0.301140E-02
       219 PROA     18       ALA      HB2      HA3      0.900000E-01   1.00800           0   0.00000     -0.301140E-02
       220 PROA     18       ALA      HB3      HA3      0.900000E-01   1.00800           0   0.00000     -0.301140E-02
       221 PROA     18       ALA      C        C        0.510000       12.0110           0   0.00000     -0.301140E-02
       222 PROA     18       ALA      O        O       -0.510000       15.9990           0   0.00000     -0.301140E-02
       223 PROA     19       LEU      N        NH1     -0.470000       14.0070           0   0.00000     -0.301140E-02
       224 PROA     19       LEU      HN       H        0.310000       1.00800           0   0.00000     -0.301140E-02
       225 PROA     19       LEU      CA       CT1      0.700000E-01   12.0110           0   0.00000     -0.301140E-02
       226 PROA     19       LEU      HA       HB1      0.900000E-01   1.00800           0   0.00000     -0.301140E-02
       227 PROA     19       LEU      CB       CT2     -0.180000       12.0110           0   0.00000     -0.301140E-02
       228 PROA     19       LEU      HB1      HA2      0.900000E-01   1.00800           0   0.00000     -0.301140E-02
       229 PROA     19       LEU      HB2      HA2      0.900000E-01   1.00800           0   0.00000     -0.301140E-02
       230 PROA     19       LEU      CG       CT1     -0.900000E-01   12.0110           0   0.00000     -0.301140E-02
       231 PROA     19       LEU      HG       HA1      0.900000E-01   1.00800           0   0.00000     -0.301140E-02
       232 PROA     19       LEU      CD1      CT3     -0.270000       12.0110           0   0.00000     -0.301140E-02
       233 PROA     19       LEU      HD11     HA3      0.900000E-01   1.00800           0   0.00000     -0.301140E-02
       234 PROA     19       LEU      HD12     HA3      0.900000E-01   1.00800           0   0.00000     -0.301140E-02
       235 PROA     19       LEU      HD13     HA3      0.900000E-01   1.00800           0   0.00000     -0.301140E-02
       236 PROA     19       LEU      CD2      CT3     -0.270000       12.0110           0   0.00000     -0.301140E-02
       237 PROA     19       LEU      HD21     HA3      0.900000E-01   1.00800           0   0.00000     -0.301140E-02
       238 PROA     19       LEU      HD22     HA3      0.900000E-01   1.00800           0   0.00000     -0.301140E-02
       239 PROA     19       LEU      HD23     HA3      0.900000E-01   1.00800           0   0.00000     -0.301140E-02
       240 PROA     19       LEU      C        C        0.510000       12.0110           0   0.00000     -0.301140E-02
       241 PROA     19       LEU      O        O       -0.510000       15.9990           0   0.00000     -0.301140E-02
       242 PROA     20       THR      N        NH1     -0.470000       14.0070           0   0.00000     -0.301140E-02
       243 PROA     20       THR      HN       H        0.310000       1.00800           0   0.00000     -0.301140E-02
       244 PROA     20       THR      CA       CT1      0.700000E-01   12.0110           0   0.00000     -0.301140E-02
       245 PROA     20       THR      HA       HB1      0.900000E-01   1.00800           0   0.00000     -0.301140E-02
       246 PROA     20       THR      CB       CT1      0.140000       12.0110           0   0.00000     -0.301140E-02
       247 PROA     20       THR      HB       HA1      0.900000E-01   1.00800           0   0.00000     -0.301140E-02
       248 PROA     20       THR      OG1      OH1     -0.660000       15.9990           0   0.00000     -0.301140E-02
       249 PROA     20       THR      HG1      H        0.430000       1.00800           0   0.00000     -0.301140E-02
       250 PROA     20       THR      CG2      CT3     -0.270000       12.0110           0   0.00000     -0.301140E-02
       251 PROA     20       THR      HG21     HA3      0.900000E-01   1.00800           0   0.00000     -0.301140E-02
       252 PROA     20       THR      HG22     HA3      0.900000E-01   1.00800           0   0.00000     -0.301140E-02
       253 PROA     20       THR      HG23     HA3      0.900000E-01   1.00800           0   0.00000     -0.301140E-02
       254 PROA     20       THR      C        C        0.510000       12.0110           0   0.00000     -0.301140E-02
       255 PROA     20       THR      O        O       -0.510000       15.9990           0   0.00000     -0.301140E-02
       256 PROA     21       ILE      N        NH1     -0.470000       14.0070           0   0.00000     -0.301140E-02
       257 PROA     21       ILE      HN       H        0.310000       1.00800           0   0.00000     -0.301140E-02
       258 PROA     21       ILE      CA       CT1      0.700000E-01   12.0110           0   0.00000     -0.301140E-02
       259 PROA     21       ILE      HA       HB1      0.900000E-01   1.00800           0   0.00000     -0.301140E-02
       260 PROA     21       ILE      CB       CT1     -0.900000E-01   12.0110           0   0.00000     -0.301140E-02
       261 PROA     21       ILE      HB       HA1      0.900000E-01   1.00800           0   0.00000     -0.301140E-02
       262 PROA     21       ILE      CG2      CT3     -0.270000       12.0110           0   0.00000     -0.301140E-02
       263 PROA     21       ILE      HG21     HA3      0.900000E-01   1.00800           0   0.00000     -0.301140E-02
       264 PROA     21       ILE      HG22     HA3      0.900000E-01   1.00800           0   0.00000     -0.301140E-02
       265 PROA     21       ILE      HG23     HA3      0.900000E-01   1.00800           0   0.00000     -0.301140E-02
       266 PROA     21       ILE      CG1      CT2     -0.180000       12.0110           0   0.00000     -0.301140E-02
       267 PROA     21       ILE      HG11     HA2      0.900000E-01   1.00800           0   0.00000     -0.301140E-02
       268 PROA     21       ILE      HG12     HA2      0.900000E-01   1.00800           0   0.00000     -0.301140E-02
       269 PROA     21       ILE      CD       CT3     -0.270000       12.0110           0   0.00000     -0.301140E-02
       270 PROA     21       ILE      HD1      HA3      0.900000E-01   1.00800           0   0.00000     -0.301140E-02
       271 PROA     21       ILE      HD2      HA3      0.900000E-01   1.00800           0   0.00000     -0.301140E-02
       272 PROA     21       ILE      HD3      HA3      0.900000E-01   1.00800           0   0.00000     -0.301140E-02
       273 PROA     21       ILE      C        C        0.510000       12.0110           0   0.00000     -0.301140E-02
       274 PROA     21       ILE      O        O       -0.510000       15.9990           0   0.00000     -0.301140E-02
       275 PROA     22       GLN      N        NH1     -0.470000       14.0070           0   0.00000     -0.301140E-02
       276 PROA     22       GLN      HN       H        0.310000       1.00800           0   0.00000     -0.301140E-02
       277 PROA     22       GLN      CA       CT1      0.700000E-01   12.0110           0   0.00000     -0.301140E-02
       278 PROA     22       GLN      HA       HB1      0.900000E-01   1.00800           0   0.00000     -0.301140E-02
       279 PROA     22       GLN      CB       CT2     -0.180000       12.0110           0   0.00000     -0.301140E-02
       280 PROA     22       GLN      HB1      HA2      0.900000E-01   1.00800           0   0.00000     -0.301140E-02
       281 PROA     22       GLN      HB2      HA2      0.900000E-01   1.00800           0   0.00000     -0.301140E-02
       282 PROA     22       GLN      CG       CT2     -0.180000       12.0110           0   0.00000     -0.301140E-02
       283 PROA     22       GLN      HG1      HA2      0.900000E-01   1.00800           0   0.00000     -0.301140E-02
       284 PROA     22       GLN      HG2      HA2      0.900000E-01   1.00800           0   0.00000     -0.301140E-02
       285 PROA     22       GLN      CD       CC       0.550000       12.0110           0   0.00000     -0.301140E-02
       286 PROA     22       GLN      OE1      O       -0.550000       15.9990           0   0.00000     -0.301140E-02
       287 PROA     22       GLN      NE2      NH2     -0.620000       14.0070           0   0.00000     -0.301140E-02
       288 PROA     22       GLN      HE21     H        0.320000       1.00800           0   0.00000     -0.301140E-02
       289 PROA     22       GLN      HE22     H        0.300000       1.00800           0   0.00000     -0.301140E-02
       290 PROA     22       GLN      C        C        0.510000       12.0110           0   0.00000     -0.301140E-02
       291 PROA     22       GLN      O        O       -0.510000       15.9990           0   0.00000     -0.301140E-02
       292 PROA     23       LEU      N        NH1     -0.470000       14.0070           0   0.00000     -0.301140E-02
       293 PROA     23       LEU      HN       H        0.310000       1.00800           0   0.00000     -0.301140E-02
       294 PROA     23       LEU      CA       CT1      0.700000E-01   12.0110           0   0.00000     -0.301140E-02
       295 PROA     23       LEU      HA       HB1      0.900000E-01   1.00800           0   0.00000     -0.301140E-02
       296 PROA     23       LEU      CB       CT2     -0.180000       12.0110           0   0.00000     -0.301140E-02
       297 PROA     23       LEU      HB1      HA2      0.900000E-01   1.00800           0   0.00000     -0.301140E-02
       298 PROA     23       LEU      HB2      HA2      0.900000E-01   1.00800           0   0.00000     -0.301140E-02
       299 PROA     23       LEU      CG       CT1     -0.900000E-01   12.0110           0   0.00000     -0.301140E-02
       300 PROA     23       LEU      HG       HA1      0.900000E-01   1.00800           0   0.00000     -0.301140E-02
       301 PROA     23       LEU      CD1      CT3     -0.270000       12.0110           0   0.00000     -0.301140E-02
       302 PROA     23       LEU      HD11     HA3      0.900000E-01   1.00800           0   0.00000     -0.301140E-02
       303 PROA     23       LEU      HD12     HA3      0.900000E-01   1.00800           0   0.00000     -0.301140E-02
       304 PROA     23       LEU      HD13     HA3      0.900000E-01   1.00800           0   0.00000     -0.301140E-02
       305 PROA     23       LEU      CD2      CT3     -0.270000       12.0110           0   0.00000     -0.301140E-02
       306 PROA     23       LEU      HD21     HA3      0.900000E-01   1.00800           0   0.00000     -0.301140E-02
       307 PROA     23       LEU      HD22     HA3      0.900000E-01   1.00800           0   0.00000     -0.301140E-02
       308 PROA     23       LEU      HD23     HA3      0.900000E-01   1.00800           0   0.00000     -0.301140E-02
       309 PROA     23       LEU      C        C        0.510000       12.0110           0   0.00000     -0.301140E-02
       310 PROA     23       LEU      O        O       -0.510000       15.9990           0   0.00000     -0.301140E-02
       311 PROA     24       ILE      N        NH1     -0.470000       14.0070           0   0.00000     -0.301140E-02
       312 PROA     24       ILE      HN       H        0.310000       1.00800           0   0.00000     -0.301140E-02
       313 PROA     24       ILE      CA       CT1      0.700000E-01   12.0110           0   0.00000     -0.301140E-02
       314 PROA     24       ILE      HA       HB1      0.900000E-01   1.00800           0   0.00000     -0.301140E-02
       315 PROA     24       ILE      CB       CT1     -0.900000E-01   12.0110           0   0.00000     -0.301140E-02
       316 PROA     24       ILE      HB       HA1      0.900000E-01   1.00800           0   0.00000     -0.301140E-02
       317 PROA     24       ILE      CG2      CT3     -0.270000       12.0110           0   0.00000     -0.301140E-02
       318 PROA     24       ILE      HG21     HA3      0.900000E-01   1.00800           0   0.00000     -0.301140E-02
       319 PROA     24       ILE      HG22     HA3      0.900000E-01   1.00800           0   0.00000     -0.301140E-02
       320 PROA     24       ILE      HG23     HA3      0.900000E-01   1.00800           0   0.00000     -0.301140E-02
       321 PROA     24       ILE      CG1      CT2     -0.180000       12.0110           0   0.00000     -0.301140E-02
       322 PROA     24       ILE      HG11     HA2      0.900000E-01   1.00800           0   0.00000     -0.301140E-02
       323 PROA     24       ILE      HG12     HA2      0.900000E-01   1.00800           0   0.00000     -0.301140E-02
       324 PROA     24       ILE      CD       CT3     -0.270000       12.0110           0   0.00000     -0.301140E-02
       325 PROA     24       ILE      HD1      HA3      0.900000E-01   1.00800           0   0.00000     -0.301140E-02
       326 PROA     24       ILE      HD2      HA3      0.900000E-01   1.00800           0   0.00000     -0.301140E-02
       327 PROA     24       ILE      HD3      HA3      0.900000E-01   1.00800           0   0.00000     -0.301140E-02
       328 PROA     24       ILE      C        C        0.510000       12.0110           0   0.00000     -0.301140E-02
       329 PROA     24       ILE      O        O       -0.510000       15.9990           0   0.00000     -0.301140E-02
       330 PROA     25       GLN      N        NH1     -0.470000       14.0070           0   0.00000     -0.301140E-02
       331 PROA     25       GLN      HN       H        0.310000       1.00800           0   0.00000     -0.301140E-02
       332 PROA     25       GLN      CA       CT1      0.700000E-01   12.0110           0   0.00000     -0.301140E-02
       333 PROA     25       GLN      HA       HB1      0.900000E-01   1.00800           0   0.00000     -0.301140E-02
       334 PROA     25       GLN      CB       CT2     -0.180000       12.0110           0   0.00000     -0.301140E-02
       335 PROA     25       GLN      HB1      HA2      0.900000E-01   1.00800           0   0.00000     -0.301140E-02
       336 PROA     25       GLN      HB2      HA2      0.900000E-01   1.00800           0   0.00000     -0.301140E-02
       337 PROA     25       GLN      CG       CT2     -0.180000       12.0110           0   0.00000     -0.301140E-02
       338 PROA     25       GLN      HG1      HA2      0.900000E-01   1.00800           0   0.00000     -0.301140E-02
       339 PROA     25       GLN      HG2      HA2      0.900000E-01   1.00800           0   0.00000     -0.301140E-02
       340 PROA     25       GLN      CD       CC       0.550000       12.0110           0   0.00000     -0.301140E-02
       341 PROA     25       GLN      OE1      O       -0.550000       15.9990           0   0.00000     -0.301140E-02
       342 PROA     25       GLN      NE2      NH2     -0.620000       14.0070           0   0.00000     -0.301140E-02
       343 PROA     25       GLN      HE21     H        0.320000       1.00800           0   0.00000     -0.301140E-02
       344 PROA     25       GLN      HE22     H        0.300000       1.00800           0   0.00000     -0.301140E-02
       345 PROA     25       GLN      C        C        0.510000       12.0110           0   0.00000     -0.301140E-02
       346 PROA     25       GLN      O        O       -0.510000       15.9990           0   0.00000     -0.301140E-02
       347 PROA     26       ASN      N        NH1     -0.470000       14.0070           0   0.00000     -0.301140E-02
       348 PROA     26       ASN      HN       H        0.310000       1.00800           0   0.00000     -0.301140E-02
       349 PROA     26       ASN      CA       CT1      0.700000E-01   12.0110           0   0.00000     -0.301140E-02
       350 PROA     26       ASN      HA       HB1      0.900000E-01   1.00800           0   0.00000     -0.301140E-02
       351 PROA     26       ASN      CB       CT2     -0.180000       12.0110           0   0.00000     -0.301140E-02
       352 PROA     26       ASN      HB1      HA2      0.900000E-01   1.00800           0   0.00000     -0.301140E-02
       353 PROA     26       ASN      HB2      HA2      0.900000E-01   1.00800           0   0.00000     -0.301140E-02
       354 PROA     26       ASN      CG       CC       0.550000       12.0110           0   0.00000     -0.301140E-02
       355 PROA     26       ASN      OD1      O       -0.550000       15.9990           0   0.00000     -0.301140E-02
       356 PROA     26       ASN      ND2      NH2     -0.620000       14.0070           0   0.00000     -0.301140E-02
       357 PROA     26       ASN      HD21     H        0.320000       1.00800           0   0.00000     -0.301140E-02
       358 PROA     26       ASN      HD22     H        0.300000       1.00800           0   0.00000     -0.301140E-02
       359 PROA     26       ASN      C        C        0.510000       12.0110           0   0.00000     -0.301140E-02
       360 PROA     26       ASN      O        O       -0.510000       15.9990           0   0.00000     -0.301140E-02
       361 PROA     27       HSD      N        NH1     -0.470000       14.0070           0   0.00000     -0.301140E-02
       362 PROA     27       HSD      HN       H        0.310000       1.00800           0   0.00000     -0.301140E-02
       363 PROA     27       HSD      CA       CT1      0.700000E-01   12.0110           0   0.00000     -0.301140E-02
       364 PROA     27       HSD      HA       HB1      0.900000E-01   1.00800           0   0.00000     -0.301140E-02
       365 PROA     27       HSD      CB       CT2     -0.900000E-01   12.0110           0   0.00000     -0.301140E-02
       366 PROA     27       HSD      HB1      HA2      0.900000E-01   1.00800           0   0.00000     -0.301140E-02
       367 PROA     27       HSD      HB2      HA2      0.900000E-01   1.00800           0   0.00000     -0.301140E-02
       368 PROA     27       HSD      ND1      NR1     -0.360000       14.0070           0   0.00000     -0.301140E-02
       369 PROA     27       HSD      HD1      H        0.320000       1.00800           0   0.00000     -0.301140E-02
       370 PROA     27       HSD      CG       CPH1    -0.500000E-01   12.0110           0   0.00000     -0.301140E-02
       371 PROA     27       HSD      CE1      CPH2     0.250000       12.0110           0   0.00000     -0.301140E-02
       372 PROA     27       HSD      HE1      HR1      0.130000       1.00800           0   0.00000     -0.301140E-02
       373 PROA     27       HSD      NE2      NR2     -0.700000       14.0070           0   0.00000     -0.301140E-02
       374 PROA     27       HSD      CD2      CPH1     0.220000       12.0110           0   0.00000     -0.301140E-02
       375 PROA     27       HSD      HD2      HR3      0.100000       1.00800           0   0.00000     -0.301140E-02
       376 PROA     27       HSD      C        C        0.510000       12.0110           0   0.00000     -0.301140E-02
       377 PROA     27       HSD      O        O       -0.510000       15.9990           0   0.00000     -0.301140E-02
       378 PROA     28       PHE      N        NH1     -0.470000       14.0070           0   0.00000     -0.301140E-02
       379 PROA     28       PHE      HN       H        0.310000       1.00800           0   0.00000     -0.301140E-02
       380 PROA     28       PHE      CA       CT1      0.700000E-01   12.0110           0   0.00000     -0.301140E-02
       381 PROA     28       PHE      HA       HB1      0.900000E-01   1.00800           0   0.00000     -0.301140E-02
       382 PROA     28       PHE      CB       CT2     -0.180000       12.0110           0   0.00000     -0.301140E-02
       383 PROA     28       PHE      HB1      HA2      0.900000E-01   1.00800           0   0.00000     -0.301140E-02
       384 PROA     28       PHE      HB2      HA2      0.900000E-01   1.00800           0   0.00000     -0.301140E-02
       385 PROA     28       PHE      CG       CA        0.00000       12.0110           0   0.00000     -0.301140E-02
       386 PROA     28       PHE      CD1      CA      -0.115000       12.0110           0   0.00000     -0.301140E-02
       387 PROA     28       PHE      HD1      HP       0.115000       1.00800           0   0.00000     -0.301140E-02
       388 PROA     28       PHE      CE1      CA      -0.115000       12.0110           0   0.00000     -0.301140E-02
       389 PROA     28       PHE      HE1      HP       0.115000       1.00800           0   0.00000     -0.301140E-02
       390 PROA     28       PHE      CZ       CA      -0.115000       12.0110           0   0.00000     -0.301140E-02
       391 PROA     28       PHE      HZ       HP       0.115000       1.00800           0   0.00000     -0.301140E-02
       392 PROA     28       PHE      CD2      CA      -0.115000       12.0110           0   0.00000     -0.301140E-02
       393 PROA     28       PHE      HD2      HP       0.115000       1.00800           0   0.00000     -0.301140E-02
       394 PROA     28       PHE      CE2      CA      -0.115000       12.0110           0   0.00000     -0.301140E-02
       395 PROA     28       PHE      HE2      HP       0.115000       1.00800           0   0.00000     -0.301140E-02
       396 PROA     28       PHE      C        C        0.510000       12.0110           0   0.00000     -0.301140E-02
       397 PROA     28       PHE      O        O       -0.510000       15.9990           0   0.00000     -0.301140E-02
       398 PROA     29       VAL      N        NH1     -0.470000       14.0070           0   0.00000     -0.301140E-02
       399 PROA     29       VAL      HN       H        0.310000       1.00800           0   0.00000     -0.301140E-02
       400 PROA     29       VAL      CA       CT1      0.700000E-01   12.0110           0   0.00000     -0.301140E-02
       401 PROA     29       VAL      HA       HB1      0.900000E-01   1.00800           0   0.00000     -0.301140E-02
       402 PROA     29       VAL      CB       CT1     -0.900000E-01   12.0110           0   0.00000     -0.301140E-02
       403 PROA     29       VAL      HB       HA1      0.900000E-01   1.00800           0   0.00000     -0.301140E-02
       404 PROA     29       VAL      CG1      CT3     -0.270000       12.0110           0   0.00000     -0.301140E-02
       405 PROA     29       VAL      HG11     HA3      0.900000E-01   1.00800           0   0.00000     -0.301140E-02
       406 PROA     29       VAL      HG12     HA3      0.900000E-01   1.00800           0   0.00000     -0.301140E-02
       407 PROA     29       VAL      HG13     HA3      0.900000E-01   1.00800           0   0.00000     -0.301140E-02
       408 PROA     29       VAL      CG2      CT3     -0.270000       12.0110           0   0.00000     -0.301140E-02
       409 PROA     29       VAL      HG21     HA3      0.900000E-01   1.00800           0   0.00000     -0.301140E-02
       410 PROA     29       VAL      HG22     HA3      0.900000E-01   1.00800           0   0.00000     -0.301140E-02
       411 PROA     29       VAL      HG23     HA3      0.900000E-01   1.00800           0   0.00000     -0.301140E-02
       412 PROA     29       VAL      C        C        0.510000       12.0110           0   0.00000     -0.301140E-02
       413 PROA     29       VAL      O        O       -0.510000       15.9990           0   0.00000     -0.301140E-02
       414 PROA     30       ASP      N        NH1     -0.470000       14.0070           0   0.00000     -0.301140E-02
       415 PROA     30       ASP      HN       H        0.310000       1.00800           0   0.00000     -0.301140E-02
       416 PROA     30       ASP      CA       CT1      0.700000E-01   12.0110           0   0.00000     -0.301140E-02
       417 PROA     30       ASP      HA       HB1      0.900000E-01   1.00800           0   0.00000     -0.301140E-02
       418 PROA     30       ASP      CB       CT2A    -0.280000       12.0110           0   0.00000     -0.301140E-02
       419 PROA     30       ASP      HB1      HA2      0.900000E-01   1.00800           0   0.00000     -0.301140E-02
       420 PROA     30       ASP      HB2      HA2      0.900000E-01   1.00800           0   0.00000     -0.301140E-02
       421 PROA     30       ASP      CG       CC       0.620000       12.0110           0   0.00000     -0.301140E-02
       422 PROA     30       ASP      OD1      OC      -0.760000       15.9990           0   0.00000     -0.301140E-02
       423 PROA     30       ASP      OD2      OC      -0.760000       15.9990           0   0.00000     -0.301140E-02
       424 PROA     30       ASP      C        C        0.510000       12.0110           0   0.00000     -0.301140E-02
       425 PROA     30       ASP      O        O       -0.510000       15.9990           0   0.00000     -0.301140E-02
       426 PROA     31       GLU      N        NH1     -0.470000       14.0070           0   0.00000     -0.301140E-02
       427 PROA     31       GLU      HN       H        0.310000       1.00800           0   0.00000     -0.301140E-02
       428 PROA     31       GLU      CA       CT1      0.700000E-01   12.0110           0   0.00000     -0.301140E-02
       429 PROA     31       GLU      HA       HB1      0.900000E-01   1.00800           0   0.00000     -0.301140E-02
       430 PROA     31       GLU      CB       CT2A    -0.180000       12.0110           0   0.00000     -0.301140E-02
       431 PROA     31       GLU      HB1      HA2      0.900000E-01   1.00800           0   0.00000     -0.301140E-02
       432 PROA     31       GLU      HB2      HA2      0.900000E-01   1.00800           0   0.00000     -0.301140E-02
       433 PROA     31       GLU      CG       CT2     -0.280000       12.0110           0   0.00000     -0.301140E-02
       434 PROA     31       GLU      HG1      HA2      0.900000E-01   1.00800           0   0.00000     -0.301140E-02
       435 PROA     31       GLU      HG2      HA2      0.900000E-01   1.00800           0   0.00000     -0.301140E-02
       436 PROA     31       GLU      CD       CC       0.620000       12.0110           0   0.00000     -0.301140E-02
       437 PROA     31       GLU      OE1      OC      -0.760000       15.9990           0   0.00000     -0.301140E-02
       438 PROA     31       GLU      OE2      OC      -0.760000       15.9990           0   0.00000     -0.301140E-02
       439 PROA     31       GLU      C        C        0.510000       12.0110           0   0.00000     -0.301140E-02
       440 PROA     31       GLU      O        O       -0.510000       15.9990           0   0.00000     -0.301140E-02
       441 PROA     32       TYR      N        NH1     -0.470000       14.0070           0   0.00000     -0.301140E-02
       442 PROA     32       TYR      HN       H        0.310000       1.00800           0   0.00000     -0.301140E-02
       443 PROA     32       TYR      CA       CT1      0.700000E-01   12.0110           0   0.00000     -0.301140E-02
       444 PROA     32       TYR      HA       HB1      0.900000E-01   1.00800           0   0.00000     -0.301140E-02
       445 PROA     32       TYR      CB       CT2     -0.180000       12.0110           0   0.00000     -0.301140E-02
       446 PROA     32       TYR      HB1      HA2      0.900000E-01   1.00800           0   0.00000     -0.301140E-02
       447 PROA     32       TYR      HB2      HA2      0.900000E-01   1.00800           0   0.00000     -0.301140E-02
       448 PROA     32       TYR      CG       CA        0.00000       12.0110           0   0.00000     -0.301140E-02
       449 PROA     32       TYR      CD1      CA      -0.115000       12.0110           0   0.00000     -0.301140E-02
       450 PROA     32       TYR      HD1      HP       0.115000       1.00800           0   0.00000     -0.301140E-02
       451 PROA     32       TYR      CE1      CA      -0.115000       12.0110           0   0.00000     -0.301140E-02
       452 PROA     32       TYR      HE1      HP       0.115000       1.00800           0   0.00000     -0.301140E-02
       453 PROA     32       TYR      CZ       CA       0.110000       12.0110           0   0.00000     -0.301140E-02
       454 PROA     32       TYR      OH       OH1     -0.540000       15.9990           0   0.00000     -0.301140E-02
       455 PROA     32       TYR      HH       H        0.430000       1.00800           0   0.00000     -0.301140E-02
       456 PROA     32       TYR      CD2      CA      -0.115000       12.0110           0   0.00000     -0.301140E-02
       457 PROA     32       TYR      HD2      HP       0.115000       1.00800           0   0.00000     -0.301140E-02
       458 PROA     32       TYR      CE2      CA      -0.115000       12.0110           0   0.00000     -0.301140E-02
       459 PROA     32       TYR      HE2      HP       0.115000       1.00800           0   0.00000     -0.301140E-02
       460 PROA     32       TYR      C        C        0.510000       12.0110           0   0.00000     -0.301140E-02
       461 PROA     32       TYR      O        O       -0.510000       15.9990           0   0.00000     -0.301140E-02
       462 PROA     33       ASP      N        NH1     -0.470000       14.0070           0   0.00000     -0.301140E-02
       463 PROA     33       ASP      HN       H        0.310000       1.00800           0   0.00000     -0.301140E-02
       464 PROA     33       ASP      CA       CT1      0.700000E-01   12.0110           0   0.00000     -0.301140E-02
       465 PROA     33       ASP      HA       HB1      0.900000E-01   1.00800           0   0.00000     -0.301140E-02
       466 PROA     33       ASP      CB       CT2A    -0.280000       12.0110           0   0.00000     -0.301140E-02
       467 PROA     33       ASP      HB1      HA2      0.900000E-01   1.00800           0   0.00000     -0.301140E-02
       468 PROA     33       ASP      HB2      HA2      0.900000E-01   1.00800           0   0.00000     -0.301140E-02
       469 PROA     33       ASP      CG       CC       0.620000       12.0110           0   0.00000     -0.301140E-02
       470 PROA     33       ASP      OD1      OC      -0.760000       15.9990           0   0.00000     -0.301140E-02
       471 PROA     33       ASP      OD2      OC      -0.760000       15.9990           0   0.00000     -0.301140E-02
       472 PROA     33       ASP      C        C        0.510000       12.0110           0   0.00000     -0.301140E-02
       473 PROA     33       ASP      O        O       -0.510000       15.9990           0   0.00000     -0.301140E-02
       474 PROA     34       PRO      N        N       -0.290000       14.0070           0   0.00000     -0.301140E-02
       475 PROA     34       PRO      CD       CP3       0.00000       12.0110           0   0.00000     -0.301140E-02
       476 PROA     34       PRO      HD1      HA2      0.900000E-01   1.00800           0   0.00000     -0.301140E-02
       477 PROA     34       PRO      HD2      HA2      0.900000E-01   1.00800           0   0.00000     -0.301140E-02
       478 PROA     34       PRO      CA       CP1      0.200000E-01   12.0110           0   0.00000     -0.301140E-02
       479 PROA     34       PRO      HA       HB1      0.900000E-01   1.00800           0   0.00000     -0.301140E-02
       480 PROA     34       PRO      CB       CP2     -0.180000       12.0110           0   0.00000     -0.301140E-02
       481 PROA     34       PRO      HB1      HA2      0.900000E-01   1.00800           0   0.00000     -0.301140E-02
       482 PROA     34       PRO      HB2      HA2      0.900000E-01   1.00800           0   0.00000     -0.301140E-02
       483 PROA     34       PRO      CG       CP2     -0.180000       12.0110           0   0.00000     -0.301140E-02
       484 PROA     34       PRO      HG1      HA2      0.900000E-01   1.00800           0   0.00000     -0.301140E-02
       485 PROA     34       PRO      HG2      HA2      0.900000E-01   1.00800           0   0.00000     -0.301140E-02
       486 PROA     34       PRO      C        C        0.510000       12.0110           0   0.00000     -0.301140E-02
       487 PROA     34       PRO      O        O       -0.510000       15.9990           0   0.00000     -0.301140E-02
       488 PROA     35       THR      N        NH1     -0.470000       14.0070           0   0.00000     -0.301140E-02
       489 PROA     35       THR      HN       H        0.310000       1.00800           0   0.00000     -0.301140E-02
       490 PROA     35       THR      CA       CT1      0.700000E-01   12.0110           0   0.00000     -0.301140E-02
       491 PROA     35       THR      HA       HB1      0.900000E-01   1.00800           0   0.00000     -0.301140E-02
       492 PROA     35       THR      CB       CT1      0.140000       12.0110           0   0.00000     -0.301140E-02
       493 PROA     35       THR      HB       HA1      0.900000E-01   1.00800           0   0.00000     -0.301140E-02
       494 PROA     35       THR      OG1      OH1     -0.660000       15.9990           0   0.00000     -0.301140E-02
       495 PROA     35       THR      HG1      H        0.430000       1.00800           0   0.00000     -0.301140E-02
       496 PROA     35       THR      CG2      CT3     -0.270000       12.0110           0   0.00000     -0.301140E-02
       497 PROA     35       THR      HG21     HA3      0.900000E-01   1.00800           0   0.00000     -0.301140E-02
       498 PROA     35       THR      HG22     HA3      0.900000E-01   1.00800           0   0.00000     -0.301140E-02
       499 PROA     35       THR      HG23     HA3      0.900000E-01   1.00800           0   0.00000     -0.301140E-02
       500 PROA     35       THR      C        C        0.510000       12.0110           0   0.00000     -0.301140E-02
       501 PROA     35       THR      O        O       -0.510000       15.9990           0   0.00000     -0.301140E-02
       502 PROA     36       ILE      N        NH1     -0.470000       14.0070           0   0.00000     -0.301140E-02
       503 PROA     36       ILE      HN       H        0.310000       1.00800           0   0.00000     -0.301140E-02
       504 PROA     36       ILE      CA       CT1      0.700000E-01   12.0110           0   0.00000     -0.301140E-02
       505 PROA     36       ILE      HA       HB1      0.900000E-01   1.00800           0   0.00000     -0.301140E-02
       506 PROA     36       ILE      CB       CT1     -0.900000E-01   12.0110           0   0.00000     -0.301140E-02
       507 PROA     36       ILE      HB       HA1      0.900000E-01   1.00800           0   0.00000     -0.301140E-02
       508 PROA     36       ILE      CG2      CT3     -0.270000       12.0110           0   0.00000     -0.301140E-02
       509 PROA     36       ILE      HG21     HA3      0.900000E-01   1.00800           0   0.00000     -0.301140E-02
       510 PROA     36       ILE      HG22     HA3      0.900000E-01   1.00800           0   0.00000     -0.301140E-02
       511 PROA     36       ILE      HG23     HA3      0.900000E-01   1.00800           0   0.00000     -0.301140E-02
       512 PROA     36       ILE      CG1      CT2     -0.180000       12.0110           0   0.00000     -0.301140E-02
       513 PROA     36       ILE      HG11     HA2      0.900000E-01   1.00800           0   0.00000     -0.301140E-02
       514 PROA     36       ILE      HG12     HA2      0.900000E-01   1.00800           0   0.00000     -0.301140E-02
       515 PROA     36       ILE      CD       CT3     -0.270000       12.0110           0   0.00000     -0.301140E-02
       516 PROA     36       ILE      HD1      HA3      0.900000E-01   1.00800           0   0.00000     -0.301140E-02
       517 PROA     36       ILE      HD2      HA3      0.900000E-01   1.00800           0   0.00000     -0.301140E-02
       518 PROA     36       ILE      HD3      HA3      0.900000E-01   1.00800           0   0.00000     -0.301140E-02
       519 PROA     36       ILE      C        C        0.510000       12.0110           0   0.00000     -0.301140E-02
       520 PROA     36       ILE      O        O       -0.510000       15.9990           0   0.00000     -0.301140E-02
       521 PROA     37       GLU      N        NH1     -0.470000       14.0070           0   0.00000     -0.301140E-02
       522 PROA     37       GLU      HN       H        0.310000       1.00800           0   0.00000     -0.301140E-02
       523 PROA     37       GLU      CA       CT1      0.700000E-01   12.0110           0   0.00000     -0.301140E-02
       524 PROA     37       GLU      HA       HB1      0.900000E-01   1.00800           0   0.00000     -0.301140E-02
       525 PROA     37       GLU      CB       CT2A    -0.180000       12.0110           0   0.00000     -0.301140E-02
       526 PROA     37       GLU      HB1      HA2      0.900000E-01   1.00800           0   0.00000     -0.301140E-02
       527 PROA     37       GLU      HB2      HA2      0.900000E-01   1.00800           0   0.00000     -0.301140E-02
       528 PROA     37       GLU      CG       CT2     -0.280000       12.0110           0   0.00000     -0.301140E-02
       529 PROA     37       GLU      HG1      HA2      0.900000E-01   1.00800           0   0.00000     -0.301140E-02
       530 PROA     37       GLU      HG2      HA2      0.900000E-01   1.00800           0   0.00000     -0.301140E-02
       531 PROA     37       GLU      CD       CC       0.620000       12.0110           0   0.00000     -0.301140E-02
       532 PROA     37       GLU      OE1      OC      -0.760000       15.9990           0   0.00000     -0.301140E-02
       533 PROA     37       GLU      OE2      OC      -0.760000       15.9990           0   0.00000     -0.301140E-02
       534 PROA     37       GLU      C        C        0.510000       12.0110           0   0.00000     -0.301140E-02
       535 PROA     37       GLU      O        O       -0.510000       15.9990           0   0.00000     -0.301140E-02
       536 PROA     38       ASP      N        NH1     -0.470000       14.0070           0   0.00000     -0.301140E-02
       537 PROA     38       ASP      HN       H        0.310000       1.00800           0   0.00000     -0.301140E-02
       538 PROA     38       ASP      CA       CT1      0.700000E-01   12.0110           0   0.00000     -0.301140E-02
       539 PROA     38       ASP      HA       HB1      0.900000E-01   1.00800           0   0.00000     -0.301140E-02
       540 PROA     38       ASP      CB       CT2A    -0.280000       12.0110           0   0.00000     -0.301140E-02
       541 PROA     38       ASP      HB1      HA2      0.900000E-01   1.00800           0   0.00000     -0.301140E-02
       542 PROA     38       ASP      HB2      HA2      0.900000E-01   1.00800           0   0.00000     -0.301140E-02
       543 PROA     38       ASP      CG       CC       0.620000       12.0110           0   0.00000     -0.301140E-02
       544 PROA     38       ASP      OD1      OC      -0.760000       15.9990           0   0.00000     -0.301140E-02
       545 PROA     38       ASP      OD2      OC      -0.760000       15.9990           0   0.00000     -0.301140E-02
       546 PROA     38       ASP      C        C        0.510000       12.0110           0   0.00000     -0.301140E-02
       547 PROA     38       ASP      O        O       -0.510000       15.9990           0   0.00000     -0.301140E-02
       548 PROA     39       SER      N        NH1     -0.470000       14.0070           0   0.00000     -0.301140E-02
       549 PROA     39       SER      HN       H        0.310000       1.00800           0   0.00000     -0.301140E-02
       550 PROA     39       SER      CA       CT1      0.700000E-01   12.0110           0   0.00000     -0.301140E-02
       551 PROA     39       SER      HA       HB1      0.900000E-01   1.00800           0   0.00000     -0.301140E-02
       552 PROA     39       SER      CB       CT2      0.500000E-01   12.0110           0   0.00000     -0.301140E-02
       553 PROA     39       SER      HB1      HA2      0.900000E-01   1.00800           0   0.00000     -0.301140E-02
       554 PROA     39       SER      HB2      HA2      0.900000E-01   1.00800           0   0.00000     -0.301140E-02
       555 PROA     39       SER      OG       OH1     -0.660000       15.9990           0   0.00000     -0.301140E-02
       556 PROA     39       SER      HG1      H        0.430000       1.00800           0   0.00000     -0.301140E-02
       557 PROA     39       SER      C        C        0.510000       12.0110           0   0.00000     -0.301140E-02
       558 PROA     39       SER      O        O       -0.510000       15.9990           0   0.00000     -0.301140E-02
       559 PROA     40       TYR      N        NH1     -0.470000       14.0070           0   0.00000     -0.301140E-02
       560 PROA     40       TYR      HN       H        0.310000       1.00800           0   0.00000     -0.301140E-02
       561 PROA     40       TYR      CA       CT1      0.700000E-01   12.0110           0   0.00000     -0.301140E-02
       562 PROA     40       TYR      HA       HB1      0.900000E-01   1.00800           0   0.00000     -0.301140E-02
       563 PROA     40       TYR      CB       CT2     -0.180000       12.0110           0   0.00000     -0.301140E-02
       564 PROA     40       TYR      HB1      HA2      0.900000E-01   1.00800           0   0.00000     -0.301140E-02
       565 PROA     40       TYR      HB2      HA2      0.900000E-01   1.00800           0   0.00000     -0.301140E-02
       566 PROA     40       TYR      CG       CA        0.00000       12.0110           0   0.00000     -0.301140E-02
       567 PROA     40       TYR      CD1      CA      -0.115000       12.0110           0   0.00000     -0.301140E-02
       568 PROA     40       TYR      HD1      HP       0.115000       1.00800           0   0.00000     -0.301140E-02
       569 PROA     40       TYR      CE1      CA      -0.115000       12.0110           0   0.00000     -0.301140E-02
       570 PROA     40       TYR      HE1      HP       0.115000       1.00800           0   0.00000     -0.301140E-02
       571 PROA     40       TYR      CZ       CA       0.110000       12.0110           0   0.00000     -0.301140E-02
       572 PROA     40       TYR      OH       OH1     -0.540000       15.9990           0   0.00000     -0.301140E-02
       573 PROA     40       TYR      HH       H        0.430000       1.00800           0   0.00000     -0.301140E-02
       574 PROA     40       TYR      CD2      CA      -0.115000       12.0110           0   0.00000     -0.301140E-02
       575 PROA     40       TYR      HD2      HP       0.115000       1.00800           0   0.00000     -0.301140E-02
       576 PROA     40       TYR      CE2      CA      -0.115000       12.0110           0   0.00000     -0.301140E-02
       577 PROA     40       TYR      HE2      HP       0.115000       1.00800           0   0.00000     -0.301140E-02
       578 PROA     40       TYR      C        C        0.510000       12.0110           0   0.00000     -0.301140E-02
       579 PROA     40       TYR      O        O       -0.510000       15.9990           0   0.00000     -0.301140E-02
       580 PROA     41       ARG      N        NH1     -0.470000       14.0070           0   0.00000     -0.301140E-02
       581 PROA     41       ARG      HN       H        0.310000       1.00800           0   0.00000     -0.301140E-02
       582 PROA     41       ARG      CA       CT1      0.700000E-01   12.0110           0   0.00000     -0.301140E-02
       583 PROA     41       ARG      HA       HB1      0.900000E-01   1.00800           0   0.00000     -0.301140E-02
       584 PROA     41       ARG      CB       CT2     -0.180000       12.0110           0   0.00000     -0.301140E-02
       585 PROA     41       ARG      HB1      HA2      0.900000E-01   1.00800           0   0.00000     -0.301140E-02
       586 PROA     41       ARG      HB2      HA2      0.900000E-01   1.00800           0   0.00000     -0.301140E-02
       587 PROA     41       ARG      CG       CT2     -0.180000       12.0110           0   0.00000     -0.301140E-02
       588 PROA     41       ARG      HG1      HA2      0.900000E-01   1.00800           0   0.00000     -0.301140E-02
       589 PROA     41       ARG      HG2      HA2      0.900000E-01   1.00800           0   0.00000     -0.301140E-02
       590 PROA     41       ARG      CD       CT2      0.200000       12.0110           0   0.00000     -0.301140E-02
       591 PROA     41       ARG      HD1      HA2      0.900000E-01   1.00800           0   0.00000     -0.301140E-02
       592 PROA     41       ARG      HD2      HA2      0.900000E-01   1.00800           0   0.00000     -0.301140E-02
       593 PROA     41       ARG      NE       NC2     -0.700000       14.0070           0   0.00000     -0.301140E-02
       594 PROA     41       ARG      HE       HC       0.440000       1.00800           0   0.00000     -0.301140E-02
       595 PROA     41       ARG      CZ       C        0.640000       12.0110           0   0.00000     -0.301140E-02
       596 PROA     41       ARG      NH1      NC2     -0.800000       14.0070           0   0.00000     -0.301140E-02
       597 PROA     41       ARG      HH11     HC       0.460000       1.00800           0   0.00000     -0.301140E-02
       598 PROA     41       ARG      HH12     HC       0.460000       1.00800           0   0.00000     -0.301140E-02
       599 PROA     41       ARG      NH2      NC2     -0.800000       14.0070           0   0.00000     -0.301140E-02
       600 PROA     41       ARG      HH21     HC       0.460000       1.00800           0   0.00000     -0.301140E-02
       601 PROA     41       ARG      HH22     HC       0.460000       1.00800           0   0.00000     -0.301140E-02
       602 PROA     41       ARG      C        C        0.510000       12.0110           0   0.00000     -0.301140E-02
       603 PROA     41       ARG      O        O       -0.510000       15.9990           0   0.00000     -0.301140E-02
       604 PROA     42       LYS      N        NH1     -0.470000       14.0070           0   0.00000     -0.301140E-02
       605 PROA     42       LYS      HN       H        0.310000       1.00800           0   0.00000     -0.301140E-02
       606 PROA     42       LYS      CA       CT1      0.700000E-01   12.0110           0   0.00000     -0.301140E-02
       607 PROA     42       LYS      HA       HB1      0.900000E-01   1.00800           0   0.00000     -0.301140E-02
       608 PROA     42       LYS      CB       CT2     -0.180000       12.0110           0   0.00000     -0.301140E-02
       609 PROA     42       LYS      HB1      HA2      0.900000E-01   1.00800           0   0.00000     -0.301140E-02
       610 PROA     42       LYS      HB2      HA2      0.900000E-01   1.00800           0   0.00000     -0.301140E-02
       611 PROA     42       LYS      CG       CT2     -0.180000       12.0110           0   0.00000     -0.301140E-02
       612 PROA     42       LYS      HG1      HA2      0.900000E-01   1.00800           0   0.00000     -0.301140E-02
       613 PROA     42       LYS      HG2      HA2      0.900000E-01   1.00800           0   0.00000     -0.301140E-02
       614 PROA     42       LYS      CD       CT2     -0.180000       12.0110           0   0.00000     -0.301140E-02
       615 PROA     42       LYS      HD1      HA2      0.900000E-01   1.00800           0   0.00000     -0.301140E-02
       616 PROA     42       LYS      HD2      HA2      0.900000E-01   1.00800           0   0.00000     -0.301140E-02
       617 PROA     42       LYS      CE       CT2      0.210000       12.0110           0   0.00000     -0.301140E-02
       618 PROA     42       LYS      HE1      HA2      0.500000E-01   1.00800           0   0.00000     -0.301140E-02
       619 PROA     42       LYS      HE2      HA2      0.500000E-01   1.00800           0   0.00000     -0.301140E-02
       620 PROA     42       LYS      NZ       NH3     -0.300000       14.0070           0   0.00000     -0.301140E-02
       621 PROA     42       LYS      HZ1      HC       0.330000       1.00800           0   0.00000     -0.301140E-02
       622 PROA     42       LYS      HZ2      HC       0.330000       1.00800           0   0.00000     -0.301140E-02
       623 PROA     42       LYS      HZ3      HC       0.330000       1.00800           0   0.00000     -0.301140E-02
       624 PROA     42       LYS      C        C        0.510000       12.0110           0   0.00000     -0.301140E-02
       625 PROA     42       LYS      O        O       -0.510000       15.9990           0   0.00000     -0.301140E-02
       626 PROA     43       GLN      N        NH1     -0.470000       14.0070           0   0.00000     -0.301140E-02
       627 PROA     43       GLN      HN       H        0.310000       1.00800           0   0.00000     -0.301140E-02
       628 PROA     43       GLN      CA       CT1      0.700000E-01   12.0110           0   0.00000     -0.301140E-02
       629 PROA     43       GLN      HA       HB1      0.900000E-01   1.00800           0   0.00000     -0.301140E-02
       630 PROA     43       GLN      CB       CT2     -0.180000       12.0110           0   0.00000     -0.301140E-02
       631 PROA     43       GLN      HB1      HA2      0.900000E-01   1.00800           0   0.00000     -0.301140E-02
       632 PROA     43       GLN      HB2      HA2      0.900000E-01   1.00800           0   0.00000     -0.301140E-02
       633 PROA     43       GLN      CG       CT2     -0.180000       12.0110           0   0.00000     -0.301140E-02
       634 PROA     43       GLN      HG1      HA2      0.900000E-01   1.00800           0   0.00000     -0.301140E-02
       635 PROA     43       GLN      HG2      HA2      0.900000E-01   1.00800           0   0.00000     -0.301140E-02
       636 PROA     43       GLN      CD       CC       0.550000       12.0110           0   0.00000     -0.301140E-02
       637 PROA     43       GLN      OE1      O       -0.550000       15.9990           0   0.00000     -0.301140E-02
       638 PROA     43       GLN      NE2      NH2     -0.620000       14.0070           0   0.00000     -0.301140E-02
       639 PROA     43       GLN      HE21     H        0.320000       1.00800           0   0.00000     -0.301140E-02
       640 PROA     43       GLN      HE22     H        0.300000       1.00800           0   0.00000     -0.301140E-02
       641 PROA     43       GLN      C        C        0.510000       12.0110           0   0.00000     -0.301140E-02
       642 PROA     43       GLN      O        O       -0.510000       15.9990           0   0.00000     -0.301140E-02
       643 PROA     44       VAL      N        NH1     -0.470000       14.0070           0   0.00000     -0.301140E-02
       644 PROA     44       VAL      HN       H        0.310000       1.00800           0   0.00000     -0.301140E-02
       645 PROA     44       VAL      CA       CT1      0.700000E-01   12.0110           0   0.00000     -0.301140E-02
       646 PROA     44       VAL      HA       HB1      0.900000E-01   1.00800           0   0.00000     -0.301140E-02
       647 PROA     44       VAL      CB       CT1     -0.900000E-01   12.0110           0   0.00000     -0.301140E-02
       648 PROA     44       VAL      HB       HA1      0.900000E-01   1.00800           0   0.00000     -0.301140E-02
       649 PROA     44       VAL      CG1      CT3     -0.270000       12.0110           0   0.00000     -0.301140E-02
       650 PROA     44       VAL      HG11     HA3      0.900000E-01   1.00800           0   0.00000     -0.301140E-02
       651 PROA     44       VAL      HG12     HA3      0.900000E-01   1.00800           0   0.00000     -0.301140E-02
       652 PROA     44       VAL      HG13     HA3      0.900000E-01   1.00800           0   0.00000     -0.301140E-02
       653 PROA     44       VAL      CG2      CT3     -0.270000       12.0110           0   0.00000     -0.301140E-02
       654 PROA     44       VAL      HG21     HA3      0.900000E-01   1.00800           0   0.00000     -0.301140E-02
       655 PROA     44       VAL      HG22     HA3      0.900000E-01   1.00800           0   0.00000     -0.301140E-02
       656 PROA     44       VAL      HG23     HA3      0.900000E-01   1.00800           0   0.00000     -0.301140E-02
       657 PROA     44       VAL      C        C        0.510000       12.0110           0   0.00000     -0.301140E-02
       658 PROA     44       VAL      O        O       -0.510000       15.9990           0   0.00000     -0.301140E-02
       659 PROA     51       CYS      N        NH1     -0.470000       14.0070           0   0.00000     -0.301140E-02
       660 PROA     51       CYS      HN       H        0.310000       1.00800           0   0.00000     -0.301140E-02
       661 PROA     51       CYS      CA       CT1      0.700000E-01   12.0110           0   0.00000     -0.301140E-02
       662 PROA     51       CYS      HA       HB1      0.900000E-01   1.00800           0   0.00000     -0.301140E-02
       663 PROA     51       CYS      CB       CT2     -0.110000       12.0110           0   0.00000     -0.301140E-02
       664 PROA     51       CYS      HB1      HA2      0.900000E-01   1.00800           0   0.00000     -0.301140E-02
       665 PROA     51       CYS      HB2      HA2      0.900000E-01   1.00800           0   0.00000     -0.301140E-02
       666 PROA     51       CYS      SG       S       -0.230000       32.0600           0   0.00000     -0.301140E-02
       667 PROA     51       CYS      HG1      HS       0.160000       1.00800           0   0.00000     -0.301140E-02
       668 PROA     51       CYS      C        C        0.510000       12.0110           0   0.00000     -0.301140E-02
       669 PROA     51       CYS      O        O       -0.510000       15.9990           0   0.00000     -0.301140E-02
       670 PROA     52       LEU      N        NH1     -0.470000       14.0070           0   0.00000     -0.301140E-02
       671 PROA     52       LEU      HN       H        0.310000       1.00800           0   0.00000     -0.301140E-02
       672 PROA     52       LEU      CA       CT1      0.700000E-01   12.0110           0   0.00000     -0.301140E-02
       673 PROA     52       LEU      HA       HB1      0.900000E-01   1.00800           0   0.00000     -0.301140E-02
       674 PROA     52       LEU      CB       CT2     -0.180000       12.0110           0   0.00000     -0.301140E-02
       675 PROA     52       LEU      HB1      HA2      0.900000E-01   1.00800           0   0.00000     -0.301140E-02
       676 PROA     52       LEU      HB2      HA2      0.900000E-01   1.00800           0   0.00000     -0.301140E-02
       677 PROA     52       LEU      CG       CT1     -0.900000E-01   12.0110           0   0.00000     -0.301140E-02
       678 PROA     52       LEU      HG       HA1      0.900000E-01   1.00800           0   0.00000     -0.301140E-02
       679 PROA     52       LEU      CD1      CT3     -0.270000       12.0110           0   0.00000     -0.301140E-02
       680 PROA     52       LEU      HD11     HA3      0.900000E-01   1.00800           0   0.00000     -0.301140E-02
       681 PROA     52       LEU      HD12     HA3      0.900000E-01   1.00800           0   0.00000     -0.301140E-02
       682 PROA     52       LEU      HD13     HA3      0.900000E-01   1.00800           0   0.00000     -0.301140E-02
       683 PROA     52       LEU      CD2      CT3     -0.270000       12.0110           0   0.00000     -0.301140E-02
       684 PROA     52       LEU      HD21     HA3      0.900000E-01   1.00800           0   0.00000     -0.301140E-02
       685 PROA     52       LEU      HD22     HA3      0.900000E-01   1.00800           0   0.00000     -0.301140E-02
       686 PROA     52       LEU      HD23     HA3      0.900000E-01   1.00800           0   0.00000     -0.301140E-02
       687 PROA     52       LEU      C        C        0.510000       12.0110           0   0.00000     -0.301140E-02
       688 PROA     52       LEU      O        O       -0.510000       15.9990           0   0.00000     -0.301140E-02
       689 PROA     53       LEU      N        NH1     -0.470000       14.0070           0   0.00000     -0.301140E-02
       690 PROA     53       LEU      HN       H        0.310000       1.00800           0   0.00000     -0.301140E-02
       691 PROA     53       LEU      CA       CT1      0.700000E-01   12.0110           0   0.00000     -0.301140E-02
       692 PROA     53       LEU      HA       HB1      0.900000E-01   1.00800           0   0.00000     -0.301140E-02
       693 PROA     53       LEU      CB       CT2     -0.180000       12.0110           0   0.00000     -0.301140E-02
       694 PROA     53       LEU      HB1      HA2      0.900000E-01   1.00800           0   0.00000     -0.301140E-02
       695 PROA     53       LEU      HB2      HA2      0.900000E-01   1.00800           0   0.00000     -0.301140E-02
       696 PROA     53       LEU      CG       CT1     -0.900000E-01   12.0110           0   0.00000     -0.301140E-02
       697 PROA     53       LEU      HG       HA1      0.900000E-01   1.00800           0   0.00000     -0.301140E-02
       698 PROA     53       LEU      CD1      CT3     -0.270000       12.0110           0   0.00000     -0.301140E-02
       699 PROA     53       LEU      HD11     HA3      0.900000E-01   1.00800           0   0.00000     -0.301140E-02
       700 PROA     53       LEU      HD12     HA3      0.900000E-01   1.00800           0   0.00000     -0.301140E-02
       701 PROA     53       LEU      HD13     HA3      0.900000E-01   1.00800           0   0.00000     -0.301140E-02
       702 PROA     53       LEU      CD2      CT3     -0.270000       12.0110           0   0.00000     -0.301140E-02
       703 PROA     53       LEU      HD21     HA3      0.900000E-01   1.00800           0   0.00000     -0.301140E-02
       704 PROA     53       LEU      HD22     HA3      0.900000E-01   1.00800           0   0.00000     -0.301140E-02
       705 PROA     53       LEU      HD23     HA3      0.900000E-01   1.00800           0   0.00000     -0.301140E-02
       706 PROA     53       LEU      C        C        0.510000       12.0110           0   0.00000     -0.301140E-02
       707 PROA     53       LEU      O        O       -0.510000       15.9990           0   0.00000     -0.301140E-02
       708 PROA     54       ASP      N        NH1     -0.470000       14.0070           0   0.00000     -0.301140E-02
       709 PROA     54       ASP      HN       H        0.310000       1.00800           0   0.00000     -0.301140E-02
       710 PROA     54       ASP      CA       CT1      0.700000E-01   12.0110           0   0.00000     -0.301140E-02
       711 PROA     54       ASP      HA       HB1      0.900000E-01   1.00800           0   0.00000     -0.301140E-02
       712 PROA     54       ASP      CB       CT2A    -0.280000       12.0110           0   0.00000     -0.301140E-02
       713 PROA     54       ASP      HB1      HA2      0.900000E-01   1.00800           0   0.00000     -0.301140E-02
       714 PROA     54       ASP      HB2      HA2      0.900000E-01   1.00800           0   0.00000     -0.301140E-02
       715 PROA     54       ASP      CG       CC       0.620000       12.0110           0   0.00000     -0.301140E-02
       716 PROA     54       ASP      OD1      OC      -0.760000       15.9990           0   0.00000     -0.301140E-02
       717 PROA     54       ASP      OD2      OC      -0.760000       15.9990           0   0.00000     -0.301140E-02
       718 PROA     54       ASP      C        C        0.510000       12.0110           0   0.00000     -0.301140E-02
       719 PROA     54       ASP      O        O       -0.510000       15.9990           0   0.00000     -0.301140E-02
       720 PROA     55       ILE      N        NH1     -0.470000       14.0070           0   0.00000     -0.301140E-02
       721 PROA     55       ILE      HN       H        0.310000       1.00800           0   0.00000     -0.301140E-02
       722 PROA     55       ILE      CA       CT1      0.700000E-01   12.0110           0   0.00000     -0.301140E-02
       723 PROA     55       ILE      HA       HB1      0.900000E-01   1.00800           0   0.00000     -0.301140E-02
       724 PROA     55       ILE      CB       CT1     -0.900000E-01   12.0110           0   0.00000     -0.301140E-02
       725 PROA     55       ILE      HB       HA1      0.900000E-01   1.00800           0   0.00000     -0.301140E-02
       726 PROA     55       ILE      CG2      CT3     -0.270000       12.0110           0   0.00000     -0.301140E-02
       727 PROA     55       ILE      HG21     HA3      0.900000E-01   1.00800           0   0.00000     -0.301140E-02
       728 PROA     55       ILE      HG22     HA3      0.900000E-01   1.00800           0   0.00000     -0.301140E-02
       729 PROA     55       ILE      HG23     HA3      0.900000E-01   1.00800           0   0.00000     -0.301140E-02
       730 PROA     55       ILE      CG1      CT2     -0.180000       12.0110           0   0.00000     -0.301140E-02
       731 PROA     55       ILE      HG11     HA2      0.900000E-01   1.00800           0   0.00000     -0.301140E-02
       732 PROA     55       ILE      HG12     HA2      0.900000E-01   1.00800           0   0.00000     -0.301140E-02
       733 PROA     55       ILE      CD       CT3     -0.270000       12.0110           0   0.00000     -0.301140E-02
       734 PROA     55       ILE      HD1      HA3      0.900000E-01   1.00800           0   0.00000     -0.301140E-02
       735 PROA     55       ILE      HD2      HA3      0.900000E-01   1.00800           0   0.00000     -0.301140E-02
       736 PROA     55       ILE      HD3      HA3      0.900000E-01   1.00800           0   0.00000     -0.301140E-02
       737 PROA     55       ILE      C        C        0.510000       12.0110           0   0.00000     -0.301140E-02
       738 PROA     55       ILE      O        O       -0.510000       15.9990           0   0.00000     -0.301140E-02
       739 PROA     56       LEU      N        NH1     -0.470000       14.0070           0   0.00000     -0.301140E-02
       740 PROA     56       LEU      HN       H        0.310000       1.00800           0   0.00000     -0.301140E-02
       741 PROA     56       LEU      CA       CT1      0.700000E-01   12.0110           0   0.00000     -0.301140E-02
       742 PROA     56       LEU      HA       HB1      0.900000E-01   1.00800           0   0.00000     -0.301140E-02
       743 PROA     56       LEU      CB       CT2     -0.180000       12.0110           0   0.00000     -0.301140E-02
       744 PROA     56       LEU      HB1      HA2      0.900000E-01   1.00800           0   0.00000     -0.301140E-02
       745 PROA     56       LEU      HB2      HA2      0.900000E-01   1.00800           0   0.00000     -0.301140E-02
       746 PROA     56       LEU      CG       CT1     -0.900000E-01   12.0110           0   0.00000     -0.301140E-02
       747 PROA     56       LEU      HG       HA1      0.900000E-01   1.00800           0   0.00000     -0.301140E-02
       748 PROA     56       LEU      CD1      CT3     -0.270000       12.0110           0   0.00000     -0.301140E-02
       749 PROA     56       LEU      HD11     HA3      0.900000E-01   1.00800           0   0.00000     -0.301140E-02
       750 PROA     56       LEU      HD12     HA3      0.900000E-01   1.00800           0   0.00000     -0.301140E-02
       751 PROA     56       LEU      HD13     HA3      0.900000E-01   1.00800           0   0.00000     -0.301140E-02
       752 PROA     56       LEU      CD2      CT3     -0.270000       12.0110           0   0.00000     -0.301140E-02
       753 PROA     56       LEU      HD21     HA3      0.900000E-01   1.00800           0   0.00000     -0.301140E-02
       754 PROA     56       LEU      HD22     HA3      0.900000E-01   1.00800           0   0.00000     -0.301140E-02
       755 PROA     56       LEU      HD23     HA3      0.900000E-01   1.00800           0   0.00000     -0.301140E-02
       756 PROA     56       LEU      C        C        0.510000       12.0110           0   0.00000     -0.301140E-02
       757 PROA     56       LEU      O        O       -0.510000       15.9990           0   0.00000     -0.301140E-02
       758 PROA     57       ASP      N        NH1     -0.470000       14.0070           0   0.00000     -0.301140E-02
       759 PROA     57       ASP      HN       H        0.310000       1.00800           0   0.00000     -0.301140E-02
       760 PROA     57       ASP      CA       CT1      0.700000E-01   12.0110           0   0.00000     -0.301140E-02
       761 PROA     57       ASP      HA       HB1      0.900000E-01   1.00800           0   0.00000     -0.301140E-02
       762 PROA     57       ASP      CB       CT2A    -0.280000       12.0110           0   0.00000     -0.301140E-02
       763 PROA     57       ASP      HB1      HA2      0.900000E-01   1.00800           0   0.00000     -0.301140E-02
       764 PROA     57       ASP      HB2      HA2      0.900000E-01   1.00800           0   0.00000     -0.301140E-02
       765 PROA     57       ASP      CG       CC       0.620000       12.0110           0   0.00000     -0.301140E-02
       766 PROA     57       ASP      OD1      OC      -0.760000       15.9990           0   0.00000     -0.301140E-02
       767 PROA     57       ASP      OD2      OC      -0.760000       15.9990           0   0.00000     -0.301140E-02
       768 PROA     57       ASP      C        C        0.510000       12.0110           0   0.00000     -0.301140E-02
       769 PROA     57       ASP      O        O       -0.510000       15.9990           0   0.00000     -0.301140E-02
       770 PROA     58       THR      N        NH1     -0.470000       14.0070           0   0.00000     -0.301140E-02
       771 PROA     58       THR      HN       H        0.310000       1.00800           0   0.00000     -0.301140E-02
       772 PROA     58       THR      CA       CT1      0.700000E-01   12.0110           0   0.00000     -0.301140E-02
       773 PROA     58       THR      HA       HB1      0.900000E-01   1.00800           0   0.00000     -0.301140E-02
       774 PROA     58       THR      CB       CT1      0.140000       12.0110           0   0.00000     -0.301140E-02
       775 PROA     58       THR      HB       HA1      0.900000E-01   1.00800           0   0.00000     -0.301140E-02
       776 PROA     58       THR      OG1      OH1     -0.660000       15.9990           0   0.00000     -0.301140E-02
       777 PROA     58       THR      HG1      H        0.430000       1.00800           0   0.00000     -0.301140E-02
       778 PROA     58       THR      CG2      CT3     -0.270000       12.0110           0   0.00000     -0.301140E-02
       779 PROA     58       THR      HG21     HA3      0.900000E-01   1.00800           0   0.00000     -0.301140E-02
       780 PROA     58       THR      HG22     HA3      0.900000E-01   1.00800           0   0.00000     -0.301140E-02
       781 PROA     58       THR      HG23     HA3      0.900000E-01   1.00800           0   0.00000     -0.301140E-02
       782 PROA     58       THR      C        C        0.510000       12.0110           0   0.00000     -0.301140E-02
       783 PROA     58       THR      O        O       -0.510000       15.9990           0   0.00000     -0.301140E-02
       784 PROA     59       ALA      N        NH1     -0.470000       14.0070           0   0.00000     -0.301140E-02
       785 PROA     59       ALA      HN       H        0.310000       1.00800           0   0.00000     -0.301140E-02
       786 PROA     59       ALA      CA       CT1      0.700000E-01   12.0110           0   0.00000     -0.301140E-02
       787 PROA     59       ALA      HA       HB1      0.900000E-01   1.00800           0   0.00000     -0.301140E-02
       788 PROA     59       ALA      CB       CT3     -0.270000       12.0110           0   0.00000     -0.301140E-02
       789 PROA     59       ALA      HB1      HA3      0.900000E-01   1.00800           0   0.00000     -0.301140E-02
       790 PROA     59       ALA      HB2      HA3      0.900000E-01   1.00800           0   0.00000     -0.301140E-02
       791 PROA     59       ALA      HB3      HA3      0.900000E-01   1.00800           0   0.00000     -0.301140E-02
       792 PROA     59       ALA      C        C        0.510000       12.0110           0   0.00000     -0.301140E-02
       793 PROA     59       ALA      O        O       -0.510000       15.9990           0   0.00000     -0.301140E-02
       794 PROA     60       GLY      N        NH1     -0.470000       14.0070           0   0.00000     -0.301140E-02
       795 PROA     60       GLY      HN       H        0.310000       1.00800           0   0.00000     -0.301140E-02
       796 PROA     60       GLY      CA       CT2     -0.200000E-01   12.0110           0   0.00000     -0.301140E-02
       797 PROA     60       GLY      HA1      HB2      0.900000E-01   1.00800           0   0.00000     -0.301140E-02
       798 PROA     60       GLY      HA2      HB2      0.900000E-01   1.00800           0   0.00000     -0.301140E-02
       799 PROA     60       GLY      C        C        0.510000       12.0110           0   0.00000     -0.301140E-02
       800 PROA     60       GLY      O        O       -0.510000       15.9990           0   0.00000     -0.301140E-02
       801 PROA     61       GLN      N        NH1     -0.470000       14.0070           0   0.00000     -0.301140E-02
       802 PROA     61       GLN      HN       H        0.310000       1.00800           0   0.00000     -0.301140E-02
       803 PROA     61       GLN      CA       CT1      0.700000E-01   12.0110           0   0.00000     -0.301140E-02
       804 PROA     61       GLN      HA       HB1      0.900000E-01   1.00800           0   0.00000     -0.301140E-02
       805 PROA     61       GLN      CB       CT2     -0.180000       12.0110           0   0.00000     -0.301140E-02
       806 PROA     61       GLN      HB1      HA2      0.900000E-01   1.00800           0   0.00000     -0.301140E-02
       807 PROA     61       GLN      HB2      HA2      0.900000E-01   1.00800           0   0.00000     -0.301140E-02
       808 PROA     61       GLN      CG       CT2     -0.180000       12.0110           0   0.00000     -0.301140E-02
       809 PROA     61       GLN      HG1      HA2      0.900000E-01   1.00800           0   0.00000     -0.301140E-02
       810 PROA     61       GLN      HG2      HA2      0.900000E-01   1.00800           0   0.00000     -0.301140E-02
       811 PROA     61       GLN      CD       CC       0.550000       12.0110           0   0.00000     -0.301140E-02
       812 PROA     61       GLN      OE1      O       -0.550000       15.9990           0   0.00000     -0.301140E-02
       813 PROA     61       GLN      NE2      NH2     -0.620000       14.0070           0   0.00000     -0.301140E-02
       814 PROA     61       GLN      HE21     H        0.320000       1.00800           0   0.00000     -0.301140E-02
       815 PROA     61       GLN      HE22     H        0.300000       1.00800           0   0.00000     -0.301140E-02
       816 PROA     61       GLN      C        C        0.510000       12.0110           0   0.00000     -0.301140E-02
       817 PROA     61       GLN      O        O       -0.510000       15.9990           0   0.00000     -0.301140E-02
       818 PROA     62       GLU      N        NH1     -0.470000       14.0070           0   0.00000     -0.301140E-02
       819 PROA     62       GLU      HN       H        0.310000       1.00800           0   0.00000     -0.301140E-02
       820 PROA     62       GLU      CA       CT1      0.700000E-01   12.0110           0   0.00000     -0.301140E-02
       821 PROA     62       GLU      HA       HB1      0.900000E-01   1.00800           0   0.00000     -0.301140E-02
       822 PROA     62       GLU      CB       CT2A    -0.180000       12.0110           0   0.00000     -0.301140E-02
       823 PROA     62       GLU      HB1      HA2      0.900000E-01   1.00800           0   0.00000     -0.301140E-02
       824 PROA     62       GLU      HB2      HA2      0.900000E-01   1.00800           0   0.00000     -0.301140E-02
       825 PROA     62       GLU      CG       CT2     -0.280000       12.0110           0   0.00000     -0.301140E-02
       826 PROA     62       GLU      HG1      HA2      0.900000E-01   1.00800           0   0.00000     -0.301140E-02
       827 PROA     62       GLU      HG2      HA2      0.900000E-01   1.00800           0   0.00000     -0.301140E-02
       828 PROA     62       GLU      CD       CC       0.620000       12.0110           0   0.00000     -0.301140E-02
       829 PROA     62       GLU      OE1      OC      -0.760000       15.9990           0   0.00000     -0.301140E-02
       830 PROA     62       GLU      OE2      OC      -0.760000       15.9990           0   0.00000     -0.301140E-02
       831 PROA     62       GLU      C        C        0.510000       12.0110           0   0.00000     -0.301140E-02
       832 PROA     62       GLU      O        O       -0.510000       15.9990           0   0.00000     -0.301140E-02
       833 PROA     63       GLU      N        NH1     -0.470000       14.0070           0   0.00000     -0.301140E-02
       834 PROA     63       GLU      HN       H        0.310000       1.00800           0   0.00000     -0.301140E-02
       835 PROA     63       GLU      CA       CT1      0.700000E-01   12.0110           0   0.00000     -0.301140E-02
       836 PROA     63       GLU      HA       HB1      0.900000E-01   1.00800           0   0.00000     -0.301140E-02
       837 PROA     63       GLU      CB       CT2A    -0.180000       12.0110           0   0.00000     -0.301140E-02
       838 PROA     63       GLU      HB1      HA2      0.900000E-01   1.00800           0   0.00000     -0.301140E-02
       839 PROA     63       GLU      HB2      HA2      0.900000E-01   1.00800           0   0.00000     -0.301140E-02
       840 PROA     63       GLU      CG       CT2     -0.280000       12.0110           0   0.00000     -0.301140E-02
       841 PROA     63       GLU      HG1      HA2      0.900000E-01   1.00800           0   0.00000     -0.301140E-02
       842 PROA     63       GLU      HG2      HA2      0.900000E-01   1.00800           0   0.00000     -0.301140E-02
       843 PROA     63       GLU      CD       CC       0.620000       12.0110           0   0.00000     -0.301140E-02
       844 PROA     63       GLU      OE1      OC      -0.760000       15.9990           0   0.00000     -0.301140E-02
       845 PROA     63       GLU      OE2      OC      -0.760000       15.9990           0   0.00000     -0.301140E-02
       846 PROA     63       GLU      C        C        0.510000       12.0110           0   0.00000     -0.301140E-02
       847 PROA     63       GLU      O        O       -0.510000       15.9990           0   0.00000     -0.301140E-02
       848 PROA     64       TYR      N        NH1     -0.470000       14.0070           0   0.00000     -0.301140E-02
       849 PROA     64       TYR      HN       H        0.310000       1.00800           0   0.00000     -0.301140E-02
       850 PROA     64       TYR      CA       CT1      0.700000E-01   12.0110           0   0.00000     -0.301140E-02
       851 PROA     64       TYR      HA       HB1      0.900000E-01   1.00800           0   0.00000     -0.301140E-02
       852 PROA     64       TYR      CB       CT2     -0.180000       12.0110           0   0.00000     -0.301140E-02
       853 PROA     64       TYR      HB1      HA2      0.900000E-01   1.00800           0   0.00000     -0.301140E-02
       854 PROA     64       TYR      HB2      HA2      0.900000E-01   1.00800           0   0.00000     -0.301140E-02
       855 PROA     64       TYR      CG       CA        0.00000       12.0110           0   0.00000     -0.301140E-02
       856 PROA     64       TYR      CD1      CA      -0.115000       12.0110           0   0.00000     -0.301140E-02
       857 PROA     64       TYR      HD1      HP       0.115000       1.00800           0   0.00000     -0.301140E-02
       858 PROA     64       TYR      CE1      CA      -0.115000       12.0110           0   0.00000     -0.301140E-02
       859 PROA     64       TYR      HE1      HP       0.115000       1.00800           0   0.00000     -0.301140E-02
       860 PROA     64       TYR      CZ       CA       0.110000       12.0110           0   0.00000     -0.301140E-02
       861 PROA     64       TYR      OH       OH1     -0.540000       15.9990           0   0.00000     -0.301140E-02
       862 PROA     64       TYR      HH       H        0.430000       1.00800           0   0.00000     -0.301140E-02
       863 PROA     64       TYR      CD2      CA      -0.115000       12.0110           0   0.00000     -0.301140E-02
       864 PROA     64       TYR      HD2      HP       0.115000       1.00800           0   0.00000     -0.301140E-02
       865 PROA     64       TYR      CE2      CA      -0.115000       12.0110           0   0.00000     -0.301140E-02
       866 PROA     64       TYR      HE2      HP       0.115000       1.00800           0   0.00000     -0.301140E-02
       867 PROA     64       TYR      C        C        0.510000       12.0110           0   0.00000     -0.301140E-02
       868 PROA     64       TYR      O        O       -0.510000       15.9990           0   0.00000     -0.301140E-02
       869 PROA     65       SER      N        NH1     -0.470000       14.0070           0   0.00000     -0.301140E-02
       870 PROA     65       SER      HN       H        0.310000       1.00800           0   0.00000     -0.301140E-02
       871 PROA     65       SER      CA       CT1      0.700000E-01   12.0110           0   0.00000     -0.301140E-02
       872 PROA     65       SER      HA       HB1      0.900000E-01   1.00800           0   0.00000     -0.301140E-02
       873 PROA     65       SER      CB       CT2      0.500000E-01   12.0110           0   0.00000     -0.301140E-02
       874 PROA     65       SER      HB1      HA2      0.900000E-01   1.00800           0   0.00000     -0.301140E-02
       875 PROA     65       SER      HB2      HA2      0.900000E-01   1.00800           0   0.00000     -0.301140E-02
       876 PROA     65       SER      OG       OH1     -0.660000       15.9990           0   0.00000     -0.301140E-02
       877 PROA     65       SER      HG1      H        0.430000       1.00800           0   0.00000     -0.301140E-02
       878 PROA     65       SER      C        C        0.510000       12.0110           0   0.00000     -0.301140E-02
       879 PROA     65       SER      O        O       -0.510000       15.9990           0   0.00000     -0.301140E-02
       880 PROA     66       ALA      N        NH1     -0.470000       14.0070           0   0.00000     -0.301140E-02
       881 PROA     66       ALA      HN       H        0.310000       1.00800           0   0.00000     -0.301140E-02
       882 PROA     66       ALA      CA       CT1      0.700000E-01   12.0110           0   0.00000     -0.301140E-02
       883 PROA     66       ALA      HA       HB1      0.900000E-01   1.00800           0   0.00000     -0.301140E-02
       884 PROA     66       ALA      CB       CT3     -0.270000       12.0110           0   0.00000     -0.301140E-02
       885 PROA     66       ALA      HB1      HA3      0.900000E-01   1.00800           0   0.00000     -0.301140E-02
       886 PROA     66       ALA      HB2      HA3      0.900000E-01   1.00800           0   0.00000     -0.301140E-02
       887 PROA     66       ALA      HB3      HA3      0.900000E-01   1.00800           0   0.00000     -0.301140E-02
       888 PROA     66       ALA      C        C        0.510000       12.0110           0   0.00000     -0.301140E-02
       889 PROA     66       ALA      O        O       -0.510000       15.9990           0   0.00000     -0.301140E-02
       890 PROA     67       MET      N        NH1     -0.470000       14.0070           0   0.00000     -0.301140E-02
       891 PROA     67       MET      HN       H        0.310000       1.00800           0   0.00000     -0.301140E-02
       892 PROA     67       MET      CA       CT1      0.700000E-01   12.0110           0   0.00000     -0.301140E-02
       893 PROA     67       MET      HA       HB1      0.900000E-01   1.00800           0   0.00000     -0.301140E-02
       894 PROA     67       MET      CB       CT2     -0.180000       12.0110           0   0.00000     -0.301140E-02
       895 PROA     67       MET      HB1      HA2      0.900000E-01   1.00800           0   0.00000     -0.301140E-02
       896 PROA     67       MET      HB2      HA2      0.900000E-01   1.00800           0   0.00000     -0.301140E-02
       897 PROA     67       MET      CG       CT2     -0.140000       12.0110           0   0.00000     -0.301140E-02
       898 PROA     67       MET      HG1      HA2      0.900000E-01   1.00800           0   0.00000     -0.301140E-02
       899 PROA     67       MET      HG2      HA2      0.900000E-01   1.00800           0   0.00000     -0.301140E-02
       900 PROA     67       MET      SD       S       -0.900000E-01   32.0600           0   0.00000     -0.301140E-02
       901 PROA     67       MET      CE       CT3     -0.220000       12.0110           0   0.00000     -0.301140E-02
       902 PROA     67       MET      HE1      HA3      0.900000E-01   1.00800           0   0.00000     -0.301140E-02
       903 PROA     67       MET      HE2      HA3      0.900000E-01   1.00800           0   0.00000     -0.301140E-02
       904 PROA     67       MET      HE3      HA3      0.900000E-01   1.00800           0   0.00000     -0.301140E-02
       905 PROA     67       MET      C        C        0.510000       12.0110           0   0.00000     -0.301140E-02
       906 PROA     67       MET      O        O       -0.510000       15.9990           0   0.00000     -0.301140E-02
       907 PROA     68       ARG      N        NH1     -0.470000       14.0070           0   0.00000     -0.301140E-02
       908 PROA     68       ARG      HN       H        0.310000       1.00800           0   0.00000     -0.301140E-02
       909 PROA     68       ARG      CA       CT1      0.700000E-01   12.0110           0   0.00000     -0.301140E-02
       910 PROA     68       ARG      HA       HB1      0.900000E-01   1.00800           0   0.00000     -0.301140E-02
       911 PROA     68       ARG      CB       CT2     -0.180000       12.0110           0   0.00000     -0.301140E-02
       912 PROA     68       ARG      HB1      HA2      0.900000E-01   1.00800           0   0.00000     -0.301140E-02
       913 PROA     68       ARG      HB2      HA2      0.900000E-01   1.00800           0   0.00000     -0.301140E-02
       914 PROA     68       ARG      CG       CT2     -0.180000       12.0110           0   0.00000     -0.301140E-02
       915 PROA     68       ARG      HG1      HA2      0.900000E-01   1.00800           0   0.00000     -0.301140E-02
       916 PROA     68       ARG      HG2      HA2      0.900000E-01   1.00800           0   0.00000     -0.301140E-02
       917 PROA     68       ARG      CD       CT2      0.200000       12.0110           0   0.00000     -0.301140E-02
       918 PROA     68       ARG      HD1      HA2      0.900000E-01   1.00800           0   0.00000     -0.301140E-02
       919 PROA     68       ARG      HD2      HA2      0.900000E-01   1.00800           0   0.00000     -0.301140E-02
       920 PROA     68       ARG      NE       NC2     -0.700000       14.0070           0   0.00000     -0.301140E-02
       921 PROA     68       ARG      HE       HC       0.440000       1.00800           0   0.00000     -0.301140E-02
       922 PROA     68       ARG      CZ       C        0.640000       12.0110           0   0.00000     -0.301140E-02
       923 PROA     68       ARG      NH1      NC2     -0.800000       14.0070           0   0.00000     -0.301140E-02
       924 PROA     68       ARG      HH11     HC       0.460000       1.00800           0   0.00000     -0.301140E-02
       925 PROA     68       ARG      HH12     HC       0.460000       1.00800           0   0.00000     -0.301140E-02
       926 PROA     68       ARG      NH2      NC2     -0.800000       14.0070           0   0.00000     -0.301140E-02
       927 PROA     68       ARG      HH21     HC       0.460000       1.00800           0   0.00000     -0.301140E-02
       928 PROA     68       ARG      HH22     HC       0.460000       1.00800           0   0.00000     -0.301140E-02
       929 PROA     68       ARG      C        C        0.510000       12.0110           0   0.00000     -0.301140E-02
       930 PROA     68       ARG      O        O       -0.510000       15.9990           0   0.00000     -0.301140E-02
       931 PROA     69       ASP      N        NH1     -0.470000       14.0070           0   0.00000     -0.301140E-02
       932 PROA     69       ASP      HN       H        0.310000       1.00800           0   0.00000     -0.301140E-02
       933 PROA     69       ASP      CA       CT1      0.700000E-01   12.0110           0   0.00000     -0.301140E-02
       934 PROA     69       ASP      HA       HB1      0.900000E-01   1.00800           0   0.00000     -0.301140E-02
       935 PROA     69       ASP      CB       CT2A    -0.280000       12.0110           0   0.00000     -0.301140E-02
       936 PROA     69       ASP      HB1      HA2      0.900000E-01   1.00800           0   0.00000     -0.301140E-02
       937 PROA     69       ASP      HB2      HA2      0.900000E-01   1.00800           0   0.00000     -0.301140E-02
       938 PROA     69       ASP      CG       CC       0.620000       12.0110           0   0.00000     -0.301140E-02
       939 PROA     69       ASP      OD1      OC      -0.760000       15.9990           0   0.00000     -0.301140E-02
       940 PROA     69       ASP      OD2      OC      -0.760000       15.9990           0   0.00000     -0.301140E-02
       941 PROA     69       ASP      C        C        0.510000       12.0110           0   0.00000     -0.301140E-02
       942 PROA     69       ASP      O        O       -0.510000       15.9990           0   0.00000     -0.301140E-02
       943 PROA     70       GLN      N        NH1     -0.470000       14.0070           0   0.00000     -0.301140E-02
       944 PROA     70       GLN      HN       H        0.310000       1.00800           0   0.00000     -0.301140E-02
       945 PROA     70       GLN      CA       CT1      0.700000E-01   12.0110           0   0.00000     -0.301140E-02
       946 PROA     70       GLN      HA       HB1      0.900000E-01   1.00800           0   0.00000     -0.301140E-02
       947 PROA     70       GLN      CB       CT2     -0.180000       12.0110           0   0.00000     -0.301140E-02
       948 PROA     70       GLN      HB1      HA2      0.900000E-01   1.00800           0   0.00000     -0.301140E-02
       949 PROA     70       GLN      HB2      HA2      0.900000E-01   1.00800           0   0.00000     -0.301140E-02
       950 PROA     70       GLN      CG       CT2     -0.180000       12.0110           0   0.00000     -0.301140E-02
       951 PROA     70       GLN      HG1      HA2      0.900000E-01   1.00800           0   0.00000     -0.301140E-02
       952 PROA     70       GLN      HG2      HA2      0.900000E-01   1.00800           0   0.00000     -0.301140E-02
       953 PROA     70       GLN      CD       CC       0.550000       12.0110           0   0.00000     -0.301140E-02
       954 PROA     70       GLN      OE1      O       -0.550000       15.9990           0   0.00000     -0.301140E-02
       955 PROA     70       GLN      NE2      NH2     -0.620000       14.0070           0   0.00000     -0.301140E-02
       956 PROA     70       GLN      HE21     H        0.320000       1.00800           0   0.00000     -0.301140E-02
       957 PROA     70       GLN      HE22     H        0.300000       1.00800           0   0.00000     -0.301140E-02
       958 PROA     70       GLN      C        C        0.510000       12.0110           0   0.00000     -0.301140E-02
       959 PROA     70       GLN      O        O       -0.510000       15.9990           0   0.00000     -0.301140E-02
       960 PROA     71       TYR      N        NH1     -0.470000       14.0070           0   0.00000     -0.301140E-02
       961 PROA     71       TYR      HN       H        0.310000       1.00800           0   0.00000     -0.301140E-02
       962 PROA     71       TYR      CA       CT1      0.700000E-01   12.0110           0   0.00000     -0.301140E-02
       963 PROA     71       TYR      HA       HB1      0.900000E-01   1.00800           0   0.00000     -0.301140E-02
       964 PROA     71       TYR      CB       CT2     -0.180000       12.0110           0   0.00000     -0.301140E-02
       965 PROA     71       TYR      HB1      HA2      0.900000E-01   1.00800           0   0.00000     -0.301140E-02
       966 PROA     71       TYR      HB2      HA2      0.900000E-01   1.00800           0   0.00000     -0.301140E-02
       967 PROA     71       TYR      CG       CA        0.00000       12.0110           0   0.00000     -0.301140E-02
       968 PROA     71       TYR      CD1      CA      -0.115000       12.0110           0   0.00000     -0.301140E-02
       969 PROA     71       TYR      HD1      HP       0.115000       1.00800           0   0.00000     -0.301140E-02
       970 PROA     71       TYR      CE1      CA      -0.115000       12.0110           0   0.00000     -0.301140E-02
       971 PROA     71       TYR      HE1      HP       0.115000       1.00800           0   0.00000     -0.301140E-02
       972 PROA     71       TYR      CZ       CA       0.110000       12.0110           0   0.00000     -0.301140E-02
       973 PROA     71       TYR      OH       OH1     -0.540000       15.9990           0   0.00000     -0.301140E-02
       974 PROA     71       TYR      HH       H        0.430000       1.00800           0   0.00000     -0.301140E-02
       975 PROA     71       TYR      CD2      CA      -0.115000       12.0110           0   0.00000     -0.301140E-02
       976 PROA     71       TYR      HD2      HP       0.115000       1.00800           0   0.00000     -0.301140E-02
       977 PROA     71       TYR      CE2      CA      -0.115000       12.0110           0   0.00000     -0.301140E-02
       978 PROA     71       TYR      HE2      HP       0.115000       1.00800           0   0.00000     -0.301140E-02
       979 PROA     71       TYR      C        C        0.510000       12.0110           0   0.00000     -0.301140E-02
       980 PROA     71       TYR      O        O       -0.510000       15.9990           0   0.00000     -0.301140E-02
       981 PROA     72       MET      N        NH1     -0.470000       14.0070           0   0.00000     -0.301140E-02
       982 PROA     72       MET      HN       H        0.310000       1.00800           0   0.00000     -0.301140E-02
       983 PROA     72       MET      CA       CT1      0.700000E-01   12.0110           0   0.00000     -0.301140E-02
       984 PROA     72       MET      HA       HB1      0.900000E-01   1.00800           0   0.00000     -0.301140E-02
       985 PROA     72       MET      CB       CT2     -0.180000       12.0110           0   0.00000     -0.301140E-02
       986 PROA     72       MET      HB1      HA2      0.900000E-01   1.00800           0   0.00000     -0.301140E-02
       987 PROA     72       MET      HB2      HA2      0.900000E-01   1.00800           0   0.00000     -0.301140E-02
       988 PROA     72       MET      CG       CT2     -0.140000       12.0110           0   0.00000     -0.301140E-02
       989 PROA     72       MET      HG1      HA2      0.900000E-01   1.00800           0   0.00000     -0.301140E-02
       990 PROA     72       MET      HG2      HA2      0.900000E-01   1.00800           0   0.00000     -0.301140E-02
       991 PROA     72       MET      SD       S       -0.900000E-01   32.0600           0   0.00000     -0.301140E-02
       992 PROA     72       MET      CE       CT3     -0.220000       12.0110           0   0.00000     -0.301140E-02
       993 PROA     72       MET      HE1      HA3      0.900000E-01   1.00800           0   0.00000     -0.301140E-02
       994 PROA     72       MET      HE2      HA3      0.900000E-01   1.00800           0   0.00000     -0.301140E-02
       995 PROA     72       MET      HE3      HA3      0.900000E-01   1.00800           0   0.00000     -0.301140E-02
       996 PROA     72       MET      C        C        0.510000       12.0110           0   0.00000     -0.301140E-02
       997 PROA     72       MET      O        O       -0.510000       15.9990           0   0.00000     -0.301140E-02
       998 PROA     73       ARG      N        NH1     -0.470000       14.0070           0   0.00000     -0.301140E-02
       999 PROA     73       ARG      HN       H        0.310000       1.00800           0   0.00000     -0.301140E-02
      1000 PROA     73       ARG      CA       CT1      0.700000E-01   12.0110           0   0.00000     -0.301140E-02
      1001 PROA     73       ARG      HA       HB1      0.900000E-01   1.00800           0   0.00000     -0.301140E-02
      1002 PROA     73       ARG      CB       CT2     -0.180000       12.0110           0   0.00000     -0.301140E-02
      1003 PROA     73       ARG      HB1      HA2      0.900000E-01   1.00800           0   0.00000     -0.301140E-02
      1004 PROA     73       ARG      HB2      HA2      0.900000E-01   1.00800           0   0.00000     -0.301140E-02
      1005 PROA     73       ARG      CG       CT2     -0.180000       12.0110           0   0.00000     -0.301140E-02
      1006 PROA     73       ARG      HG1      HA2      0.900000E-01   1.00800           0   0.00000     -0.301140E-02
      1007 PROA     73       ARG      HG2      HA2      0.900000E-01   1.00800           0   0.00000     -0.301140E-02
      1008 PROA     73       ARG      CD       CT2      0.200000       12.0110           0   0.00000     -0.301140E-02
      1009 PROA     73       ARG      HD1      HA2      0.900000E-01   1.00800           0   0.00000     -0.301140E-02
      1010 PROA     73       ARG      HD2      HA2      0.900000E-01   1.00800           0   0.00000     -0.301140E-02
      1011 PROA     73       ARG      NE       NC2     -0.700000       14.0070           0   0.00000     -0.301140E-02
      1012 PROA     73       ARG      HE       HC       0.440000       1.00800           0   0.00000     -0.301140E-02
      1013 PROA     73       ARG      CZ       C        0.640000       12.0110           0   0.00000     -0.301140E-02
      1014 PROA     73       ARG      NH1      NC2     -0.800000       14.0070           0   0.00000     -0.301140E-02
      1015 PROA     73       ARG      HH11     HC       0.460000       1.00800           0   0.00000     -0.301140E-02
      1016 PROA     73       ARG      HH12     HC       0.460000       1.00800           0   0.00000     -0.301140E-02
      1017 PROA     73       ARG      NH2      NC2     -0.800000       14.0070           0   0.00000     -0.301140E-02
      1018 PROA     73       ARG      HH21     HC       0.460000       1.00800           0   0.00000     -0.301140E-02
      1019 PROA     73       ARG      HH22     HC       0.460000       1.00800           0   0.00000     -0.301140E-02
      1020 PROA     73       ARG      C        C        0.510000       12.0110           0   0.00000     -0.301140E-02
      1021 PROA     73       ARG      O        O       -0.510000       15.9990           0   0.00000     -0.301140E-02
      1022 PROA     74       THR      N        NH1     -0.470000       14.0070           0   0.00000     -0.301140E-02
      1023 PROA     74       THR      HN       H        0.310000       1.00800           0   0.00000     -0.301140E-02
      1024 PROA     74       THR      CA       CT1      0.700000E-01   12.0110           0   0.00000     -0.301140E-02
      1025 PROA     74       THR      HA       HB1      0.900000E-01   1.00800           0   0.00000     -0.301140E-02
      1026 PROA     74       THR      CB       CT1      0.140000       12.0110           0   0.00000     -0.301140E-02
      1027 PROA     74       THR      HB       HA1      0.900000E-01   1.00800           0   0.00000     -0.301140E-02
      1028 PROA     74       THR      OG1      OH1     -0.660000       15.9990           0   0.00000     -0.301140E-02
      1029 PROA     74       THR      HG1      H        0.430000       1.00800           0   0.00000     -0.301140E-02
      1030 PROA     74       THR      CG2      CT3     -0.270000       12.0110           0   0.00000     -0.301140E-02
      1031 PROA     74       THR      HG21     HA3      0.900000E-01   1.00800           0   0.00000     -0.301140E-02
      1032 PROA     74       THR      HG22     HA3      0.900000E-01   1.00800           0   0.00000     -0.301140E-02
      1033 PROA     74       THR      HG23     HA3      0.900000E-01   1.00800           0   0.00000     -0.301140E-02
      1034 PROA     74       THR      C        C        0.510000       12.0110           0   0.00000     -0.301140E-02
      1035 PROA     74       THR      O        O       -0.510000       15.9990           0   0.00000     -0.301140E-02
      1036 PROA     75       GLY      N        NH1     -0.470000       14.0070           0   0.00000     -0.301140E-02
      1037 PROA     75       GLY      HN       H        0.310000       1.00800           0   0.00000     -0.301140E-02
      1038 PROA     75       GLY      CA       CT2     -0.200000E-01   12.0110           0   0.00000     -0.301140E-02
      1039 PROA     75       GLY      HA1      HB2      0.900000E-01   1.00800           0   0.00000     -0.301140E-02
      1040 PROA     75       GLY      HA2      HB2      0.900000E-01   1.00800           0   0.00000     -0.301140E-02
      1041 PROA     75       GLY      C        C        0.510000       12.0110           0   0.00000     -0.301140E-02
      1042 PROA     75       GLY      O        O       -0.510000       15.9990           0   0.00000     -0.301140E-02
      1043 PROA     76       GLU      N        NH1     -0.470000       14.0070           0   0.00000     -0.301140E-02
      1044 PROA     76       GLU      HN       H        0.310000       1.00800           0   0.00000     -0.301140E-02
      1045 PROA     76       GLU      CA       CT1      0.700000E-01   12.0110           0   0.00000     -0.301140E-02
      1046 PROA     76       GLU      HA       HB1      0.900000E-01   1.00800           0   0.00000     -0.301140E-02
      1047 PROA     76       GLU      CB       CT2A    -0.180000       12.0110           0   0.00000     -0.301140E-02
      1048 PROA     76       GLU      HB1      HA2      0.900000E-01   1.00800           0   0.00000     -0.301140E-02
      1049 PROA     76       GLU      HB2      HA2      0.900000E-01   1.00800           0   0.00000     -0.301140E-02
      1050 PROA     76       GLU      CG       CT2     -0.280000       12.0110           0   0.00000     -0.301140E-02
      1051 PROA     76       GLU      HG1      HA2      0.900000E-01   1.00800           0   0.00000     -0.301140E-02
      1052 PROA     76       GLU      HG2      HA2      0.900000E-01   1.00800           0   0.00000     -0.301140E-02
      1053 PROA     76       GLU      CD       CC       0.620000       12.0110           0   0.00000     -0.301140E-02
      1054 PROA     76       GLU      OE1      OC      -0.760000       15.9990           0   0.00000     -0.301140E-02
      1055 PROA     76       GLU      OE2      OC      -0.760000       15.9990           0   0.00000     -0.301140E-02
      1056 PROA     76       GLU      C        C        0.510000       12.0110           0   0.00000     -0.301140E-02
      1057 PROA     76       GLU      O        O       -0.510000       15.9990           0   0.00000     -0.301140E-02
      1058 PROA     77       GLY      N        NH1     -0.470000       14.0070           0   0.00000     -0.301140E-02
      1059 PROA     77       GLY      HN       H        0.310000       1.00800           0   0.00000     -0.301140E-02
      1060 PROA     77       GLY      CA       CT2     -0.200000E-01   12.0110           0   0.00000     -0.301140E-02
      1061 PROA     77       GLY      HA1      HB2      0.900000E-01   1.00800           0   0.00000     -0.301140E-02
      1062 PROA     77       GLY      HA2      HB2      0.900000E-01   1.00800           0   0.00000     -0.301140E-02
      1063 PROA     77       GLY      C        C        0.510000       12.0110           0   0.00000     -0.301140E-02
      1064 PROA     77       GLY      O        O       -0.510000       15.9990           0   0.00000     -0.301140E-02
      1065 PROA     78       PHE      N        NH1     -0.470000       14.0070           0   0.00000     -0.301140E-02
      1066 PROA     78       PHE      HN       H        0.310000       1.00800           0   0.00000     -0.301140E-02
      1067 PROA     78       PHE      CA       CT1      0.700000E-01   12.0110           0   0.00000     -0.301140E-02
      1068 PROA     78       PHE      HA       HB1      0.900000E-01   1.00800           0   0.00000     -0.301140E-02
      1069 PROA     78       PHE      CB       CT2     -0.180000       12.0110           0   0.00000     -0.301140E-02
      1070 PROA     78       PHE      HB1      HA2      0.900000E-01   1.00800           0   0.00000     -0.301140E-02
      1071 PROA     78       PHE      HB2      HA2      0.900000E-01   1.00800           0   0.00000     -0.301140E-02
      1072 PROA     78       PHE      CG       CA        0.00000       12.0110           0   0.00000     -0.301140E-02
      1073 PROA     78       PHE      CD1      CA      -0.115000       12.0110           0   0.00000     -0.301140E-02
      1074 PROA     78       PHE      HD1      HP       0.115000       1.00800           0   0.00000     -0.301140E-02
      1075 PROA     78       PHE      CE1      CA      -0.115000       12.0110           0   0.00000     -0.301140E-02
      1076 PROA     78       PHE      HE1      HP       0.115000       1.00800           0   0.00000     -0.301140E-02
      1077 PROA     78       PHE      CZ       CA      -0.115000       12.0110           0   0.00000     -0.301140E-02
      1078 PROA     78       PHE      HZ       HP       0.115000       1.00800           0   0.00000     -0.301140E-02
      1079 PROA     78       PHE      CD2      CA      -0.115000       12.0110           0   0.00000     -0.301140E-02
      1080 PROA     78       PHE      HD2      HP       0.115000       1.00800           0   0.00000     -0.301140E-02
      1081 PROA     78       PHE      CE2      CA      -0.115000       12.0110           0   0.00000     -0.301140E-02
      1082 PROA     78       PHE      HE2      HP       0.115000       1.00800           0   0.00000     -0.301140E-02
      1083 PROA     78       PHE      C        C        0.510000       12.0110           0   0.00000     -0.301140E-02
      1084 PROA     78       PHE      O        O       -0.510000       15.9990           0   0.00000     -0.301140E-02
      1085 PROA     79       LEU      N        NH1     -0.470000       14.0070           0   0.00000     -0.301140E-02
      1086 PROA     79       LEU      HN       H        0.310000       1.00800           0   0.00000     -0.301140E-02
      1087 PROA     79       LEU      CA       CT1      0.700000E-01   12.0110           0   0.00000     -0.301140E-02
      1088 PROA     79       LEU      HA       HB1      0.900000E-01   1.00800           0   0.00000     -0.301140E-02
      1089 PROA     79       LEU      CB       CT2     -0.180000       12.0110           0   0.00000     -0.301140E-02
      1090 PROA     79       LEU      HB1      HA2      0.900000E-01   1.00800           0   0.00000     -0.301140E-02
      1091 PROA     79       LEU      HB2      HA2      0.900000E-01   1.00800           0   0.00000     -0.301140E-02
      1092 PROA     79       LEU      CG       CT1     -0.900000E-01   12.0110           0   0.00000     -0.301140E-02
      1093 PROA     79       LEU      HG       HA1      0.900000E-01   1.00800           0   0.00000     -0.301140E-02
      1094 PROA     79       LEU      CD1      CT3     -0.270000       12.0110           0   0.00000     -0.301140E-02
      1095 PROA     79       LEU      HD11     HA3      0.900000E-01   1.00800           0   0.00000     -0.301140E-02
      1096 PROA     79       LEU      HD12     HA3      0.900000E-01   1.00800           0   0.00000     -0.301140E-02
      1097 PROA     79       LEU      HD13     HA3      0.900000E-01   1.00800           0   0.00000     -0.301140E-02
      1098 PROA     79       LEU      CD2      CT3     -0.270000       12.0110           0   0.00000     -0.301140E-02
      1099 PROA     79       LEU      HD21     HA3      0.900000E-01   1.00800           0   0.00000     -0.301140E-02
      1100 PROA     79       LEU      HD22     HA3      0.900000E-01   1.00800           0   0.00000     -0.301140E-02
      1101 PROA     79       LEU      HD23     HA3      0.900000E-01   1.00800           0   0.00000     -0.301140E-02
      1102 PROA     79       LEU      C        C        0.510000       12.0110           0   0.00000     -0.301140E-02
      1103 PROA     79       LEU      O        O       -0.510000       15.9990           0   0.00000     -0.301140E-02
      1104 PROA     80       CYS      N        NH1     -0.470000       14.0070           0   0.00000     -0.301140E-02
      1105 PROA     80       CYS      HN       H        0.310000       1.00800           0   0.00000     -0.301140E-02
      1106 PROA     80       CYS      CA       CT1      0.700000E-01   12.0110           0   0.00000     -0.301140E-02
      1107 PROA     80       CYS      HA       HB1      0.900000E-01   1.00800           0   0.00000     -0.301140E-02
      1108 PROA     80       CYS      CB       CT2     -0.110000       12.0110           0   0.00000     -0.301140E-02
      1109 PROA     80       CYS      HB1      HA2      0.900000E-01   1.00800           0   0.00000     -0.301140E-02
      1110 PROA     80       CYS      HB2      HA2      0.900000E-01   1.00800           0   0.00000     -0.301140E-02
      1111 PROA     80       CYS      SG       S       -0.230000       32.0600           0   0.00000     -0.301140E-02
      1112 PROA     80       CYS      HG1      HS       0.160000       1.00800           0   0.00000     -0.301140E-02
      1113 PROA     80       CYS      C        C        0.510000       12.0110           0   0.00000     -0.301140E-02
      1114 PROA     80       CYS      O        O       -0.510000       15.9990           0   0.00000     -0.301140E-02
      1115 PROA     81       VAL      N        NH1     -0.470000       14.0070           0   0.00000     -0.301140E-02
      1116 PROA     81       VAL      HN       H        0.310000       1.00800           0   0.00000     -0.301140E-02
      1117 PROA     81       VAL      CA       CT1      0.700000E-01   12.0110           0   0.00000     -0.301140E-02
      1118 PROA     81       VAL      HA       HB1      0.900000E-01   1.00800           0   0.00000     -0.301140E-02
      1119 PROA     81       VAL      CB       CT1     -0.900000E-01   12.0110           0   0.00000     -0.301140E-02
      1120 PROA     81       VAL      HB       HA1      0.900000E-01   1.00800           0   0.00000     -0.301140E-02
      1121 PROA     81       VAL      CG1      CT3     -0.270000       12.0110           0   0.00000     -0.301140E-02
      1122 PROA     81       VAL      HG11     HA3      0.900000E-01   1.00800           0   0.00000     -0.301140E-02
      1123 PROA     81       VAL      HG12     HA3      0.900000E-01   1.00800           0   0.00000     -0.301140E-02
      1124 PROA     81       VAL      HG13     HA3      0.900000E-01   1.00800           0   0.00000     -0.301140E-02
      1125 PROA     81       VAL      CG2      CT3     -0.270000       12.0110           0   0.00000     -0.301140E-02
      1126 PROA     81       VAL      HG21     HA3      0.900000E-01   1.00800           0   0.00000     -0.301140E-02
      1127 PROA     81       VAL      HG22     HA3      0.900000E-01   1.00800           0   0.00000     -0.301140E-02
      1128 PROA     81       VAL      HG23     HA3      0.900000E-01   1.00800           0   0.00000     -0.301140E-02
      1129 PROA     81       VAL      C        C        0.510000       12.0110           0   0.00000     -0.301140E-02
      1130 PROA     81       VAL      O        O       -0.510000       15.9990           0   0.00000     -0.301140E-02
      1131 PROA     82       PHE      N        NH1     -0.470000       14.0070           0   0.00000     -0.301140E-02
      1132 PROA     82       PHE      HN       H        0.310000       1.00800           0   0.00000     -0.301140E-02
      1133 PROA     82       PHE      CA       CT1      0.700000E-01   12.0110           0   0.00000     -0.301140E-02
      1134 PROA     82       PHE      HA       HB1      0.900000E-01   1.00800           0   0.00000     -0.301140E-02
      1135 PROA     82       PHE      CB       CT2     -0.180000       12.0110           0   0.00000     -0.301140E-02
      1136 PROA     82       PHE      HB1      HA2      0.900000E-01   1.00800           0   0.00000     -0.301140E-02
      1137 PROA     82       PHE      HB2      HA2      0.900000E-01   1.00800           0   0.00000     -0.301140E-02
      1138 PROA     82       PHE      CG       CA        0.00000       12.0110           0   0.00000     -0.301140E-02
      1139 PROA     82       PHE      CD1      CA      -0.115000       12.0110           0   0.00000     -0.301140E-02
      1140 PROA     82       PHE      HD1      HP       0.115000       1.00800           0   0.00000     -0.301140E-02
      1141 PROA     82       PHE      CE1      CA      -0.115000       12.0110           0   0.00000     -0.301140E-02
      1142 PROA     82       PHE      HE1      HP       0.115000       1.00800           0   0.00000     -0.301140E-02
      1143 PROA     82       PHE      CZ       CA      -0.115000       12.0110           0   0.00000     -0.301140E-02
      1144 PROA     82       PHE      HZ       HP       0.115000       1.00800           0   0.00000     -0.301140E-02
      1145 PROA     82       PHE      CD2      CA      -0.115000       12.0110           0   0.00000     -0.301140E-02
      1146 PROA     82       PHE      HD2      HP       0.115000       1.00800           0   0.00000     -0.301140E-02
      1147 PROA     82       PHE      CE2      CA      -0.115000       12.0110           0   0.00000     -0.301140E-02
      1148 PROA     82       PHE      HE2      HP       0.115000       1.00800           0   0.00000     -0.301140E-02
      1149 PROA     82       PHE      C        C        0.510000       12.0110           0   0.00000     -0.301140E-02
      1150 PROA     82       PHE      O        O       -0.510000       15.9990           0   0.00000     -0.301140E-02
      1151 PROA     83       ALA      N        NH1     -0.470000       14.0070           0   0.00000     -0.301140E-02
      1152 PROA     83       ALA      HN       H        0.310000       1.00800           0   0.00000     -0.301140E-02
      1153 PROA     83       ALA      CA       CT1      0.700000E-01   12.0110           0   0.00000     -0.301140E-02
      1154 PROA     83       ALA      HA       HB1      0.900000E-01   1.00800           0   0.00000     -0.301140E-02
      1155 PROA     83       ALA      CB       CT3     -0.270000       12.0110           0   0.00000     -0.301140E-02
      1156 PROA     83       ALA      HB1      HA3      0.900000E-01   1.00800           0   0.00000     -0.301140E-02
      1157 PROA     83       ALA      HB2      HA3      0.900000E-01   1.00800           0   0.00000     -0.301140E-02
      1158 PROA     83       ALA      HB3      HA3      0.900000E-01   1.00800           0   0.00000     -0.301140E-02
      1159 PROA     83       ALA      C        C        0.510000       12.0110           0   0.00000     -0.301140E-02
      1160 PROA     83       ALA      O        O       -0.510000       15.9990           0   0.00000     -0.301140E-02
      1161 PROA     84       ILE      N        NH1     -0.470000       14.0070           0   0.00000     -0.301140E-02
      1162 PROA     84       ILE      HN       H        0.310000       1.00800           0   0.00000     -0.301140E-02
      1163 PROA     84       ILE      CA       CT1      0.700000E-01   12.0110           0   0.00000     -0.301140E-02
      1164 PROA     84       ILE      HA       HB1      0.900000E-01   1.00800           0   0.00000     -0.301140E-02
      1165 PROA     84       ILE      CB       CT1     -0.900000E-01   12.0110           0   0.00000     -0.301140E-02
      1166 PROA     84       ILE      HB       HA1      0.900000E-01   1.00800           0   0.00000     -0.301140E-02
      1167 PROA     84       ILE      CG2      CT3     -0.270000       12.0110           0   0.00000     -0.301140E-02
      1168 PROA     84       ILE      HG21     HA3      0.900000E-01   1.00800           0   0.00000     -0.301140E-02
      1169 PROA     84       ILE      HG22     HA3      0.900000E-01   1.00800           0   0.00000     -0.301140E-02
      1170 PROA     84       ILE      HG23     HA3      0.900000E-01   1.00800           0   0.00000     -0.301140E-02
      1171 PROA     84       ILE      CG1      CT2     -0.180000       12.0110           0   0.00000     -0.301140E-02
      1172 PROA     84       ILE      HG11     HA2      0.900000E-01   1.00800           0   0.00000     -0.301140E-02
      1173 PROA     84       ILE      HG12     HA2      0.900000E-01   1.00800           0   0.00000     -0.301140E-02
      1174 PROA     84       ILE      CD       CT3     -0.270000       12.0110           0   0.00000     -0.301140E-02
      1175 PROA     84       ILE      HD1      HA3      0.900000E-01   1.00800           0   0.00000     -0.301140E-02
      1176 PROA     84       ILE      HD2      HA3      0.900000E-01   1.00800           0   0.00000     -0.301140E-02
      1177 PROA     84       ILE      HD3      HA3      0.900000E-01   1.00800           0   0.00000     -0.301140E-02
      1178 PROA     84       ILE      C        C        0.510000       12.0110           0   0.00000     -0.301140E-02
      1179 PROA     84       ILE      O        O       -0.510000       15.9990           0   0.00000     -0.301140E-02
      1180 PROA     85       ASN      N        NH1     -0.470000       14.0070           0   0.00000     -0.301140E-02
      1181 PROA     85       ASN      HN       H        0.310000       1.00800           0   0.00000     -0.301140E-02
      1182 PROA     85       ASN      CA       CT1      0.700000E-01   12.0110           0   0.00000     -0.301140E-02
      1183 PROA     85       ASN      HA       HB1      0.900000E-01   1.00800           0   0.00000     -0.301140E-02
      1184 PROA     85       ASN      CB       CT2     -0.180000       12.0110           0   0.00000     -0.301140E-02
      1185 PROA     85       ASN      HB1      HA2      0.900000E-01   1.00800           0   0.00000     -0.301140E-02
      1186 PROA     85       ASN      HB2      HA2      0.900000E-01   1.00800           0   0.00000     -0.301140E-02
      1187 PROA     85       ASN      CG       CC       0.550000       12.0110           0   0.00000     -0.301140E-02
      1188 PROA     85       ASN      OD1      O       -0.550000       15.9990           0   0.00000     -0.301140E-02
      1189 PROA     85       ASN      ND2      NH2     -0.620000       14.0070           0   0.00000     -0.301140E-02
      1190 PROA     85       ASN      HD21     H        0.320000       1.00800           0   0.00000     -0.301140E-02
      1191 PROA     85       ASN      HD22     H        0.300000       1.00800           0   0.00000     -0.301140E-02
      1192 PROA     85       ASN      C        C        0.510000       12.0110           0   0.00000     -0.301140E-02
      1193 PROA     85       ASN      O        O       -0.510000       15.9990           0   0.00000     -0.301140E-02
      1194 PROA     86       ASN      N        NH1     -0.470000       14.0070           0   0.00000     -0.301140E-02
      1195 PROA     86       ASN      HN       H        0.310000       1.00800           0   0.00000     -0.301140E-02
      1196 PROA     86       ASN      CA       CT1      0.700000E-01   12.0110           0   0.00000     -0.301140E-02
      1197 PROA     86       ASN      HA       HB1      0.900000E-01   1.00800           0   0.00000     -0.301140E-02
      1198 PROA     86       ASN      CB       CT2     -0.180000       12.0110           0   0.00000     -0.301140E-02
      1199 PROA     86       ASN      HB1      HA2      0.900000E-01   1.00800           0   0.00000     -0.301140E-02
      1200 PROA     86       ASN      HB2      HA2      0.900000E-01   1.00800           0   0.00000     -0.301140E-02
      1201 PROA     86       ASN      CG       CC       0.550000       12.0110           0   0.00000     -0.301140E-02
      1202 PROA     86       ASN      OD1      O       -0.550000       15.9990           0   0.00000     -0.301140E-02
      1203 PROA     86       ASN      ND2      NH2     -0.620000       14.0070           0   0.00000     -0.301140E-02
      1204 PROA     86       ASN      HD21     H        0.320000       1.00800           0   0.00000     -0.301140E-02
      1205 PROA     86       ASN      HD22     H        0.300000       1.00800           0   0.00000     -0.301140E-02
      1206 PROA     86       ASN      C        C        0.510000       12.0110           0   0.00000     -0.301140E-02
      1207 PROA     86       ASN      O        O       -0.510000       15.9990           0   0.00000     -0.301140E-02
      1208 PROA     87       THR      N        NH1     -0.470000       14.0070           0   0.00000     -0.301140E-02
      1209 PROA     87       THR      HN       H        0.310000       1.00800           0   0.00000     -0.301140E-02
      1210 PROA     87       THR      CA       CT1      0.700000E-01   12.0110           0   0.00000     -0.301140E-02
      1211 PROA     87       THR      HA       HB1      0.900000E-01   1.00800           0   0.00000     -0.301140E-02
      1212 PROA     87       THR      CB       CT1      0.140000       12.0110           0   0.00000     -0.301140E-02
      1213 PROA     87       THR      HB       HA1      0.900000E-01   1.00800           0   0.00000     -0.301140E-02
      1214 PROA     87       THR      OG1      OH1     -0.660000       15.9990           0   0.00000     -0.301140E-02
      1215 PROA     87       THR      HG1      H        0.430000       1.00800           0   0.00000     -0.301140E-02
      1216 PROA     87       THR      CG2      CT3     -0.270000       12.0110           0   0.00000     -0.301140E-02
      1217 PROA     87       THR      HG21     HA3      0.900000E-01   1.00800           0   0.00000     -0.301140E-02
      1218 PROA     87       THR      HG22     HA3      0.900000E-01   1.00800           0   0.00000     -0.301140E-02
      1219 PROA     87       THR      HG23     HA3      0.900000E-01   1.00800           0   0.00000     -0.301140E-02
      1220 PROA     87       THR      C        C        0.510000       12.0110           0   0.00000     -0.301140E-02
      1221 PROA     87       THR      O        O       -0.510000       15.9990           0   0.00000     -0.301140E-02
      1222 PROA     88       LYS      N        NH1     -0.470000       14.0070           0   0.00000     -0.301140E-02
      1223 PROA     88       LYS      HN       H        0.310000       1.00800           0   0.00000     -0.301140E-02
      1224 PROA     88       LYS      CA       CT1      0.700000E-01   12.0110           0   0.00000     -0.301140E-02
      1225 PROA     88       LYS      HA       HB1      0.900000E-01   1.00800           0   0.00000     -0.301140E-02
      1226 PROA     88       LYS      CB       CT2     -0.180000       12.0110           0   0.00000     -0.301140E-02
      1227 PROA     88       LYS      HB1      HA2      0.900000E-01   1.00800           0   0.00000     -0.301140E-02
      1228 PROA     88       LYS      HB2      HA2      0.900000E-01   1.00800           0   0.00000     -0.301140E-02
      1229 PROA     88       LYS      CG       CT2     -0.180000       12.0110           0   0.00000     -0.301140E-02
      1230 PROA     88       LYS      HG1      HA2      0.900000E-01   1.00800           0   0.00000     -0.301140E-02
      1231 PROA     88       LYS      HG2      HA2      0.900000E-01   1.00800           0   0.00000     -0.301140E-02
      1232 PROA     88       LYS      CD       CT2     -0.180000       12.0110           0   0.00000     -0.301140E-02
      1233 PROA     88       LYS      HD1      HA2      0.900000E-01   1.00800           0   0.00000     -0.301140E-02
      1234 PROA     88       LYS      HD2      HA2      0.900000E-01   1.00800           0   0.00000     -0.301140E-02
      1235 PROA     88       LYS      CE       CT2      0.210000       12.0110           0   0.00000     -0.301140E-02
      1236 PROA     88       LYS      HE1      HA2      0.500000E-01   1.00800           0   0.00000     -0.301140E-02
      1237 PROA     88       LYS      HE2      HA2      0.500000E-01   1.00800           0   0.00000     -0.301140E-02
      1238 PROA     88       LYS      NZ       NH3     -0.300000       14.0070           0   0.00000     -0.301140E-02
      1239 PROA     88       LYS      HZ1      HC       0.330000       1.00800           0   0.00000     -0.301140E-02
      1240 PROA     88       LYS      HZ2      HC       0.330000       1.00800           0   0.00000     -0.301140E-02
      1241 PROA     88       LYS      HZ3      HC       0.330000       1.00800           0   0.00000     -0.301140E-02
      1242 PROA     88       LYS      C        C        0.510000       12.0110           0   0.00000     -0.301140E-02
      1243 PROA     88       LYS      O        O       -0.510000       15.9990           0   0.00000     -0.301140E-02
      1244 PROA     89       SER      N        NH1     -0.470000       14.0070           0   0.00000     -0.301140E-02
      1245 PROA     89       SER      HN       H        0.310000       1.00800           0   0.00000     -0.301140E-02
      1246 PROA     89       SER      CA       CT1      0.700000E-01   12.0110           0   0.00000     -0.301140E-02
      1247 PROA     89       SER      HA       HB1      0.900000E-01   1.00800           0   0.00000     -0.301140E-02
      1248 PROA     89       SER      CB       CT2      0.500000E-01   12.0110           0   0.00000     -0.301140E-02
      1249 PROA     89       SER      HB1      HA2      0.900000E-01   1.00800           0   0.00000     -0.301140E-02
      1250 PROA     89       SER      HB2      HA2      0.900000E-01   1.00800           0   0.00000     -0.301140E-02
      1251 PROA     89       SER      OG       OH1     -0.660000       15.9990           0   0.00000     -0.301140E-02
      1252 PROA     89       SER      HG1      H        0.430000       1.00800           0   0.00000     -0.301140E-02
      1253 PROA     89       SER      C        C        0.510000       12.0110           0   0.00000     -0.301140E-02
      1254 PROA     89       SER      O        O       -0.510000       15.9990           0   0.00000     -0.301140E-02
      1255 PROA     90       PHE      N        NH1     -0.470000       14.0070           0   0.00000     -0.301140E-02
      1256 PROA     90       PHE      HN       H        0.310000       1.00800           0   0.00000     -0.301140E-02
      1257 PROA     90       PHE      CA       CT1      0.700000E-01   12.0110           0   0.00000     -0.301140E-02
      1258 PROA     90       PHE      HA       HB1      0.900000E-01   1.00800           0   0.00000     -0.301140E-02
      1259 PROA     90       PHE      CB       CT2     -0.180000       12.0110           0   0.00000     -0.301140E-02
      1260 PROA     90       PHE      HB1      HA2      0.900000E-01   1.00800           0   0.00000     -0.301140E-02
      1261 PROA     90       PHE      HB2      HA2      0.900000E-01   1.00800           0   0.00000     -0.301140E-02
      1262 PROA     90       PHE      CG       CA        0.00000       12.0110           0   0.00000     -0.301140E-02
      1263 PROA     90       PHE      CD1      CA      -0.115000       12.0110           0   0.00000     -0.301140E-02
      1264 PROA     90       PHE      HD1      HP       0.115000       1.00800           0   0.00000     -0.301140E-02
      1265 PROA     90       PHE      CE1      CA      -0.115000       12.0110           0   0.00000     -0.301140E-02
      1266 PROA     90       PHE      HE1      HP       0.115000       1.00800           0   0.00000     -0.301140E-02
      1267 PROA     90       PHE      CZ       CA      -0.115000       12.0110           0   0.00000     -0.301140E-02
      1268 PROA     90       PHE      HZ       HP       0.115000       1.00800           0   0.00000     -0.301140E-02
      1269 PROA     90       PHE      CD2      CA      -0.115000       12.0110           0   0.00000     -0.301140E-02
      1270 PROA     90       PHE      HD2      HP       0.115000       1.00800           0   0.00000     -0.301140E-02
      1271 PROA     90       PHE      CE2      CA      -0.115000       12.0110           0   0.00000     -0.301140E-02
      1272 PROA     90       PHE      HE2      HP       0.115000       1.00800           0   0.00000     -0.301140E-02
      1273 PROA     90       PHE      C        C        0.510000       12.0110           0   0.00000     -0.301140E-02
      1274 PROA     90       PHE      O        O       -0.510000       15.9990           0   0.00000     -0.301140E-02
      1275 PROA     91       GLU      N        NH1     -0.470000       14.0070           0   0.00000     -0.301140E-02
      1276 PROA     91       GLU      HN       H        0.310000       1.00800           0   0.00000     -0.301140E-02
      1277 PROA     91       GLU      CA       CT1      0.700000E-01   12.0110           0   0.00000     -0.301140E-02
      1278 PROA     91       GLU      HA       HB1      0.900000E-01   1.00800           0   0.00000     -0.301140E-02
      1279 PROA     91       GLU      CB       CT2A    -0.180000       12.0110           0   0.00000     -0.301140E-02
      1280 PROA     91       GLU      HB1      HA2      0.900000E-01   1.00800           0   0.00000     -0.301140E-02
      1281 PROA     91       GLU      HB2      HA2      0.900000E-01   1.00800           0   0.00000     -0.301140E-02
      1282 PROA     91       GLU      CG       CT2     -0.280000       12.0110           0   0.00000     -0.301140E-02
      1283 PROA     91       GLU      HG1      HA2      0.900000E-01   1.00800           0   0.00000     -0.301140E-02
      1284 PROA     91       GLU      HG2      HA2      0.900000E-01   1.00800           0   0.00000     -0.301140E-02
      1285 PROA     91       GLU      CD       CC       0.620000       12.0110           0   0.00000     -0.301140E-02
      1286 PROA     91       GLU      OE1      OC      -0.760000       15.9990           0   0.00000     -0.301140E-02
      1287 PROA     91       GLU      OE2      OC      -0.760000       15.9990           0   0.00000     -0.301140E-02
      1288 PROA     91       GLU      C        C        0.510000       12.0110           0   0.00000     -0.301140E-02
      1289 PROA     91       GLU      O        O       -0.510000       15.9990           0   0.00000     -0.301140E-02
      1290 PROA     92       ASP      N        NH1     -0.470000       14.0070           0   0.00000     -0.301140E-02
      1291 PROA     92       ASP      HN       H        0.310000       1.00800           0   0.00000     -0.301140E-02
      1292 PROA     92       ASP      CA       CT1      0.700000E-01   12.0110           0   0.00000     -0.301140E-02
      1293 PROA     92       ASP      HA       HB1      0.900000E-01   1.00800           0   0.00000     -0.301140E-02
      1294 PROA     92       ASP      CB       CT2A    -0.280000       12.0110           0   0.00000     -0.301140E-02
      1295 PROA     92       ASP      HB1      HA2      0.900000E-01   1.00800           0   0.00000     -0.301140E-02
      1296 PROA     92       ASP      HB2      HA2      0.900000E-01   1.00800           0   0.00000     -0.301140E-02
      1297 PROA     92       ASP      CG       CC       0.620000       12.0110           0   0.00000     -0.301140E-02
      1298 PROA     92       ASP      OD1      OC      -0.760000       15.9990           0   0.00000     -0.301140E-02
      1299 PROA     92       ASP      OD2      OC      -0.760000       15.9990           0   0.00000     -0.301140E-02
      1300 PROA     92       ASP      C        C        0.510000       12.0110           0   0.00000     -0.301140E-02
      1301 PROA     92       ASP      O        O       -0.510000       15.9990           0   0.00000     -0.301140E-02
      1302 PROA     93       ILE      N        NH1     -0.470000       14.0070           0   0.00000     -0.301140E-02
      1303 PROA     93       ILE      HN       H        0.310000       1.00800           0   0.00000     -0.301140E-02
      1304 PROA     93       ILE      CA       CT1      0.700000E-01   12.0110           0   0.00000     -0.301140E-02
      1305 PROA     93       ILE      HA       HB1      0.900000E-01   1.00800           0   0.00000     -0.301140E-02
      1306 PROA     93       ILE      CB       CT1     -0.900000E-01   12.0110           0   0.00000     -0.301140E-02
      1307 PROA     93       ILE      HB       HA1      0.900000E-01   1.00800           0   0.00000     -0.301140E-02
      1308 PROA     93       ILE      CG2      CT3     -0.270000       12.0110           0   0.00000     -0.301140E-02
      1309 PROA     93       ILE      HG21     HA3      0.900000E-01   1.00800           0   0.00000     -0.301140E-02
      1310 PROA     93       ILE      HG22     HA3      0.900000E-01   1.00800           0   0.00000     -0.301140E-02
      1311 PROA     93       ILE      HG23     HA3      0.900000E-01   1.00800           0   0.00000     -0.301140E-02
      1312 PROA     93       ILE      CG1      CT2     -0.180000       12.0110           0   0.00000     -0.301140E-02
      1313 PROA     93       ILE      HG11     HA2      0.900000E-01   1.00800           0   0.00000     -0.301140E-02
      1314 PROA     93       ILE      HG12     HA2      0.900000E-01   1.00800           0   0.00000     -0.301140E-02
      1315 PROA     93       ILE      CD       CT3     -0.270000       12.0110           0   0.00000     -0.301140E-02
      1316 PROA     93       ILE      HD1      HA3      0.900000E-01   1.00800           0   0.00000     -0.301140E-02
      1317 PROA     93       ILE      HD2      HA3      0.900000E-01   1.00800           0   0.00000     -0.301140E-02
      1318 PROA     93       ILE      HD3      HA3      0.900000E-01   1.00800           0   0.00000     -0.301140E-02
      1319 PROA     93       ILE      C        C        0.510000       12.0110           0   0.00000     -0.301140E-02
      1320 PROA     93       ILE      O        O       -0.510000       15.9990           0   0.00000     -0.301140E-02
      1321 PROA     94       HSD      N        NH1     -0.470000       14.0070           0   0.00000     -0.301140E-02
      1322 PROA     94       HSD      HN       H        0.310000       1.00800           0   0.00000     -0.301140E-02
      1323 PROA     94       HSD      CA       CT1      0.700000E-01   12.0110           0   0.00000     -0.301140E-02
      1324 PROA     94       HSD      HA       HB1      0.900000E-01   1.00800           0   0.00000     -0.301140E-02
      1325 PROA     94       HSD      CB       CT2     -0.900000E-01   12.0110           0   0.00000     -0.301140E-02
      1326 PROA     94       HSD      HB1      HA2      0.900000E-01   1.00800           0   0.00000     -0.301140E-02
      1327 PROA     94       HSD      HB2      HA2      0.900000E-01   1.00800           0   0.00000     -0.301140E-02
      1328 PROA     94       HSD      ND1      NR1     -0.360000       14.0070           0   0.00000     -0.301140E-02
      1329 PROA     94       HSD      HD1      H        0.320000       1.00800           0   0.00000     -0.301140E-02
      1330 PROA     94       HSD      CG       CPH1    -0.500000E-01   12.0110           0   0.00000     -0.301140E-02
      1331 PROA     94       HSD      CE1      CPH2     0.250000       12.0110           0   0.00000     -0.301140E-02
      1332 PROA     94       HSD      HE1      HR1      0.130000       1.00800           0   0.00000     -0.301140E-02
      1333 PROA     94       HSD      NE2      NR2     -0.700000       14.0070           0   0.00000     -0.301140E-02
      1334 PROA     94       HSD      CD2      CPH1     0.220000       12.0110           0   0.00000     -0.301140E-02
      1335 PROA     94       HSD      HD2      HR3      0.100000       1.00800           0   0.00000     -0.301140E-02
      1336 PROA     94       HSD      C        C        0.510000       12.0110           0   0.00000     -0.301140E-02
      1337 PROA     94       HSD      O        O       -0.510000       15.9990           0   0.00000     -0.301140E-02
      1338 PROA     95       GLN      N        NH1     -0.470000       14.0070           0   0.00000     -0.301140E-02
      1339 PROA     95       GLN      HN       H        0.310000       1.00800           0   0.00000     -0.301140E-02
      1340 PROA     95       GLN      CA       CT1      0.700000E-01   12.0110           0   0.00000     -0.301140E-02
      1341 PROA     95       GLN      HA       HB1      0.900000E-01   1.00800           0   0.00000     -0.301140E-02
      1342 PROA     95       GLN      CB       CT2     -0.180000       12.0110           0   0.00000     -0.301140E-02
      1343 PROA     95       GLN      HB1      HA2      0.900000E-01   1.00800           0   0.00000     -0.301140E-02
      1344 PROA     95       GLN      HB2      HA2      0.900000E-01   1.00800           0   0.00000     -0.301140E-02
      1345 PROA     95       GLN      CG       CT2     -0.180000       12.0110           0   0.00000     -0.301140E-02
      1346 PROA     95       GLN      HG1      HA2      0.900000E-01   1.00800           0   0.00000     -0.301140E-02
      1347 PROA     95       GLN      HG2      HA2      0.900000E-01   1.00800           0   0.00000     -0.301140E-02
      1348 PROA     95       GLN      CD       CC       0.550000       12.0110           0   0.00000     -0.301140E-02
      1349 PROA     95       GLN      OE1      O       -0.550000       15.9990           0   0.00000     -0.301140E-02
      1350 PROA     95       GLN      NE2      NH2     -0.620000       14.0070           0   0.00000     -0.301140E-02
      1351 PROA     95       GLN      HE21     H        0.320000       1.00800           0   0.00000     -0.301140E-02
      1352 PROA     95       GLN      HE22     H        0.300000       1.00800           0   0.00000     -0.301140E-02
      1353 PROA     95       GLN      C        C        0.510000       12.0110           0   0.00000     -0.301140E-02
      1354 PROA     95       GLN      O        O       -0.510000       15.9990           0   0.00000     -0.301140E-02
      1355 PROA     96       TYR      N        NH1     -0.470000       14.0070           0   0.00000     -0.301140E-02
      1356 PROA     96       TYR      HN       H        0.310000       1.00800           0   0.00000     -0.301140E-02
      1357 PROA     96       TYR      CA       CT1      0.700000E-01   12.0110           0   0.00000     -0.301140E-02
      1358 PROA     96       TYR      HA       HB1      0.900000E-01   1.00800           0   0.00000     -0.301140E-02
      1359 PROA     96       TYR      CB       CT2     -0.180000       12.0110           0   0.00000     -0.301140E-02
      1360 PROA     96       TYR      HB1      HA2      0.900000E-01   1.00800           0   0.00000     -0.301140E-02
      1361 PROA     96       TYR      HB2      HA2      0.900000E-01   1.00800           0   0.00000     -0.301140E-02
      1362 PROA     96       TYR      CG       CA        0.00000       12.0110           0   0.00000     -0.301140E-02
      1363 PROA     96       TYR      CD1      CA      -0.115000       12.0110           0   0.00000     -0.301140E-02
      1364 PROA     96       TYR      HD1      HP       0.115000       1.00800           0   0.00000     -0.301140E-02
      1365 PROA     96       TYR      CE1      CA      -0.115000       12.0110           0   0.00000     -0.301140E-02
      1366 PROA     96       TYR      HE1      HP       0.115000       1.00800           0   0.00000     -0.301140E-02
      1367 PROA     96       TYR      CZ       CA       0.110000       12.0110           0   0.00000     -0.301140E-02
      1368 PROA     96       TYR      OH       OH1     -0.540000       15.9990           0   0.00000     -0.301140E-02
      1369 PROA     96       TYR      HH       H        0.430000       1.00800           0   0.00000     -0.301140E-02
      1370 PROA     96       TYR      CD2      CA      -0.115000       12.0110           0   0.00000     -0.301140E-02
      1371 PROA     96       TYR      HD2      HP       0.115000       1.00800           0   0.00000     -0.301140E-02
      1372 PROA     96       TYR      CE2      CA      -0.115000       12.0110           0   0.00000     -0.301140E-02
      1373 PROA     96       TYR      HE2      HP       0.115000       1.00800           0   0.00000     -0.301140E-02
      1374 PROA     96       TYR      C        C        0.510000       12.0110           0   0.00000     -0.301140E-02
      1375 PROA     96       TYR      O        O       -0.510000       15.9990           0   0.00000     -0.301140E-02
      1376 PROA     97       ARG      N        NH1     -0.470000       14.0070           0   0.00000     -0.301140E-02
      1377 PROA     97       ARG      HN       H        0.310000       1.00800           0   0.00000     -0.301140E-02
      1378 PROA     97       ARG      CA       CT1      0.700000E-01   12.0110           0   0.00000     -0.301140E-02
      1379 PROA     97       ARG      HA       HB1      0.900000E-01   1.00800           0   0.00000     -0.301140E-02
      1380 PROA     97       ARG      CB       CT2     -0.180000       12.0110           0   0.00000     -0.301140E-02
      1381 PROA     97       ARG      HB1      HA2      0.900000E-01   1.00800           0   0.00000     -0.301140E-02
      1382 PROA     97       ARG      HB2      HA2      0.900000E-01   1.00800           0   0.00000     -0.301140E-02
      1383 PROA     97       ARG      CG       CT2     -0.180000       12.0110           0   0.00000     -0.301140E-02
      1384 PROA     97       ARG      HG1      HA2      0.900000E-01   1.00800           0   0.00000     -0.301140E-02
      1385 PROA     97       ARG      HG2      HA2      0.900000E-01   1.00800           0   0.00000     -0.301140E-02
      1386 PROA     97       ARG      CD       CT2      0.200000       12.0110           0   0.00000     -0.301140E-02
      1387 PROA     97       ARG      HD1      HA2      0.900000E-01   1.00800           0   0.00000     -0.301140E-02
      1388 PROA     97       ARG      HD2      HA2      0.900000E-01   1.00800           0   0.00000     -0.301140E-02
      1389 PROA     97       ARG      NE       NC2     -0.700000       14.0070           0   0.00000     -0.301140E-02
      1390 PROA     97       ARG      HE       HC       0.440000       1.00800           0   0.00000     -0.301140E-02
      1391 PROA     97       ARG      CZ       C        0.640000       12.0110           0   0.00000     -0.301140E-02
      1392 PROA     97       ARG      NH1      NC2     -0.800000       14.0070           0   0.00000     -0.301140E-02
      1393 PROA     97       ARG      HH11     HC       0.460000       1.00800           0   0.00000     -0.301140E-02
      1394 PROA     97       ARG      HH12     HC       0.460000       1.00800           0   0.00000     -0.301140E-02
      1395 PROA     97       ARG      NH2      NC2     -0.800000       14.0070           0   0.00000     -0.301140E-02
      1396 PROA     97       ARG      HH21     HC       0.460000       1.00800           0   0.00000     -0.301140E-02
      1397 PROA     97       ARG      HH22     HC       0.460000       1.00800           0   0.00000     -0.301140E-02
      1398 PROA     97       ARG      C        C        0.510000       12.0110           0   0.00000     -0.301140E-02
      1399 PROA     97       ARG      O        O       -0.510000       15.9990           0   0.00000     -0.301140E-02
      1400 PROA     98       GLU      N        NH1     -0.470000       14.0070           0   0.00000     -0.301140E-02
      1401 PROA     98       GLU      HN       H        0.310000       1.00800           0   0.00000     -0.301140E-02
      1402 PROA     98       GLU      CA       CT1      0.700000E-01   12.0110           0   0.00000     -0.301140E-02
      1403 PROA     98       GLU      HA       HB1      0.900000E-01   1.00800           0   0.00000     -0.301140E-02
      1404 PROA     98       GLU      CB       CT2A    -0.180000       12.0110           0   0.00000     -0.301140E-02
      1405 PROA     98       GLU      HB1      HA2      0.900000E-01   1.00800           0   0.00000     -0.301140E-02
      1406 PROA     98       GLU      HB2      HA2      0.900000E-01   1.00800           0   0.00000     -0.301140E-02
      1407 PROA     98       GLU      CG       CT2     -0.280000       12.0110           0   0.00000     -0.301140E-02
      1408 PROA     98       GLU      HG1      HA2      0.900000E-01   1.00800           0   0.00000     -0.301140E-02
      1409 PROA     98       GLU      HG2      HA2      0.900000E-01   1.00800           0   0.00000     -0.301140E-02
      1410 PROA     98       GLU      CD       CC       0.620000       12.0110           0   0.00000     -0.301140E-02
      1411 PROA     98       GLU      OE1      OC      -0.760000       15.9990           0   0.00000     -0.301140E-02
      1412 PROA     98       GLU      OE2      OC      -0.760000       15.9990           0   0.00000     -0.301140E-02
      1413 PROA     98       GLU      C        C        0.510000       12.0110           0   0.00000     -0.301140E-02
      1414 PROA     98       GLU      O        O       -0.510000       15.9990           0   0.00000     -0.301140E-02
      1415 PROA     99       GLN      N        NH1     -0.470000       14.0070           0   0.00000     -0.301140E-02
      1416 PROA     99       GLN      HN       H        0.310000       1.00800           0   0.00000     -0.301140E-02
      1417 PROA     99       GLN      CA       CT1      0.700000E-01   12.0110           0   0.00000     -0.301140E-02
      1418 PROA     99       GLN      HA       HB1      0.900000E-01   1.00800           0   0.00000     -0.301140E-02
      1419 PROA     99       GLN      CB       CT2     -0.180000       12.0110           0   0.00000     -0.301140E-02
      1420 PROA     99       GLN      HB1      HA2      0.900000E-01   1.00800           0   0.00000     -0.301140E-02
      1421 PROA     99       GLN      HB2      HA2      0.900000E-01   1.00800           0   0.00000     -0.301140E-02
      1422 PROA     99       GLN      CG       CT2     -0.180000       12.0110           0   0.00000     -0.301140E-02
      1423 PROA     99       GLN      HG1      HA2      0.900000E-01   1.00800           0   0.00000     -0.301140E-02
      1424 PROA     99       GLN      HG2      HA2      0.900000E-01   1.00800           0   0.00000     -0.301140E-02
      1425 PROA     99       GLN      CD       CC       0.550000       12.0110           0   0.00000     -0.301140E-02
      1426 PROA     99       GLN      OE1      O       -0.550000       15.9990           0   0.00000     -0.301140E-02
      1427 PROA     99       GLN      NE2      NH2     -0.620000       14.0070           0   0.00000     -0.301140E-02
      1428 PROA     99       GLN      HE21     H        0.320000       1.00800           0   0.00000     -0.301140E-02
      1429 PROA     99       GLN      HE22     H        0.300000       1.00800           0   0.00000     -0.301140E-02
      1430 PROA     99       GLN      C        C        0.510000       12.0110           0   0.00000     -0.301140E-02
      1431 PROA     99       GLN      O        O       -0.510000       15.9990           0   0.00000     -0.301140E-02
      1432 PROA     100      ILE      N        NH1     -0.470000       14.0070           0   0.00000     -0.301140E-02
      1433 PROA     100      ILE      HN       H        0.310000       1.00800           0   0.00000     -0.301140E-02
      1434 PROA     100      ILE      CA       CT1      0.700000E-01   12.0110           0   0.00000     -0.301140E-02
      1435 PROA     100      ILE      HA       HB1      0.900000E-01   1.00800           0   0.00000     -0.301140E-02
      1436 PROA     100      ILE      CB       CT1     -0.900000E-01   12.0110           0   0.00000     -0.301140E-02
      1437 PROA     100      ILE      HB       HA1      0.900000E-01   1.00800           0   0.00000     -0.301140E-02
      1438 PROA     100      ILE      CG2      CT3     -0.270000       12.0110           0   0.00000     -0.301140E-02
      1439 PROA     100      ILE      HG21     HA3      0.900000E-01   1.00800           0   0.00000     -0.301140E-02
      1440 PROA     100      ILE      HG22     HA3      0.900000E-01   1.00800           0   0.00000     -0.301140E-02
      1441 PROA     100      ILE      HG23     HA3      0.900000E-01   1.00800           0   0.00000     -0.301140E-02
      1442 PROA     100      ILE      CG1      CT2     -0.180000       12.0110           0   0.00000     -0.301140E-02
      1443 PROA     100      ILE      HG11     HA2      0.900000E-01   1.00800           0   0.00000     -0.301140E-02
      1444 PROA     100      ILE      HG12     HA2      0.900000E-01   1.00800           0   0.00000     -0.301140E-02
      1445 PROA     100      ILE      CD       CT3     -0.270000       12.0110           0   0.00000     -0.301140E-02
      1446 PROA     100      ILE      HD1      HA3      0.900000E-01   1.00800           0   0.00000     -0.301140E-02
      1447 PROA     100      ILE      HD2      HA3      0.900000E-01   1.00800           0   0.00000     -0.301140E-02
      1448 PROA     100      ILE      HD3      HA3      0.900000E-01   1.00800           0   0.00000     -0.301140E-02
      1449 PROA     100      ILE      C        C        0.510000       12.0110           0   0.00000     -0.301140E-02
      1450 PROA     100      ILE      O        O       -0.510000       15.9990           0   0.00000     -0.301140E-02
      1451 PROA     101      LYS      N        NH1     -0.470000       14.0070           0   0.00000     -0.301140E-02
      1452 PROA     101      LYS      HN       H        0.310000       1.00800           0   0.00000     -0.301140E-02
      1453 PROA     101      LYS      CA       CT1      0.700000E-01   12.0110           0   0.00000     -0.301140E-02
      1454 PROA     101      LYS      HA       HB1      0.900000E-01   1.00800           0   0.00000     -0.301140E-02
      1455 PROA     101      LYS      CB       CT2     -0.180000       12.0110           0   0.00000     -0.301140E-02
      1456 PROA     101      LYS      HB1      HA2      0.900000E-01   1.00800           0   0.00000     -0.301140E-02
      1457 PROA     101      LYS      HB2      HA2      0.900000E-01   1.00800           0   0.00000     -0.301140E-02
      1458 PROA     101      LYS      CG       CT2     -0.180000       12.0110           0   0.00000     -0.301140E-02
      1459 PROA     101      LYS      HG1      HA2      0.900000E-01   1.00800           0   0.00000     -0.301140E-02
      1460 PROA     101      LYS      HG2      HA2      0.900000E-01   1.00800           0   0.00000     -0.301140E-02
      1461 PROA     101      LYS      CD       CT2     -0.180000       12.0110           0   0.00000     -0.301140E-02
      1462 PROA     101      LYS      HD1      HA2      0.900000E-01   1.00800           0   0.00000     -0.301140E-02
      1463 PROA     101      LYS      HD2      HA2      0.900000E-01   1.00800           0   0.00000     -0.301140E-02
      1464 PROA     101      LYS      CE       CT2      0.210000       12.0110           0   0.00000     -0.301140E-02
      1465 PROA     101      LYS      HE1      HA2      0.500000E-01   1.00800           0   0.00000     -0.301140E-02
      1466 PROA     101      LYS      HE2      HA2      0.500000E-01   1.00800           0   0.00000     -0.301140E-02
      1467 PROA     101      LYS      NZ       NH3     -0.300000       14.0070           0   0.00000     -0.301140E-02
      1468 PROA     101      LYS      HZ1      HC       0.330000       1.00800           0   0.00000     -0.301140E-02
      1469 PROA     101      LYS      HZ2      HC       0.330000       1.00800           0   0.00000     -0.301140E-02
      1470 PROA     101      LYS      HZ3      HC       0.330000       1.00800           0   0.00000     -0.301140E-02
      1471 PROA     101      LYS      C        C        0.510000       12.0110           0   0.00000     -0.301140E-02
      1472 PROA     101      LYS      O        O       -0.510000       15.9990           0   0.00000     -0.301140E-02
      1473 PROA     102      ARG      N        NH1     -0.470000       14.0070           0   0.00000     -0.301140E-02
      1474 PROA     102      ARG      HN       H        0.310000       1.00800           0   0.00000     -0.301140E-02
      1475 PROA     102      ARG      CA       CT1      0.700000E-01   12.0110           0   0.00000     -0.301140E-02
      1476 PROA     102      ARG      HA       HB1      0.900000E-01   1.00800           0   0.00000     -0.301140E-02
      1477 PROA     102      ARG      CB       CT2     -0.180000       12.0110           0   0.00000     -0.301140E-02
      1478 PROA     102      ARG      HB1      HA2      0.900000E-01   1.00800           0   0.00000     -0.301140E-02
      1479 PROA     102      ARG      HB2      HA2      0.900000E-01   1.00800           0   0.00000     -0.301140E-02
      1480 PROA     102      ARG      CG       CT2     -0.180000       12.0110           0   0.00000     -0.301140E-02
      1481 PROA     102      ARG      HG1      HA2      0.900000E-01   1.00800           0   0.00000     -0.301140E-02
      1482 PROA     102      ARG      HG2      HA2      0.900000E-01   1.00800           0   0.00000     -0.301140E-02
      1483 PROA     102      ARG      CD       CT2      0.200000       12.0110           0   0.00000     -0.301140E-02
      1484 PROA     102      ARG      HD1      HA2      0.900000E-01   1.00800           0   0.00000     -0.301140E-02
      1485 PROA     102      ARG      HD2      HA2      0.900000E-01   1.00800           0   0.00000     -0.301140E-02
      1486 PROA     102      ARG      NE       NC2     -0.700000       14.0070           0   0.00000     -0.301140E-02
      1487 PROA     102      ARG      HE       HC       0.440000       1.00800           0   0.00000     -0.301140E-02
      1488 PROA     102      ARG      CZ       C        0.640000       12.0110           0   0.00000     -0.301140E-02
      1489 PROA     102      ARG      NH1      NC2     -0.800000       14.0070           0   0.00000     -0.301140E-02
      1490 PROA     102      ARG      HH11     HC       0.460000       1.00800           0   0.00000     -0.301140E-02
      1491 PROA     102      ARG      HH12     HC       0.460000       1.00800           0   0.00000     -0.301140E-02
      1492 PROA     102      ARG      NH2      NC2     -0.800000       14.0070           0   0.00000     -0.301140E-02
      1493 PROA     102      ARG      HH21     HC       0.460000       1.00800           0   0.00000     -0.301140E-02
      1494 PROA     102      ARG      HH22     HC       0.460000       1.00800           0   0.00000     -0.301140E-02
      1495 PROA     102      ARG      C        C        0.510000       12.0110           0   0.00000     -0.301140E-02
      1496 PROA     102      ARG      O        O       -0.510000       15.9990           0   0.00000     -0.301140E-02
      1497 PROA     103      VAL      N        NH1     -0.470000       14.0070           0   0.00000     -0.301140E-02
      1498 PROA     103      VAL      HN       H        0.310000       1.00800           0   0.00000     -0.301140E-02
      1499 PROA     103      VAL      CA       CT1      0.700000E-01   12.0110           0   0.00000     -0.301140E-02
      1500 PROA     103      VAL      HA       HB1      0.900000E-01   1.00800           0   0.00000     -0.301140E-02
      1501 PROA     103      VAL      CB       CT1     -0.900000E-01   12.0110           0   0.00000     -0.301140E-02
      1502 PROA     103      VAL      HB       HA1      0.900000E-01   1.00800           0   0.00000     -0.301140E-02
      1503 PROA     103      VAL      CG1      CT3     -0.270000       12.0110           0   0.00000     -0.301140E-02
      1504 PROA     103      VAL      HG11     HA3      0.900000E-01   1.00800           0   0.00000     -0.301140E-02
      1505 PROA     103      VAL      HG12     HA3      0.900000E-01   1.00800           0   0.00000     -0.301140E-02
      1506 PROA     103      VAL      HG13     HA3      0.900000E-01   1.00800           0   0.00000     -0.301140E-02
      1507 PROA     103      VAL      CG2      CT3     -0.270000       12.0110           0   0.00000     -0.301140E-02
      1508 PROA     103      VAL      HG21     HA3      0.900000E-01   1.00800           0   0.00000     -0.301140E-02
      1509 PROA     103      VAL      HG22     HA3      0.900000E-01   1.00800           0   0.00000     -0.301140E-02
      1510 PROA     103      VAL      HG23     HA3      0.900000E-01   1.00800           0   0.00000     -0.301140E-02
      1511 PROA     103      VAL      C        C        0.510000       12.0110           0   0.00000     -0.301140E-02
      1512 PROA     103      VAL      O        O       -0.510000       15.9990           0   0.00000     -0.301140E-02
      1513 PROA     104      LYS      N        NH1     -0.470000       14.0070           0   0.00000     -0.301140E-02
      1514 PROA     104      LYS      HN       H        0.310000       1.00800           0   0.00000     -0.301140E-02
      1515 PROA     104      LYS      CA       CT1      0.700000E-01   12.0110           0   0.00000     -0.301140E-02
      1516 PROA     104      LYS      HA       HB1      0.900000E-01   1.00800           0   0.00000     -0.301140E-02
      1517 PROA     104      LYS      CB       CT2     -0.180000       12.0110           0   0.00000     -0.301140E-02
      1518 PROA     104      LYS      HB1      HA2      0.900000E-01   1.00800           0   0.00000     -0.301140E-02
      1519 PROA     104      LYS      HB2      HA2      0.900000E-01   1.00800           0   0.00000     -0.301140E-02
      1520 PROA     104      LYS      CG       CT2     -0.180000       12.0110           0   0.00000     -0.301140E-02
      1521 PROA     104      LYS      HG1      HA2      0.900000E-01   1.00800           0   0.00000     -0.301140E-02
      1522 PROA     104      LYS      HG2      HA2      0.900000E-01   1.00800           0   0.00000     -0.301140E-02
      1523 PROA     104      LYS      CD       CT2     -0.180000       12.0110           0   0.00000     -0.301140E-02
      1524 PROA     104      LYS      HD1      HA2      0.900000E-01   1.00800           0   0.00000     -0.301140E-02
      1525 PROA     104      LYS      HD2      HA2      0.900000E-01   1.00800           0   0.00000     -0.301140E-02
      1526 PROA     104      LYS      CE       CT2      0.210000       12.0110           0   0.00000     -0.301140E-02
      1527 PROA     104      LYS      HE1      HA2      0.500000E-01   1.00800           0   0.00000     -0.301140E-02
      1528 PROA     104      LYS      HE2      HA2      0.500000E-01   1.00800           0   0.00000     -0.301140E-02
      1529 PROA     104      LYS      NZ       NH3     -0.300000       14.0070           0   0.00000     -0.301140E-02
      1530 PROA     104      LYS      HZ1      HC       0.330000       1.00800           0   0.00000     -0.301140E-02
      1531 PROA     104      LYS      HZ2      HC       0.330000       1.00800           0   0.00000     -0.301140E-02
      1532 PROA     104      LYS      HZ3      HC       0.330000       1.00800           0   0.00000     -0.301140E-02
      1533 PROA     104      LYS      C        C        0.510000       12.0110           0   0.00000     -0.301140E-02
      1534 PROA     104      LYS      O        O       -0.510000       15.9990           0   0.00000     -0.301140E-02
      1535 PROA     105      ASP      N        NH1     -0.470000       14.0070           0   0.00000     -0.301140E-02
      1536 PROA     105      ASP      HN       H        0.310000       1.00800           0   0.00000     -0.301140E-02
      1537 PROA     105      ASP      CA       CT1      0.700000E-01   12.0110           0   0.00000     -0.301140E-02
      1538 PROA     105      ASP      HA       HB1      0.900000E-01   1.00800           0   0.00000     -0.301140E-02
      1539 PROA     105      ASP      CB       CT2A    -0.280000       12.0110           0   0.00000     -0.301140E-02
      1540 PROA     105      ASP      HB1      HA2      0.900000E-01   1.00800           0   0.00000     -0.301140E-02
      1541 PROA     105      ASP      HB2      HA2      0.900000E-01   1.00800           0   0.00000     -0.301140E-02
      1542 PROA     105      ASP      CG       CC       0.620000       12.0110           0   0.00000     -0.301140E-02
      1543 PROA     105      ASP      OD1      OC      -0.760000       15.9990           0   0.00000     -0.301140E-02
      1544 PROA     105      ASP      OD2      OC      -0.760000       15.9990           0   0.00000     -0.301140E-02
      1545 PROA     105      ASP      C        C        0.510000       12.0110           0   0.00000     -0.301140E-02
      1546 PROA     105      ASP      O        O       -0.510000       15.9990           0   0.00000     -0.301140E-02
      1547 PROA     106      SER      N        NH1     -0.470000       14.0070           0   0.00000     -0.301140E-02
      1548 PROA     106      SER      HN       H        0.310000       1.00800           0   0.00000     -0.301140E-02
      1549 PROA     106      SER      CA       CT1      0.700000E-01   12.0110           0   0.00000     -0.301140E-02
      1550 PROA     106      SER      HA       HB1      0.900000E-01   1.00800           0   0.00000     -0.301140E-02
      1551 PROA     106      SER      CB       CT2      0.500000E-01   12.0110           0   0.00000     -0.301140E-02
      1552 PROA     106      SER      HB1      HA2      0.900000E-01   1.00800           0   0.00000     -0.301140E-02
      1553 PROA     106      SER      HB2      HA2      0.900000E-01   1.00800           0   0.00000     -0.301140E-02
      1554 PROA     106      SER      OG       OH1     -0.660000       15.9990           0   0.00000     -0.301140E-02
      1555 PROA     106      SER      HG1      H        0.430000       1.00800           0   0.00000     -0.301140E-02
      1556 PROA     106      SER      C        C        0.510000       12.0110           0   0.00000     -0.301140E-02
      1557 PROA     106      SER      O        O       -0.510000       15.9990           0   0.00000     -0.301140E-02
      1558 PROA     107      GLU      N        NH1     -0.470000       14.0070           0   0.00000     -0.301140E-02
      1559 PROA     107      GLU      HN       H        0.310000       1.00800           0   0.00000     -0.301140E-02
      1560 PROA     107      GLU      CA       CT1      0.700000E-01   12.0110           0   0.00000     -0.301140E-02
      1561 PROA     107      GLU      HA       HB1      0.900000E-01   1.00800           0   0.00000     -0.301140E-02
      1562 PROA     107      GLU      CB       CT2A    -0.180000       12.0110           0   0.00000     -0.301140E-02
      1563 PROA     107      GLU      HB1      HA2      0.900000E-01   1.00800           0   0.00000     -0.301140E-02
      1564 PROA     107      GLU      HB2      HA2      0.900000E-01   1.00800           0   0.00000     -0.301140E-02
      1565 PROA     107      GLU      CG       CT2     -0.280000       12.0110           0   0.00000     -0.301140E-02
      1566 PROA     107      GLU      HG1      HA2      0.900000E-01   1.00800           0   0.00000     -0.301140E-02
      1567 PROA     107      GLU      HG2      HA2      0.900000E-01   1.00800           0   0.00000     -0.301140E-02
      1568 PROA     107      GLU      CD       CC       0.620000       12.0110           0   0.00000     -0.301140E-02
      1569 PROA     107      GLU      OE1      OC      -0.760000       15.9990           0   0.00000     -0.301140E-02
      1570 PROA     107      GLU      OE2      OC      -0.760000       15.9990           0   0.00000     -0.301140E-02
      1571 PROA     107      GLU      C        C        0.510000       12.0110           0   0.00000     -0.301140E-02
      1572 PROA     107      GLU      O        O       -0.510000       15.9990           0   0.00000     -0.301140E-02
      1573 PROA     109      VAL      N        NH1     -0.470000       14.0070           0   0.00000     -0.301140E-02
      1574 PROA     109      VAL      HN       H        0.310000       1.00800           0   0.00000     -0.301140E-02
      1575 PROA     109      VAL      CA       CT1      0.700000E-01   12.0110           0   0.00000     -0.301140E-02
      1576 PROA     109      VAL      HA       HB1      0.900000E-01   1.00800           0   0.00000     -0.301140E-02
      1577 PROA     109      VAL      CB       CT1     -0.900000E-01   12.0110           0   0.00000     -0.301140E-02
      1578 PROA     109      VAL      HB       HA1      0.900000E-01   1.00800           0   0.00000     -0.301140E-02
      1579 PROA     109      VAL      CG1      CT3     -0.270000       12.0110           0   0.00000     -0.301140E-02
      1580 PROA     109      VAL      HG11     HA3      0.900000E-01   1.00800           0   0.00000     -0.301140E-02
      1581 PROA     109      VAL      HG12     HA3      0.900000E-01   1.00800           0   0.00000     -0.301140E-02
      1582 PROA     109      VAL      HG13     HA3      0.900000E-01   1.00800           0   0.00000     -0.301140E-02
      1583 PROA     109      VAL      CG2      CT3     -0.270000       12.0110           0   0.00000     -0.301140E-02
      1584 PROA     109      VAL      HG21     HA3      0.900000E-01   1.00800           0   0.00000     -0.301140E-02
      1585 PROA     109      VAL      HG22     HA3      0.900000E-01   1.00800           0   0.00000     -0.301140E-02
      1586 PROA     109      VAL      HG23     HA3      0.900000E-01   1.00800           0   0.00000     -0.301140E-02
      1587 PROA     109      VAL      C        C        0.510000       12.0110           0   0.00000     -0.301140E-02
      1588 PROA     109      VAL      O        O       -0.510000       15.9990           0   0.00000     -0.301140E-02
      1589 PROA     110      PRO      N        N       -0.290000       14.0070           0   0.00000     -0.301140E-02
      1590 PROA     110      PRO      CD       CP3       0.00000       12.0110           0   0.00000     -0.301140E-02
      1591 PROA     110      PRO      HD1      HA2      0.900000E-01   1.00800           0   0.00000     -0.301140E-02
      1592 PROA     110      PRO      HD2      HA2      0.900000E-01   1.00800           0   0.00000     -0.301140E-02
      1593 PROA     110      PRO      CA       CP1      0.200000E-01   12.0110           0   0.00000     -0.301140E-02
      1594 PROA     110      PRO      HA       HB1      0.900000E-01   1.00800           0   0.00000     -0.301140E-02
      1595 PROA     110      PRO      CB       CP2     -0.180000       12.0110           0   0.00000     -0.301140E-02
      1596 PROA     110      PRO      HB1      HA2      0.900000E-01   1.00800           0   0.00000     -0.301140E-02
      1597 PROA     110      PRO      HB2      HA2      0.900000E-01   1.00800           0   0.00000     -0.301140E-02
      1598 PROA     110      PRO      CG       CP2     -0.180000       12.0110           0   0.00000     -0.301140E-02
      1599 PROA     110      PRO      HG1      HA2      0.900000E-01   1.00800           0   0.00000     -0.301140E-02
      1600 PROA     110      PRO      HG2      HA2      0.900000E-01   1.00800           0   0.00000     -0.301140E-02
      1601 PROA     110      PRO      C        C        0.510000       12.0110           0   0.00000     -0.301140E-02
      1602 PROA     110      PRO      O        O       -0.510000       15.9990           0   0.00000     -0.301140E-02
      1603 PROA     111      MET      N        NH1     -0.470000       14.0070           0   0.00000     -0.301140E-02
      1604 PROA     111      MET      HN       H        0.310000       1.00800           0   0.00000     -0.301140E-02
      1605 PROA     111      MET      CA       CT1      0.700000E-01   12.0110           0   0.00000     -0.301140E-02
      1606 PROA     111      MET      HA       HB1      0.900000E-01   1.00800           0   0.00000     -0.301140E-02
      1607 PROA     111      MET      CB       CT2     -0.180000       12.0110           0   0.00000     -0.301140E-02
      1608 PROA     111      MET      HB1      HA2      0.900000E-01   1.00800           0   0.00000     -0.301140E-02
      1609 PROA     111      MET      HB2      HA2      0.900000E-01   1.00800           0   0.00000     -0.301140E-02
      1610 PROA     111      MET      CG       CT2     -0.140000       12.0110           0   0.00000     -0.301140E-02
      1611 PROA     111      MET      HG1      HA2      0.900000E-01   1.00800           0   0.00000     -0.301140E-02
      1612 PROA     111      MET      HG2      HA2      0.900000E-01   1.00800           0   0.00000     -0.301140E-02
      1613 PROA     111      MET      SD       S       -0.900000E-01   32.0600           0   0.00000     -0.301140E-02
      1614 PROA     111      MET      CE       CT3     -0.220000       12.0110           0   0.00000     -0.301140E-02
      1615 PROA     111      MET      HE1      HA3      0.900000E-01   1.00800           0   0.00000     -0.301140E-02
      1616 PROA     111      MET      HE2      HA3      0.900000E-01   1.00800           0   0.00000     -0.301140E-02
      1617 PROA     111      MET      HE3      HA3      0.900000E-01   1.00800           0   0.00000     -0.301140E-02
      1618 PROA     111      MET      C        C        0.510000       12.0110           0   0.00000     -0.301140E-02
      1619 PROA     111      MET      O        O       -0.510000       15.9990           0   0.00000     -0.301140E-02
      1620 PROA     112      VAL      N        NH1     -0.470000       14.0070           0   0.00000     -0.301140E-02
      1621 PROA     112      VAL      HN       H        0.310000       1.00800           0   0.00000     -0.301140E-02
      1622 PROA     112      VAL      CA       CT1      0.700000E-01   12.0110           0   0.00000     -0.301140E-02
      1623 PROA     112      VAL      HA       HB1      0.900000E-01   1.00800           0   0.00000     -0.301140E-02
      1624 PROA     112      VAL      CB       CT1     -0.900000E-01   12.0110           0   0.00000     -0.301140E-02
      1625 PROA     112      VAL      HB       HA1      0.900000E-01   1.00800           0   0.00000     -0.301140E-02
      1626 PROA     112      VAL      CG1      CT3     -0.270000       12.0110           0   0.00000     -0.301140E-02
      1627 PROA     112      VAL      HG11     HA3      0.900000E-01   1.00800           0   0.00000     -0.301140E-02
      1628 PROA     112      VAL      HG12     HA3      0.900000E-01   1.00800           0   0.00000     -0.301140E-02
      1629 PROA     112      VAL      HG13     HA3      0.900000E-01   1.00800           0   0.00000     -0.301140E-02
      1630 PROA     112      VAL      CG2      CT3     -0.270000       12.0110           0   0.00000     -0.301140E-02
      1631 PROA     112      VAL      HG21     HA3      0.900000E-01   1.00800           0   0.00000     -0.301140E-02
      1632 PROA     112      VAL      HG22     HA3      0.900000E-01   1.00800           0   0.00000     -0.301140E-02
      1633 PROA     112      VAL      HG23     HA3      0.900000E-01   1.00800           0   0.00000     -0.301140E-02
      1634 PROA     112      VAL      C        C        0.510000       12.0110           0   0.00000     -0.301140E-02
      1635 PROA     112      VAL      O        O       -0.510000       15.9990           0   0.00000     -0.301140E-02
      1636 PROA     113      LEU      N        NH1     -0.470000       14.0070           0   0.00000     -0.301140E-02
      1637 PROA     113      LEU      HN       H        0.310000       1.00800           0   0.00000     -0.301140E-02
      1638 PROA     113      LEU      CA       CT1      0.700000E-01   12.0110           0   0.00000     -0.301140E-02
      1639 PROA     113      LEU      HA       HB1      0.900000E-01   1.00800           0   0.00000     -0.301140E-02
      1640 PROA     113      LEU      CB       CT2     -0.180000       12.0110           0   0.00000     -0.301140E-02
      1641 PROA     113      LEU      HB1      HA2      0.900000E-01   1.00800           0   0.00000     -0.301140E-02
      1642 PROA     113      LEU      HB2      HA2      0.900000E-01   1.00800           0   0.00000     -0.301140E-02
      1643 PROA     113      LEU      CG       CT1     -0.900000E-01   12.0110           0   0.00000     -0.301140E-02
      1644 PROA     113      LEU      HG       HA1      0.900000E-01   1.00800           0   0.00000     -0.301140E-02
      1645 PROA     113      LEU      CD1      CT3     -0.270000       12.0110           0   0.00000     -0.301140E-02
      1646 PROA     113      LEU      HD11     HA3      0.900000E-01   1.00800           0   0.00000     -0.301140E-02
      1647 PROA     113      LEU      HD12     HA3      0.900000E-01   1.00800           0   0.00000     -0.301140E-02
      1648 PROA     113      LEU      HD13     HA3      0.900000E-01   1.00800           0   0.00000     -0.301140E-02
      1649 PROA     113      LEU      CD2      CT3     -0.270000       12.0110           0   0.00000     -0.301140E-02
      1650 PROA     113      LEU      HD21     HA3      0.900000E-01   1.00800           0   0.00000     -0.301140E-02
      1651 PROA     113      LEU      HD22     HA3      0.900000E-01   1.00800           0   0.00000     -0.301140E-02
      1652 PROA     113      LEU      HD23     HA3      0.900000E-01   1.00800           0   0.00000     -0.301140E-02
      1653 PROA     113      LEU      C        C        0.510000       12.0110           0   0.00000     -0.301140E-02
      1654 PROA     113      LEU      O        O       -0.510000       15.9990           0   0.00000     -0.301140E-02
      1655 PROA     114      VAL      N        NH1     -0.470000       14.0070           0   0.00000     -0.301140E-02
      1656 PROA     114      VAL      HN       H        0.310000       1.00800           0   0.00000     -0.301140E-02
      1657 PROA     114      VAL      CA       CT1      0.700000E-01   12.0110           0   0.00000     -0.301140E-02
      1658 PROA     114      VAL      HA       HB1      0.900000E-01   1.00800           0   0.00000     -0.301140E-02
      1659 PROA     114      VAL      CB       CT1     -0.900000E-01   12.0110           0   0.00000     -0.301140E-02
      1660 PROA     114      VAL      HB       HA1      0.900000E-01   1.00800           0   0.00000     -0.301140E-02
      1661 PROA     114      VAL      CG1      CT3     -0.270000       12.0110           0   0.00000     -0.301140E-02
      1662 PROA     114      VAL      HG11     HA3      0.900000E-01   1.00800           0   0.00000     -0.301140E-02
      1663 PROA     114      VAL      HG12     HA3      0.900000E-01   1.00800           0   0.00000     -0.301140E-02
      1664 PROA     114      VAL      HG13     HA3      0.900000E-01   1.00800           0   0.00000     -0.301140E-02
      1665 PROA     114      VAL      CG2      CT3     -0.270000       12.0110           0   0.00000     -0.301140E-02
      1666 PROA     114      VAL      HG21     HA3      0.900000E-01   1.00800           0   0.00000     -0.301140E-02
      1667 PROA     114      VAL      HG22     HA3      0.900000E-01   1.00800           0   0.00000     -0.301140E-02
      1668 PROA     114      VAL      HG23     HA3      0.900000E-01   1.00800           0   0.00000     -0.301140E-02
      1669 PROA     114      VAL      C        C        0.510000       12.0110           0   0.00000     -0.301140E-02
      1670 PROA     114      VAL      O        O       -0.510000       15.9990           0   0.00000     -0.301140E-02
      1671 PROA     115      GLY      N        NH1     -0.470000       14.0070           0   0.00000     -0.301140E-02
      1672 PROA     115      GLY      HN       H        0.310000       1.00800           0   0.00000     -0.301140E-02
      1673 PROA     115      GLY      CA       CT2     -0.200000E-01   12.0110           0   0.00000     -0.301140E-02
      1674 PROA     115      GLY      HA1      HB2      0.900000E-01   1.00800           0   0.00000     -0.301140E-02
      1675 PROA     115      GLY      HA2      HB2      0.900000E-01   1.00800           0   0.00000     -0.301140E-02
      1676 PROA     115      GLY      C        C        0.510000       12.0110           0   0.00000     -0.301140E-02
      1677 PROA     115      GLY      O        O       -0.510000       15.9990           0   0.00000     -0.301140E-02
      1678 PROA     116      ASN      N        NH1     -0.470000       14.0070           0   0.00000     -0.301140E-02
      1679 PROA     116      ASN      HN       H        0.310000       1.00800           0   0.00000     -0.301140E-02
      1680 PROA     116      ASN      CA       CT1      0.700000E-01   12.0110           0   0.00000     -0.301140E-02
      1681 PROA     116      ASN      HA       HB1      0.900000E-01   1.00800           0   0.00000     -0.301140E-02
      1682 PROA     116      ASN      CB       CT2     -0.180000       12.0110           0   0.00000     -0.301140E-02
      1683 PROA     116      ASN      HB1      HA2      0.900000E-01   1.00800           0   0.00000     -0.301140E-02
      1684 PROA     116      ASN      HB2      HA2      0.900000E-01   1.00800           0   0.00000     -0.301140E-02
      1685 PROA     116      ASN      CG       CC       0.550000       12.0110           0   0.00000     -0.301140E-02
      1686 PROA     116      ASN      OD1      O       -0.550000       15.9990           0   0.00000     -0.301140E-02
      1687 PROA     116      ASN      ND2      NH2     -0.620000       14.0070           0   0.00000     -0.301140E-02
      1688 PROA     116      ASN      HD21     H        0.320000       1.00800           0   0.00000     -0.301140E-02
      1689 PROA     116      ASN      HD22     H        0.300000       1.00800           0   0.00000     -0.301140E-02
      1690 PROA     116      ASN      C        C        0.510000       12.0110           0   0.00000     -0.301140E-02
      1691 PROA     116      ASN      O        O       -0.510000       15.9990           0   0.00000     -0.301140E-02
      1692 PROA     117      LYS      N        NH1     -0.470000       14.0070           0   0.00000     -0.301140E-02
      1693 PROA     117      LYS      HN       H        0.310000       1.00800           0   0.00000     -0.301140E-02
      1694 PROA     117      LYS      CA       CT1      0.700000E-01   12.0110           0   0.00000     -0.301140E-02
      1695 PROA     117      LYS      HA       HB1      0.900000E-01   1.00800           0   0.00000     -0.301140E-02
      1696 PROA     117      LYS      CB       CT2     -0.180000       12.0110           0   0.00000     -0.301140E-02
      1697 PROA     117      LYS      HB1      HA2      0.900000E-01   1.00800           0   0.00000     -0.301140E-02
      1698 PROA     117      LYS      HB2      HA2      0.900000E-01   1.00800           0   0.00000     -0.301140E-02
      1699 PROA     117      LYS      CG       CT2     -0.180000       12.0110           0   0.00000     -0.301140E-02
      1700 PROA     117      LYS      HG1      HA2      0.900000E-01   1.00800           0   0.00000     -0.301140E-02
      1701 PROA     117      LYS      HG2      HA2      0.900000E-01   1.00800           0   0.00000     -0.301140E-02
      1702 PROA     117      LYS      CD       CT2     -0.180000       12.0110           0   0.00000     -0.301140E-02
      1703 PROA     117      LYS      HD1      HA2      0.900000E-01   1.00800           0   0.00000     -0.301140E-02
      1704 PROA     117      LYS      HD2      HA2      0.900000E-01   1.00800           0   0.00000     -0.301140E-02
      1705 PROA     117      LYS      CE       CT2      0.210000       12.0110           0   0.00000     -0.301140E-02
      1706 PROA     117      LYS      HE1      HA2      0.500000E-01   1.00800           0   0.00000     -0.301140E-02
      1707 PROA     117      LYS      HE2      HA2      0.500000E-01   1.00800           0   0.00000     -0.301140E-02
      1708 PROA     117      LYS      NZ       NH3     -0.300000       14.0070           0   0.00000     -0.301140E-02
      1709 PROA     117      LYS      HZ1      HC       0.330000       1.00800           0   0.00000     -0.301140E-02
      1710 PROA     117      LYS      HZ2      HC       0.330000       1.00800           0   0.00000     -0.301140E-02
      1711 PROA     117      LYS      HZ3      HC       0.330000       1.00800           0   0.00000     -0.301140E-02
      1712 PROA     117      LYS      C        C        0.510000       12.0110           0   0.00000     -0.301140E-02
      1713 PROA     117      LYS      O        O       -0.510000       15.9990           0   0.00000     -0.301140E-02
      1714 PROA     118      CYS      N        NH1     -0.470000       14.0070           0   0.00000     -0.301140E-02
      1715 PROA     118      CYS      HN       H        0.310000       1.00800           0   0.00000     -0.301140E-02
      1716 PROA     118      CYS      CA       CT1      0.700000E-01   12.0110           0   0.00000     -0.301140E-02
      1717 PROA     118      CYS      HA       HB1      0.900000E-01   1.00800           0   0.00000     -0.301140E-02
      1718 PROA     118      CYS      CB       CT2     -0.110000       12.0110           0   0.00000     -0.301140E-02
      1719 PROA     118      CYS      HB1      HA2      0.900000E-01   1.00800           0   0.00000     -0.301140E-02
      1720 PROA     118      CYS      HB2      HA2      0.900000E-01   1.00800           0   0.00000     -0.301140E-02
      1721 PROA     118      CYS      SG       S       -0.230000       32.0600           0   0.00000     -0.301140E-02
      1722 PROA     118      CYS      HG1      HS       0.160000       1.00800           0   0.00000     -0.301140E-02
      1723 PROA     118      CYS      C        C        0.510000       12.0110           0   0.00000     -0.301140E-02
      1724 PROA     118      CYS      O        O       -0.510000       15.9990           0   0.00000     -0.301140E-02
      1725 PROA     119      ASP      N        NH1     -0.470000       14.0070           0   0.00000     -0.301140E-02
      1726 PROA     119      ASP      HN       H        0.310000       1.00800           0   0.00000     -0.301140E-02
      1727 PROA     119      ASP      CA       CT1      0.700000E-01   12.0110           0   0.00000     -0.301140E-02
      1728 PROA     119      ASP      HA       HB1      0.900000E-01   1.00800           0   0.00000     -0.301140E-02
      1729 PROA     119      ASP      CB       CT2A    -0.280000       12.0110           0   0.00000     -0.301140E-02
      1730 PROA     119      ASP      HB1      HA2      0.900000E-01   1.00800           0   0.00000     -0.301140E-02
      1731 PROA     119      ASP      HB2      HA2      0.900000E-01   1.00800           0   0.00000     -0.301140E-02
      1732 PROA     119      ASP      CG       CC       0.620000       12.0110           0   0.00000     -0.301140E-02
      1733 PROA     119      ASP      OD1      OC      -0.760000       15.9990           0   0.00000     -0.301140E-02
      1734 PROA     119      ASP      OD2      OC      -0.760000       15.9990           0   0.00000     -0.301140E-02
      1735 PROA     119      ASP      C        C        0.510000       12.0110           0   0.00000     -0.301140E-02
      1736 PROA     119      ASP      O        O       -0.510000       15.9990           0   0.00000     -0.301140E-02
      1737 PROA     120      LEU      N        NH1     -0.470000       14.0070           0   0.00000     -0.301140E-02
      1738 PROA     120      LEU      HN       H        0.310000       1.00800           0   0.00000     -0.301140E-02
      1739 PROA     120      LEU      CA       CT1      0.700000E-01   12.0110           0   0.00000     -0.301140E-02
      1740 PROA     120      LEU      HA       HB1      0.900000E-01   1.00800           0   0.00000     -0.301140E-02
      1741 PROA     120      LEU      CB       CT2     -0.180000       12.0110           0   0.00000     -0.301140E-02
      1742 PROA     120      LEU      HB1      HA2      0.900000E-01   1.00800           0   0.00000     -0.301140E-02
      1743 PROA     120      LEU      HB2      HA2      0.900000E-01   1.00800           0   0.00000     -0.301140E-02
      1744 PROA     120      LEU      CG       CT1     -0.900000E-01   12.0110           0   0.00000     -0.301140E-02
      1745 PROA     120      LEU      HG       HA1      0.900000E-01   1.00800           0   0.00000     -0.301140E-02
      1746 PROA     120      LEU      CD1      CT3     -0.270000       12.0110           0   0.00000     -0.301140E-02
      1747 PROA     120      LEU      HD11     HA3      0.900000E-01   1.00800           0   0.00000     -0.301140E-02
      1748 PROA     120      LEU      HD12     HA3      0.900000E-01   1.00800           0   0.00000     -0.301140E-02
      1749 PROA     120      LEU      HD13     HA3      0.900000E-01   1.00800           0   0.00000     -0.301140E-02
      1750 PROA     120      LEU      CD2      CT3     -0.270000       12.0110           0   0.00000     -0.301140E-02
      1751 PROA     120      LEU      HD21     HA3      0.900000E-01   1.00800           0   0.00000     -0.301140E-02
      1752 PROA     120      LEU      HD22     HA3      0.900000E-01   1.00800           0   0.00000     -0.301140E-02
      1753 PROA     120      LEU      HD23     HA3      0.900000E-01   1.00800           0   0.00000     -0.301140E-02
      1754 PROA     120      LEU      C        C        0.510000       12.0110           0   0.00000     -0.301140E-02
      1755 PROA     120      LEU      O        O       -0.510000       15.9990           0   0.00000     -0.301140E-02
      1756 PROA     121      PRO      N        N       -0.290000       14.0070           0   0.00000     -0.301140E-02
      1757 PROA     121      PRO      CD       CP3       0.00000       12.0110           0   0.00000     -0.301140E-02
      1758 PROA     121      PRO      HD1      HA2      0.900000E-01   1.00800           0   0.00000     -0.301140E-02
      1759 PROA     121      PRO      HD2      HA2      0.900000E-01   1.00800           0   0.00000     -0.301140E-02
      1760 PROA     121      PRO      CA       CP1      0.200000E-01   12.0110           0   0.00000     -0.301140E-02
      1761 PROA     121      PRO      HA       HB1      0.900000E-01   1.00800           0   0.00000     -0.301140E-02
      1762 PROA     121      PRO      CB       CP2     -0.180000       12.0110           0   0.00000     -0.301140E-02
      1763 PROA     121      PRO      HB1      HA2      0.900000E-01   1.00800           0   0.00000     -0.301140E-02
      1764 PROA     121      PRO      HB2      HA2      0.900000E-01   1.00800           0   0.00000     -0.301140E-02
      1765 PROA     121      PRO      CG       CP2     -0.180000       12.0110           0   0.00000     -0.301140E-02
      1766 PROA     121      PRO      HG1      HA2      0.900000E-01   1.00800           0   0.00000     -0.301140E-02
      1767 PROA     121      PRO      HG2      HA2      0.900000E-01   1.00800           0   0.00000     -0.301140E-02
      1768 PROA     121      PRO      C        C        0.510000       12.0110           0   0.00000     -0.301140E-02
      1769 PROA     121      PRO      O        O       -0.510000       15.9990           0   0.00000     -0.301140E-02
      1770 PROA     122      SER      N        NH1     -0.470000       14.0070           0   0.00000     -0.301140E-02
      1771 PROA     122      SER      HN       H        0.310000       1.00800           0   0.00000     -0.301140E-02
      1772 PROA     122      SER      CA       CT1      0.700000E-01   12.0110           0   0.00000     -0.301140E-02
      1773 PROA     122      SER      HA       HB1      0.900000E-01   1.00800           0   0.00000     -0.301140E-02
      1774 PROA     122      SER      CB       CT2      0.500000E-01   12.0110           0   0.00000     -0.301140E-02
      1775 PROA     122      SER      HB1      HA2      0.900000E-01   1.00800           0   0.00000     -0.301140E-02
      1776 PROA     122      SER      HB2      HA2      0.900000E-01   1.00800           0   0.00000     -0.301140E-02
      1777 PROA     122      SER      OG       OH1     -0.660000       15.9990           0   0.00000     -0.301140E-02
      1778 PROA     122      SER      HG1      H        0.430000       1.00800           0   0.00000     -0.301140E-02
      1779 PROA     122      SER      C        C        0.510000       12.0110           0   0.00000     -0.301140E-02
      1780 PROA     122      SER      O        O       -0.510000       15.9990           0   0.00000     -0.301140E-02
      1781 PROA     123      ARG      N        NH1     -0.470000       14.0070           0   0.00000     -0.301140E-02
      1782 PROA     123      ARG      HN       H        0.310000       1.00800           0   0.00000     -0.301140E-02
      1783 PROA     123      ARG      CA       CT1      0.700000E-01   12.0110           0   0.00000     -0.301140E-02
      1784 PROA     123      ARG      HA       HB1      0.900000E-01   1.00800           0   0.00000     -0.301140E-02
      1785 PROA     123      ARG      CB       CT2     -0.180000       12.0110           0   0.00000     -0.301140E-02
      1786 PROA     123      ARG      HB1      HA2      0.900000E-01   1.00800           0   0.00000     -0.301140E-02
      1787 PROA     123      ARG      HB2      HA2      0.900000E-01   1.00800           0   0.00000     -0.301140E-02
      1788 PROA     123      ARG      CG       CT2     -0.180000       12.0110           0   0.00000     -0.301140E-02
      1789 PROA     123      ARG      HG1      HA2      0.900000E-01   1.00800           0   0.00000     -0.301140E-02
      1790 PROA     123      ARG      HG2      HA2      0.900000E-01   1.00800           0   0.00000     -0.301140E-02
      1791 PROA     123      ARG      CD       CT2      0.200000       12.0110           0   0.00000     -0.301140E-02
      1792 PROA     123      ARG      HD1      HA2      0.900000E-01   1.00800           0   0.00000     -0.301140E-02
      1793 PROA     123      ARG      HD2      HA2      0.900000E-01   1.00800           0   0.00000     -0.301140E-02
      1794 PROA     123      ARG      NE       NC2     -0.700000       14.0070           0   0.00000     -0.301140E-02
      1795 PROA     123      ARG      HE       HC       0.440000       1.00800           0   0.00000     -0.301140E-02
      1796 PROA     123      ARG      CZ       C        0.640000       12.0110           0   0.00000     -0.301140E-02
      1797 PROA     123      ARG      NH1      NC2     -0.800000       14.0070           0   0.00000     -0.301140E-02
      1798 PROA     123      ARG      HH11     HC       0.460000       1.00800           0   0.00000     -0.301140E-02
      1799 PROA     123      ARG      HH12     HC       0.460000       1.00800           0   0.00000     -0.301140E-02
      1800 PROA     123      ARG      NH2      NC2     -0.800000       14.0070           0   0.00000     -0.301140E-02
      1801 PROA     123      ARG      HH21     HC       0.460000       1.00800           0   0.00000     -0.301140E-02
      1802 PROA     123      ARG      HH22     HC       0.460000       1.00800           0   0.00000     -0.301140E-02
      1803 PROA     123      ARG      C        C        0.510000       12.0110           0   0.00000     -0.301140E-02
      1804 PROA     123      ARG      O        O       -0.510000       15.9990           0   0.00000     -0.301140E-02
      1805 PROA     124      THR      N        NH1     -0.470000       14.0070           0   0.00000     -0.301140E-02
      1806 PROA     124      THR      HN       H        0.310000       1.00800           0   0.00000     -0.301140E-02
      1807 PROA     124      THR      CA       CT1      0.700000E-01   12.0110           0   0.00000     -0.301140E-02
      1808 PROA     124      THR      HA       HB1      0.900000E-01   1.00800           0   0.00000     -0.301140E-02
      1809 PROA     124      THR      CB       CT1      0.140000       12.0110           0   0.00000     -0.301140E-02
      1810 PROA     124      THR      HB       HA1      0.900000E-01   1.00800           0   0.00000     -0.301140E-02
      1811 PROA     124      THR      OG1      OH1     -0.660000       15.9990           0   0.00000     -0.301140E-02
      1812 PROA     124      THR      HG1      H        0.430000       1.00800           0   0.00000     -0.301140E-02
      1813 PROA     124      THR      CG2      CT3     -0.270000       12.0110           0   0.00000     -0.301140E-02
      1814 PROA     124      THR      HG21     HA3      0.900000E-01   1.00800           0   0.00000     -0.301140E-02
      1815 PROA     124      THR      HG22     HA3      0.900000E-01   1.00800           0   0.00000     -0.301140E-02
      1816 PROA     124      THR      HG23     HA3      0.900000E-01   1.00800           0   0.00000     -0.301140E-02
      1817 PROA     124      THR      C        C        0.510000       12.0110           0   0.00000     -0.301140E-02
      1818 PROA     124      THR      O        O       -0.510000       15.9990           0   0.00000     -0.301140E-02
      1819 PROA     125      VAL      N        NH1     -0.470000       14.0070           0   0.00000     -0.301140E-02
      1820 PROA     125      VAL      HN       H        0.310000       1.00800           0   0.00000     -0.301140E-02
      1821 PROA     125      VAL      CA       CT1      0.700000E-01   12.0110           0   0.00000     -0.301140E-02
      1822 PROA     125      VAL      HA       HB1      0.900000E-01   1.00800           0   0.00000     -0.301140E-02
      1823 PROA     125      VAL      CB       CT1     -0.900000E-01   12.0110           0   0.00000     -0.301140E-02
      1824 PROA     125      VAL      HB       HA1      0.900000E-01   1.00800           0   0.00000     -0.301140E-02
      1825 PROA     125      VAL      CG1      CT3     -0.270000       12.0110           0   0.00000     -0.301140E-02
      1826 PROA     125      VAL      HG11     HA3      0.900000E-01   1.00800           0   0.00000     -0.301140E-02
      1827 PROA     125      VAL      HG12     HA3      0.900000E-01   1.00800           0   0.00000     -0.301140E-02
      1828 PROA     125      VAL      HG13     HA3      0.900000E-01   1.00800           0   0.00000     -0.301140E-02
      1829 PROA     125      VAL      CG2      CT3     -0.270000       12.0110           0   0.00000     -0.301140E-02
      1830 PROA     125      VAL      HG21     HA3      0.900000E-01   1.00800           0   0.00000     -0.301140E-02
      1831 PROA     125      VAL      HG22     HA3      0.900000E-01   1.00800           0   0.00000     -0.301140E-02
      1832 PROA     125      VAL      HG23     HA3      0.900000E-01   1.00800           0   0.00000     -0.301140E-02
      1833 PROA     125      VAL      C        C        0.510000       12.0110           0   0.00000     -0.301140E-02
      1834 PROA     125      VAL      O        O       -0.510000       15.9990           0   0.00000     -0.301140E-02
      1835 PROA     126      ASP      N        NH1     -0.470000       14.0070           0   0.00000     -0.301140E-02
      1836 PROA     126      ASP      HN       H        0.310000       1.00800           0   0.00000     -0.301140E-02
      1837 PROA     126      ASP      CA       CT1      0.700000E-01   12.0110           0   0.00000     -0.301140E-02
      1838 PROA     126      ASP      HA       HB1      0.900000E-01   1.00800           0   0.00000     -0.301140E-02
      1839 PROA     126      ASP      CB       CT2A    -0.280000       12.0110           0   0.00000     -0.301140E-02
      1840 PROA     126      ASP      HB1      HA2      0.900000E-01   1.00800           0   0.00000     -0.301140E-02
      1841 PROA     126      ASP      HB2      HA2      0.900000E-01   1.00800           0   0.00000     -0.301140E-02
      1842 PROA     126      ASP      CG       CC       0.620000       12.0110           0   0.00000     -0.301140E-02
      1843 PROA     126      ASP      OD1      OC      -0.760000       15.9990           0   0.00000     -0.301140E-02
      1844 PROA     126      ASP      OD2      OC      -0.760000       15.9990           0   0.00000     -0.301140E-02
      1845 PROA     126      ASP      C        C        0.510000       12.0110           0   0.00000     -0.301140E-02
      1846 PROA     126      ASP      O        O       -0.510000       15.9990           0   0.00000     -0.301140E-02
      1847 PROA     127      THR      N        NH1     -0.470000       14.0070           0   0.00000     -0.301140E-02
      1848 PROA     127      THR      HN       H        0.310000       1.00800           0   0.00000     -0.301140E-02
      1849 PROA     127      THR      CA       CT1      0.700000E-01   12.0110           0   0.00000     -0.301140E-02
      1850 PROA     127      THR      HA       HB1      0.900000E-01   1.00800           0   0.00000     -0.301140E-02
      1851 PROA     127      THR      CB       CT1      0.140000       12.0110           0   0.00000     -0.301140E-02
      1852 PROA     127      THR      HB       HA1      0.900000E-01   1.00800           0   0.00000     -0.301140E-02
      1853 PROA     127      THR      OG1      OH1     -0.660000       15.9990           0   0.00000     -0.301140E-02
      1854 PROA     127      THR      HG1      H        0.430000       1.00800           0   0.00000     -0.301140E-02
      1855 PROA     127      THR      CG2      CT3     -0.270000       12.0110           0   0.00000     -0.301140E-02
      1856 PROA     127      THR      HG21     HA3      0.900000E-01   1.00800           0   0.00000     -0.301140E-02
      1857 PROA     127      THR      HG22     HA3      0.900000E-01   1.00800           0   0.00000     -0.301140E-02
      1858 PROA     127      THR      HG23     HA3      0.900000E-01   1.00800           0   0.00000     -0.301140E-02
      1859 PROA     127      THR      C        C        0.510000       12.0110           0   0.00000     -0.301140E-02
      1860 PROA     127      THR      O        O       -0.510000       15.9990           0   0.00000     -0.301140E-02
      1861 PROA     129      GLN      N        NH1     -0.470000       14.0070           0   0.00000     -0.301140E-02
      1862 PROA     129      GLN      HN       H        0.310000       1.00800           0   0.00000     -0.301140E-02
      1863 PROA     129      GLN      CA       CT1      0.700000E-01   12.0110           0   0.00000     -0.301140E-02
      1864 PROA     129      GLN      HA       HB1      0.900000E-01   1.00800           0   0.00000     -0.301140E-02
      1865 PROA     129      GLN      CB       CT2     -0.180000       12.0110           0   0.00000     -0.301140E-02
      1866 PROA     129      GLN      HB1      HA2      0.900000E-01   1.00800           0   0.00000     -0.301140E-02
      1867 PROA     129      GLN      HB2      HA2      0.900000E-01   1.00800           0   0.00000     -0.301140E-02
      1868 PROA     129      GLN      CG       CT2     -0.180000       12.0110           0   0.00000     -0.301140E-02
      1869 PROA     129      GLN      HG1      HA2      0.900000E-01   1.00800           0   0.00000     -0.301140E-02
      1870 PROA     129      GLN      HG2      HA2      0.900000E-01   1.00800           0   0.00000     -0.301140E-02
      1871 PROA     129      GLN      CD       CC       0.550000       12.0110           0   0.00000     -0.301140E-02
      1872 PROA     129      GLN      OE1      O       -0.550000       15.9990           0   0.00000     -0.301140E-02
      1873 PROA     129      GLN      NE2      NH2     -0.620000       14.0070           0   0.00000     -0.301140E-02
      1874 PROA     129      GLN      HE21     H        0.320000       1.00800           0   0.00000     -0.301140E-02
      1875 PROA     129      GLN      HE22     H        0.300000       1.00800           0   0.00000     -0.301140E-02
      1876 PROA     129      GLN      C        C        0.510000       12.0110           0   0.00000     -0.301140E-02
      1877 PROA     129      GLN      O        O       -0.510000       15.9990           0   0.00000     -0.301140E-02
      1878 PROA     130      ALA      N        NH1     -0.470000       14.0070           0   0.00000     -0.301140E-02
      1879 PROA     130      ALA      HN       H        0.310000       1.00800           0   0.00000     -0.301140E-02
      1880 PROA     130      ALA      CA       CT1      0.700000E-01   12.0110           0   0.00000     -0.301140E-02
      1881 PROA     130      ALA      HA       HB1      0.900000E-01   1.00800           0   0.00000     -0.301140E-02
      1882 PROA     130      ALA      CB       CT3     -0.270000       12.0110           0   0.00000     -0.301140E-02
      1883 PROA     130      ALA      HB1      HA3      0.900000E-01   1.00800           0   0.00000     -0.301140E-02
      1884 PROA     130      ALA      HB2      HA3      0.900000E-01   1.00800           0   0.00000     -0.301140E-02
      1885 PROA     130      ALA      HB3      HA3      0.900000E-01   1.00800           0   0.00000     -0.301140E-02
      1886 PROA     130      ALA      C        C        0.510000       12.0110           0   0.00000     -0.301140E-02
      1887 PROA     130      ALA      O        O       -0.510000       15.9990           0   0.00000     -0.301140E-02
      1888 PROA     131      GLN      N        NH1     -0.470000       14.0070           0   0.00000     -0.301140E-02
      1889 PROA     131      GLN      HN       H        0.310000       1.00800           0   0.00000     -0.301140E-02
      1890 PROA     131      GLN      CA       CT1      0.700000E-01   12.0110           0   0.00000     -0.301140E-02
      1891 PROA     131      GLN      HA       HB1      0.900000E-01   1.00800           0   0.00000     -0.301140E-02
      1892 PROA     131      GLN      CB       CT2     -0.180000       12.0110           0   0.00000     -0.301140E-02
      1893 PROA     131      GLN      HB1      HA2      0.900000E-01   1.00800           0   0.00000     -0.301140E-02
      1894 PROA     131      GLN      HB2      HA2      0.900000E-01   1.00800           0   0.00000     -0.301140E-02
      1895 PROA     131      GLN      CG       CT2     -0.180000       12.0110           0   0.00000     -0.301140E-02
      1896 PROA     131      GLN      HG1      HA2      0.900000E-01   1.00800           0   0.00000     -0.301140E-02
      1897 PROA     131      GLN      HG2      HA2      0.900000E-01   1.00800           0   0.00000     -0.301140E-02
      1898 PROA     131      GLN      CD       CC       0.550000       12.0110           0   0.00000     -0.301140E-02
      1899 PROA     131      GLN      OE1      O       -0.550000       15.9990           0   0.00000     -0.301140E-02
      1900 PROA     131      GLN      NE2      NH2     -0.620000       14.0070           0   0.00000     -0.301140E-02
      1901 PROA     131      GLN      HE21     H        0.320000       1.00800           0   0.00000     -0.301140E-02
      1902 PROA     131      GLN      HE22     H        0.300000       1.00800           0   0.00000     -0.301140E-02
      1903 PROA     131      GLN      C        C        0.510000       12.0110           0   0.00000     -0.301140E-02
      1904 PROA     131      GLN      O        O       -0.510000       15.9990           0   0.00000     -0.301140E-02
      1905 PROA     133      LEU      N        NH1     -0.470000       14.0070           0   0.00000     -0.301140E-02
      1906 PROA     133      LEU      HN       H        0.310000       1.00800           0   0.00000     -0.301140E-02
      1907 PROA     133      LEU      CA       CT1      0.700000E-01   12.0110           0   0.00000     -0.301140E-02
      1908 PROA     133      LEU      HA       HB1      0.900000E-01   1.00800           0   0.00000     -0.301140E-02
      1909 PROA     133      LEU      CB       CT2     -0.180000       12.0110           0   0.00000     -0.301140E-02
      1910 PROA     133      LEU      HB1      HA2      0.900000E-01   1.00800           0   0.00000     -0.301140E-02
      1911 PROA     133      LEU      HB2      HA2      0.900000E-01   1.00800           0   0.00000     -0.301140E-02
      1912 PROA     133      LEU      CG       CT1     -0.900000E-01   12.0110           0   0.00000     -0.301140E-02
      1913 PROA     133      LEU      HG       HA1      0.900000E-01   1.00800           0   0.00000     -0.301140E-02
      1914 PROA     133      LEU      CD1      CT3     -0.270000       12.0110           0   0.00000     -0.301140E-02
      1915 PROA     133      LEU      HD11     HA3      0.900000E-01   1.00800           0   0.00000     -0.301140E-02
      1916 PROA     133      LEU      HD12     HA3      0.900000E-01   1.00800           0   0.00000     -0.301140E-02
      1917 PROA     133      LEU      HD13     HA3      0.900000E-01   1.00800           0   0.00000     -0.301140E-02
      1918 PROA     133      LEU      CD2      CT3     -0.270000       12.0110           0   0.00000     -0.301140E-02
      1919 PROA     133      LEU      HD21     HA3      0.900000E-01   1.00800           0   0.00000     -0.301140E-02
      1920 PROA     133      LEU      HD22     HA3      0.900000E-01   1.00800           0   0.00000     -0.301140E-02
      1921 PROA     133      LEU      HD23     HA3      0.900000E-01   1.00800           0   0.00000     -0.301140E-02
      1922 PROA     133      LEU      C        C        0.510000       12.0110           0   0.00000     -0.301140E-02
      1923 PROA     133      LEU      O        O       -0.510000       15.9990           0   0.00000     -0.301140E-02
      1924 PROA     134      ALA      N        NH1     -0.470000       14.0070           0   0.00000     -0.301140E-02
      1925 PROA     134      ALA      HN       H        0.310000       1.00800           0   0.00000     -0.301140E-02
      1926 PROA     134      ALA      CA       CT1      0.700000E-01   12.0110           0   0.00000     -0.301140E-02
      1927 PROA     134      ALA      HA       HB1      0.900000E-01   1.00800           0   0.00000     -0.301140E-02
      1928 PROA     134      ALA      CB       CT3     -0.270000       12.0110           0   0.00000     -0.301140E-02
      1929 PROA     134      ALA      HB1      HA3      0.900000E-01   1.00800           0   0.00000     -0.301140E-02
      1930 PROA     134      ALA      HB2      HA3      0.900000E-01   1.00800           0   0.00000     -0.301140E-02
      1931 PROA     134      ALA      HB3      HA3      0.900000E-01   1.00800           0   0.00000     -0.301140E-02
      1932 PROA     134      ALA      C        C        0.510000       12.0110           0   0.00000     -0.301140E-02
      1933 PROA     134      ALA      O        O       -0.510000       15.9990           0   0.00000     -0.301140E-02
      1934 PROA     137      TYR      N        NH1     -0.470000       14.0070           0   0.00000     -0.301140E-02
      1935 PROA     137      TYR      HN       H        0.310000       1.00800           0   0.00000     -0.301140E-02
      1936 PROA     137      TYR      CA       CT1      0.700000E-01   12.0110           0   0.00000     -0.301140E-02
      1937 PROA     137      TYR      HA       HB1      0.900000E-01   1.00800           0   0.00000     -0.301140E-02
      1938 PROA     137      TYR      CB       CT2     -0.180000       12.0110           0   0.00000     -0.301140E-02
      1939 PROA     137      TYR      HB1      HA2      0.900000E-01   1.00800           0   0.00000     -0.301140E-02
      1940 PROA     137      TYR      HB2      HA2      0.900000E-01   1.00800           0   0.00000     -0.301140E-02
      1941 PROA     137      TYR      CG       CA        0.00000       12.0110           0   0.00000     -0.301140E-02
      1942 PROA     137      TYR      CD1      CA      -0.115000       12.0110           0   0.00000     -0.301140E-02
      1943 PROA     137      TYR      HD1      HP       0.115000       1.00800           0   0.00000     -0.301140E-02
      1944 PROA     137      TYR      CE1      CA      -0.115000       12.0110           0   0.00000     -0.301140E-02
      1945 PROA     137      TYR      HE1      HP       0.115000       1.00800           0   0.00000     -0.301140E-02
      1946 PROA     137      TYR      CZ       CA       0.110000       12.0110           0   0.00000     -0.301140E-02
      1947 PROA     137      TYR      OH       OH1     -0.540000       15.9990           0   0.00000     -0.301140E-02
      1948 PROA     137      TYR      HH       H        0.430000       1.00800           0   0.00000     -0.301140E-02
      1949 PROA     137      TYR      CD2      CA      -0.115000       12.0110           0   0.00000     -0.301140E-02
      1950 PROA     137      TYR      HD2      HP       0.115000       1.00800           0   0.00000     -0.301140E-02
      1951 PROA     137      TYR      CE2      CA      -0.115000       12.0110           0   0.00000     -0.301140E-02
      1952 PROA     137      TYR      HE2      HP       0.115000       1.00800           0   0.00000     -0.301140E-02
      1953 PROA     137      TYR      C        C        0.510000       12.0110           0   0.00000     -0.301140E-02
      1954 PROA     137      TYR      O        O       -0.510000       15.9990           0   0.00000     -0.301140E-02
      1955 PROA     139      ILE      N        NH1     -0.470000       14.0070           0   0.00000     -0.301140E-02
      1956 PROA     139      ILE      HN       H        0.310000       1.00800           0   0.00000     -0.301140E-02
      1957 PROA     139      ILE      CA       CT1      0.700000E-01   12.0110           0   0.00000     -0.301140E-02
      1958 PROA     139      ILE      HA       HB1      0.900000E-01   1.00800           0   0.00000     -0.301140E-02
      1959 PROA     139      ILE      CB       CT1     -0.900000E-01   12.0110           0   0.00000     -0.301140E-02
      1960 PROA     139      ILE      HB       HA1      0.900000E-01   1.00800           0   0.00000     -0.301140E-02
      1961 PROA     139      ILE      CG2      CT3     -0.270000       12.0110           0   0.00000     -0.301140E-02
      1962 PROA     139      ILE      HG21     HA3      0.900000E-01   1.00800           0   0.00000     -0.301140E-02
      1963 PROA     139      ILE      HG22     HA3      0.900000E-01   1.00800           0   0.00000     -0.301140E-02
      1964 PROA     139      ILE      HG23     HA3      0.900000E-01   1.00800           0   0.00000     -0.301140E-02
      1965 PROA     139      ILE      CG1      CT2     -0.180000       12.0110           0   0.00000     -0.301140E-02
      1966 PROA     139      ILE      HG11     HA2      0.900000E-01   1.00800           0   0.00000     -0.301140E-02
      1967 PROA     139      ILE      HG12     HA2      0.900000E-01   1.00800           0   0.00000     -0.301140E-02
      1968 PROA     139      ILE      CD       CT3     -0.270000       12.0110           0   0.00000     -0.301140E-02
      1969 PROA     139      ILE      HD1      HA3      0.900000E-01   1.00800           0   0.00000     -0.301140E-02
      1970 PROA     139      ILE      HD2      HA3      0.900000E-01   1.00800           0   0.00000     -0.301140E-02
      1971 PROA     139      ILE      HD3      HA3      0.900000E-01   1.00800           0   0.00000     -0.301140E-02
      1972 PROA     139      ILE      C        C        0.510000       12.0110           0   0.00000     -0.301140E-02
      1973 PROA     139      ILE      O        O       -0.510000       15.9990           0   0.00000     -0.301140E-02
      1974 PROA     140      PRO      N        N       -0.290000       14.0070           0   0.00000     -0.301140E-02
      1975 PROA     140      PRO      CD       CP3       0.00000       12.0110           0   0.00000     -0.301140E-02
      1976 PROA     140      PRO      HD1      HA2      0.900000E-01   1.00800           0   0.00000     -0.301140E-02
      1977 PROA     140      PRO      HD2      HA2      0.900000E-01   1.00800           0   0.00000     -0.301140E-02
      1978 PROA     140      PRO      CA       CP1      0.200000E-01   12.0110           0   0.00000     -0.301140E-02
      1979 PROA     140      PRO      HA       HB1      0.900000E-01   1.00800           0   0.00000     -0.301140E-02
      1980 PROA     140      PRO      CB       CP2     -0.180000       12.0110           0   0.00000     -0.301140E-02
      1981 PROA     140      PRO      HB1      HA2      0.900000E-01   1.00800           0   0.00000     -0.301140E-02
      1982 PROA     140      PRO      HB2      HA2      0.900000E-01   1.00800           0   0.00000     -0.301140E-02
      1983 PROA     140      PRO      CG       CP2     -0.180000       12.0110           0   0.00000     -0.301140E-02
      1984 PROA     140      PRO      HG1      HA2      0.900000E-01   1.00800           0   0.00000     -0.301140E-02
      1985 PROA     140      PRO      HG2      HA2      0.900000E-01   1.00800           0   0.00000     -0.301140E-02
      1986 PROA     140      PRO      C        C        0.510000       12.0110           0   0.00000     -0.301140E-02
      1987 PROA     140      PRO      O        O       -0.510000       15.9990           0   0.00000     -0.301140E-02
      1988 PROA     141      PHE      N        NH1     -0.470000       14.0070           0   0.00000     -0.301140E-02
      1989 PROA     141      PHE      HN       H        0.310000       1.00800           0   0.00000     -0.301140E-02
      1990 PROA     141      PHE      CA       CT1      0.700000E-01   12.0110           0   0.00000     -0.301140E-02
      1991 PROA     141      PHE      HA       HB1      0.900000E-01   1.00800           0   0.00000     -0.301140E-02
      1992 PROA     141      PHE      CB       CT2     -0.180000       12.0110           0   0.00000     -0.301140E-02
      1993 PROA     141      PHE      HB1      HA2      0.900000E-01   1.00800           0   0.00000     -0.301140E-02
      1994 PROA     141      PHE      HB2      HA2      0.900000E-01   1.00800           0   0.00000     -0.301140E-02
      1995 PROA     141      PHE      CG       CA        0.00000       12.0110           0   0.00000     -0.301140E-02
      1996 PROA     141      PHE      CD1      CA      -0.115000       12.0110           0   0.00000     -0.301140E-02
      1997 PROA     141      PHE      HD1      HP       0.115000       1.00800           0   0.00000     -0.301140E-02
      1998 PROA     141      PHE      CE1      CA      -0.115000       12.0110           0   0.00000     -0.301140E-02
      1999 PROA     141      PHE      HE1      HP       0.115000       1.00800           0   0.00000     -0.301140E-02
      2000 PROA     141      PHE      CZ       CA      -0.115000       12.0110           0   0.00000     -0.301140E-02
      2001 PROA     141      PHE      HZ       HP       0.115000       1.00800           0   0.00000     -0.301140E-02
      2002 PROA     141      PHE      CD2      CA      -0.115000       12.0110           0   0.00000     -0.301140E-02
      2003 PROA     141      PHE      HD2      HP       0.115000       1.00800           0   0.00000     -0.301140E-02
      2004 PROA     141      PHE      CE2      CA      -0.115000       12.0110           0   0.00000     -0.301140E-02
      2005 PROA     141      PHE      HE2      HP       0.115000       1.00800           0   0.00000     -0.301140E-02
      2006 PROA     141      PHE      C        C        0.510000       12.0110           0   0.00000     -0.301140E-02
      2007 PROA     141      PHE      O        O       -0.510000       15.9990           0   0.00000     -0.301140E-02
      2008 PROA     142      ILE      N        NH1     -0.470000       14.0070           0   0.00000     -0.301140E-02
      2009 PROA     142      ILE      HN       H        0.310000       1.00800           0   0.00000     -0.301140E-02
      2010 PROA     142      ILE      CA       CT1      0.700000E-01   12.0110           0   0.00000     -0.301140E-02
      2011 PROA     142      ILE      HA       HB1      0.900000E-01   1.00800           0   0.00000     -0.301140E-02
      2012 PROA     142      ILE      CB       CT1     -0.900000E-01   12.0110           0   0.00000     -0.301140E-02
      2013 PROA     142      ILE      HB       HA1      0.900000E-01   1.00800           0   0.00000     -0.301140E-02
      2014 PROA     142      ILE      CG2      CT3     -0.270000       12.0110           0   0.00000     -0.301140E-02
      2015 PROA     142      ILE      HG21     HA3      0.900000E-01   1.00800           0   0.00000     -0.301140E-02
      2016 PROA     142      ILE      HG22     HA3      0.900000E-01   1.00800           0   0.00000     -0.301140E-02
      2017 PROA     142      ILE      HG23     HA3      0.900000E-01   1.00800           0   0.00000     -0.301140E-02
      2018 PROA     142      ILE      CG1      CT2     -0.180000       12.0110           0   0.00000     -0.301140E-02
      2019 PROA     142      ILE      HG11     HA2      0.900000E-01   1.00800           0   0.00000     -0.301140E-02
      2020 PROA     142      ILE      HG12     HA2      0.900000E-01   1.00800           0   0.00000     -0.301140E-02
      2021 PROA     142      ILE      CD       CT3     -0.270000       12.0110           0   0.00000     -0.301140E-02
      2022 PROA     142      ILE      HD1      HA3      0.900000E-01   1.00800           0   0.00000     -0.301140E-02
      2023 PROA     142      ILE      HD2      HA3      0.900000E-01   1.00800           0   0.00000     -0.301140E-02
      2024 PROA     142      ILE      HD3      HA3      0.900000E-01   1.00800           0   0.00000     -0.301140E-02
      2025 PROA     142      ILE      C        C        0.510000       12.0110           0   0.00000     -0.301140E-02
      2026 PROA     142      ILE      O        O       -0.510000       15.9990           0   0.00000     -0.301140E-02
      2027 PROA     143      GLU      N        NH1     -0.470000       14.0070           0   0.00000     -0.301140E-02
      2028 PROA     143      GLU      HN       H        0.310000       1.00800           0   0.00000     -0.301140E-02
      2029 PROA     143      GLU      CA       CT1      0.700000E-01   12.0110           0   0.00000     -0.301140E-02
      2030 PROA     143      GLU      HA       HB1      0.900000E-01   1.00800           0   0.00000     -0.301140E-02
      2031 PROA     143      GLU      CB       CT2A    -0.180000       12.0110           0   0.00000     -0.301140E-02
      2032 PROA     143      GLU      HB1      HA2      0.900000E-01   1.00800           0   0.00000     -0.301140E-02
      2033 PROA     143      GLU      HB2      HA2      0.900000E-01   1.00800           0   0.00000     -0.301140E-02
      2034 PROA     143      GLU      CG       CT2     -0.280000       12.0110           0   0.00000     -0.301140E-02
      2035 PROA     143      GLU      HG1      HA2      0.900000E-01   1.00800           0   0.00000     -0.301140E-02
      2036 PROA     143      GLU      HG2      HA2      0.900000E-01   1.00800           0   0.00000     -0.301140E-02
      2037 PROA     143      GLU      CD       CC       0.620000       12.0110           0   0.00000     -0.301140E-02
      2038 PROA     143      GLU      OE1      OC      -0.760000       15.9990           0   0.00000     -0.301140E-02
      2039 PROA     143      GLU      OE2      OC      -0.760000       15.9990           0   0.00000     -0.301140E-02
      2040 PROA     143      GLU      C        C        0.510000       12.0110           0   0.00000     -0.301140E-02
      2041 PROA     143      GLU      O        O       -0.510000       15.9990           0   0.00000     -0.301140E-02
      2042 PROA     144      THR      N        NH1     -0.470000       14.0070           0   0.00000     -0.301140E-02
      2043 PROA     144      THR      HN       H        0.310000       1.00800           0   0.00000     -0.301140E-02
      2044 PROA     144      THR      CA       CT1      0.700000E-01   12.0110           0   0.00000     -0.301140E-02
      2045 PROA     144      THR      HA       HB1      0.900000E-01   1.00800           0   0.00000     -0.301140E-02
      2046 PROA     144      THR      CB       CT1      0.140000       12.0110           0   0.00000     -0.301140E-02
      2047 PROA     144      THR      HB       HA1      0.900000E-01   1.00800           0   0.00000     -0.301140E-02
      2048 PROA     144      THR      OG1      OH1     -0.660000       15.9990           0   0.00000     -0.301140E-02
      2049 PROA     144      THR      HG1      H        0.430000       1.00800           0   0.00000     -0.301140E-02
      2050 PROA     144      THR      CG2      CT3     -0.270000       12.0110           0   0.00000     -0.301140E-02
      2051 PROA     144      THR      HG21     HA3      0.900000E-01   1.00800           0   0.00000     -0.301140E-02
      2052 PROA     144      THR      HG22     HA3      0.900000E-01   1.00800           0   0.00000     -0.301140E-02
      2053 PROA     144      THR      HG23     HA3      0.900000E-01   1.00800           0   0.00000     -0.301140E-02
      2054 PROA     144      THR      C        C        0.510000       12.0110           0   0.00000     -0.301140E-02
      2055 PROA     144      THR      O        O       -0.510000       15.9990           0   0.00000     -0.301140E-02
      2056 PROA     145      SER      N        NH1     -0.470000       14.0070           0   0.00000     -0.301140E-02
      2057 PROA     145      SER      HN       H        0.310000       1.00800           0   0.00000     -0.301140E-02
      2058 PROA     145      SER      CA       CT1      0.700000E-01   12.0110           0   0.00000     -0.301140E-02
      2059 PROA     145      SER      HA       HB1      0.900000E-01   1.00800           0   0.00000     -0.301140E-02
      2060 PROA     145      SER      CB       CT2      0.500000E-01   12.0110           0   0.00000     -0.301140E-02
      2061 PROA     145      SER      HB1      HA2      0.900000E-01   1.00800           0   0.00000     -0.301140E-02
      2062 PROA     145      SER      HB2      HA2      0.900000E-01   1.00800           0   0.00000     -0.301140E-02
      2063 PROA     145      SER      OG       OH1     -0.660000       15.9990           0   0.00000     -0.301140E-02
      2064 PROA     145      SER      HG1      H        0.430000       1.00800           0   0.00000     -0.301140E-02
      2065 PROA     145      SER      C        C        0.510000       12.0110           0   0.00000     -0.301140E-02
      2066 PROA     145      SER      O        O       -0.510000       15.9990           0   0.00000     -0.301140E-02
      2067 PROA     146      ALA      N        NH1     -0.470000       14.0070           0   0.00000     -0.301140E-02
      2068 PROA     146      ALA      HN       H        0.310000       1.00800           0   0.00000     -0.301140E-02
      2069 PROA     146      ALA      CA       CT1      0.700000E-01   12.0110           0   0.00000     -0.301140E-02
      2070 PROA     146      ALA      HA       HB1      0.900000E-01   1.00800           0   0.00000     -0.301140E-02
      2071 PROA     146      ALA      CB       CT3     -0.270000       12.0110           0   0.00000     -0.301140E-02
      2072 PROA     146      ALA      HB1      HA3      0.900000E-01   1.00800           0   0.00000     -0.301140E-02
      2073 PROA     146      ALA      HB2      HA3      0.900000E-01   1.00800           0   0.00000     -0.301140E-02
      2074 PROA     146      ALA      HB3      HA3      0.900000E-01   1.00800           0   0.00000     -0.301140E-02
      2075 PROA     146      ALA      C        C        0.510000       12.0110           0   0.00000     -0.301140E-02
      2076 PROA     146      ALA      O        O       -0.510000       15.9990           0   0.00000     -0.301140E-02
      2077 PROA     147      LYS      N        NH1     -0.470000       14.0070           0   0.00000     -0.301140E-02
      2078 PROA     147      LYS      HN       H        0.310000       1.00800           0   0.00000     -0.301140E-02
      2079 PROA     147      LYS      CA       CT1      0.700000E-01   12.0110           0   0.00000     -0.301140E-02
      2080 PROA     147      LYS      HA       HB1      0.900000E-01   1.00800           0   0.00000     -0.301140E-02
      2081 PROA     147      LYS      CB       CT2     -0.180000       12.0110           0   0.00000     -0.301140E-02
      2082 PROA     147      LYS      HB1      HA2      0.900000E-01   1.00800           0   0.00000     -0.301140E-02
      2083 PROA     147      LYS      HB2      HA2      0.900000E-01   1.00800           0   0.00000     -0.301140E-02
      2084 PROA     147      LYS      CG       CT2     -0.180000       12.0110           0   0.00000     -0.301140E-02
      2085 PROA     147      LYS      HG1      HA2      0.900000E-01   1.00800           0   0.00000     -0.301140E-02
      2086 PROA     147      LYS      HG2      HA2      0.900000E-01   1.00800           0   0.00000     -0.301140E-02
      2087 PROA     147      LYS      CD       CT2     -0.180000       12.0110           0   0.00000     -0.301140E-02
      2088 PROA     147      LYS      HD1      HA2      0.900000E-01   1.00800           0   0.00000     -0.301140E-02
      2089 PROA     147      LYS      HD2      HA2      0.900000E-01   1.00800           0   0.00000     -0.301140E-02
      2090 PROA     147      LYS      CE       CT2      0.210000       12.0110           0   0.00000     -0.301140E-02
      2091 PROA     147      LYS      HE1      HA2      0.500000E-01   1.00800           0   0.00000     -0.301140E-02
      2092 PROA     147      LYS      HE2      HA2      0.500000E-01   1.00800           0   0.00000     -0.301140E-02
      2093 PROA     147      LYS      NZ       NH3     -0.300000       14.0070           0   0.00000     -0.301140E-02
      2094 PROA     147      LYS      HZ1      HC       0.330000       1.00800           0   0.00000     -0.301140E-02
      2095 PROA     147      LYS      HZ2      HC       0.330000       1.00800           0   0.00000     -0.301140E-02
      2096 PROA     147      LYS      HZ3      HC       0.330000       1.00800           0   0.00000     -0.301140E-02
      2097 PROA     147      LYS      C        C        0.510000       12.0110           0   0.00000     -0.301140E-02
      2098 PROA     147      LYS      O        O       -0.510000       15.9990           0   0.00000     -0.301140E-02
      2099 PROA     148      THR      N        NH1     -0.470000       14.0070           0   0.00000     -0.301140E-02
      2100 PROA     148      THR      HN       H        0.310000       1.00800           0   0.00000     -0.301140E-02
      2101 PROA     148      THR      CA       CT1      0.700000E-01   12.0110           0   0.00000     -0.301140E-02
      2102 PROA     148      THR      HA       HB1      0.900000E-01   1.00800           0   0.00000     -0.301140E-02
      2103 PROA     148      THR      CB       CT1      0.140000       12.0110           0   0.00000     -0.301140E-02
      2104 PROA     148      THR      HB       HA1      0.900000E-01   1.00800           0   0.00000     -0.301140E-02
      2105 PROA     148      THR      OG1      OH1     -0.660000       15.9990           0   0.00000     -0.301140E-02
      2106 PROA     148      THR      HG1      H        0.430000       1.00800           0   0.00000     -0.301140E-02
      2107 PROA     148      THR      CG2      CT3     -0.270000       12.0110           0   0.00000     -0.301140E-02
      2108 PROA     148      THR      HG21     HA3      0.900000E-01   1.00800           0   0.00000     -0.301140E-02
      2109 PROA     148      THR      HG22     HA3      0.900000E-01   1.00800           0   0.00000     -0.301140E-02
      2110 PROA     148      THR      HG23     HA3      0.900000E-01   1.00800           0   0.00000     -0.301140E-02
      2111 PROA     148      THR      C        C        0.510000       12.0110           0   0.00000     -0.301140E-02
      2112 PROA     148      THR      O        O       -0.510000       15.9990           0   0.00000     -0.301140E-02
      2113 PROA     149      ARG      N        NH1     -0.470000       14.0070           0   0.00000     -0.301140E-02
      2114 PROA     149      ARG      HN       H        0.310000       1.00800           0   0.00000     -0.301140E-02
      2115 PROA     149      ARG      CA       CT1      0.700000E-01   12.0110           0   0.00000     -0.301140E-02
      2116 PROA     149      ARG      HA       HB1      0.900000E-01   1.00800           0   0.00000     -0.301140E-02
      2117 PROA     149      ARG      CB       CT2     -0.180000       12.0110           0   0.00000     -0.301140E-02
      2118 PROA     149      ARG      HB1      HA2      0.900000E-01   1.00800           0   0.00000     -0.301140E-02
      2119 PROA     149      ARG      HB2      HA2      0.900000E-01   1.00800           0   0.00000     -0.301140E-02
      2120 PROA     149      ARG      CG       CT2     -0.180000       12.0110           0   0.00000     -0.301140E-02
      2121 PROA     149      ARG      HG1      HA2      0.900000E-01   1.00800           0   0.00000     -0.301140E-02
      2122 PROA     149      ARG      HG2      HA2      0.900000E-01   1.00800           0   0.00000     -0.301140E-02
      2123 PROA     149      ARG      CD       CT2      0.200000       12.0110           0   0.00000     -0.301140E-02
      2124 PROA     149      ARG      HD1      HA2      0.900000E-01   1.00800           0   0.00000     -0.301140E-02
      2125 PROA     149      ARG      HD2      HA2      0.900000E-01   1.00800           0   0.00000     -0.301140E-02
      2126 PROA     149      ARG      NE       NC2     -0.700000       14.0070           0   0.00000     -0.301140E-02
      2127 PROA     149      ARG      HE       HC       0.440000       1.00800           0   0.00000     -0.301140E-02
      2128 PROA     149      ARG      CZ       C        0.640000       12.0110           0   0.00000     -0.301140E-02
      2129 PROA     149      ARG      NH1      NC2     -0.800000       14.0070           0   0.00000     -0.301140E-02
      2130 PROA     149      ARG      HH11     HC       0.460000       1.00800           0   0.00000     -0.301140E-02
      2131 PROA     149      ARG      HH12     HC       0.460000       1.00800           0   0.00000     -0.301140E-02
      2132 PROA     149      ARG      NH2      NC2     -0.800000       14.0070           0   0.00000     -0.301140E-02
      2133 PROA     149      ARG      HH21     HC       0.460000       1.00800           0   0.00000     -0.301140E-02
      2134 PROA     149      ARG      HH22     HC       0.460000       1.00800           0   0.00000     -0.301140E-02
      2135 PROA     149      ARG      C        C        0.510000       12.0110           0   0.00000     -0.301140E-02
      2136 PROA     149      ARG      O        O       -0.510000       15.9990           0   0.00000     -0.301140E-02
      2137 PROA     150      GLN      N        NH1     -0.470000       14.0070           0   0.00000     -0.301140E-02
      2138 PROA     150      GLN      HN       H        0.310000       1.00800           0   0.00000     -0.301140E-02
      2139 PROA     150      GLN      CA       CT1      0.700000E-01   12.0110           0   0.00000     -0.301140E-02
      2140 PROA     150      GLN      HA       HB1      0.900000E-01   1.00800           0   0.00000     -0.301140E-02
      2141 PROA     150      GLN      CB       CT2     -0.180000       12.0110           0   0.00000     -0.301140E-02
      2142 PROA     150      GLN      HB1      HA2      0.900000E-01   1.00800           0   0.00000     -0.301140E-02
      2143 PROA     150      GLN      HB2      HA2      0.900000E-01   1.00800           0   0.00000     -0.301140E-02
      2144 PROA     150      GLN      CG       CT2     -0.180000       12.0110           0   0.00000     -0.301140E-02
      2145 PROA     150      GLN      HG1      HA2      0.900000E-01   1.00800           0   0.00000     -0.301140E-02
      2146 PROA     150      GLN      HG2      HA2      0.900000E-01   1.00800           0   0.00000     -0.301140E-02
      2147 PROA     150      GLN      CD       CC       0.550000       12.0110           0   0.00000     -0.301140E-02
      2148 PROA     150      GLN      OE1      O       -0.550000       15.9990           0   0.00000     -0.301140E-02
      2149 PROA     150      GLN      NE2      NH2     -0.620000       14.0070           0   0.00000     -0.301140E-02
      2150 PROA     150      GLN      HE21     H        0.320000       1.00800           0   0.00000     -0.301140E-02
      2151 PROA     150      GLN      HE22     H        0.300000       1.00800           0   0.00000     -0.301140E-02
      2152 PROA     150      GLN      C        C        0.510000       12.0110           0   0.00000     -0.301140E-02
      2153 PROA     150      GLN      O        O       -0.510000       15.9990           0   0.00000     -0.301140E-02
      2154 PROA     151      GLY      N        NH1     -0.470000       14.0070           0   0.00000     -0.301140E-02
      2155 PROA     151      GLY      HN       H        0.310000       1.00800           0   0.00000     -0.301140E-02
      2156 PROA     151      GLY      CA       CT2     -0.200000E-01   12.0110           0   0.00000     -0.301140E-02
      2157 PROA     151      GLY      HA1      HB2      0.900000E-01   1.00800           0   0.00000     -0.301140E-02
      2158 PROA     151      GLY      HA2      HB2      0.900000E-01   1.00800           0   0.00000     -0.301140E-02
      2159 PROA     151      GLY      C        C        0.510000       12.0110           0   0.00000     -0.301140E-02
      2160 PROA     151      GLY      O        O       -0.510000       15.9990           0   0.00000     -0.301140E-02
      2161 PROA     152      VAL      N        NH1     -0.470000       14.0070           0   0.00000     -0.301140E-02
      2162 PROA     152      VAL      HN       H        0.310000       1.00800           0   0.00000     -0.301140E-02
      2163 PROA     152      VAL      CA       CT1      0.700000E-01   12.0110           0   0.00000     -0.301140E-02
      2164 PROA     152      VAL      HA       HB1      0.900000E-01   1.00800           0   0.00000     -0.301140E-02
      2165 PROA     152      VAL      CB       CT1     -0.900000E-01   12.0110           0   0.00000     -0.301140E-02
      2166 PROA     152      VAL      HB       HA1      0.900000E-01   1.00800           0   0.00000     -0.301140E-02
      2167 PROA     152      VAL      CG1      CT3     -0.270000       12.0110           0   0.00000     -0.301140E-02
      2168 PROA     152      VAL      HG11     HA3      0.900000E-01   1.00800           0   0.00000     -0.301140E-02
      2169 PROA     152      VAL      HG12     HA3      0.900000E-01   1.00800           0   0.00000     -0.301140E-02
      2170 PROA     152      VAL      HG13     HA3      0.900000E-01   1.00800           0   0.00000     -0.301140E-02
      2171 PROA     152      VAL      CG2      CT3     -0.270000       12.0110           0   0.00000     -0.301140E-02
      2172 PROA     152      VAL      HG21     HA3      0.900000E-01   1.00800           0   0.00000     -0.301140E-02
      2173 PROA     152      VAL      HG22     HA3      0.900000E-01   1.00800           0   0.00000     -0.301140E-02
      2174 PROA     152      VAL      HG23     HA3      0.900000E-01   1.00800           0   0.00000     -0.301140E-02
      2175 PROA     152      VAL      C        C        0.510000       12.0110           0   0.00000     -0.301140E-02
      2176 PROA     152      VAL      O        O       -0.510000       15.9990           0   0.00000     -0.301140E-02
      2177 PROA     153      ASP      N        NH1     -0.470000       14.0070           0   0.00000     -0.301140E-02
      2178 PROA     153      ASP      HN       H        0.310000       1.00800           0   0.00000     -0.301140E-02
      2179 PROA     153      ASP      CA       CT1      0.700000E-01   12.0110           0   0.00000     -0.301140E-02
      2180 PROA     153      ASP      HA       HB1      0.900000E-01   1.00800           0   0.00000     -0.301140E-02
      2181 PROA     153      ASP      CB       CT2A    -0.280000       12.0110           0   0.00000     -0.301140E-02
      2182 PROA     153      ASP      HB1      HA2      0.900000E-01   1.00800           0   0.00000     -0.301140E-02
      2183 PROA     153      ASP      HB2      HA2      0.900000E-01   1.00800           0   0.00000     -0.301140E-02
      2184 PROA     153      ASP      CG       CC       0.620000       12.0110           0   0.00000     -0.301140E-02
      2185 PROA     153      ASP      OD1      OC      -0.760000       15.9990           0   0.00000     -0.301140E-02
      2186 PROA     153      ASP      OD2      OC      -0.760000       15.9990           0   0.00000     -0.301140E-02
      2187 PROA     153      ASP      C        C        0.510000       12.0110           0   0.00000     -0.301140E-02
      2188 PROA     153      ASP      O        O       -0.510000       15.9990           0   0.00000     -0.301140E-02
      2189 PROA     154      ASP      N        NH1     -0.470000       14.0070           0   0.00000     -0.301140E-02
      2190 PROA     154      ASP      HN       H        0.310000       1.00800           0   0.00000     -0.301140E-02
      2191 PROA     154      ASP      CA       CT1      0.700000E-01   12.0110           0   0.00000     -0.301140E-02
      2192 PROA     154      ASP      HA       HB1      0.900000E-01   1.00800           0   0.00000     -0.301140E-02
      2193 PROA     154      ASP      CB       CT2A    -0.280000       12.0110           0   0.00000     -0.301140E-02
      2194 PROA     154      ASP      HB1      HA2      0.900000E-01   1.00800           0   0.00000     -0.301140E-02
      2195 PROA     154      ASP      HB2      HA2      0.900000E-01   1.00800           0   0.00000     -0.301140E-02
      2196 PROA     154      ASP      CG       CC       0.620000       12.0110           0   0.00000     -0.301140E-02
      2197 PROA     154      ASP      OD1      OC      -0.760000       15.9990           0   0.00000     -0.301140E-02
      2198 PROA     154      ASP      OD2      OC      -0.760000       15.9990           0   0.00000     -0.301140E-02
      2199 PROA     154      ASP      C        C        0.510000       12.0110           0   0.00000     -0.301140E-02
      2200 PROA     154      ASP      O        O       -0.510000       15.9990           0   0.00000     -0.301140E-02
      2201 PROA     155      ALA      N        NH1     -0.470000       14.0070           0   0.00000     -0.301140E-02
      2202 PROA     155      ALA      HN       H        0.310000       1.00800           0   0.00000     -0.301140E-02
      2203 PROA     155      ALA      CA       CT1      0.700000E-01   12.0110           0   0.00000     -0.301140E-02
      2204 PROA     155      ALA      HA       HB1      0.900000E-01   1.00800           0   0.00000     -0.301140E-02
      2205 PROA     155      ALA      CB       CT3     -0.270000       12.0110           0   0.00000     -0.301140E-02
      2206 PROA     155      ALA      HB1      HA3      0.900000E-01   1.00800           0   0.00000     -0.301140E-02
      2207 PROA     155      ALA      HB2      HA3      0.900000E-01   1.00800           0   0.00000     -0.301140E-02
      2208 PROA     155      ALA      HB3      HA3      0.900000E-01   1.00800           0   0.00000     -0.301140E-02
      2209 PROA     155      ALA      C        C        0.510000       12.0110           0   0.00000     -0.301140E-02
      2210 PROA     155      ALA      O        O       -0.510000       15.9990           0   0.00000     -0.301140E-02
      2211 PROA     156      PHE      N        NH1     -0.470000       14.0070           0   0.00000     -0.301140E-02
      2212 PROA     156      PHE      HN       H        0.310000       1.00800           0   0.00000     -0.301140E-02
      2213 PROA     156      PHE      CA       CT1      0.700000E-01   12.0110           0   0.00000     -0.301140E-02
      2214 PROA     156      PHE      HA       HB1      0.900000E-01   1.00800           0   0.00000     -0.301140E-02
      2215 PROA     156      PHE      CB       CT2     -0.180000       12.0110           0   0.00000     -0.301140E-02
      2216 PROA     156      PHE      HB1      HA2      0.900000E-01   1.00800           0   0.00000     -0.301140E-02
      2217 PROA     156      PHE      HB2      HA2      0.900000E-01   1.00800           0   0.00000     -0.301140E-02
      2218 PROA     156      PHE      CG       CA        0.00000       12.0110           0   0.00000     -0.301140E-02
      2219 PROA     156      PHE      CD1      CA      -0.115000       12.0110           0   0.00000     -0.301140E-02
      2220 PROA     156      PHE      HD1      HP       0.115000       1.00800           0   0.00000     -0.301140E-02
      2221 PROA     156      PHE      CE1      CA      -0.115000       12.0110           0   0.00000     -0.301140E-02
      2222 PROA     156      PHE      HE1      HP       0.115000       1.00800           0   0.00000     -0.301140E-02
      2223 PROA     156      PHE      CZ       CA      -0.115000       12.0110           0   0.00000     -0.301140E-02
      2224 PROA     156      PHE      HZ       HP       0.115000       1.00800           0   0.00000     -0.301140E-02
      2225 PROA     156      PHE      CD2      CA      -0.115000       12.0110           0   0.00000     -0.301140E-02
      2226 PROA     156      PHE      HD2      HP       0.115000       1.00800           0   0.00000     -0.301140E-02
      2227 PROA     156      PHE      CE2      CA      -0.115000       12.0110           0   0.00000     -0.301140E-02
      2228 PROA     156      PHE      HE2      HP       0.115000       1.00800           0   0.00000     -0.301140E-02
      2229 PROA     156      PHE      C        C        0.510000       12.0110           0   0.00000     -0.301140E-02
      2230 PROA     156      PHE      O        O       -0.510000       15.9990           0   0.00000     -0.301140E-02
      2231 PROA     157      TYR      N        NH1     -0.470000       14.0070           0   0.00000     -0.301140E-02
      2232 PROA     157      TYR      HN       H        0.310000       1.00800           0   0.00000     -0.301140E-02
      2233 PROA     157      TYR      CA       CT1      0.700000E-01   12.0110           0   0.00000     -0.301140E-02
      2234 PROA     157      TYR      HA       HB1      0.900000E-01   1.00800           0   0.00000     -0.301140E-02
      2235 PROA     157      TYR      CB       CT2     -0.180000       12.0110           0   0.00000     -0.301140E-02
      2236 PROA     157      TYR      HB1      HA2      0.900000E-01   1.00800           0   0.00000     -0.301140E-02
      2237 PROA     157      TYR      HB2      HA2      0.900000E-01   1.00800           0   0.00000     -0.301140E-02
      2238 PROA     157      TYR      CG       CA        0.00000       12.0110           0   0.00000     -0.301140E-02
      2239 PROA     157      TYR      CD1      CA      -0.115000       12.0110           0   0.00000     -0.301140E-02
      2240 PROA     157      TYR      HD1      HP       0.115000       1.00800           0   0.00000     -0.301140E-02
      2241 PROA     157      TYR      CE1      CA      -0.115000       12.0110           0   0.00000     -0.301140E-02
      2242 PROA     157      TYR      HE1      HP       0.115000       1.00800           0   0.00000     -0.301140E-02
      2243 PROA     157      TYR      CZ       CA       0.110000       12.0110           0   0.00000     -0.301140E-02
      2244 PROA     157      TYR      OH       OH1     -0.540000       15.9990           0   0.00000     -0.301140E-02
      2245 PROA     157      TYR      HH       H        0.430000       1.00800           0   0.00000     -0.301140E-02
      2246 PROA     157      TYR      CD2      CA      -0.115000       12.0110           0   0.00000     -0.301140E-02
      2247 PROA     157      TYR      HD2      HP       0.115000       1.00800           0   0.00000     -0.301140E-02
      2248 PROA     157      TYR      CE2      CA      -0.115000       12.0110           0   0.00000     -0.301140E-02
      2249 PROA     157      TYR      HE2      HP       0.115000       1.00800           0   0.00000     -0.301140E-02
      2250 PROA     157      TYR      C        C        0.510000       12.0110           0   0.00000     -0.301140E-02
      2251 PROA     157      TYR      O        O       -0.510000       15.9990           0   0.00000     -0.301140E-02
      2252 PROA     158      THR      N        NH1     -0.470000       14.0070           0   0.00000     -0.301140E-02
      2253 PROA     158      THR      HN       H        0.310000       1.00800           0   0.00000     -0.301140E-02
      2254 PROA     158      THR      CA       CT1      0.700000E-01   12.0110           0   0.00000     -0.301140E-02
      2255 PROA     158      THR      HA       HB1      0.900000E-01   1.00800           0   0.00000     -0.301140E-02
      2256 PROA     158      THR      CB       CT1      0.140000       12.0110           0   0.00000     -0.301140E-02
      2257 PROA     158      THR      HB       HA1      0.900000E-01   1.00800           0   0.00000     -0.301140E-02
      2258 PROA     158      THR      OG1      OH1     -0.660000       15.9990           0   0.00000     -0.301140E-02
      2259 PROA     158      THR      HG1      H        0.430000       1.00800           0   0.00000     -0.301140E-02
      2260 PROA     158      THR      CG2      CT3     -0.270000       12.0110           0   0.00000     -0.301140E-02
      2261 PROA     158      THR      HG21     HA3      0.900000E-01   1.00800           0   0.00000     -0.301140E-02
      2262 PROA     158      THR      HG22     HA3      0.900000E-01   1.00800           0   0.00000     -0.301140E-02
      2263 PROA     158      THR      HG23     HA3      0.900000E-01   1.00800           0   0.00000     -0.301140E-02
      2264 PROA     158      THR      C        C        0.510000       12.0110           0   0.00000     -0.301140E-02
      2265 PROA     158      THR      O        O       -0.510000       15.9990           0   0.00000     -0.301140E-02
      2266 PROA     159      LEU      N        NH1     -0.470000       14.0070           0   0.00000     -0.301140E-02
      2267 PROA     159      LEU      HN       H        0.310000       1.00800           0   0.00000     -0.301140E-02
      2268 PROA     159      LEU      CA       CT1      0.700000E-01   12.0110           0   0.00000     -0.301140E-02
      2269 PROA     159      LEU      HA       HB1      0.900000E-01   1.00800           0   0.00000     -0.301140E-02
      2270 PROA     159      LEU      CB       CT2     -0.180000       12.0110           0   0.00000     -0.301140E-02
      2271 PROA     159      LEU      HB1      HA2      0.900000E-01   1.00800           0   0.00000     -0.301140E-02
      2272 PROA     159      LEU      HB2      HA2      0.900000E-01   1.00800           0   0.00000     -0.301140E-02
      2273 PROA     159      LEU      CG       CT1     -0.900000E-01   12.0110           0   0.00000     -0.301140E-02
      2274 PROA     159      LEU      HG       HA1      0.900000E-01   1.00800           0   0.00000     -0.301140E-02
      2275 PROA     159      LEU      CD1      CT3     -0.270000       12.0110           0   0.00000     -0.301140E-02
      2276 PROA     159      LEU      HD11     HA3      0.900000E-01   1.00800           0   0.00000     -0.301140E-02
      2277 PROA     159      LEU      HD12     HA3      0.900000E-01   1.00800           0   0.00000     -0.301140E-02
      2278 PROA     159      LEU      HD13     HA3      0.900000E-01   1.00800           0   0.00000     -0.301140E-02
      2279 PROA     159      LEU      CD2      CT3     -0.270000       12.0110           0   0.00000     -0.301140E-02
      2280 PROA     159      LEU      HD21     HA3      0.900000E-01   1.00800           0   0.00000     -0.301140E-02
      2281 PROA     159      LEU      HD22     HA3      0.900000E-01   1.00800           0   0.00000     -0.301140E-02
      2282 PROA     159      LEU      HD23     HA3      0.900000E-01   1.00800           0   0.00000     -0.301140E-02
      2283 PROA     159      LEU      C        C        0.510000       12.0110           0   0.00000     -0.301140E-02
      2284 PROA     159      LEU      O        O       -0.510000       15.9990           0   0.00000     -0.301140E-02
      2285 PROA     160      VAL      N        NH1     -0.470000       14.0070           0   0.00000     -0.301140E-02
      2286 PROA     160      VAL      HN       H        0.310000       1.00800           0   0.00000     -0.301140E-02
      2287 PROA     160      VAL      CA       CT1      0.700000E-01   12.0110           0   0.00000     -0.301140E-02
      2288 PROA     160      VAL      HA       HB1      0.900000E-01   1.00800           0   0.00000     -0.301140E-02
      2289 PROA     160      VAL      CB       CT1     -0.900000E-01   12.0110           0   0.00000     -0.301140E-02
      2290 PROA     160      VAL      HB       HA1      0.900000E-01   1.00800           0   0.00000     -0.301140E-02
      2291 PROA     160      VAL      CG1      CT3     -0.270000       12.0110           0   0.00000     -0.301140E-02
      2292 PROA     160      VAL      HG11     HA3      0.900000E-01   1.00800           0   0.00000     -0.301140E-02
      2293 PROA     160      VAL      HG12     HA3      0.900000E-01   1.00800           0   0.00000     -0.301140E-02
      2294 PROA     160      VAL      HG13     HA3      0.900000E-01   1.00800           0   0.00000     -0.301140E-02
      2295 PROA     160      VAL      CG2      CT3     -0.270000       12.0110           0   0.00000     -0.301140E-02
      2296 PROA     160      VAL      HG21     HA3      0.900000E-01   1.00800           0   0.00000     -0.301140E-02
      2297 PROA     160      VAL      HG22     HA3      0.900000E-01   1.00800           0   0.00000     -0.301140E-02
      2298 PROA     160      VAL      HG23     HA3      0.900000E-01   1.00800           0   0.00000     -0.301140E-02
      2299 PROA     160      VAL      C        C        0.510000       12.0110           0   0.00000     -0.301140E-02
      2300 PROA     160      VAL      O        O       -0.510000       15.9990           0   0.00000     -0.301140E-02
      2301 PROA     161      ARG      N        NH1     -0.470000       14.0070           0   0.00000     -0.301140E-02
      2302 PROA     161      ARG      HN       H        0.310000       1.00800           0   0.00000     -0.301140E-02
      2303 PROA     161      ARG      CA       CT1      0.700000E-01   12.0110           0   0.00000     -0.301140E-02
      2304 PROA     161      ARG      HA       HB1      0.900000E-01   1.00800           0   0.00000     -0.301140E-02
      2305 PROA     161      ARG      CB       CT2     -0.180000       12.0110           0   0.00000     -0.301140E-02
      2306 PROA     161      ARG      HB1      HA2      0.900000E-01   1.00800           0   0.00000     -0.301140E-02
      2307 PROA     161      ARG      HB2      HA2      0.900000E-01   1.00800           0   0.00000     -0.301140E-02
      2308 PROA     161      ARG      CG       CT2     -0.180000       12.0110           0   0.00000     -0.301140E-02
      2309 PROA     161      ARG      HG1      HA2      0.900000E-01   1.00800           0   0.00000     -0.301140E-02
      2310 PROA     161      ARG      HG2      HA2      0.900000E-01   1.00800           0   0.00000     -0.301140E-02
      2311 PROA     161      ARG      CD       CT2      0.200000       12.0110           0   0.00000     -0.301140E-02
      2312 PROA     161      ARG      HD1      HA2      0.900000E-01   1.00800           0   0.00000     -0.301140E-02
      2313 PROA     161      ARG      HD2      HA2      0.900000E-01   1.00800           0   0.00000     -0.301140E-02
      2314 PROA     161      ARG      NE       NC2     -0.700000       14.0070           0   0.00000     -0.301140E-02
      2315 PROA     161      ARG      HE       HC       0.440000       1.00800           0   0.00000     -0.301140E-02
      2316 PROA     161      ARG      CZ       C        0.640000       12.0110           0   0.00000     -0.301140E-02
      2317 PROA     161      ARG      NH1      NC2     -0.800000       14.0070           0   0.00000     -0.301140E-02
      2318 PROA     161      ARG      HH11     HC       0.460000       1.00800           0   0.00000     -0.301140E-02
      2319 PROA     161      ARG      HH12     HC       0.460000       1.00800           0   0.00000     -0.301140E-02
      2320 PROA     161      ARG      NH2      NC2     -0.800000       14.0070           0   0.00000     -0.301140E-02
      2321 PROA     161      ARG      HH21     HC       0.460000       1.00800           0   0.00000     -0.301140E-02
      2322 PROA     161      ARG      HH22     HC       0.460000       1.00800           0   0.00000     -0.301140E-02
      2323 PROA     161      ARG      C        C        0.510000       12.0110           0   0.00000     -0.301140E-02
      2324 PROA     161      ARG      O        O       -0.510000       15.9990           0   0.00000     -0.301140E-02
      2325 PROA     162      GLU      N        NH1     -0.470000       14.0070           0   0.00000     -0.301140E-02
      2326 PROA     162      GLU      HN       H        0.310000       1.00800           0   0.00000     -0.301140E-02
      2327 PROA     162      GLU      CA       CT1      0.700000E-01   12.0110           0   0.00000     -0.301140E-02
      2328 PROA     162      GLU      HA       HB1      0.900000E-01   1.00800           0   0.00000     -0.301140E-02
      2329 PROA     162      GLU      CB       CT2A    -0.180000       12.0110           0   0.00000     -0.301140E-02
      2330 PROA     162      GLU      HB1      HA2      0.900000E-01   1.00800           0   0.00000     -0.301140E-02
      2331 PROA     162      GLU      HB2      HA2      0.900000E-01   1.00800           0   0.00000     -0.301140E-02
      2332 PROA     162      GLU      CG       CT2     -0.280000       12.0110           0   0.00000     -0.301140E-02
      2333 PROA     162      GLU      HG1      HA2      0.900000E-01   1.00800           0   0.00000     -0.301140E-02
      2334 PROA     162      GLU      HG2      HA2      0.900000E-01   1.00800           0   0.00000     -0.301140E-02
      2335 PROA     162      GLU      CD       CC       0.620000       12.0110           0   0.00000     -0.301140E-02
      2336 PROA     162      GLU      OE1      OC      -0.760000       15.9990           0   0.00000     -0.301140E-02
      2337 PROA     162      GLU      OE2      OC      -0.760000       15.9990           0   0.00000     -0.301140E-02
      2338 PROA     162      GLU      C        C        0.510000       12.0110           0   0.00000     -0.301140E-02
      2339 PROA     162      GLU      O        O       -0.510000       15.9990           0   0.00000     -0.301140E-02
      2340 PROA     163      ILE      N        NH1     -0.470000       14.0070           0   0.00000     -0.301140E-02
      2341 PROA     163      ILE      HN       H        0.310000       1.00800           0   0.00000     -0.301140E-02
      2342 PROA     163      ILE      CA       CT1      0.700000E-01   12.0110           0   0.00000     -0.301140E-02
      2343 PROA     163      ILE      HA       HB1      0.900000E-01   1.00800           0   0.00000     -0.301140E-02
      2344 PROA     163      ILE      CB       CT1     -0.900000E-01   12.0110           0   0.00000     -0.301140E-02
      2345 PROA     163      ILE      HB       HA1      0.900000E-01   1.00800           0   0.00000     -0.301140E-02
      2346 PROA     163      ILE      CG2      CT3     -0.270000       12.0110           0   0.00000     -0.301140E-02
      2347 PROA     163      ILE      HG21     HA3      0.900000E-01   1.00800           0   0.00000     -0.301140E-02
      2348 PROA     163      ILE      HG22     HA3      0.900000E-01   1.00800           0   0.00000     -0.301140E-02
      2349 PROA     163      ILE      HG23     HA3      0.900000E-01   1.00800           0   0.00000     -0.301140E-02
      2350 PROA     163      ILE      CG1      CT2     -0.180000       12.0110           0   0.00000     -0.301140E-02
      2351 PROA     163      ILE      HG11     HA2      0.900000E-01   1.00800           0   0.00000     -0.301140E-02
      2352 PROA     163      ILE      HG12     HA2      0.900000E-01   1.00800           0   0.00000     -0.301140E-02
      2353 PROA     163      ILE      CD       CT3     -0.270000       12.0110           0   0.00000     -0.301140E-02
      2354 PROA     163      ILE      HD1      HA3      0.900000E-01   1.00800           0   0.00000     -0.301140E-02
      2355 PROA     163      ILE      HD2      HA3      0.900000E-01   1.00800           0   0.00000     -0.301140E-02
      2356 PROA     163      ILE      HD3      HA3      0.900000E-01   1.00800           0   0.00000     -0.301140E-02
      2357 PROA     163      ILE      C        C        0.510000       12.0110           0   0.00000     -0.301140E-02
      2358 PROA     163      ILE      O        O       -0.510000       15.9990           0   0.00000     -0.301140E-02
      2359 PROB     739      TYR      N        NH1     -0.470000       14.0070           0   0.00000     -0.301140E-02
      2360 PROB     739      TYR      HN       H        0.310000       1.00800           0   0.00000     -0.301140E-02
      2361 PROB     739      TYR      CA       CT1      0.700000E-01   12.0110           0   0.00000     -0.301140E-02
      2362 PROB     739      TYR      HA       HB1      0.900000E-01   1.00800           0   0.00000     -0.301140E-02
      2363 PROB     739      TYR      CB       CT2     -0.180000       12.0110           0   0.00000     -0.301140E-02
      2364 PROB     739      TYR      HB1      HA2      0.900000E-01   1.00800           0   0.00000     -0.301140E-02
      2365 PROB     739      TYR      HB2      HA2      0.900000E-01   1.00800           0   0.00000     -0.301140E-02
      2366 PROB     739      TYR      CG       CA        0.00000       12.0110           0   0.00000     -0.301140E-02
      2367 PROB     739      TYR      CD1      CA      -0.115000       12.0110           0   0.00000     -0.301140E-02
      2368 PROB     739      TYR      HD1      HP       0.115000       1.00800           0   0.00000     -0.301140E-02
      2369 PROB     739      TYR      CE1      CA      -0.115000       12.0110           0   0.00000     -0.301140E-02
      2370 PROB     739      TYR      HE1      HP       0.115000       1.00800           0   0.00000     -0.301140E-02
      2371 PROB     739      TYR      CZ       CA       0.110000       12.0110           0   0.00000     -0.301140E-02
      2372 PROB     739      TYR      OH       OH1     -0.540000       15.9990           0   0.00000     -0.301140E-02
      2373 PROB     739      TYR      HH       H        0.430000       1.00800           0   0.00000     -0.301140E-02
      2374 PROB     739      TYR      CD2      CA      -0.115000       12.0110           0   0.00000     -0.301140E-02
      2375 PROB     739      TYR      HD2      HP       0.115000       1.00800           0   0.00000     -0.301140E-02
      2376 PROB     739      TYR      CE2      CA      -0.115000       12.0110           0   0.00000     -0.301140E-02
      2377 PROB     739      TYR      HE2      HP       0.115000       1.00800           0   0.00000     -0.301140E-02
      2378 PROB     739      TYR      C        C        0.510000       12.0110           0   0.00000     -0.301140E-02
      2379 PROB     739      TYR      O        O       -0.510000       15.9990           0   0.00000     -0.301140E-02
      2380 PROB     742      SER      N        NH1     -0.470000       14.0070           0   0.00000     -0.301140E-02
      2381 PROB     742      SER      HN       H        0.310000       1.00800           0   0.00000     -0.301140E-02
      2382 PROB     742      SER      CA       CT1      0.700000E-01   12.0110           0   0.00000     -0.301140E-02
      2383 PROB     742      SER      HA       HB1      0.900000E-01   1.00800           0   0.00000     -0.301140E-02
      2384 PROB     742      SER      CB       CT2      0.500000E-01   12.0110           0   0.00000     -0.301140E-02
      2385 PROB     742      SER      HB1      HA2      0.900000E-01   1.00800           0   0.00000     -0.301140E-02
      2386 PROB     742      SER      HB2      HA2      0.900000E-01   1.00800           0   0.00000     -0.301140E-02
      2387 PROB     742      SER      OG       OH1     -0.660000       15.9990           0   0.00000     -0.301140E-02
      2388 PROB     742      SER      HG1      H        0.430000       1.00800           0   0.00000     -0.301140E-02
      2389 PROB     742      SER      C        C        0.510000       12.0110           0   0.00000     -0.301140E-02
      2390 PROB     742      SER      O        O       -0.510000       15.9990           0   0.00000     -0.301140E-02
      2391 PROB     743      HSD      N        NH1     -0.470000       14.0070           0   0.00000     -0.301140E-02
      2392 PROB     743      HSD      HN       H        0.310000       1.00800           0   0.00000     -0.301140E-02
      2393 PROB     743      HSD      CA       CT1      0.700000E-01   12.0110           0   0.00000     -0.301140E-02
      2394 PROB     743      HSD      HA       HB1      0.900000E-01   1.00800           0   0.00000     -0.301140E-02
      2395 PROB     743      HSD      CB       CT2     -0.900000E-01   12.0110           0   0.00000     -0.301140E-02
      2396 PROB     743      HSD      HB1      HA2      0.900000E-01   1.00800           0   0.00000     -0.301140E-02
      2397 PROB     743      HSD      HB2      HA2      0.900000E-01   1.00800           0   0.00000     -0.301140E-02
      2398 PROB     743      HSD      ND1      NR1     -0.360000       14.0070           0   0.00000     -0.301140E-02
      2399 PROB     743      HSD      HD1      H        0.320000       1.00800           0   0.00000     -0.301140E-02
      2400 PROB     743      HSD      CG       CPH1    -0.500000E-01   12.0110           0   0.00000     -0.301140E-02
      2401 PROB     743      HSD      CE1      CPH2     0.250000       12.0110           0   0.00000     -0.301140E-02
      2402 PROB     743      HSD      HE1      HR1      0.130000       1.00800           0   0.00000     -0.301140E-02
      2403 PROB     743      HSD      NE2      NR2     -0.700000       14.0070           0   0.00000     -0.301140E-02
      2404 PROB     743      HSD      CD2      CPH1     0.220000       12.0110           0   0.00000     -0.301140E-02
      2405 PROB     743      HSD      HD2      HR3      0.100000       1.00800           0   0.00000     -0.301140E-02
      2406 PROB     743      HSD      C        C        0.510000       12.0110           0   0.00000     -0.301140E-02
      2407 PROB     743      HSD      O        O       -0.510000       15.9990           0   0.00000     -0.301140E-02
      2408 PROB     745      CYS      N        NH1     -0.470000       14.0070           0   0.00000     -0.301140E-02
      2409 PROB     745      CYS      HN       H        0.310000       1.00800           0   0.00000     -0.301140E-02
      2410 PROB     745      CYS      CA       CT1      0.700000E-01   12.0110           0   0.00000     -0.301140E-02
      2411 PROB     745      CYS      HA       HB1      0.900000E-01   1.00800           0   0.00000     -0.301140E-02
      2412 PROB     745      CYS      CB       CT2     -0.110000       12.0110           0   0.00000     -0.301140E-02
      2413 PROB     745      CYS      HB1      HA2      0.900000E-01   1.00800           0   0.00000     -0.301140E-02
      2414 PROB     745      CYS      HB2      HA2      0.900000E-01   1.00800           0   0.00000     -0.301140E-02
      2415 PROB     745      CYS      SG       S       -0.230000       32.0600           0   0.00000     -0.301140E-02
      2416 PROB     745      CYS      HG1      HS       0.160000       1.00800           0   0.00000     -0.301140E-02
      2417 PROB     745      CYS      C        C        0.510000       12.0110           0   0.00000     -0.301140E-02
      2418 PROB     745      CYS      O        O       -0.510000       15.9990           0   0.00000     -0.301140E-02
      2419 PROB     746      GLY      N        NH1     -0.470000       14.0070           0   0.00000     -0.301140E-02
      2420 PROB     746      GLY      HN       H        0.310000       1.00800           0   0.00000     -0.301140E-02
      2421 PROB     746      GLY      CA       CT2     -0.200000E-01   12.0110           0   0.00000     -0.301140E-02
      2422 PROB     746      GLY      HA1      HB2      0.900000E-01   1.00800           0   0.00000     -0.301140E-02
      2423 PROB     746      GLY      HA2      HB2      0.900000E-01   1.00800           0   0.00000     -0.301140E-02
      2424 PROB     746      GLY      C        C        0.510000       12.0110           0   0.00000     -0.301140E-02
      2425 PROB     746      GLY      O        O       -0.510000       15.9990           0   0.00000     -0.301140E-02
      2426 PROB     747      GLN      N        NH1     -0.470000       14.0070           0   0.00000     -0.301140E-02
      2427 PROB     747      GLN      HN       H        0.310000       1.00800           0   0.00000     -0.301140E-02
      2428 PROB     747      GLN      CA       CT1      0.700000E-01   12.0110           0   0.00000     -0.301140E-02
      2429 PROB     747      GLN      HA       HB1      0.900000E-01   1.00800           0   0.00000     -0.301140E-02
      2430 PROB     747      GLN      CB       CT2     -0.180000       12.0110           0   0.00000     -0.301140E-02
      2431 PROB     747      GLN      HB1      HA2      0.900000E-01   1.00800           0   0.00000     -0.301140E-02
      2432 PROB     747      GLN      HB2      HA2      0.900000E-01   1.00800           0   0.00000     -0.301140E-02
      2433 PROB     747      GLN      CG       CT2     -0.180000       12.0110           0   0.00000     -0.301140E-02
      2434 PROB     747      GLN      HG1      HA2      0.900000E-01   1.00800           0   0.00000     -0.301140E-02
      2435 PROB     747      GLN      HG2      HA2      0.900000E-01   1.00800           0   0.00000     -0.301140E-02
      2436 PROB     747      GLN      CD       CC       0.550000       12.0110           0   0.00000     -0.301140E-02
      2437 PROB     747      GLN      OE1      O       -0.550000       15.9990           0   0.00000     -0.301140E-02
      2438 PROB     747      GLN      NE2      NH2     -0.620000       14.0070           0   0.00000     -0.301140E-02
      2439 PROB     747      GLN      HE21     H        0.320000       1.00800           0   0.00000     -0.301140E-02
      2440 PROB     747      GLN      HE22     H        0.300000       1.00800           0   0.00000     -0.301140E-02
      2441 PROB     747      GLN      C        C        0.510000       12.0110           0   0.00000     -0.301140E-02
      2442 PROB     747      GLN      O        O       -0.510000       15.9990           0   0.00000     -0.301140E-02
      2443 PROB     748      ASP      N        NH1     -0.470000       14.0070           0   0.00000     -0.301140E-02
      2444 PROB     748      ASP      HN       H        0.310000       1.00800           0   0.00000     -0.301140E-02
      2445 PROB     748      ASP      CA       CT1      0.700000E-01   12.0110           0   0.00000     -0.301140E-02
      2446 PROB     748      ASP      HA       HB1      0.900000E-01   1.00800           0   0.00000     -0.301140E-02
      2447 PROB     748      ASP      CB       CT2A    -0.280000       12.0110           0   0.00000     -0.301140E-02
      2448 PROB     748      ASP      HB1      HA2      0.900000E-01   1.00800           0   0.00000     -0.301140E-02
      2449 PROB     748      ASP      HB2      HA2      0.900000E-01   1.00800           0   0.00000     -0.301140E-02
      2450 PROB     748      ASP      CG       CC       0.620000       12.0110           0   0.00000     -0.301140E-02
      2451 PROB     748      ASP      OD1      OC      -0.760000       15.9990           0   0.00000     -0.301140E-02
      2452 PROB     748      ASP      OD2      OC      -0.760000       15.9990           0   0.00000     -0.301140E-02
      2453 PROB     748      ASP      C        C        0.510000       12.0110           0   0.00000     -0.301140E-02
      2454 PROB     748      ASP      O        O       -0.510000       15.9990           0   0.00000     -0.301140E-02
      2455 PROB     749      ARG      N        NH1     -0.470000       14.0070           0   0.00000     -0.301140E-02
      2456 PROB     749      ARG      HN       H        0.310000       1.00800           0   0.00000     -0.301140E-02
      2457 PROB     749      ARG      CA       CT1      0.700000E-01   12.0110           0   0.00000     -0.301140E-02
      2458 PROB     749      ARG      HA       HB1      0.900000E-01   1.00800           0   0.00000     -0.301140E-02
      2459 PROB     749      ARG      CB       CT2     -0.180000       12.0110           0   0.00000     -0.301140E-02
      2460 PROB     749      ARG      HB1      HA2      0.900000E-01   1.00800           0   0.00000     -0.301140E-02
      2461 PROB     749      ARG      HB2      HA2      0.900000E-01   1.00800           0   0.00000     -0.301140E-02
      2462 PROB     749      ARG      CG       CT2     -0.180000       12.0110           0   0.00000     -0.301140E-02
      2463 PROB     749      ARG      HG1      HA2      0.900000E-01   1.00800           0   0.00000     -0.301140E-02
      2464 PROB     749      ARG      HG2      HA2      0.900000E-01   1.00800           0   0.00000     -0.301140E-02
      2465 PROB     749      ARG      CD       CT2      0.200000       12.0110           0   0.00000     -0.301140E-02
      2466 PROB     749      ARG      HD1      HA2      0.900000E-01   1.00800           0   0.00000     -0.301140E-02
      2467 PROB     749      ARG      HD2      HA2      0.900000E-01   1.00800           0   0.00000     -0.301140E-02
      2468 PROB     749      ARG      NE       NC2     -0.700000       14.0070           0   0.00000     -0.301140E-02
      2469 PROB     749      ARG      HE       HC       0.440000       1.00800           0   0.00000     -0.301140E-02
      2470 PROB     749      ARG      CZ       C        0.640000       12.0110           0   0.00000     -0.301140E-02
      2471 PROB     749      ARG      NH1      NC2     -0.800000       14.0070           0   0.00000     -0.301140E-02
      2472 PROB     749      ARG      HH11     HC       0.460000       1.00800           0   0.00000     -0.301140E-02
      2473 PROB     749      ARG      HH12     HC       0.460000       1.00800           0   0.00000     -0.301140E-02
      2474 PROB     749      ARG      NH2      NC2     -0.800000       14.0070           0   0.00000     -0.301140E-02
      2475 PROB     749      ARG      HH21     HC       0.460000       1.00800           0   0.00000     -0.301140E-02
      2476 PROB     749      ARG      HH22     HC       0.460000       1.00800           0   0.00000     -0.301140E-02
      2477 PROB     749      ARG      C        C        0.510000       12.0110           0   0.00000     -0.301140E-02
      2478 PROB     749      ARG      O        O       -0.510000       15.9990           0   0.00000     -0.301140E-02
      2479 PROB     750      THR      N        NH1     -0.470000       14.0070           0   0.00000     -0.301140E-02
      2480 PROB     750      THR      HN       H        0.310000       1.00800           0   0.00000     -0.301140E-02
      2481 PROB     750      THR      CA       CT1      0.700000E-01   12.0110           0   0.00000     -0.301140E-02
      2482 PROB     750      THR      HA       HB1      0.900000E-01   1.00800           0   0.00000     -0.301140E-02
      2483 PROB     750      THR      CB       CT1      0.140000       12.0110           0   0.00000     -0.301140E-02
      2484 PROB     750      THR      HB       HA1      0.900000E-01   1.00800           0   0.00000     -0.301140E-02
      2485 PROB     750      THR      OG1      OH1     -0.660000       15.9990           0   0.00000     -0.301140E-02
      2486 PROB     750      THR      HG1      H        0.430000       1.00800           0   0.00000     -0.301140E-02
      2487 PROB     750      THR      CG2      CT3     -0.270000       12.0110           0   0.00000     -0.301140E-02
      2488 PROB     750      THR      HG21     HA3      0.900000E-01   1.00800           0   0.00000     -0.301140E-02
      2489 PROB     750      THR      HG22     HA3      0.900000E-01   1.00800           0   0.00000     -0.301140E-02
      2490 PROB     750      THR      HG23     HA3      0.900000E-01   1.00800           0   0.00000     -0.301140E-02
      2491 PROB     750      THR      C        C        0.510000       12.0110           0   0.00000     -0.301140E-02
      2492 PROB     750      THR      O        O       -0.510000       15.9990           0   0.00000     -0.301140E-02
      2493 PROB     751      LEU      N        NH1     -0.470000       14.0070           0   0.00000     -0.301140E-02
      2494 PROB     751      LEU      HN       H        0.310000       1.00800           0   0.00000     -0.301140E-02
      2495 PROB     751      LEU      CA       CT1      0.700000E-01   12.0110           0   0.00000     -0.301140E-02
      2496 PROB     751      LEU      HA       HB1      0.900000E-01   1.00800           0   0.00000     -0.301140E-02
      2497 PROB     751      LEU      CB       CT2     -0.180000       12.0110           0   0.00000     -0.301140E-02
      2498 PROB     751      LEU      HB1      HA2      0.900000E-01   1.00800           0   0.00000     -0.301140E-02
      2499 PROB     751      LEU      HB2      HA2      0.900000E-01   1.00800           0   0.00000     -0.301140E-02
      2500 PROB     751      LEU      CG       CT1     -0.900000E-01   12.0110           0   0.00000     -0.301140E-02
      2501 PROB     751      LEU      HG       HA1      0.900000E-01   1.00800           0   0.00000     -0.301140E-02
      2502 PROB     751      LEU      CD1      CT3     -0.270000       12.0110           0   0.00000     -0.301140E-02
      2503 PROB     751      LEU      HD11     HA3      0.900000E-01   1.00800           0   0.00000     -0.301140E-02
      2504 PROB     751      LEU      HD12     HA3      0.900000E-01   1.00800           0   0.00000     -0.301140E-02
      2505 PROB     751      LEU      HD13     HA3      0.900000E-01   1.00800           0   0.00000     -0.301140E-02
      2506 PROB     751      LEU      CD2      CT3     -0.270000       12.0110           0   0.00000     -0.301140E-02
      2507 PROB     751      LEU      HD21     HA3      0.900000E-01   1.00800           0   0.00000     -0.301140E-02
      2508 PROB     751      LEU      HD22     HA3      0.900000E-01   1.00800           0   0.00000     -0.301140E-02
      2509 PROB     751      LEU      HD23     HA3      0.900000E-01   1.00800           0   0.00000     -0.301140E-02
      2510 PROB     751      LEU      C        C        0.510000       12.0110           0   0.00000     -0.301140E-02
      2511 PROB     751      LEU      O        O       -0.510000       15.9990           0   0.00000     -0.301140E-02
      2512 PROB     753      ALA      N        NH1     -0.470000       14.0070           0   0.00000     -0.301140E-02
      2513 PROB     753      ALA      HN       H        0.310000       1.00800           0   0.00000     -0.301140E-02
      2514 PROB     753      ALA      CA       CT1      0.700000E-01   12.0110           0   0.00000     -0.301140E-02
      2515 PROB     753      ALA      HA       HB1      0.900000E-01   1.00800           0   0.00000     -0.301140E-02
      2516 PROB     753      ALA      CB       CT3     -0.270000       12.0110           0   0.00000     -0.301140E-02
      2517 PROB     753      ALA      HB1      HA3      0.900000E-01   1.00800           0   0.00000     -0.301140E-02
      2518 PROB     753      ALA      HB2      HA3      0.900000E-01   1.00800           0   0.00000     -0.301140E-02
      2519 PROB     753      ALA      HB3      HA3      0.900000E-01   1.00800           0   0.00000     -0.301140E-02
      2520 PROB     753      ALA      C        C        0.510000       12.0110           0   0.00000     -0.301140E-02
      2521 PROB     753      ALA      O        O       -0.510000       15.9990           0   0.00000     -0.301140E-02
      2522 PROB     770      LEU      N        NH1     -0.470000       14.0070           0   0.00000     -0.301140E-02
      2523 PROB     770      LEU      HN       H        0.310000       1.00800           0   0.00000     -0.301140E-02
      2524 PROB     770      LEU      CA       CT1      0.700000E-01   12.0110           0   0.00000     -0.301140E-02
      2525 PROB     770      LEU      HA       HB1      0.900000E-01   1.00800           0   0.00000     -0.301140E-02
      2526 PROB     770      LEU      CB       CT2     -0.180000       12.0110           0   0.00000     -0.301140E-02
      2527 PROB     770      LEU      HB1      HA2      0.900000E-01   1.00800           0   0.00000     -0.301140E-02
      2528 PROB     770      LEU      HB2      HA2      0.900000E-01   1.00800           0   0.00000     -0.301140E-02
      2529 PROB     770      LEU      CG       CT1     -0.900000E-01   12.0110           0   0.00000     -0.301140E-02
      2530 PROB     770      LEU      HG       HA1      0.900000E-01   1.00800           0   0.00000     -0.301140E-02
      2531 PROB     770      LEU      CD1      CT3     -0.270000       12.0110           0   0.00000     -0.301140E-02
      2532 PROB     770      LEU      HD11     HA3      0.900000E-01   1.00800           0   0.00000     -0.301140E-02
      2533 PROB     770      LEU      HD12     HA3      0.900000E-01   1.00800           0   0.00000     -0.301140E-02
      2534 PROB     770      LEU      HD13     HA3      0.900000E-01   1.00800           0   0.00000     -0.301140E-02
      2535 PROB     770      LEU      CD2      CT3     -0.270000       12.0110           0   0.00000     -0.301140E-02
      2536 PROB     770      LEU      HD21     HA3      0.900000E-01   1.00800           0   0.00000     -0.301140E-02
      2537 PROB     770      LEU      HD22     HA3      0.900000E-01   1.00800           0   0.00000     -0.301140E-02
      2538 PROB     770      LEU      HD23     HA3      0.900000E-01   1.00800           0   0.00000     -0.301140E-02
      2539 PROB     770      LEU      C        C        0.510000       12.0110           0   0.00000     -0.301140E-02
      2540 PROB     770      LEU      O        O       -0.510000       15.9990           0   0.00000     -0.301140E-02
      2541 PROB     773      LEU      N        NH1     -0.470000       14.0070           0   0.00000     -0.301140E-02
      2542 PROB     773      LEU      HN       H        0.310000       1.00800           0   0.00000     -0.301140E-02
      2543 PROB     773      LEU      CA       CT1      0.700000E-01   12.0110           0   0.00000     -0.301140E-02
      2544 PROB     773      LEU      HA       HB1      0.900000E-01   1.00800           0   0.00000     -0.301140E-02
      2545 PROB     773      LEU      CB       CT2     -0.180000       12.0110           0   0.00000     -0.301140E-02
      2546 PROB     773      LEU      HB1      HA2      0.900000E-01   1.00800           0   0.00000     -0.301140E-02
      2547 PROB     773      LEU      HB2      HA2      0.900000E-01   1.00800           0   0.00000     -0.301140E-02
      2548 PROB     773      LEU      CG       CT1     -0.900000E-01   12.0110           0   0.00000     -0.301140E-02
      2549 PROB     773      LEU      HG       HA1      0.900000E-01   1.00800           0   0.00000     -0.301140E-02
      2550 PROB     773      LEU      CD1      CT3     -0.270000       12.0110           0   0.00000     -0.301140E-02
      2551 PROB     773      LEU      HD11     HA3      0.900000E-01   1.00800           0   0.00000     -0.301140E-02
      2552 PROB     773      LEU      HD12     HA3      0.900000E-01   1.00800           0   0.00000     -0.301140E-02
      2553 PROB     773      LEU      HD13     HA3      0.900000E-01   1.00800           0   0.00000     -0.301140E-02
      2554 PROB     773      LEU      CD2      CT3     -0.270000       12.0110           0   0.00000     -0.301140E-02
      2555 PROB     773      LEU      HD21     HA3      0.900000E-01   1.00800           0   0.00000     -0.301140E-02
      2556 PROB     773      LEU      HD22     HA3      0.900000E-01   1.00800           0   0.00000     -0.301140E-02
      2557 PROB     773      LEU      HD23     HA3      0.900000E-01   1.00800           0   0.00000     -0.301140E-02
      2558 PROB     773      LEU      C        C        0.510000       12.0110           0   0.00000     -0.301140E-02
      2559 PROB     773      LEU      O        O       -0.510000       15.9990           0   0.00000     -0.301140E-02
      2560 PROB     774      ASN      N        NH1     -0.470000       14.0070           0   0.00000     -0.301140E-02
      2561 PROB     774      ASN      HN       H        0.310000       1.00800           0   0.00000     -0.301140E-02
      2562 PROB     774      ASN      CA       CT1      0.700000E-01   12.0110           0   0.00000     -0.301140E-02
      2563 PROB     774      ASN      HA       HB1      0.900000E-01   1.00800           0   0.00000     -0.301140E-02
      2564 PROB     774      ASN      CB       CT2     -0.180000       12.0110           0   0.00000     -0.301140E-02
      2565 PROB     774      ASN      HB1      HA2      0.900000E-01   1.00800           0   0.00000     -0.301140E-02
      2566 PROB     774      ASN      HB2      HA2      0.900000E-01   1.00800           0   0.00000     -0.301140E-02
      2567 PROB     774      ASN      CG       CC       0.550000       12.0110           0   0.00000     -0.301140E-02
      2568 PROB     774      ASN      OD1      O       -0.550000       15.9990           0   0.00000     -0.301140E-02
      2569 PROB     774      ASN      ND2      NH2     -0.620000       14.0070           0   0.00000     -0.301140E-02
      2570 PROB     774      ASN      HD21     H        0.320000       1.00800           0   0.00000     -0.301140E-02
      2571 PROB     774      ASN      HD22     H        0.300000       1.00800           0   0.00000     -0.301140E-02
      2572 PROB     774      ASN      C        C        0.510000       12.0110           0   0.00000     -0.301140E-02
      2573 PROB     774      ASN      O        O       -0.510000       15.9990           0   0.00000     -0.301140E-02
      2574 PROB     775      ASP      N        NH1     -0.470000       14.0070           0   0.00000     -0.301140E-02
      2575 PROB     775      ASP      HN       H        0.310000       1.00800           0   0.00000     -0.301140E-02
      2576 PROB     775      ASP      CA       CT1      0.700000E-01   12.0110           0   0.00000     -0.301140E-02
      2577 PROB     775      ASP      HA       HB1      0.900000E-01   1.00800           0   0.00000     -0.301140E-02
      2578 PROB     775      ASP      CB       CT2A    -0.280000       12.0110           0   0.00000     -0.301140E-02
      2579 PROB     775      ASP      HB1      HA2      0.900000E-01   1.00800           0   0.00000     -0.301140E-02
      2580 PROB     775      ASP      HB2      HA2      0.900000E-01   1.00800           0   0.00000     -0.301140E-02
      2581 PROB     775      ASP      CG       CC       0.620000       12.0110           0   0.00000     -0.301140E-02
      2582 PROB     775      ASP      OD1      OC      -0.760000       15.9990           0   0.00000     -0.301140E-02
      2583 PROB     775      ASP      OD2      OC      -0.760000       15.9990           0   0.00000     -0.301140E-02
      2584 PROB     775      ASP      C        C        0.510000       12.0110           0   0.00000     -0.301140E-02
      2585 PROB     775      ASP      O        O       -0.510000       15.9990           0   0.00000     -0.301140E-02
      2586 PROB     776      ARG      N        NH1     -0.470000       14.0070           0   0.00000     -0.301140E-02
      2587 PROB     776      ARG      HN       H        0.310000       1.00800           0   0.00000     -0.301140E-02
      2588 PROB     776      ARG      CA       CT1      0.700000E-01   12.0110           0   0.00000     -0.301140E-02
      2589 PROB     776      ARG      HA       HB1      0.900000E-01   1.00800           0   0.00000     -0.301140E-02
      2590 PROB     776      ARG      CB       CT2     -0.180000       12.0110           0   0.00000     -0.301140E-02
      2591 PROB     776      ARG      HB1      HA2      0.900000E-01   1.00800           0   0.00000     -0.301140E-02
      2592 PROB     776      ARG      HB2      HA2      0.900000E-01   1.00800           0   0.00000     -0.301140E-02
      2593 PROB     776      ARG      CG       CT2     -0.180000       12.0110           0   0.00000     -0.301140E-02
      2594 PROB     776      ARG      HG1      HA2      0.900000E-01   1.00800           0   0.00000     -0.301140E-02
      2595 PROB     776      ARG      HG2      HA2      0.900000E-01   1.00800           0   0.00000     -0.301140E-02
      2596 PROB     776      ARG      CD       CT2      0.200000       12.0110           0   0.00000     -0.301140E-02
      2597 PROB     776      ARG      HD1      HA2      0.900000E-01   1.00800           0   0.00000     -0.301140E-02
      2598 PROB     776      ARG      HD2      HA2      0.900000E-01   1.00800           0   0.00000     -0.301140E-02
      2599 PROB     776      ARG      NE       NC2     -0.700000       14.0070           0   0.00000     -0.301140E-02
      2600 PROB     776      ARG      HE       HC       0.440000       1.00800           0   0.00000     -0.301140E-02
      2601 PROB     776      ARG      CZ       C        0.640000       12.0110           0   0.00000     -0.301140E-02
      2602 PROB     776      ARG      NH1      NC2     -0.800000       14.0070           0   0.00000     -0.301140E-02
      2603 PROB     776      ARG      HH11     HC       0.460000       1.00800           0   0.00000     -0.301140E-02
      2604 PROB     776      ARG      HH12     HC       0.460000       1.00800           0   0.00000     -0.301140E-02
      2605 PROB     776      ARG      NH2      NC2     -0.800000       14.0070           0   0.00000     -0.301140E-02
      2606 PROB     776      ARG      HH21     HC       0.460000       1.00800           0   0.00000     -0.301140E-02
      2607 PROB     776      ARG      HH22     HC       0.460000       1.00800           0   0.00000     -0.301140E-02
      2608 PROB     776      ARG      C        C        0.510000       12.0110           0   0.00000     -0.301140E-02
      2609 PROB     776      ARG      O        O       -0.510000       15.9990           0   0.00000     -0.301140E-02
      2610 PROB     777      GLU      N        NH1     -0.470000       14.0070           0   0.00000     -0.301140E-02
      2611 PROB     777      GLU      HN       H        0.310000       1.00800           0   0.00000     -0.301140E-02
      2612 PROB     777      GLU      CA       CT1      0.700000E-01   12.0110           0   0.00000     -0.301140E-02
      2613 PROB     777      GLU      HA       HB1      0.900000E-01   1.00800           0   0.00000     -0.301140E-02
      2614 PROB     777      GLU      CB       CT2A    -0.180000       12.0110           0   0.00000     -0.301140E-02
      2615 PROB     777      GLU      HB1      HA2      0.900000E-01   1.00800           0   0.00000     -0.301140E-02
      2616 PROB     777      GLU      HB2      HA2      0.900000E-01   1.00800           0   0.00000     -0.301140E-02
      2617 PROB     777      GLU      CG       CT2     -0.280000       12.0110           0   0.00000     -0.301140E-02
      2618 PROB     777      GLU      HG1      HA2      0.900000E-01   1.00800           0   0.00000     -0.301140E-02
      2619 PROB     777      GLU      HG2      HA2      0.900000E-01   1.00800           0   0.00000     -0.301140E-02
      2620 PROB     777      GLU      CD       CC       0.620000       12.0110           0   0.00000     -0.301140E-02
      2621 PROB     777      GLU      OE1      OC      -0.760000       15.9990           0   0.00000     -0.301140E-02
      2622 PROB     777      GLU      OE2      OC      -0.760000       15.9990           0   0.00000     -0.301140E-02
      2623 PROB     777      GLU      C        C        0.510000       12.0110           0   0.00000     -0.301140E-02
      2624 PROB     777      GLU      O        O       -0.510000       15.9990           0   0.00000     -0.301140E-02
      2625 PROB     778      ILE      N        NH1     -0.470000       14.0070           0   0.00000     -0.301140E-02
      2626 PROB     778      ILE      HN       H        0.310000       1.00800           0   0.00000     -0.301140E-02
      2627 PROB     778      ILE      CA       CT1      0.700000E-01   12.0110           0   0.00000     -0.301140E-02
      2628 PROB     778      ILE      HA       HB1      0.900000E-01   1.00800           0   0.00000     -0.301140E-02
      2629 PROB     778      ILE      CB       CT1     -0.900000E-01   12.0110           0   0.00000     -0.301140E-02
      2630 PROB     778      ILE      HB       HA1      0.900000E-01   1.00800           0   0.00000     -0.301140E-02
      2631 PROB     778      ILE      CG2      CT3     -0.270000       12.0110           0   0.00000     -0.301140E-02
      2632 PROB     778      ILE      HG21     HA3      0.900000E-01   1.00800           0   0.00000     -0.301140E-02
      2633 PROB     778      ILE      HG22     HA3      0.900000E-01   1.00800           0   0.00000     -0.301140E-02
      2634 PROB     778      ILE      HG23     HA3      0.900000E-01   1.00800           0   0.00000     -0.301140E-02
      2635 PROB     778      ILE      CG1      CT2     -0.180000       12.0110           0   0.00000     -0.301140E-02
      2636 PROB     778      ILE      HG11     HA2      0.900000E-01   1.00800           0   0.00000     -0.301140E-02
      2637 PROB     778      ILE      HG12     HA2      0.900000E-01   1.00800           0   0.00000     -0.301140E-02
      2638 PROB     778      ILE      CD       CT3     -0.270000       12.0110           0   0.00000     -0.301140E-02
      2639 PROB     778      ILE      HD1      HA3      0.900000E-01   1.00800           0   0.00000     -0.301140E-02
      2640 PROB     778      ILE      HD2      HA3      0.900000E-01   1.00800           0   0.00000     -0.301140E-02
      2641 PROB     778      ILE      HD3      HA3      0.900000E-01   1.00800           0   0.00000     -0.301140E-02
      2642 PROB     778      ILE      C        C        0.510000       12.0110           0   0.00000     -0.301140E-02
      2643 PROB     778      ILE      O        O       -0.510000       15.9990           0   0.00000     -0.301140E-02
      2644 PROB     779      SER      N        NH1     -0.470000       14.0070           0   0.00000     -0.301140E-02
      2645 PROB     779      SER      HN       H        0.310000       1.00800           0   0.00000     -0.301140E-02
      2646 PROB     779      SER      CA       CT1      0.700000E-01   12.0110           0   0.00000     -0.301140E-02
      2647 PROB     779      SER      HA       HB1      0.900000E-01   1.00800           0   0.00000     -0.301140E-02
      2648 PROB     779      SER      CB       CT2      0.500000E-01   12.0110           0   0.00000     -0.301140E-02
      2649 PROB     779      SER      HB1      HA2      0.900000E-01   1.00800           0   0.00000     -0.301140E-02
      2650 PROB     779      SER      HB2      HA2      0.900000E-01   1.00800           0   0.00000     -0.301140E-02
      2651 PROB     779      SER      OG       OH1     -0.660000       15.9990           0   0.00000     -0.301140E-02
      2652 PROB     779      SER      HG1      H        0.430000       1.00800           0   0.00000     -0.301140E-02
      2653 PROB     779      SER      C        C        0.510000       12.0110           0   0.00000     -0.301140E-02
      2654 PROB     779      SER      O        O       -0.510000       15.9990           0   0.00000     -0.301140E-02
      2655 PROB     780      MET      N        NH1     -0.470000       14.0070           0   0.00000     -0.301140E-02
      2656 PROB     780      MET      HN       H        0.310000       1.00800           0   0.00000     -0.301140E-02
      2657 PROB     780      MET      CA       CT1      0.700000E-01   12.0110           0   0.00000     -0.301140E-02
      2658 PROB     780      MET      HA       HB1      0.900000E-01   1.00800           0   0.00000     -0.301140E-02
      2659 PROB     780      MET      CB       CT2     -0.180000       12.0110           0   0.00000     -0.301140E-02
      2660 PROB     780      MET      HB1      HA2      0.900000E-01   1.00800           0   0.00000     -0.301140E-02
      2661 PROB     780      MET      HB2      HA2      0.900000E-01   1.00800           0   0.00000     -0.301140E-02
      2662 PROB     780      MET      CG       CT2     -0.140000       12.0110           0   0.00000     -0.301140E-02
      2663 PROB     780      MET      HG1      HA2      0.900000E-01   1.00800           0   0.00000     -0.301140E-02
      2664 PROB     780      MET      HG2      HA2      0.900000E-01   1.00800           0   0.00000     -0.301140E-02
      2665 PROB     780      MET      SD       S       -0.900000E-01   32.0600           0   0.00000     -0.301140E-02
      2666 PROB     780      MET      CE       CT3     -0.220000       12.0110           0   0.00000     -0.301140E-02
      2667 PROB     780      MET      HE1      HA3      0.900000E-01   1.00800           0   0.00000     -0.301140E-02
      2668 PROB     780      MET      HE2      HA3      0.900000E-01   1.00800           0   0.00000     -0.301140E-02
      2669 PROB     780      MET      HE3      HA3      0.900000E-01   1.00800           0   0.00000     -0.301140E-02
      2670 PROB     780      MET      C        C        0.510000       12.0110           0   0.00000     -0.301140E-02
      2671 PROB     780      MET      O        O       -0.510000       15.9990           0   0.00000     -0.301140E-02
      2672 PROB     781      GLU      N        NH1     -0.470000       14.0070           0   0.00000     -0.301140E-02
      2673 PROB     781      GLU      HN       H        0.310000       1.00800           0   0.00000     -0.301140E-02
      2674 PROB     781      GLU      CA       CT1      0.700000E-01   12.0110           0   0.00000     -0.301140E-02
      2675 PROB     781      GLU      HA       HB1      0.900000E-01   1.00800           0   0.00000     -0.301140E-02
      2676 PROB     781      GLU      CB       CT2A    -0.180000       12.0110           0   0.00000     -0.301140E-02
      2677 PROB     781      GLU      HB1      HA2      0.900000E-01   1.00800           0   0.00000     -0.301140E-02
      2678 PROB     781      GLU      HB2      HA2      0.900000E-01   1.00800           0   0.00000     -0.301140E-02
      2679 PROB     781      GLU      CG       CT2     -0.280000       12.0110           0   0.00000     -0.301140E-02
      2680 PROB     781      GLU      HG1      HA2      0.900000E-01   1.00800           0   0.00000     -0.301140E-02
      2681 PROB     781      GLU      HG2      HA2      0.900000E-01   1.00800           0   0.00000     -0.301140E-02
      2682 PROB     781      GLU      CD       CC       0.620000       12.0110           0   0.00000     -0.301140E-02
      2683 PROB     781      GLU      OE1      OC      -0.760000       15.9990           0   0.00000     -0.301140E-02
      2684 PROB     781      GLU      OE2      OC      -0.760000       15.9990           0   0.00000     -0.301140E-02
      2685 PROB     781      GLU      C        C        0.510000       12.0110           0   0.00000     -0.301140E-02
      2686 PROB     781      GLU      O        O       -0.510000       15.9990           0   0.00000     -0.301140E-02
      2687 PROB     782      ASP      N        NH1     -0.470000       14.0070           0   0.00000     -0.301140E-02
      2688 PROB     782      ASP      HN       H        0.310000       1.00800           0   0.00000     -0.301140E-02
      2689 PROB     782      ASP      CA       CT1      0.700000E-01   12.0110           0   0.00000     -0.301140E-02
      2690 PROB     782      ASP      HA       HB1      0.900000E-01   1.00800           0   0.00000     -0.301140E-02
      2691 PROB     782      ASP      CB       CT2A    -0.280000       12.0110           0   0.00000     -0.301140E-02
      2692 PROB     782      ASP      HB1      HA2      0.900000E-01   1.00800           0   0.00000     -0.301140E-02
      2693 PROB     782      ASP      HB2      HA2      0.900000E-01   1.00800           0   0.00000     -0.301140E-02
      2694 PROB     782      ASP      CG       CC       0.620000       12.0110           0   0.00000     -0.301140E-02
      2695 PROB     782      ASP      OD1      OC      -0.760000       15.9990           0   0.00000     -0.301140E-02
      2696 PROB     782      ASP      OD2      OC      -0.760000       15.9990           0   0.00000     -0.301140E-02
      2697 PROB     782      ASP      C        C        0.510000       12.0110           0   0.00000     -0.301140E-02
      2698 PROB     782      ASP      O        O       -0.510000       15.9990           0   0.00000     -0.301140E-02
      2699 PROB     783      GLU      N        NH1     -0.470000       14.0070           0   0.00000     -0.301140E-02
      2700 PROB     783      GLU      HN       H        0.310000       1.00800           0   0.00000     -0.301140E-02
      2701 PROB     783      GLU      CA       CT1      0.700000E-01   12.0110           0   0.00000     -0.301140E-02
      2702 PROB     783      GLU      HA       HB1      0.900000E-01   1.00800           0   0.00000     -0.301140E-02
      2703 PROB     783      GLU      CB       CT2A    -0.180000       12.0110           0   0.00000     -0.301140E-02
      2704 PROB     783      GLU      HB1      HA2      0.900000E-01   1.00800           0   0.00000     -0.301140E-02
      2705 PROB     783      GLU      HB2      HA2      0.900000E-01   1.00800           0   0.00000     -0.301140E-02
      2706 PROB     783      GLU      CG       CT2     -0.280000       12.0110           0   0.00000     -0.301140E-02
      2707 PROB     783      GLU      HG1      HA2      0.900000E-01   1.00800           0   0.00000     -0.301140E-02
      2708 PROB     783      GLU      HG2      HA2      0.900000E-01   1.00800           0   0.00000     -0.301140E-02
      2709 PROB     783      GLU      CD       CC       0.620000       12.0110           0   0.00000     -0.301140E-02
      2710 PROB     783      GLU      OE1      OC      -0.760000       15.9990           0   0.00000     -0.301140E-02
      2711 PROB     783      GLU      OE2      OC      -0.760000       15.9990           0   0.00000     -0.301140E-02
      2712 PROB     783      GLU      C        C        0.510000       12.0110           0   0.00000     -0.301140E-02
      2713 PROB     783      GLU      O        O       -0.510000       15.9990           0   0.00000     -0.301140E-02
      2714 PROB     784      ALA      N        NH1     -0.470000       14.0070           0   0.00000     -0.301140E-02
      2715 PROB     784      ALA      HN       H        0.310000       1.00800           0   0.00000     -0.301140E-02
      2716 PROB     784      ALA      CA       CT1      0.700000E-01   12.0110           0   0.00000     -0.301140E-02
      2717 PROB     784      ALA      HA       HB1      0.900000E-01   1.00800           0   0.00000     -0.301140E-02
      2718 PROB     784      ALA      CB       CT3     -0.270000       12.0110           0   0.00000     -0.301140E-02
      2719 PROB     784      ALA      HB1      HA3      0.900000E-01   1.00800           0   0.00000     -0.301140E-02
      2720 PROB     784      ALA      HB2      HA3      0.900000E-01   1.00800           0   0.00000     -0.301140E-02
      2721 PROB     784      ALA      HB3      HA3      0.900000E-01   1.00800           0   0.00000     -0.301140E-02
      2722 PROB     784      ALA      C        C        0.510000       12.0110           0   0.00000     -0.301140E-02
      2723 PROB     784      ALA      O        O       -0.510000       15.9990           0   0.00000     -0.301140E-02
      2724 PROB     785      THR      N        NH1     -0.470000       14.0070           0   0.00000     -0.301140E-02
      2725 PROB     785      THR      HN       H        0.310000       1.00800           0   0.00000     -0.301140E-02
      2726 PROB     785      THR      CA       CT1      0.700000E-01   12.0110           0   0.00000     -0.301140E-02
      2727 PROB     785      THR      HA       HB1      0.900000E-01   1.00800           0   0.00000     -0.301140E-02
      2728 PROB     785      THR      CB       CT1      0.140000       12.0110           0   0.00000     -0.301140E-02
      2729 PROB     785      THR      HB       HA1      0.900000E-01   1.00800           0   0.00000     -0.301140E-02
      2730 PROB     785      THR      OG1      OH1     -0.660000       15.9990           0   0.00000     -0.301140E-02
      2731 PROB     785      THR      HG1      H        0.430000       1.00800           0   0.00000     -0.301140E-02
      2732 PROB     785      THR      CG2      CT3     -0.270000       12.0110           0   0.00000     -0.301140E-02
      2733 PROB     785      THR      HG21     HA3      0.900000E-01   1.00800           0   0.00000     -0.301140E-02
      2734 PROB     785      THR      HG22     HA3      0.900000E-01   1.00800           0   0.00000     -0.301140E-02
      2735 PROB     785      THR      HG23     HA3      0.900000E-01   1.00800           0   0.00000     -0.301140E-02
      2736 PROB     785      THR      C        C        0.510000       12.0110           0   0.00000     -0.301140E-02
      2737 PROB     785      THR      O        O       -0.510000       15.9990           0   0.00000     -0.301140E-02
      2738 PROB     786      THR      N        NH1     -0.470000       14.0070           0   0.00000     -0.301140E-02
      2739 PROB     786      THR      HN       H        0.310000       1.00800           0   0.00000     -0.301140E-02
      2740 PROB     786      THR      CA       CT1      0.700000E-01   12.0110           0   0.00000     -0.301140E-02
      2741 PROB     786      THR      HA       HB1      0.900000E-01   1.00800           0   0.00000     -0.301140E-02
      2742 PROB     786      THR      CB       CT1      0.140000       12.0110           0   0.00000     -0.301140E-02
      2743 PROB     786      THR      HB       HA1      0.900000E-01   1.00800           0   0.00000     -0.301140E-02
      2744 PROB     786      THR      OG1      OH1     -0.660000       15.9990           0   0.00000     -0.301140E-02
      2745 PROB     786      THR      HG1      H        0.430000       1.00800           0   0.00000     -0.301140E-02
      2746 PROB     786      THR      CG2      CT3     -0.270000       12.0110           0   0.00000     -0.301140E-02
      2747 PROB     786      THR      HG21     HA3      0.900000E-01   1.00800           0   0.00000     -0.301140E-02
      2748 PROB     786      THR      HG22     HA3      0.900000E-01   1.00800           0   0.00000     -0.301140E-02
      2749 PROB     786      THR      HG23     HA3      0.900000E-01   1.00800           0   0.00000     -0.301140E-02
      2750 PROB     786      THR      C        C        0.510000       12.0110           0   0.00000     -0.301140E-02
      2751 PROB     786      THR      O        O       -0.510000       15.9990           0   0.00000     -0.301140E-02
      2752 PROB     787      LEU      N        NH1     -0.470000       14.0070           0   0.00000     -0.301140E-02
      2753 PROB     787      LEU      HN       H        0.310000       1.00800           0   0.00000     -0.301140E-02
      2754 PROB     787      LEU      CA       CT1      0.700000E-01   12.0110           0   0.00000     -0.301140E-02
      2755 PROB     787      LEU      HA       HB1      0.900000E-01   1.00800           0   0.00000     -0.301140E-02
      2756 PROB     787      LEU      CB       CT2     -0.180000       12.0110           0   0.00000     -0.301140E-02
      2757 PROB     787      LEU      HB1      HA2      0.900000E-01   1.00800           0   0.00000     -0.301140E-02
      2758 PROB     787      LEU      HB2      HA2      0.900000E-01   1.00800           0   0.00000     -0.301140E-02
      2759 PROB     787      LEU      CG       CT1     -0.900000E-01   12.0110           0   0.00000     -0.301140E-02
      2760 PROB     787      LEU      HG       HA1      0.900000E-01   1.00800           0   0.00000     -0.301140E-02
      2761 PROB     787      LEU      CD1      CT3     -0.270000       12.0110           0   0.00000     -0.301140E-02
      2762 PROB     787      LEU      HD11     HA3      0.900000E-01   1.00800           0   0.00000     -0.301140E-02
      2763 PROB     787      LEU      HD12     HA3      0.900000E-01   1.00800           0   0.00000     -0.301140E-02
      2764 PROB     787      LEU      HD13     HA3      0.900000E-01   1.00800           0   0.00000     -0.301140E-02
      2765 PROB     787      LEU      CD2      CT3     -0.270000       12.0110           0   0.00000     -0.301140E-02
      2766 PROB     787      LEU      HD21     HA3      0.900000E-01   1.00800           0   0.00000     -0.301140E-02
      2767 PROB     787      LEU      HD22     HA3      0.900000E-01   1.00800           0   0.00000     -0.301140E-02
      2768 PROB     787      LEU      HD23     HA3      0.900000E-01   1.00800           0   0.00000     -0.301140E-02
      2769 PROB     787      LEU      C        C        0.510000       12.0110           0   0.00000     -0.301140E-02
      2770 PROB     787      LEU      O        O       -0.510000       15.9990           0   0.00000     -0.301140E-02
      2771 PROB     788      PHE      N        NH1     -0.470000       14.0070           0   0.00000     -0.301140E-02
      2772 PROB     788      PHE      HN       H        0.310000       1.00800           0   0.00000     -0.301140E-02
      2773 PROB     788      PHE      CA       CT1      0.700000E-01   12.0110           0   0.00000     -0.301140E-02
      2774 PROB     788      PHE      HA       HB1      0.900000E-01   1.00800           0   0.00000     -0.301140E-02
      2775 PROB     788      PHE      CB       CT2     -0.180000       12.0110           0   0.00000     -0.301140E-02
      2776 PROB     788      PHE      HB1      HA2      0.900000E-01   1.00800           0   0.00000     -0.301140E-02
      2777 PROB     788      PHE      HB2      HA2      0.900000E-01   1.00800           0   0.00000     -0.301140E-02
      2778 PROB     788      PHE      CG       CA        0.00000       12.0110           0   0.00000     -0.301140E-02
      2779 PROB     788      PHE      CD1      CA      -0.115000       12.0110           0   0.00000     -0.301140E-02
      2780 PROB     788      PHE      HD1      HP       0.115000       1.00800           0   0.00000     -0.301140E-02
      2781 PROB     788      PHE      CE1      CA      -0.115000       12.0110           0   0.00000     -0.301140E-02
      2782 PROB     788      PHE      HE1      HP       0.115000       1.00800           0   0.00000     -0.301140E-02
      2783 PROB     788      PHE      CZ       CA      -0.115000       12.0110           0   0.00000     -0.301140E-02
      2784 PROB     788      PHE      HZ       HP       0.115000       1.00800           0   0.00000     -0.301140E-02
      2785 PROB     788      PHE      CD2      CA      -0.115000       12.0110           0   0.00000     -0.301140E-02
      2786 PROB     788      PHE      HD2      HP       0.115000       1.00800           0   0.00000     -0.301140E-02
      2787 PROB     788      PHE      CE2      CA      -0.115000       12.0110           0   0.00000     -0.301140E-02
      2788 PROB     788      PHE      HE2      HP       0.115000       1.00800           0   0.00000     -0.301140E-02
      2789 PROB     788      PHE      C        C        0.510000       12.0110           0   0.00000     -0.301140E-02
      2790 PROB     788      PHE      O        O       -0.510000       15.9990           0   0.00000     -0.301140E-02
      2791 PROB     789      ARG      N        NH1     -0.470000       14.0070           0   0.00000     -0.301140E-02
      2792 PROB     789      ARG      HN       H        0.310000       1.00800           0   0.00000     -0.301140E-02
      2793 PROB     789      ARG      CA       CT1      0.700000E-01   12.0110           0   0.00000     -0.301140E-02
      2794 PROB     789      ARG      HA       HB1      0.900000E-01   1.00800           0   0.00000     -0.301140E-02
      2795 PROB     789      ARG      CB       CT2     -0.180000       12.0110           0   0.00000     -0.301140E-02
      2796 PROB     789      ARG      HB1      HA2      0.900000E-01   1.00800           0   0.00000     -0.301140E-02
      2797 PROB     789      ARG      HB2      HA2      0.900000E-01   1.00800           0   0.00000     -0.301140E-02
      2798 PROB     789      ARG      CG       CT2     -0.180000       12.0110           0   0.00000     -0.301140E-02
      2799 PROB     789      ARG      HG1      HA2      0.900000E-01   1.00800           0   0.00000     -0.301140E-02
      2800 PROB     789      ARG      HG2      HA2      0.900000E-01   1.00800           0   0.00000     -0.301140E-02
      2801 PROB     789      ARG      CD       CT2      0.200000       12.0110           0   0.00000     -0.301140E-02
      2802 PROB     789      ARG      HD1      HA2      0.900000E-01   1.00800           0   0.00000     -0.301140E-02
      2803 PROB     789      ARG      HD2      HA2      0.900000E-01   1.00800           0   0.00000     -0.301140E-02
      2804 PROB     789      ARG      NE       NC2     -0.700000       14.0070           0   0.00000     -0.301140E-02
      2805 PROB     789      ARG      HE       HC       0.440000       1.00800           0   0.00000     -0.301140E-02
      2806 PROB     789      ARG      CZ       C        0.640000       12.0110           0   0.00000     -0.301140E-02
      2807 PROB     789      ARG      NH1      NC2     -0.800000       14.0070           0   0.00000     -0.301140E-02
      2808 PROB     789      ARG      HH11     HC       0.460000       1.00800           0   0.00000     -0.301140E-02
      2809 PROB     789      ARG      HH12     HC       0.460000       1.00800           0   0.00000     -0.301140E-02
      2810 PROB     789      ARG      NH2      NC2     -0.800000       14.0070           0   0.00000     -0.301140E-02
      2811 PROB     789      ARG      HH21     HC       0.460000       1.00800           0   0.00000     -0.301140E-02
      2812 PROB     789      ARG      HH22     HC       0.460000       1.00800           0   0.00000     -0.301140E-02
      2813 PROB     789      ARG      C        C        0.510000       12.0110           0   0.00000     -0.301140E-02
      2814 PROB     789      ARG      O        O       -0.510000       15.9990           0   0.00000     -0.301140E-02
      2815 PROB     790      ALA      N        NH1     -0.470000       14.0070           0   0.00000     -0.301140E-02
      2816 PROB     790      ALA      HN       H        0.310000       1.00800           0   0.00000     -0.301140E-02
      2817 PROB     790      ALA      CA       CT1      0.700000E-01   12.0110           0   0.00000     -0.301140E-02
      2818 PROB     790      ALA      HA       HB1      0.900000E-01   1.00800           0   0.00000     -0.301140E-02
      2819 PROB     790      ALA      CB       CT3     -0.270000       12.0110           0   0.00000     -0.301140E-02
      2820 PROB     790      ALA      HB1      HA3      0.900000E-01   1.00800           0   0.00000     -0.301140E-02
      2821 PROB     790      ALA      HB2      HA3      0.900000E-01   1.00800           0   0.00000     -0.301140E-02
      2822 PROB     790      ALA      HB3      HA3      0.900000E-01   1.00800           0   0.00000     -0.301140E-02
      2823 PROB     790      ALA      C        C        0.510000       12.0110           0   0.00000     -0.301140E-02
      2824 PROB     790      ALA      O        O       -0.510000       15.9990           0   0.00000     -0.301140E-02
      2825 PROB     791      THR      N        NH1     -0.470000       14.0070           0   0.00000     -0.301140E-02
      2826 PROB     791      THR      HN       H        0.310000       1.00800           0   0.00000     -0.301140E-02
      2827 PROB     791      THR      CA       CT1      0.700000E-01   12.0110           0   0.00000     -0.301140E-02
      2828 PROB     791      THR      HA       HB1      0.900000E-01   1.00800           0   0.00000     -0.301140E-02
      2829 PROB     791      THR      CB       CT1      0.140000       12.0110           0   0.00000     -0.301140E-02
      2830 PROB     791      THR      HB       HA1      0.900000E-01   1.00800           0   0.00000     -0.301140E-02
      2831 PROB     791      THR      OG1      OH1     -0.660000       15.9990           0   0.00000     -0.301140E-02
      2832 PROB     791      THR      HG1      H        0.430000       1.00800           0   0.00000     -0.301140E-02
      2833 PROB     791      THR      CG2      CT3     -0.270000       12.0110           0   0.00000     -0.301140E-02
      2834 PROB     791      THR      HG21     HA3      0.900000E-01   1.00800           0   0.00000     -0.301140E-02
      2835 PROB     791      THR      HG22     HA3      0.900000E-01   1.00800           0   0.00000     -0.301140E-02
      2836 PROB     791      THR      HG23     HA3      0.900000E-01   1.00800           0   0.00000     -0.301140E-02
      2837 PROB     791      THR      C        C        0.510000       12.0110           0   0.00000     -0.301140E-02
      2838 PROB     791      THR      O        O       -0.510000       15.9990           0   0.00000     -0.301140E-02
      2839 PROB     792      THR      N        NH1     -0.470000       14.0070           0   0.00000     -0.301140E-02
      2840 PROB     792      THR      HN       H        0.310000       1.00800           0   0.00000     -0.301140E-02
      2841 PROB     792      THR      CA       CT1      0.700000E-01   12.0110           0   0.00000     -0.301140E-02
      2842 PROB     792      THR      HA       HB1      0.900000E-01   1.00800           0   0.00000     -0.301140E-02
      2843 PROB     792      THR      CB       CT1      0.140000       12.0110           0   0.00000     -0.301140E-02
      2844 PROB     792      THR      HB       HA1      0.900000E-01   1.00800           0   0.00000     -0.301140E-02
      2845 PROB     792      THR      OG1      OH1     -0.660000       15.9990           0   0.00000     -0.301140E-02
      2846 PROB     792      THR      HG1      H        0.430000       1.00800           0   0.00000     -0.301140E-02
      2847 PROB     792      THR      CG2      CT3     -0.270000       12.0110           0   0.00000     -0.301140E-02
      2848 PROB     792      THR      HG21     HA3      0.900000E-01   1.00800           0   0.00000     -0.301140E-02
      2849 PROB     792      THR      HG22     HA3      0.900000E-01   1.00800           0   0.00000     -0.301140E-02
      2850 PROB     792      THR      HG23     HA3      0.900000E-01   1.00800           0   0.00000     -0.301140E-02
      2851 PROB     792      THR      C        C        0.510000       12.0110           0   0.00000     -0.301140E-02
      2852 PROB     792      THR      O        O       -0.510000       15.9990           0   0.00000     -0.301140E-02
      2853 PROB     793      LEU      N        NH1     -0.470000       14.0070           0   0.00000     -0.301140E-02
      2854 PROB     793      LEU      HN       H        0.310000       1.00800           0   0.00000     -0.301140E-02
      2855 PROB     793      LEU      CA       CT1      0.700000E-01   12.0110           0   0.00000     -0.301140E-02
      2856 PROB     793      LEU      HA       HB1      0.900000E-01   1.00800           0   0.00000     -0.301140E-02
      2857 PROB     793      LEU      CB       CT2     -0.180000       12.0110           0   0.00000     -0.301140E-02
      2858 PROB     793      LEU      HB1      HA2      0.900000E-01   1.00800           0   0.00000     -0.301140E-02
      2859 PROB     793      LEU      HB2      HA2      0.900000E-01   1.00800           0   0.00000     -0.301140E-02
      2860 PROB     793      LEU      CG       CT1     -0.900000E-01   12.0110           0   0.00000     -0.301140E-02
      2861 PROB     793      LEU      HG       HA1      0.900000E-01   1.00800           0   0.00000     -0.301140E-02
      2862 PROB     793      LEU      CD1      CT3     -0.270000       12.0110           0   0.00000     -0.301140E-02
      2863 PROB     793      LEU      HD11     HA3      0.900000E-01   1.00800           0   0.00000     -0.301140E-02
      2864 PROB     793      LEU      HD12     HA3      0.900000E-01   1.00800           0   0.00000     -0.301140E-02
      2865 PROB     793      LEU      HD13     HA3      0.900000E-01   1.00800           0   0.00000     -0.301140E-02
      2866 PROB     793      LEU      CD2      CT3     -0.270000       12.0110           0   0.00000     -0.301140E-02
      2867 PROB     793      LEU      HD21     HA3      0.900000E-01   1.00800           0   0.00000     -0.301140E-02
      2868 PROB     793      LEU      HD22     HA3      0.900000E-01   1.00800           0   0.00000     -0.301140E-02
      2869 PROB     793      LEU      HD23     HA3      0.900000E-01   1.00800           0   0.00000     -0.301140E-02
      2870 PROB     793      LEU      C        C        0.510000       12.0110           0   0.00000     -0.301140E-02
      2871 PROB     793      LEU      O        O       -0.510000       15.9990           0   0.00000     -0.301140E-02
      2872 PROB     794      ALA      N        NH1     -0.470000       14.0070           0   0.00000     -0.301140E-02
      2873 PROB     794      ALA      HN       H        0.310000       1.00800           0   0.00000     -0.301140E-02
      2874 PROB     794      ALA      CA       CT1      0.700000E-01   12.0110           0   0.00000     -0.301140E-02
      2875 PROB     794      ALA      HA       HB1      0.900000E-01   1.00800           0   0.00000     -0.301140E-02
      2876 PROB     794      ALA      CB       CT3     -0.270000       12.0110           0   0.00000     -0.301140E-02
      2877 PROB     794      ALA      HB1      HA3      0.900000E-01   1.00800           0   0.00000     -0.301140E-02
      2878 PROB     794      ALA      HB2      HA3      0.900000E-01   1.00800           0   0.00000     -0.301140E-02
      2879 PROB     794      ALA      HB3      HA3      0.900000E-01   1.00800           0   0.00000     -0.301140E-02
      2880 PROB     794      ALA      C        C        0.510000       12.0110           0   0.00000     -0.301140E-02
      2881 PROB     794      ALA      O        O       -0.510000       15.9990           0   0.00000     -0.301140E-02
      2882 PROB     795      SER      N        NH1     -0.470000       14.0070           0   0.00000     -0.301140E-02
      2883 PROB     795      SER      HN       H        0.310000       1.00800           0   0.00000     -0.301140E-02
      2884 PROB     795      SER      CA       CT1      0.700000E-01   12.0110           0   0.00000     -0.301140E-02
      2885 PROB     795      SER      HA       HB1      0.900000E-01   1.00800           0   0.00000     -0.301140E-02
      2886 PROB     795      SER      CB       CT2      0.500000E-01   12.0110           0   0.00000     -0.301140E-02
      2887 PROB     795      SER      HB1      HA2      0.900000E-01   1.00800           0   0.00000     -0.301140E-02
      2888 PROB     795      SER      HB2      HA2      0.900000E-01   1.00800           0   0.00000     -0.301140E-02
      2889 PROB     795      SER      OG       OH1     -0.660000       15.9990           0   0.00000     -0.301140E-02
      2890 PROB     795      SER      HG1      H        0.430000       1.00800           0   0.00000     -0.301140E-02
      2891 PROB     795      SER      C        C        0.510000       12.0110           0   0.00000     -0.301140E-02
      2892 PROB     795      SER      O        O       -0.510000       15.9990           0   0.00000     -0.301140E-02
      2893 PROB     796      THR      N        NH1     -0.470000       14.0070           0   0.00000     -0.301140E-02
      2894 PROB     796      THR      HN       H        0.310000       1.00800           0   0.00000     -0.301140E-02
      2895 PROB     796      THR      CA       CT1      0.700000E-01   12.0110           0   0.00000     -0.301140E-02
      2896 PROB     796      THR      HA       HB1      0.900000E-01   1.00800           0   0.00000     -0.301140E-02
      2897 PROB     796      THR      CB       CT1      0.140000       12.0110           0   0.00000     -0.301140E-02
      2898 PROB     796      THR      HB       HA1      0.900000E-01   1.00800           0   0.00000     -0.301140E-02
      2899 PROB     796      THR      OG1      OH1     -0.660000       15.9990           0   0.00000     -0.301140E-02
      2900 PROB     796      THR      HG1      H        0.430000       1.00800           0   0.00000     -0.301140E-02
      2901 PROB     796      THR      CG2      CT3     -0.270000       12.0110           0   0.00000     -0.301140E-02
      2902 PROB     796      THR      HG21     HA3      0.900000E-01   1.00800           0   0.00000     -0.301140E-02
      2903 PROB     796      THR      HG22     HA3      0.900000E-01   1.00800           0   0.00000     -0.301140E-02
      2904 PROB     796      THR      HG23     HA3      0.900000E-01   1.00800           0   0.00000     -0.301140E-02
      2905 PROB     796      THR      C        C        0.510000       12.0110           0   0.00000     -0.301140E-02
      2906 PROB     796      THR      O        O       -0.510000       15.9990           0   0.00000     -0.301140E-02
      2907 PROB     797      LEU      N        NH1     -0.470000       14.0070           0   0.00000     -0.301140E-02
      2908 PROB     797      LEU      HN       H        0.310000       1.00800           0   0.00000     -0.301140E-02
      2909 PROB     797      LEU      CA       CT1      0.700000E-01   12.0110           0   0.00000     -0.301140E-02
      2910 PROB     797      LEU      HA       HB1      0.900000E-01   1.00800           0   0.00000     -0.301140E-02
      2911 PROB     797      LEU      CB       CT2     -0.180000       12.0110           0   0.00000     -0.301140E-02
      2912 PROB     797      LEU      HB1      HA2      0.900000E-01   1.00800           0   0.00000     -0.301140E-02
      2913 PROB     797      LEU      HB2      HA2      0.900000E-01   1.00800           0   0.00000     -0.301140E-02
      2914 PROB     797      LEU      CG       CT1     -0.900000E-01   12.0110           0   0.00000     -0.301140E-02
      2915 PROB     797      LEU      HG       HA1      0.900000E-01   1.00800           0   0.00000     -0.301140E-02
      2916 PROB     797      LEU      CD1      CT3     -0.270000       12.0110           0   0.00000     -0.301140E-02
      2917 PROB     797      LEU      HD11     HA3      0.900000E-01   1.00800           0   0.00000     -0.301140E-02
      2918 PROB     797      LEU      HD12     HA3      0.900000E-01   1.00800           0   0.00000     -0.301140E-02
      2919 PROB     797      LEU      HD13     HA3      0.900000E-01   1.00800           0   0.00000     -0.301140E-02
      2920 PROB     797      LEU      CD2      CT3     -0.270000       12.0110           0   0.00000     -0.301140E-02
      2921 PROB     797      LEU      HD21     HA3      0.900000E-01   1.00800           0   0.00000     -0.301140E-02
      2922 PROB     797      LEU      HD22     HA3      0.900000E-01   1.00800           0   0.00000     -0.301140E-02
      2923 PROB     797      LEU      HD23     HA3      0.900000E-01   1.00800           0   0.00000     -0.301140E-02
      2924 PROB     797      LEU      C        C        0.510000       12.0110           0   0.00000     -0.301140E-02
      2925 PROB     797      LEU      O        O       -0.510000       15.9990           0   0.00000     -0.301140E-02
      2926 PROB     798      MET      N        NH1     -0.470000       14.0070           0   0.00000     -0.301140E-02
      2927 PROB     798      MET      HN       H        0.310000       1.00800           0   0.00000     -0.301140E-02
      2928 PROB     798      MET      CA       CT1      0.700000E-01   12.0110           0   0.00000     -0.301140E-02
      2929 PROB     798      MET      HA       HB1      0.900000E-01   1.00800           0   0.00000     -0.301140E-02
      2930 PROB     798      MET      CB       CT2     -0.180000       12.0110           0   0.00000     -0.301140E-02
      2931 PROB     798      MET      HB1      HA2      0.900000E-01   1.00800           0   0.00000     -0.301140E-02
      2932 PROB     798      MET      HB2      HA2      0.900000E-01   1.00800           0   0.00000     -0.301140E-02
      2933 PROB     798      MET      CG       CT2     -0.140000       12.0110           0   0.00000     -0.301140E-02
      2934 PROB     798      MET      HG1      HA2      0.900000E-01   1.00800           0   0.00000     -0.301140E-02
      2935 PROB     798      MET      HG2      HA2      0.900000E-01   1.00800           0   0.00000     -0.301140E-02
      2936 PROB     798      MET      SD       S       -0.900000E-01   32.0600           0   0.00000     -0.301140E-02
      2937 PROB     798      MET      CE       CT3     -0.220000       12.0110           0   0.00000     -0.301140E-02
      2938 PROB     798      MET      HE1      HA3      0.900000E-01   1.00800           0   0.00000     -0.301140E-02
      2939 PROB     798      MET      HE2      HA3      0.900000E-01   1.00800           0   0.00000     -0.301140E-02
      2940 PROB     798      MET      HE3      HA3      0.900000E-01   1.00800           0   0.00000     -0.301140E-02
      2941 PROB     798      MET      C        C        0.510000       12.0110           0   0.00000     -0.301140E-02
      2942 PROB     798      MET      O        O       -0.510000       15.9990           0   0.00000     -0.301140E-02
      2943 PROB     799      GLU      N        NH1     -0.470000       14.0070           0   0.00000     -0.301140E-02
      2944 PROB     799      GLU      HN       H        0.310000       1.00800           0   0.00000     -0.301140E-02
      2945 PROB     799      GLU      CA       CT1      0.700000E-01   12.0110           0   0.00000     -0.301140E-02
      2946 PROB     799      GLU      HA       HB1      0.900000E-01   1.00800           0   0.00000     -0.301140E-02
      2947 PROB     799      GLU      CB       CT2A    -0.180000       12.0110           0   0.00000     -0.301140E-02
      2948 PROB     799      GLU      HB1      HA2      0.900000E-01   1.00800           0   0.00000     -0.301140E-02
      2949 PROB     799      GLU      HB2      HA2      0.900000E-01   1.00800           0   0.00000     -0.301140E-02
      2950 PROB     799      GLU      CG       CT2     -0.280000       12.0110           0   0.00000     -0.301140E-02
      2951 PROB     799      GLU      HG1      HA2      0.900000E-01   1.00800           0   0.00000     -0.301140E-02
      2952 PROB     799      GLU      HG2      HA2      0.900000E-01   1.00800           0   0.00000     -0.301140E-02
      2953 PROB     799      GLU      CD       CC       0.620000       12.0110           0   0.00000     -0.301140E-02
      2954 PROB     799      GLU      OE1      OC      -0.760000       15.9990           0   0.00000     -0.301140E-02
      2955 PROB     799      GLU      OE2      OC      -0.760000       15.9990           0   0.00000     -0.301140E-02
      2956 PROB     799      GLU      C        C        0.510000       12.0110           0   0.00000     -0.301140E-02
      2957 PROB     799      GLU      O        O       -0.510000       15.9990           0   0.00000     -0.301140E-02
      2958 PROB     800      GLN      N        NH1     -0.470000       14.0070           0   0.00000     -0.301140E-02
      2959 PROB     800      GLN      HN       H        0.310000       1.00800           0   0.00000     -0.301140E-02
      2960 PROB     800      GLN      CA       CT1      0.700000E-01   12.0110           0   0.00000     -0.301140E-02
      2961 PROB     800      GLN      HA       HB1      0.900000E-01   1.00800           0   0.00000     -0.301140E-02
      2962 PROB     800      GLN      CB       CT2     -0.180000       12.0110           0   0.00000     -0.301140E-02
      2963 PROB     800      GLN      HB1      HA2      0.900000E-01   1.00800           0   0.00000     -0.301140E-02
      2964 PROB     800      GLN      HB2      HA2      0.900000E-01   1.00800           0   0.00000     -0.301140E-02
      2965 PROB     800      GLN      CG       CT2     -0.180000       12.0110           0   0.00000     -0.301140E-02
      2966 PROB     800      GLN      HG1      HA2      0.900000E-01   1.00800           0   0.00000     -0.301140E-02
      2967 PROB     800      GLN      HG2      HA2      0.900000E-01   1.00800           0   0.00000     -0.301140E-02
      2968 PROB     800      GLN      CD       CC       0.550000       12.0110           0   0.00000     -0.301140E-02
      2969 PROB     800      GLN      OE1      O       -0.550000       15.9990           0   0.00000     -0.301140E-02
      2970 PROB     800      GLN      NE2      NH2     -0.620000       14.0070           0   0.00000     -0.301140E-02
      2971 PROB     800      GLN      HE21     H        0.320000       1.00800           0   0.00000     -0.301140E-02
      2972 PROB     800      GLN      HE22     H        0.300000       1.00800           0   0.00000     -0.301140E-02
      2973 PROB     800      GLN      C        C        0.510000       12.0110           0   0.00000     -0.301140E-02
      2974 PROB     800      GLN      O        O       -0.510000       15.9990           0   0.00000     -0.301140E-02
      2975 PROB     801      TYR      N        NH1     -0.470000       14.0070           0   0.00000     -0.301140E-02
      2976 PROB     801      TYR      HN       H        0.310000       1.00800           0   0.00000     -0.301140E-02
      2977 PROB     801      TYR      CA       CT1      0.700000E-01   12.0110           0   0.00000     -0.301140E-02
      2978 PROB     801      TYR      HA       HB1      0.900000E-01   1.00800           0   0.00000     -0.301140E-02
      2979 PROB     801      TYR      CB       CT2     -0.180000       12.0110           0   0.00000     -0.301140E-02
      2980 PROB     801      TYR      HB1      HA2      0.900000E-01   1.00800           0   0.00000     -0.301140E-02
      2981 PROB     801      TYR      HB2      HA2      0.900000E-01   1.00800           0   0.00000     -0.301140E-02
      2982 PROB     801      TYR      CG       CA        0.00000       12.0110           0   0.00000     -0.301140E-02
      2983 PROB     801      TYR      CD1      CA      -0.115000       12.0110           0   0.00000     -0.301140E-02
      2984 PROB     801      TYR      HD1      HP       0.115000       1.00800           0   0.00000     -0.301140E-02
      2985 PROB     801      TYR      CE1      CA      -0.115000       12.0110           0   0.00000     -0.301140E-02
      2986 PROB     801      TYR      HE1      HP       0.115000       1.00800           0   0.00000     -0.301140E-02
      2987 PROB     801      TYR      CZ       CA       0.110000       12.0110           0   0.00000     -0.301140E-02
      2988 PROB     801      TYR      OH       OH1     -0.540000       15.9990           0   0.00000     -0.301140E-02
      2989 PROB     801      TYR      HH       H        0.430000       1.00800           0   0.00000     -0.301140E-02
      2990 PROB     801      TYR      CD2      CA      -0.115000       12.0110           0   0.00000     -0.301140E-02
      2991 PROB     801      TYR      HD2      HP       0.115000       1.00800           0   0.00000     -0.301140E-02
      2992 PROB     801      TYR      CE2      CA      -0.115000       12.0110           0   0.00000     -0.301140E-02
      2993 PROB     801      TYR      HE2      HP       0.115000       1.00800           0   0.00000     -0.301140E-02
      2994 PROB     801      TYR      C        C        0.510000       12.0110           0   0.00000     -0.301140E-02
      2995 PROB     801      TYR      O        O       -0.510000       15.9990           0   0.00000     -0.301140E-02
      2996 PROB     802      MET      N        NH1     -0.470000       14.0070           0   0.00000     -0.301140E-02
      2997 PROB     802      MET      HN       H        0.310000       1.00800           0   0.00000     -0.301140E-02
      2998 PROB     802      MET      CA       CT1      0.700000E-01   12.0110           0   0.00000     -0.301140E-02
      2999 PROB     802      MET      HA       HB1      0.900000E-01   1.00800           0   0.00000     -0.301140E-02
      3000 PROB     802      MET      CB       CT2     -0.180000       12.0110           0   0.00000     -0.301140E-02
      3001 PROB     802      MET      HB1      HA2      0.900000E-01   1.00800           0   0.00000     -0.301140E-02
      3002 PROB     802      MET      HB2      HA2      0.900000E-01   1.00800           0   0.00000     -0.301140E-02
      3003 PROB     802      MET      CG       CT2     -0.140000       12.0110           0   0.00000     -0.301140E-02
      3004 PROB     802      MET      HG1      HA2      0.900000E-01   1.00800           0   0.00000     -0.301140E-02
      3005 PROB     802      MET      HG2      HA2      0.900000E-01   1.00800           0   0.00000     -0.301140E-02
      3006 PROB     802      MET      SD       S       -0.900000E-01   32.0600           0   0.00000     -0.301140E-02
      3007 PROB     802      MET      CE       CT3     -0.220000       12.0110           0   0.00000     -0.301140E-02
      3008 PROB     802      MET      HE1      HA3      0.900000E-01   1.00800           0   0.00000     -0.301140E-02
      3009 PROB     802      MET      HE2      HA3      0.900000E-01   1.00800           0   0.00000     -0.301140E-02
      3010 PROB     802      MET      HE3      HA3      0.900000E-01   1.00800           0   0.00000     -0.301140E-02
      3011 PROB     802      MET      C        C        0.510000       12.0110           0   0.00000     -0.301140E-02
      3012 PROB     802      MET      O        O       -0.510000       15.9990           0   0.00000     -0.301140E-02
      3013 PROB     803      LYS      N        NH1     -0.470000       14.0070           0   0.00000     -0.301140E-02
      3014 PROB     803      LYS      HN       H        0.310000       1.00800           0   0.00000     -0.301140E-02
      3015 PROB     803      LYS      CA       CT1      0.700000E-01   12.0110           0   0.00000     -0.301140E-02
      3016 PROB     803      LYS      HA       HB1      0.900000E-01   1.00800           0   0.00000     -0.301140E-02
      3017 PROB     803      LYS      CB       CT2     -0.180000       12.0110           0   0.00000     -0.301140E-02
      3018 PROB     803      LYS      HB1      HA2      0.900000E-01   1.00800           0   0.00000     -0.301140E-02
      3019 PROB     803      LYS      HB2      HA2      0.900000E-01   1.00800           0   0.00000     -0.301140E-02
      3020 PROB     803      LYS      CG       CT2     -0.180000       12.0110           0   0.00000     -0.301140E-02
      3021 PROB     803      LYS      HG1      HA2      0.900000E-01   1.00800           0   0.00000     -0.301140E-02
      3022 PROB     803      LYS      HG2      HA2      0.900000E-01   1.00800           0   0.00000     -0.301140E-02
      3023 PROB     803      LYS      CD       CT2     -0.180000       12.0110           0   0.00000     -0.301140E-02
      3024 PROB     803      LYS      HD1      HA2      0.900000E-01   1.00800           0   0.00000     -0.301140E-02
      3025 PROB     803      LYS      HD2      HA2      0.900000E-01   1.00800           0   0.00000     -0.301140E-02
      3026 PROB     803      LYS      CE       CT2      0.210000       12.0110           0   0.00000     -0.301140E-02
      3027 PROB     803      LYS      HE1      HA2      0.500000E-01   1.00800           0   0.00000     -0.301140E-02
      3028 PROB     803      LYS      HE2      HA2      0.500000E-01   1.00800           0   0.00000     -0.301140E-02
      3029 PROB     803      LYS      NZ       NH3     -0.300000       14.0070           0   0.00000     -0.301140E-02
      3030 PROB     803      LYS      HZ1      HC       0.330000       1.00800           0   0.00000     -0.301140E-02
      3031 PROB     803      LYS      HZ2      HC       0.330000       1.00800           0   0.00000     -0.301140E-02
      3032 PROB     803      LYS      HZ3      HC       0.330000       1.00800           0   0.00000     -0.301140E-02
      3033 PROB     803      LYS      C        C        0.510000       12.0110           0   0.00000     -0.301140E-02
      3034 PROB     803      LYS      O        O       -0.510000       15.9990           0   0.00000     -0.301140E-02
      3035 PROB     806      ALA      N        NH1     -0.470000       14.0070           0   0.00000     -0.301140E-02
      3036 PROB     806      ALA      HN       H        0.310000       1.00800           0   0.00000     -0.301140E-02
      3037 PROB     806      ALA      CA       CT1      0.700000E-01   12.0110           0   0.00000     -0.301140E-02
      3038 PROB     806      ALA      HA       HB1      0.900000E-01   1.00800           0   0.00000     -0.301140E-02
      3039 PROB     806      ALA      CB       CT3     -0.270000       12.0110           0   0.00000     -0.301140E-02
      3040 PROB     806      ALA      HB1      HA3      0.900000E-01   1.00800           0   0.00000     -0.301140E-02
      3041 PROB     806      ALA      HB2      HA3      0.900000E-01   1.00800           0   0.00000     -0.301140E-02
      3042 PROB     806      ALA      HB3      HA3      0.900000E-01   1.00800           0   0.00000     -0.301140E-02
      3043 PROB     806      ALA      C        C        0.510000       12.0110           0   0.00000     -0.301140E-02
      3044 PROB     806      ALA      O        O       -0.510000       15.9990           0   0.00000     -0.301140E-02
      3045 PROB     809      PHE      N        NH1     -0.470000       14.0070           0   0.00000     -0.301140E-02
      3046 PROB     809      PHE      HN       H        0.310000       1.00800           0   0.00000     -0.301140E-02
      3047 PROB     809      PHE      CA       CT1      0.700000E-01   12.0110           0   0.00000     -0.301140E-02
      3048 PROB     809      PHE      HA       HB1      0.900000E-01   1.00800           0   0.00000     -0.301140E-02
      3049 PROB     809      PHE      CB       CT2     -0.180000       12.0110           0   0.00000     -0.301140E-02
      3050 PROB     809      PHE      HB1      HA2      0.900000E-01   1.00800           0   0.00000     -0.301140E-02
      3051 PROB     809      PHE      HB2      HA2      0.900000E-01   1.00800           0   0.00000     -0.301140E-02
      3052 PROB     809      PHE      CG       CA        0.00000       12.0110           0   0.00000     -0.301140E-02
      3053 PROB     809      PHE      CD1      CA      -0.115000       12.0110           0   0.00000     -0.301140E-02
      3054 PROB     809      PHE      HD1      HP       0.115000       1.00800           0   0.00000     -0.301140E-02
      3055 PROB     809      PHE      CE1      CA      -0.115000       12.0110           0   0.00000     -0.301140E-02
      3056 PROB     809      PHE      HE1      HP       0.115000       1.00800           0   0.00000     -0.301140E-02
      3057 PROB     809      PHE      CZ       CA      -0.115000       12.0110           0   0.00000     -0.301140E-02
      3058 PROB     809      PHE      HZ       HP       0.115000       1.00800           0   0.00000     -0.301140E-02
      3059 PROB     809      PHE      CD2      CA      -0.115000       12.0110           0   0.00000     -0.301140E-02
      3060 PROB     809      PHE      HD2      HP       0.115000       1.00800           0   0.00000     -0.301140E-02
      3061 PROB     809      PHE      CE2      CA      -0.115000       12.0110           0   0.00000     -0.301140E-02
      3062 PROB     809      PHE      HE2      HP       0.115000       1.00800           0   0.00000     -0.301140E-02
      3063 PROB     809      PHE      C        C        0.510000       12.0110           0   0.00000     -0.301140E-02
      3064 PROB     809      PHE      O        O       -0.510000       15.9990           0   0.00000     -0.301140E-02
      3065 PROB     810      VAL      N        NH1     -0.470000       14.0070           0   0.00000     -0.301140E-02
      3066 PROB     810      VAL      HN       H        0.310000       1.00800           0   0.00000     -0.301140E-02
      3067 PROB     810      VAL      CA       CT1      0.700000E-01   12.0110           0   0.00000     -0.301140E-02
      3068 PROB     810      VAL      HA       HB1      0.900000E-01   1.00800           0   0.00000     -0.301140E-02
      3069 PROB     810      VAL      CB       CT1     -0.900000E-01   12.0110           0   0.00000     -0.301140E-02
      3070 PROB     810      VAL      HB       HA1      0.900000E-01   1.00800           0   0.00000     -0.301140E-02
      3071 PROB     810      VAL      CG1      CT3     -0.270000       12.0110           0   0.00000     -0.301140E-02
      3072 PROB     810      VAL      HG11     HA3      0.900000E-01   1.00800           0   0.00000     -0.301140E-02
      3073 PROB     810      VAL      HG12     HA3      0.900000E-01   1.00800           0   0.00000     -0.301140E-02
      3074 PROB     810      VAL      HG13     HA3      0.900000E-01   1.00800           0   0.00000     -0.301140E-02
      3075 PROB     810      VAL      CG2      CT3     -0.270000       12.0110           0   0.00000     -0.301140E-02
      3076 PROB     810      VAL      HG21     HA3      0.900000E-01   1.00800           0   0.00000     -0.301140E-02
      3077 PROB     810      VAL      HG22     HA3      0.900000E-01   1.00800           0   0.00000     -0.301140E-02
      3078 PROB     810      VAL      HG23     HA3      0.900000E-01   1.00800           0   0.00000     -0.301140E-02
      3079 PROB     810      VAL      C        C        0.510000       12.0110           0   0.00000     -0.301140E-02
      3080 PROB     810      VAL      O        O       -0.510000       15.9990           0   0.00000     -0.301140E-02
      3081 PROB     813      ALA      N        NH1     -0.470000       14.0070           0   0.00000     -0.301140E-02
      3082 PROB     813      ALA      HN       H        0.310000       1.00800           0   0.00000     -0.301140E-02
      3083 PROB     813      ALA      CA       CT1      0.700000E-01   12.0110           0   0.00000     -0.301140E-02
      3084 PROB     813      ALA      HA       HB1      0.900000E-01   1.00800           0   0.00000     -0.301140E-02
      3085 PROB     813      ALA      CB       CT3     -0.270000       12.0110           0   0.00000     -0.301140E-02
      3086 PROB     813      ALA      HB1      HA3      0.900000E-01   1.00800           0   0.00000     -0.301140E-02
      3087 PROB     813      ALA      HB2      HA3      0.900000E-01   1.00800           0   0.00000     -0.301140E-02
      3088 PROB     813      ALA      HB3      HA3      0.900000E-01   1.00800           0   0.00000     -0.301140E-02
      3089 PROB     813      ALA      C        C        0.510000       12.0110           0   0.00000     -0.301140E-02
      3090 PROB     813      ALA      O        O       -0.510000       15.9990           0   0.00000     -0.301140E-02
      3091 PROB     814      LEU      N        NH1     -0.470000       14.0070           0   0.00000     -0.301140E-02
      3092 PROB     814      LEU      HN       H        0.310000       1.00800           0   0.00000     -0.301140E-02
      3093 PROB     814      LEU      CA       CT1      0.700000E-01   12.0110           0   0.00000     -0.301140E-02
      3094 PROB     814      LEU      HA       HB1      0.900000E-01   1.00800           0   0.00000     -0.301140E-02
      3095 PROB     814      LEU      CB       CT2     -0.180000       12.0110           0   0.00000     -0.301140E-02
      3096 PROB     814      LEU      HB1      HA2      0.900000E-01   1.00800           0   0.00000     -0.301140E-02
      3097 PROB     814      LEU      HB2      HA2      0.900000E-01   1.00800           0   0.00000     -0.301140E-02
      3098 PROB     814      LEU      CG       CT1     -0.900000E-01   12.0110           0   0.00000     -0.301140E-02
      3099 PROB     814      LEU      HG       HA1      0.900000E-01   1.00800           0   0.00000     -0.301140E-02
      3100 PROB     814      LEU      CD1      CT3     -0.270000       12.0110           0   0.00000     -0.301140E-02
      3101 PROB     814      LEU      HD11     HA3      0.900000E-01   1.00800           0   0.00000     -0.301140E-02
      3102 PROB     814      LEU      HD12     HA3      0.900000E-01   1.00800           0   0.00000     -0.301140E-02
      3103 PROB     814      LEU      HD13     HA3      0.900000E-01   1.00800           0   0.00000     -0.301140E-02
      3104 PROB     814      LEU      CD2      CT3     -0.270000       12.0110           0   0.00000     -0.301140E-02
      3105 PROB     814      LEU      HD21     HA3      0.900000E-01   1.00800           0   0.00000     -0.301140E-02
      3106 PROB     814      LEU      HD22     HA3      0.900000E-01   1.00800           0   0.00000     -0.301140E-02
      3107 PROB     814      LEU      HD23     HA3      0.900000E-01   1.00800           0   0.00000     -0.301140E-02
      3108 PROB     814      LEU      C        C        0.510000       12.0110           0   0.00000     -0.301140E-02
      3109 PROB     814      LEU      O        O       -0.510000       15.9990           0   0.00000     -0.301140E-02
      3110 PROB     817      SER      N        NH1     -0.470000       14.0070           0   0.00000     -0.301140E-02
      3111 PROB     817      SER      HN       H        0.310000       1.00800           0   0.00000     -0.301140E-02
      3112 PROB     817      SER      CA       CT1      0.700000E-01   12.0110           0   0.00000     -0.301140E-02
      3113 PROB     817      SER      HA       HB1      0.900000E-01   1.00800           0   0.00000     -0.301140E-02
      3114 PROB     817      SER      CB       CT2      0.500000E-01   12.0110           0   0.00000     -0.301140E-02
      3115 PROB     817      SER      HB1      HA2      0.900000E-01   1.00800           0   0.00000     -0.301140E-02
      3116 PROB     817      SER      HB2      HA2      0.900000E-01   1.00800           0   0.00000     -0.301140E-02
      3117 PROB     817      SER      OG       OH1     -0.660000       15.9990           0   0.00000     -0.301140E-02
      3118 PROB     817      SER      HG1      H        0.430000       1.00800           0   0.00000     -0.301140E-02
      3119 PROB     817      SER      C        C        0.510000       12.0110           0   0.00000     -0.301140E-02
      3120 PROB     817      SER      O        O       -0.510000       15.9990           0   0.00000     -0.301140E-02
      3121 PROB     818      ILE      N        NH1     -0.470000       14.0070           0   0.00000     -0.301140E-02
      3122 PROB     818      ILE      HN       H        0.310000       1.00800           0   0.00000     -0.301140E-02
      3123 PROB     818      ILE      CA       CT1      0.700000E-01   12.0110           0   0.00000     -0.301140E-02
      3124 PROB     818      ILE      HA       HB1      0.900000E-01   1.00800           0   0.00000     -0.301140E-02
      3125 PROB     818      ILE      CB       CT1     -0.900000E-01   12.0110           0   0.00000     -0.301140E-02
      3126 PROB     818      ILE      HB       HA1      0.900000E-01   1.00800           0   0.00000     -0.301140E-02
      3127 PROB     818      ILE      CG2      CT3     -0.270000       12.0110           0   0.00000     -0.301140E-02
      3128 PROB     818      ILE      HG21     HA3      0.900000E-01   1.00800           0   0.00000     -0.301140E-02
      3129 PROB     818      ILE      HG22     HA3      0.900000E-01   1.00800           0   0.00000     -0.301140E-02
      3130 PROB     818      ILE      HG23     HA3      0.900000E-01   1.00800           0   0.00000     -0.301140E-02
      3131 PROB     818      ILE      CG1      CT2     -0.180000       12.0110           0   0.00000     -0.301140E-02
      3132 PROB     818      ILE      HG11     HA2      0.900000E-01   1.00800           0   0.00000     -0.301140E-02
      3133 PROB     818      ILE      HG12     HA2      0.900000E-01   1.00800           0   0.00000     -0.301140E-02
      3134 PROB     818      ILE      CD       CT3     -0.270000       12.0110           0   0.00000     -0.301140E-02
      3135 PROB     818      ILE      HD1      HA3      0.900000E-01   1.00800           0   0.00000     -0.301140E-02
      3136 PROB     818      ILE      HD2      HA3      0.900000E-01   1.00800           0   0.00000     -0.301140E-02
      3137 PROB     818      ILE      HD3      HA3      0.900000E-01   1.00800           0   0.00000     -0.301140E-02
      3138 PROB     818      ILE      C        C        0.510000       12.0110           0   0.00000     -0.301140E-02
      3139 PROB     818      ILE      O        O       -0.510000       15.9990           0   0.00000     -0.301140E-02
      3140 PROB     821      ILE      N        NH1     -0.470000       14.0070           0   0.00000     -0.301140E-02
      3141 PROB     821      ILE      HN       H        0.310000       1.00800           0   0.00000     -0.301140E-02
      3142 PROB     821      ILE      CA       CT1      0.700000E-01   12.0110           0   0.00000     -0.301140E-02
      3143 PROB     821      ILE      HA       HB1      0.900000E-01   1.00800           0   0.00000     -0.301140E-02
      3144 PROB     821      ILE      CB       CT1     -0.900000E-01   12.0110           0   0.00000     -0.301140E-02
      3145 PROB     821      ILE      HB       HA1      0.900000E-01   1.00800           0   0.00000     -0.301140E-02
      3146 PROB     821      ILE      CG2      CT3     -0.270000       12.0110           0   0.00000     -0.301140E-02
      3147 PROB     821      ILE      HG21     HA3      0.900000E-01   1.00800           0   0.00000     -0.301140E-02
      3148 PROB     821      ILE      HG22     HA3      0.900000E-01   1.00800           0   0.00000     -0.301140E-02
      3149 PROB     821      ILE      HG23     HA3      0.900000E-01   1.00800           0   0.00000     -0.301140E-02
      3150 PROB     821      ILE      CG1      CT2     -0.180000       12.0110           0   0.00000     -0.301140E-02
      3151 PROB     821      ILE      HG11     HA2      0.900000E-01   1.00800           0   0.00000     -0.301140E-02
      3152 PROB     821      ILE      HG12     HA2      0.900000E-01   1.00800           0   0.00000     -0.301140E-02
      3153 PROB     821      ILE      CD       CT3     -0.270000       12.0110           0   0.00000     -0.301140E-02
      3154 PROB     821      ILE      HD1      HA3      0.900000E-01   1.00800           0   0.00000     -0.301140E-02
      3155 PROB     821      ILE      HD2      HA3      0.900000E-01   1.00800           0   0.00000     -0.301140E-02
      3156 PROB     821      ILE      HD3      HA3      0.900000E-01   1.00800           0   0.00000     -0.301140E-02
      3157 PROB     821      ILE      C        C        0.510000       12.0110           0   0.00000     -0.301140E-02
      3158 PROB     821      ILE      O        O       -0.510000       15.9990           0   0.00000     -0.301140E-02
      3159 PROB     822      MET      N        NH1     -0.470000       14.0070           0   0.00000     -0.301140E-02
      3160 PROB     822      MET      HN       H        0.310000       1.00800           0   0.00000     -0.301140E-02
      3161 PROB     822      MET      CA       CT1      0.700000E-01   12.0110           0   0.00000     -0.301140E-02
      3162 PROB     822      MET      HA       HB1      0.900000E-01   1.00800           0   0.00000     -0.301140E-02
      3163 PROB     822      MET      CB       CT2     -0.180000       12.0110           0   0.00000     -0.301140E-02
      3164 PROB     822      MET      HB1      HA2      0.900000E-01   1.00800           0   0.00000     -0.301140E-02
      3165 PROB     822      MET      HB2      HA2      0.900000E-01   1.00800           0   0.00000     -0.301140E-02
      3166 PROB     822      MET      CG       CT2     -0.140000       12.0110           0   0.00000     -0.301140E-02
      3167 PROB     822      MET      HG1      HA2      0.900000E-01   1.00800           0   0.00000     -0.301140E-02
      3168 PROB     822      MET      HG2      HA2      0.900000E-01   1.00800           0   0.00000     -0.301140E-02
      3169 PROB     822      MET      SD       S       -0.900000E-01   32.0600           0   0.00000     -0.301140E-02
      3170 PROB     822      MET      CE       CT3     -0.220000       12.0110           0   0.00000     -0.301140E-02
      3171 PROB     822      MET      HE1      HA3      0.900000E-01   1.00800           0   0.00000     -0.301140E-02
      3172 PROB     822      MET      HE2      HA3      0.900000E-01   1.00800           0   0.00000     -0.301140E-02
      3173 PROB     822      MET      HE3      HA3      0.900000E-01   1.00800           0   0.00000     -0.301140E-02
      3174 PROB     822      MET      C        C        0.510000       12.0110           0   0.00000     -0.301140E-02
      3175 PROB     822      MET      O        O       -0.510000       15.9990           0   0.00000     -0.301140E-02
      3176 PROB     828      CYS      N        NH1     -0.470000       14.0070           0   0.00000     -0.301140E-02
      3177 PROB     828      CYS      HN       H        0.310000       1.00800           0   0.00000     -0.301140E-02
      3178 PROB     828      CYS      CA       CT1      0.700000E-01   12.0110           0   0.00000     -0.301140E-02
      3179 PROB     828      CYS      HA       HB1      0.900000E-01   1.00800           0   0.00000     -0.301140E-02
      3180 PROB     828      CYS      CB       CT2     -0.110000       12.0110           0   0.00000     -0.301140E-02
      3181 PROB     828      CYS      HB1      HA2      0.900000E-01   1.00800           0   0.00000     -0.301140E-02
      3182 PROB     828      CYS      HB2      HA2      0.900000E-01   1.00800           0   0.00000     -0.301140E-02
      3183 PROB     828      CYS      SG       S       -0.230000       32.0600           0   0.00000     -0.301140E-02
      3184 PROB     828      CYS      HG1      HS       0.160000       1.00800           0   0.00000     -0.301140E-02
      3185 PROB     828      CYS      C        C        0.510000       12.0110           0   0.00000     -0.301140E-02
      3186 PROB     828      CYS      O        O       -0.510000       15.9990           0   0.00000     -0.301140E-02
      3187 PROB     829      GLU      N        NH1     -0.470000       14.0070           0   0.00000     -0.301140E-02
      3188 PROB     829      GLU      HN       H        0.310000       1.00800           0   0.00000     -0.301140E-02
      3189 PROB     829      GLU      CA       CT1      0.700000E-01   12.0110           0   0.00000     -0.301140E-02
      3190 PROB     829      GLU      HA       HB1      0.900000E-01   1.00800           0   0.00000     -0.301140E-02
      3191 PROB     829      GLU      CB       CT2A    -0.180000       12.0110           0   0.00000     -0.301140E-02
      3192 PROB     829      GLU      HB1      HA2      0.900000E-01   1.00800           0   0.00000     -0.301140E-02
      3193 PROB     829      GLU      HB2      HA2      0.900000E-01   1.00800           0   0.00000     -0.301140E-02
      3194 PROB     829      GLU      CG       CT2     -0.280000       12.0110           0   0.00000     -0.301140E-02
      3195 PROB     829      GLU      HG1      HA2      0.900000E-01   1.00800           0   0.00000     -0.301140E-02
      3196 PROB     829      GLU      HG2      HA2      0.900000E-01   1.00800           0   0.00000     -0.301140E-02
      3197 PROB     829      GLU      CD       CC       0.620000       12.0110           0   0.00000     -0.301140E-02
      3198 PROB     829      GLU      OE1      OC      -0.760000       15.9990           0   0.00000     -0.301140E-02
      3199 PROB     829      GLU      OE2      OC      -0.760000       15.9990           0   0.00000     -0.301140E-02
      3200 PROB     829      GLU      C        C        0.510000       12.0110           0   0.00000     -0.301140E-02
      3201 PROB     829      GLU      O        O       -0.510000       15.9990           0   0.00000     -0.301140E-02
      3202 PROB     830      LEU      N        NH1     -0.470000       14.0070           0   0.00000     -0.301140E-02
      3203 PROB     830      LEU      HN       H        0.310000       1.00800           0   0.00000     -0.301140E-02
      3204 PROB     830      LEU      CA       CT1      0.700000E-01   12.0110           0   0.00000     -0.301140E-02
      3205 PROB     830      LEU      HA       HB1      0.900000E-01   1.00800           0   0.00000     -0.301140E-02
      3206 PROB     830      LEU      CB       CT2     -0.180000       12.0110           0   0.00000     -0.301140E-02
      3207 PROB     830      LEU      HB1      HA2      0.900000E-01   1.00800           0   0.00000     -0.301140E-02
      3208 PROB     830      LEU      HB2      HA2      0.900000E-01   1.00800           0   0.00000     -0.301140E-02
      3209 PROB     830      LEU      CG       CT1     -0.900000E-01   12.0110           0   0.00000     -0.301140E-02
      3210 PROB     830      LEU      HG       HA1      0.900000E-01   1.00800           0   0.00000     -0.301140E-02
      3211 PROB     830      LEU      CD1      CT3     -0.270000       12.0110           0   0.00000     -0.301140E-02
      3212 PROB     830      LEU      HD11     HA3      0.900000E-01   1.00800           0   0.00000     -0.301140E-02
      3213 PROB     830      LEU      HD12     HA3      0.900000E-01   1.00800           0   0.00000     -0.301140E-02
      3214 PROB     830      LEU      HD13     HA3      0.900000E-01   1.00800           0   0.00000     -0.301140E-02
      3215 PROB     830      LEU      CD2      CT3     -0.270000       12.0110           0   0.00000     -0.301140E-02
      3216 PROB     830      LEU      HD21     HA3      0.900000E-01   1.00800           0   0.00000     -0.301140E-02
      3217 PROB     830      LEU      HD22     HA3      0.900000E-01   1.00800           0   0.00000     -0.301140E-02
      3218 PROB     830      LEU      HD23     HA3      0.900000E-01   1.00800           0   0.00000     -0.301140E-02
      3219 PROB     830      LEU      C        C        0.510000       12.0110           0   0.00000     -0.301140E-02
      3220 PROB     830      LEU      O        O       -0.510000       15.9990           0   0.00000     -0.301140E-02
      3221 PROB     831      SER      N        NH1     -0.470000       14.0070           0   0.00000     -0.301140E-02
      3222 PROB     831      SER      HN       H        0.310000       1.00800           0   0.00000     -0.301140E-02
      3223 PROB     831      SER      CA       CT1      0.700000E-01   12.0110           0   0.00000     -0.301140E-02
      3224 PROB     831      SER      HA       HB1      0.900000E-01   1.00800           0   0.00000     -0.301140E-02
      3225 PROB     831      SER      CB       CT2      0.500000E-01   12.0110           0   0.00000     -0.301140E-02
      3226 PROB     831      SER      HB1      HA2      0.900000E-01   1.00800           0   0.00000     -0.301140E-02
      3227 PROB     831      SER      HB2      HA2      0.900000E-01   1.00800           0   0.00000     -0.301140E-02
      3228 PROB     831      SER      OG       OH1     -0.660000       15.9990           0   0.00000     -0.301140E-02
      3229 PROB     831      SER      HG1      H        0.430000       1.00800           0   0.00000     -0.301140E-02
      3230 PROB     831      SER      C        C        0.510000       12.0110           0   0.00000     -0.301140E-02
      3231 PROB     831      SER      O        O       -0.510000       15.9990           0   0.00000     -0.301140E-02
      3232 PROB     832      PRO      N        N       -0.290000       14.0070           0   0.00000     -0.301140E-02
      3233 PROB     832      PRO      CD       CP3       0.00000       12.0110           0   0.00000     -0.301140E-02
      3234 PROB     832      PRO      HD1      HA2      0.900000E-01   1.00800           0   0.00000     -0.301140E-02
      3235 PROB     832      PRO      HD2      HA2      0.900000E-01   1.00800           0   0.00000     -0.301140E-02
      3236 PROB     832      PRO      CA       CP1      0.200000E-01   12.0110           0   0.00000     -0.301140E-02
      3237 PROB     832      PRO      HA       HB1      0.900000E-01   1.00800           0   0.00000     -0.301140E-02
      3238 PROB     832      PRO      CB       CP2     -0.180000       12.0110           0   0.00000     -0.301140E-02
      3239 PROB     832      PRO      HB1      HA2      0.900000E-01   1.00800           0   0.00000     -0.301140E-02
      3240 PROB     832      PRO      HB2      HA2      0.900000E-01   1.00800           0   0.00000     -0.301140E-02
      3241 PROB     832      PRO      CG       CP2     -0.180000       12.0110           0   0.00000     -0.301140E-02
      3242 PROB     832      PRO      HG1      HA2      0.900000E-01   1.00800           0   0.00000     -0.301140E-02
      3243 PROB     832      PRO      HG2      HA2      0.900000E-01   1.00800           0   0.00000     -0.301140E-02
      3244 PROB     832      PRO      C        C        0.510000       12.0110           0   0.00000     -0.301140E-02
      3245 PROB     832      PRO      O        O       -0.510000       15.9990           0   0.00000     -0.301140E-02
      3246 PROB     833      SER      N        NH1     -0.470000       14.0070           0   0.00000     -0.301140E-02
      3247 PROB     833      SER      HN       H        0.310000       1.00800           0   0.00000     -0.301140E-02
      3248 PROB     833      SER      CA       CT1      0.700000E-01   12.0110           0   0.00000     -0.301140E-02
      3249 PROB     833      SER      HA       HB1      0.900000E-01   1.00800           0   0.00000     -0.301140E-02
      3250 PROB     833      SER      CB       CT2      0.500000E-01   12.0110           0   0.00000     -0.301140E-02
      3251 PROB     833      SER      HB1      HA2      0.900000E-01   1.00800           0   0.00000     -0.301140E-02
      3252 PROB     833      SER      HB2      HA2      0.900000E-01   1.00800           0   0.00000     -0.301140E-02
      3253 PROB     833      SER      OG       OH1     -0.660000       15.9990           0   0.00000     -0.301140E-02
      3254 PROB     833      SER      HG1      H        0.430000       1.00800           0   0.00000     -0.301140E-02
      3255 PROB     833      SER      C        C        0.510000       12.0110           0   0.00000     -0.301140E-02
      3256 PROB     833      SER      O        O       -0.510000       15.9990           0   0.00000     -0.301140E-02
      3257 PROB     834      LYS      N        NH1     -0.470000       14.0070           0   0.00000     -0.301140E-02
      3258 PROB     834      LYS      HN       H        0.310000       1.00800           0   0.00000     -0.301140E-02
      3259 PROB     834      LYS      CA       CT1      0.700000E-01   12.0110           0   0.00000     -0.301140E-02
      3260 PROB     834      LYS      HA       HB1      0.900000E-01   1.00800           0   0.00000     -0.301140E-02
      3261 PROB     834      LYS      CB       CT2     -0.180000       12.0110           0   0.00000     -0.301140E-02
      3262 PROB     834      LYS      HB1      HA2      0.900000E-01   1.00800           0   0.00000     -0.301140E-02
      3263 PROB     834      LYS      HB2      HA2      0.900000E-01   1.00800           0   0.00000     -0.301140E-02
      3264 PROB     834      LYS      CG       CT2     -0.180000       12.0110           0   0.00000     -0.301140E-02
      3265 PROB     834      LYS      HG1      HA2      0.900000E-01   1.00800           0   0.00000     -0.301140E-02
      3266 PROB     834      LYS      HG2      HA2      0.900000E-01   1.00800           0   0.00000     -0.301140E-02
      3267 PROB     834      LYS      CD       CT2     -0.180000       12.0110           0   0.00000     -0.301140E-02
      3268 PROB     834      LYS      HD1      HA2      0.900000E-01   1.00800           0   0.00000     -0.301140E-02
      3269 PROB     834      LYS      HD2      HA2      0.900000E-01   1.00800           0   0.00000     -0.301140E-02
      3270 PROB     834      LYS      CE       CT2      0.210000       12.0110           0   0.00000     -0.301140E-02
      3271 PROB     834      LYS      HE1      HA2      0.500000E-01   1.00800           0   0.00000     -0.301140E-02
      3272 PROB     834      LYS      HE2      HA2      0.500000E-01   1.00800           0   0.00000     -0.301140E-02
      3273 PROB     834      LYS      NZ       NH3     -0.300000       14.0070           0   0.00000     -0.301140E-02
      3274 PROB     834      LYS      HZ1      HC       0.330000       1.00800           0   0.00000     -0.301140E-02
      3275 PROB     834      LYS      HZ2      HC       0.330000       1.00800           0   0.00000     -0.301140E-02
      3276 PROB     834      LYS      HZ3      HC       0.330000       1.00800           0   0.00000     -0.301140E-02
      3277 PROB     834      LYS      C        C        0.510000       12.0110           0   0.00000     -0.301140E-02
      3278 PROB     834      LYS      O        O       -0.510000       15.9990           0   0.00000     -0.301140E-02
      3279 PROB     835      LEU      N        NH1     -0.470000       14.0070           0   0.00000     -0.301140E-02
      3280 PROB     835      LEU      HN       H        0.310000       1.00800           0   0.00000     -0.301140E-02
      3281 PROB     835      LEU      CA       CT1      0.700000E-01   12.0110           0   0.00000     -0.301140E-02
      3282 PROB     835      LEU      HA       HB1      0.900000E-01   1.00800           0   0.00000     -0.301140E-02
      3283 PROB     835      LEU      CB       CT2     -0.180000       12.0110           0   0.00000     -0.301140E-02
      3284 PROB     835      LEU      HB1      HA2      0.900000E-01   1.00800           0   0.00000     -0.301140E-02
      3285 PROB     835      LEU      HB2      HA2      0.900000E-01   1.00800           0   0.00000     -0.301140E-02
      3286 PROB     835      LEU      CG       CT1     -0.900000E-01   12.0110           0   0.00000     -0.301140E-02
      3287 PROB     835      LEU      HG       HA1      0.900000E-01   1.00800           0   0.00000     -0.301140E-02
      3288 PROB     835      LEU      CD1      CT3     -0.270000       12.0110           0   0.00000     -0.301140E-02
      3289 PROB     835      LEU      HD11     HA3      0.900000E-01   1.00800           0   0.00000     -0.301140E-02
      3290 PROB     835      LEU      HD12     HA3      0.900000E-01   1.00800           0   0.00000     -0.301140E-02
      3291 PROB     835      LEU      HD13     HA3      0.900000E-01   1.00800           0   0.00000     -0.301140E-02
      3292 PROB     835      LEU      CD2      CT3     -0.270000       12.0110           0   0.00000     -0.301140E-02
      3293 PROB     835      LEU      HD21     HA3      0.900000E-01   1.00800           0   0.00000     -0.301140E-02
      3294 PROB     835      LEU      HD22     HA3      0.900000E-01   1.00800           0   0.00000     -0.301140E-02
      3295 PROB     835      LEU      HD23     HA3      0.900000E-01   1.00800           0   0.00000     -0.301140E-02
      3296 PROB     835      LEU      C        C        0.510000       12.0110           0   0.00000     -0.301140E-02
      3297 PROB     835      LEU      O        O       -0.510000       15.9990           0   0.00000     -0.301140E-02
      3298 PROB     841      VAL      N        NH1     -0.470000       14.0070           0   0.00000     -0.301140E-02
      3299 PROB     841      VAL      HN       H        0.310000       1.00800           0   0.00000     -0.301140E-02
      3300 PROB     841      VAL      CA       CT1      0.700000E-01   12.0110           0   0.00000     -0.301140E-02
      3301 PROB     841      VAL      HA       HB1      0.900000E-01   1.00800           0   0.00000     -0.301140E-02
      3302 PROB     841      VAL      CB       CT1     -0.900000E-01   12.0110           0   0.00000     -0.301140E-02
      3303 PROB     841      VAL      HB       HA1      0.900000E-01   1.00800           0   0.00000     -0.301140E-02
      3304 PROB     841      VAL      CG1      CT3     -0.270000       12.0110           0   0.00000     -0.301140E-02
      3305 PROB     841      VAL      HG11     HA3      0.900000E-01   1.00800           0   0.00000     -0.301140E-02
      3306 PROB     841      VAL      HG12     HA3      0.900000E-01   1.00800           0   0.00000     -0.301140E-02
      3307 PROB     841      VAL      HG13     HA3      0.900000E-01   1.00800           0   0.00000     -0.301140E-02
      3308 PROB     841      VAL      CG2      CT3     -0.270000       12.0110           0   0.00000     -0.301140E-02
      3309 PROB     841      VAL      HG21     HA3      0.900000E-01   1.00800           0   0.00000     -0.301140E-02
      3310 PROB     841      VAL      HG22     HA3      0.900000E-01   1.00800           0   0.00000     -0.301140E-02
      3311 PROB     841      VAL      HG23     HA3      0.900000E-01   1.00800           0   0.00000     -0.301140E-02
      3312 PROB     841      VAL      C        C        0.510000       12.0110           0   0.00000     -0.301140E-02
      3313 PROB     841      VAL      O        O       -0.510000       15.9990           0   0.00000     -0.301140E-02
      3314 PROB     844      ASN      N        NH1     -0.470000       14.0070           0   0.00000     -0.301140E-02
      3315 PROB     844      ASN      HN       H        0.310000       1.00800           0   0.00000     -0.301140E-02
      3316 PROB     844      ASN      CA       CT1      0.700000E-01   12.0110           0   0.00000     -0.301140E-02
      3317 PROB     844      ASN      HA       HB1      0.900000E-01   1.00800           0   0.00000     -0.301140E-02
      3318 PROB     844      ASN      CB       CT2     -0.180000       12.0110           0   0.00000     -0.301140E-02
      3319 PROB     844      ASN      HB1      HA2      0.900000E-01   1.00800           0   0.00000     -0.301140E-02
      3320 PROB     844      ASN      HB2      HA2      0.900000E-01   1.00800           0   0.00000     -0.301140E-02
      3321 PROB     844      ASN      CG       CC       0.550000       12.0110           0   0.00000     -0.301140E-02
      3322 PROB     844      ASN      OD1      O       -0.550000       15.9990           0   0.00000     -0.301140E-02
      3323 PROB     844      ASN      ND2      NH2     -0.620000       14.0070           0   0.00000     -0.301140E-02
      3324 PROB     844      ASN      HD21     H        0.320000       1.00800           0   0.00000     -0.301140E-02
      3325 PROB     844      ASN      HD22     H        0.300000       1.00800           0   0.00000     -0.301140E-02
      3326 PROB     844      ASN      C        C        0.510000       12.0110           0   0.00000     -0.301140E-02
      3327 PROB     844      ASN      O        O       -0.510000       15.9990           0   0.00000     -0.301140E-02
      3328 PROB     845      LEU      N        NH1     -0.470000       14.0070           0   0.00000     -0.301140E-02
      3329 PROB     845      LEU      HN       H        0.310000       1.00800           0   0.00000     -0.301140E-02
      3330 PROB     845      LEU      CA       CT1      0.700000E-01   12.0110           0   0.00000     -0.301140E-02
      3331 PROB     845      LEU      HA       HB1      0.900000E-01   1.00800           0   0.00000     -0.301140E-02
      3332 PROB     845      LEU      CB       CT2     -0.180000       12.0110           0   0.00000     -0.301140E-02
      3333 PROB     845      LEU      HB1      HA2      0.900000E-01   1.00800           0   0.00000     -0.301140E-02
      3334 PROB     845      LEU      HB2      HA2      0.900000E-01   1.00800           0   0.00000     -0.301140E-02
      3335 PROB     845      LEU      CG       CT1     -0.900000E-01   12.0110           0   0.00000     -0.301140E-02
      3336 PROB     845      LEU      HG       HA1      0.900000E-01   1.00800           0   0.00000     -0.301140E-02
      3337 PROB     845      LEU      CD1      CT3     -0.270000       12.0110           0   0.00000     -0.301140E-02
      3338 PROB     845      LEU      HD11     HA3      0.900000E-01   1.00800           0   0.00000     -0.301140E-02
      3339 PROB     845      LEU      HD12     HA3      0.900000E-01   1.00800           0   0.00000     -0.301140E-02
      3340 PROB     845      LEU      HD13     HA3      0.900000E-01   1.00800           0   0.00000     -0.301140E-02
      3341 PROB     845      LEU      CD2      CT3     -0.270000       12.0110           0   0.00000     -0.301140E-02
      3342 PROB     845      LEU      HD21     HA3      0.900000E-01   1.00800           0   0.00000     -0.301140E-02
      3343 PROB     845      LEU      HD22     HA3      0.900000E-01   1.00800           0   0.00000     -0.301140E-02
      3344 PROB     845      LEU      HD23     HA3      0.900000E-01   1.00800           0   0.00000     -0.301140E-02
      3345 PROB     845      LEU      C        C        0.510000       12.0110           0   0.00000     -0.301140E-02
      3346 PROB     845      LEU      O        O       -0.510000       15.9990           0   0.00000     -0.301140E-02
      3347 PROB     848      LEU      N        NH1     -0.470000       14.0070           0   0.00000     -0.301140E-02
      3348 PROB     848      LEU      HN       H        0.310000       1.00800           0   0.00000     -0.301140E-02
      3349 PROB     848      LEU      CA       CT1      0.700000E-01   12.0110           0   0.00000     -0.301140E-02
      3350 PROB     848      LEU      HA       HB1      0.900000E-01   1.00800           0   0.00000     -0.301140E-02
      3351 PROB     848      LEU      CB       CT2     -0.180000       12.0110           0   0.00000     -0.301140E-02
      3352 PROB     848      LEU      HB1      HA2      0.900000E-01   1.00800           0   0.00000     -0.301140E-02
      3353 PROB     848      LEU      HB2      HA2      0.900000E-01   1.00800           0   0.00000     -0.301140E-02
      3354 PROB     848      LEU      CG       CT1     -0.900000E-01   12.0110           0   0.00000     -0.301140E-02
      3355 PROB     848      LEU      HG       HA1      0.900000E-01   1.00800           0   0.00000     -0.301140E-02
      3356 PROB     848      LEU      CD1      CT3     -0.270000       12.0110           0   0.00000     -0.301140E-02
      3357 PROB     848      LEU      HD11     HA3      0.900000E-01   1.00800           0   0.00000     -0.301140E-02
      3358 PROB     848      LEU      HD12     HA3      0.900000E-01   1.00800           0   0.00000     -0.301140E-02
[truncated: 1,916,353 more chars]
